# Supplementary material for: Functional monocentricity with holocentric characteristics and chromosome-specific centromeres in a stick insect
Source: Sci Adv. 2025 Jan 1;11(1):eads6459. doi: 10.1126/sciadv.ads6459 (PMC11691646; doi:10.1126/sciadv.ads6459)
Supplement: Supplementary file 2 — Tables S2 to S4 [file sciadv.ads6459_tables_s2_to_s4.zip]

Archive with 3 entries (3 files):
- ads6459_table_s2.txt
- ads6459_table_s3.txt
- ads6459_table_s4.zip
