# Supplementary material for: Functional monocentricity with holocentric characteristics and chromosome-specific centromeres in a stick insect
Source: Sci Adv. 2025 Jan 1;11(1):eads6459. doi: 10.1126/sciadv.ads6459 (PMC11691646; doi:10.1126/sciadv.ads6459)
Supplement: Supplementary file 2 — Tables S2 to S4 [file sciadv.ads6459_tables_s2_to_s4.zip › ads6459_table_s2.txt]

sequence	motif	motif_extended	motif_extended_RC	group	motif_size	scaffold	scaffold_start	scaffold_end
seq_10	AAAACTTTCTCAAGATAGGGATAGGGTGTAATGAGGTGGACTGGAT	AAAACTTTCTCAAGATAGGGATAGGGTGTAATGAGGTGGACTGGATAAAACTTTCTCAAGATAGGGATAGGGTGTAATGAGGTGGACTGGATAAAACTTTCTCAAGATAGGGATAGGGTGTAATGAGGTGGACTGGATAAAACTTTCTCAAGATAGGGATAGGGTGTAATGAGGTGGACTGGATAAAACTTTCTCAAGATAGGGATAGGGTGTAATGAGGTGGACTGGATAAAACTTTCTCAAGATAGGGATAGGGTGTAATGAGGTGGACTGGATAAAACTTTCTCAAGATAGGGATAGGGTGTAATGAGGTGGACTGGATAAAACTTTCTCAAGATAGGGATAGGGTGTAATGAGGTGGACTGGATAAAACTTTCTCAAGATAGGGATAGGGTGTAA…	ATCCCTATCTTGAGAAAGTTTTATCCAGTCCACCTCATTACACCCTATCCCTATCTTGAGAAAGTTTTATCCAGTCCACCTCATTACACCCTATCCCTATCTTGAGAAAGTTTTATCCAGTCCACCTCATTACACCCTATCCCTATCTTGAGAAAGTTTTATCCAGTCCACCTCATTACACCCTATCCCTATCTTGAGAAAGTTTTATCCAGTCCACCTCATTACACCCTATCCCTATCTTGAGAAAGTTTTATCCAGTCCACCTCATTACACCCTATCCCTATCTTGAGAAAGTTTTATCCAGTCCACCTCATTACACCCTATCCCTATCTTGAGAAAGTTTTATCCAGTCCACCTCATTACACCCTATCCCTATCTTGAGAAAGTTTTATCCAGTCC…	ungrouped	46	Tdi_LRv5a_scf1	50398241	50398476
seq_11	AAACTGGTGCTAGTCATCAGGGGATAACCTATTGCCATATAATTCAAGGTCGTGTTCCATTTCTGTCTCGACTTGTCTTGTCGATCCGCC	AAACTGGTGCTAGTCATCAGGGGATAACCTATTGCCATATAATTCAAGGTCGTGTTCCATTTCTGTCTCGACTTGTCTTGTCGATCCGCCAAACTGGTGCTAGTCATCAGGGGATAACCTATTGCCATATAATTCAAGGTCGTGTTCCATTTCTGTCTCGACTTGTCTTGTCGATCCGCCAAACTGGTGCTAGTCATCAGGGGATAACCTATTGCCATATAATTCAAGGTCGTGTTCCATTTCTGTCTCGACTTGTCTTGTCGATCCGCCAAACTGGTGCTAGTCATCAGGGGATAACCTATTGCCATATAATTCAAGGTCGTGTTCCATTTCTGTCTCGACTTGTCTTGTCGATCCGCCAAACTGGTGCTAGTCATCAGGGGATAACCTATTGCCATA…	CTGATGACTAGCACCAGTTTGGCGGATCGACAAGACAAGTCGAGACAGAAATGGAACACGACCTTGAATTATATGGCAATAGGTTATCCCCTGATGACTAGCACCAGTTTGGCGGATCGACAAGACAAGTCGAGACAGAAATGGAACACGACCTTGAATTATATGGCAATAGGTTATCCCCTGATGACTAGCACCAGTTTGGCGGATCGACAAGACAAGTCGAGACAGAAATGGAACACGACCTTGAATTATATGGCAATAGGTTATCCCCTGATGACTAGCACCAGTTTGGCGGATCGACAAGACAAGTCGAGACAGAAATGGAACACGACCTTGAATTATATGGCAATAGGTTATCCCCTGATGACTAGCACCAGTTTGGCGGATCGACAAGACAAG…	ungrouped	90	Tdi_LRv5a_scf1	50490619	50490918
seq_12	AAACCTTTAATGTATGTCTGTG	AAACCTTTAATGTATGTCTGTGAAACCTTTAATGTATGTCTGTGAAACCTTTAATGTATGTCTGTGAAACCTTTAATGTATGTCTGTGAAACCTTTAATGTATGTCTGTGAAACCTTTAATGTATGTCTGTGAAACCTTTAATGTATGTCTGTGAAACCTTTAATGTATGTCTGTGAAACCTTTAATGTATGTCTGTGAAACCTTTAATGTATGTCTGTGAAACCTTTAATGTATGTCTGTGAAACCTTTAATGTATGTCTGTGAAACCTTTAATGTATGTCTGTGAAACCTTTAATGTATGTCTGTGAAACCTTTAATGTATGTCTGTGAAACCTTTAATGTATGTCTGTGAAACCTTTAATGTATGTCTGTGAAACCTTTAATGTATGTCTGTGAAA…	CAGACATACATTAAAGGTTTCACAGACATACATTAAAGGTTTCACAGACATACATTAAAGGTTTCACAGACATACATTAAAGGTTTCACAGACATACATTAAAGGTTTCACAGACATACATTAAAGGTTTCACAGACATACATTAAAGGTTTCACAGACATACATTAAAGGTTTCACAGACATACATTAAAGGTTTCACAGACATACATTAAAGGTTTCACAGACATACATTAAAGGTTTCACAGACATACATTAAAGGTTTCACAGACATACATTAAAGGTTTCACAGACATACATTAAAGGTTTCACAGACATACATTAAAGGTTTCACAGACATACATTAAAGGTTTCACAGACATACATTAAAGGTTTCACAGACATACATTAAAGGTTTCACAG…	ungrouped	22	Tdi_LRv5a_scf1	50491097	50491183
seq_13	AAAGCACATTTGAACCAGAGACCTTCAGAAGGCCACAACCGATGCACCAAGCGGCCTTGAGGTTGGGAAG	AAAGCACATTTGAACCAGAGACCTTCAGAAGGCCACAACCGATGCACCAAGCGGCCTTGAGGTTGGGAAGAAAGCACATTTGAACCAGAGACCTTCAGAAGGCCACAACCGATGCACCAAGCGGCCTTGAGGTTGGGAAGAAAGCACATTTGAACCAGAGACCTTCAGAAGGCCACAACCGATGCACCAAGCGGCCTTGAGGTTGGGAAGAAAGCACATTTGAACCAGAGACCTTCAGAAGGCCACAACCGATGCACCAAGCGGCCTTGAGGTTGGGAAGAAAGCACATTTGAACCAGAGACCTTCAGAAGGCCACAACCGATGCACCAAGCGGCCTTGAGGTTGGGAAGAAAGCACATTTGAACCAGAGACCTTCAGAAGGCCACAACCGATGCACCA…	GGTTGTGGCCTTCTGAAGGTCTCTGGTTCAAATGTGCTTTCTTCCCAACCTCAAGGCCGCTTGGTGCATCGGTTGTGGCCTTCTGAAGGTCTCTGGTTCAAATGTGCTTTCTTCCCAACCTCAAGGCCGCTTGGTGCATCGGTTGTGGCCTTCTGAAGGTCTCTGGTTCAAATGTGCTTTCTTCCCAACCTCAAGGCCGCTTGGTGCATCGGTTGTGGCCTTCTGAAGGTCTCTGGTTCAAATGTGCTTTCTTCCCAACCTCAAGGCCGCTTGGTGCATCGGTTGTGGCCTTCTGAAGGTCTCTGGTTCAAATGTGCTTTCTTCCCAACCTCAAGGCCGCTTGGTGCATCGGTTGTGGCCTTCTGAAGGTCTCTGGTTCAAATGTGCTTTCTTCCCAAC…	ungrouped	70	Tdi_LRv5a_scf1	50498040	50498170
seq_172	AAAAAAAGCTATTTTGAACAAGTTGTGGTGAGATTTCAATTGAAACTACTAAAAAAGGAATTAATATGTCTAGATGATTTTAAACAGTAAATCTAGTCTTTCTTTACTCTGATTTTCTATCAGGAAACTATAACAAACGAGGAGGTTAGGTTAGGTTAGGTTAGGTTAGGTTAGATTAGGTTAGGCTAGGTTAGGTTAGGTTAGAATCAAAATATGCTATGGATGCTCGGTTGACCAGTTTTATCATCTTATTGAATTTGAGTTACAGAACGTCAAATAAAGCTATTTTGAACAAGTTGTTGTTGAGATTTCAATAGAAACGACTAAACATTAAGAATTATAATTTCTAGACGATTTTAAACTGTAATTCTAGTCTTTCTATCTTCCTATTTACTATCA…	AAAAAAAGCTATTTTGAACAAGTTGTGGTGAGATTTCAATTGAAACTACTAAAAAAGGAATTAATATGTCTAGATGATTTTAAACAGTAAATCTAGTCTTTCTTTACTCTGATTTTCTATCAGGAAACTATAACAAACGAGGAGGTTAGGTTAGGTTAGGTTAGGTTAGGTTAGATTAGGTTAGGCTAGGTTAGGTTAGGTTAGAATCAAAATATGCTATGGATGCTCGGTTGACCAGTTTTATCATCTTATTGAATTTGAGTTACAGAACGTCAAATAAAGCTATTTTGAACAAGTTGTTGTTGAGATTTCAATAGAAACGACTAAACATTAAGAATTATAATTTCTAGACGATTTTAAACTGTAATTCTAGTCTTTCTATCTTCCTATTTACTATCA…	CCTAACCTCCTCGTTTGTTATAGTTTCCTGATAGAAAATCAGAGTAAAGAAAGACTAGATTTACTGTTTAAAATCATCTAGACATATTAATTCCTTTTTTAGTAGTTTCAATTGAAATCTCACCACAACTTGTTCAAAATAGCTTTTTTTGACGTTCTATTACACAAATTCAGTAAGATGATAAAACTTGTCAACCGAGCATCCATAGACAATTTTGATTATTTAGGTCTGTTGAAATTGTCTAGAAATGACAATTCTTTAATGTTCTTCGTTTCAAGTGAAATTTATTCACAAATAGATCAGAATAAATTTATTTTAATTTCTATTTAAATAAATTCTGTTCAATGATGAAACTCGTCAACTGAGCGGCATTCTAGATTCACCACTACCTCCTCGTTT…	ungrouped	925	Tdi_LRv5a_scf13	224445	226318
seq_20	AAAAATCAATAACGATCGGAAAATAATCAACTGAGCGAACATGTTCCCAATTTGTTCAAAATAGCTTTATTTGGGGTTCTGTAACT	AAAAATCAATAACGATCGGAAAATAATCAACTGAGCGAACATGTTCCCAATTTGTTCAAAATAGCTTTATTTGGGGTTCTGTAACTAAAAATCAATAACGATCGGAAAATAATCAACTGAGCGAACATGTTCCCAATTTGTTCAAAATAGCTTTATTTGGGGTTCTGTAACTAAAAATCAATAACGATCGGAAAATAATCAACTGAGCGAACATGTTCCCAATTTGTTCAAAATAGCTTTATTTGGGGTTCTGTAACTAAAAATCAATAACGATCGGAAAATAATCAACTGAGCGAACATGTTCCCAATTTGTTCAAAATAGCTTTATTTGGGGTTCTGTAACTAAAAATCAATAACGATCGGAAAATAATCAACTGAGCGAACATGTTCCCAATTTGT…	TTTCCGATCGTTATTGATTTTTAGTTACAGAACCCCAAATAAAGCTATTTTGAACAAATTGGGAACATGTTCGCTCAGTTGATTATTTTCCGATCGTTATTGATTTTTAGTTACAGAACCCCAAATAAAGCTATTTTGAACAAATTGGGAACATGTTCGCTCAGTTGATTATTTTCCGATCGTTATTGATTTTTAGTTACAGAACCCCAAATAAAGCTATTTTGAACAAATTGGGAACATGTTCGCTCAGTTGATTATTTTCCGATCGTTATTGATTTTTAGTTACAGAACCCCAAATAAAGCTATTTTGAACAAATTGGGAACATGTTCGCTCAGTTGATTATTTTCCGATCGTTATTGATTTTTAGTTACAGAACCCCAAATAAAGCTATTTTGAAC…	ungrouped	86	Tdi_LRv5a_scf1006	197	358
seq_207	AAACCTAACCCTGGCCTGGCCTGGCCTGGCCTGGCTAACCTAAACTATACCAGACC	AAACCTAACCCTGGCCTGGCCTGGCCTGGCCTGGCTAACCTAAACTATACCAGACCAAACCTAACCCTGGCCTGGCCTGGCCTGGCCTGGCTAACCTAAACTATACCAGACCAAACCTAACCCTGGCCTGGCCTGGCCTGGCCTGGCTAACCTAAACTATACCAGACCAAACCTAACCCTGGCCTGGCCTGGCCTGGCCTGGCTAACCTAAACTATACCAGACCAAACCTAACCCTGGCCTGGCCTGGCCTGGCCTGGCTAACCTAAACTATACCAGACCAAACCTAACCCTGGCCTGGCCTGGCCTGGCCTGGCTAACCTAAACTATACCAGACCAAACCTAACCCTGGCCTGGCCTGGCCTGGCCTGGCTAACCTAAACTATACCAGACCAAACCTA…	GGTTAGCCAGGCCAGGCCAGGCCAGGCCAGGGTTAGGTTTGGTCTGGTATAGTTTAGGTTAGCCAGGCCAGGCCAGGCCAGGCCAGGGTTAGGTTTGGTCTGGTATAGTTTAGGTTAGCCAGGCCAGGCCAGGCCAGGCCAGGGTTAGGTTTGGTCTGGTATAGTTTAGGTTAGCCAGGCCAGGCCAGGCCAGGCCAGGGTTAGGTTTGGTCTGGTATAGTTTAGGTTAGCCAGGCCAGGCCAGGCCAGGCCAGGGTTAGGTTTGGTCTGGTATAGTTTAGGTTAGCCAGGCCAGGCCAGGCCAGGCCAGGGTTAGGTTTGGTCTGGTATAGTTTAGGTTAGCCAGGCCAGGCCAGGCCAGGCCAGGGTTAGGTTTGGTCTGGTATAGTTTAGGTTAGC…	ungrouped	56	Tdi_LRv5a_scf13	391155	391267
seq_21	AAAAAAAAGTTATTATACGATCGTTATTGAATTTTTAGTTACAGAACCTCAAATAAAGCTATTTTGAACAACTTGGGAACAAATTTCACTAGAAAAAACAAAAAATAAGAAATTGTCATTTCTTAACAATTTCAAAAGCGAAGATTATTGAAATCAAGTATGTCCACTTTGTTGATTATTTTCCGATCTTTATTGAATTTTTAGTTACAGAACCTCAAATAAAGCTATTTTGAACATCGTGGGAACAAATTTCACTAGAAAAGACG	AAAAAAAAGTTATTATACGATCGTTATTGAATTTTTAGTTACAGAACCTCAAATAAAGCTATTTTGAACAACTTGGGAACAAATTTCACTAGAAAAAACAAAAAATAAGAAATTGTCATTTCTTAACAATTTCAAAAGCGAAGATTATTGAAATCAAGTATGTCCACTTTGTTGATTATTTTCCGATCTTTATTGAATTTTTAGTTACAGAACCTCAAATAAAGCTATTTTGAACATCGTGGGAACAAATTTCACTAGAAAAGACGAAAAAAAAGTTATTATACGATCGTTATTGAATTTTTAGTTACAGAACCTCAAATAAAGCTATTTTGAACAACTTGGGAACAAATTTCACTAGAAAAAACAAAAAATAAGAAATTGTCATTTCTTAACAATTTC…	CTTTTGAAATTGTTAAGAAATGACAATTTCTTATTTTTTGTTTTTTCTAGTGAAATTTGTTCCCAAGTTGTTCAAAATAGCTTTATTTGAGGTTCTGTAACTAAAAATTCAATAACGATCGTATAATAACTTTTTTTTCGTCTTTTCTAGTGAAATTTGTTCCCACGATGTTCAAAATAGCTTTATTTGAGGTTCTGTAACTAAAAATTCAATAAAGATCGGAAAATAATCAACAAAGTGGACATACTTGATTTCAATAATCTTCGCTTTTGAAATTGTTAAGAAATGACAATTTCTTATTTTTTGTTTTTTCTAGTGAAATTTGTTCCCAAGTTGTTCAAAATAGCTTTATTTGAGGTTCTGTAACTAAAAATTCAATAACGATCGTATAATAACTTT…	ungrouped	266	Tdi_LRv5a_scf1014	1649	2166
seq_232	AAAAAAAGCTATTTTGAACAAGTTGTGGTGAGATTTCAATTGAAACTACTAAAAAAGGAATTATAATGTCTAGATGATTTTAAACAGTAAATCTAGTTTTTCTTTACTCTGATTTTCTATCAGGAAACTATAACAAACAGGAGGTTAGGTTTAGGTTAGGTTGGGTTGGGTTGAAACGACGAACATTAAAGAATTGTCATTTCTAGACAATTTCAACAGCCCTAAATAATCAAAATTGGCTATGGATGCTCGGTTGACAAGTTTTATCATCTTACTGAATTTGTGTAACAGAACGTC	AAAAAAAGCTATTTTGAACAAGTTGTGGTGAGATTTCAATTGAAACTACTAAAAAAGGAATTATAATGTCTAGATGATTTTAAACAGTAAATCTAGTTTTTCTTTACTCTGATTTTCTATCAGGAAACTATAACAAACAGGAGGTTAGGTTTAGGTTAGGTTGGGTTGGGTTGAAACGACGAACATTAAAGAATTGTCATTTCTAGACAATTTCAACAGCCCTAAATAATCAAAATTGGCTATGGATGCTCGGTTGACAAGTTTTATCATCTTACTGAATTTGTGTAACAGAACGTCAAAAAAAGCTATTTTGAACAAGTTGTGGTGAGATTTCAATTGAAACTACTAAAAAAGGAATTATAATGTCTAGATGATTTTAAACAGTAAATCTAGTTTTTC…	TGTTGAAATTGTCTAGAAATGACAATTCTTTAATGTTCGTCGTTTCAACCCAACCCAACCTAACCTAAACCTAACCTCCTGTTTGTTATAGTTTCCTGATAGAAAATCAGAGTAAAGAAAAACTAGATTTACTGTTTAAAATCATCTAGACATTATAATTCCTTTTTTAGTAGTTTCAATTGAAATCTCACCACAACTTGTTCAAAATAGCTTTTTTTGACGTTCTGTTACACAAATTCAGTAAGATGATAAAACTTGTCAACCGAGCATCCATAGCCAATTTTGATTATTTAGGGCTGTTGAAATTGTCTAGAAATGACAATTCTTTAATGTTCGTCGTTTCAACCCAACCCAACCTAACCTAAACCTAACCTCCTGTTTGTTATAGTTTCCTGATAG…	ungrouped	297	Tdi_LRv5a_scf13	52597	53188
seq_239	AAAAAAATCAAAATAGGCTATGTATGCTCGGTTGACAAGTTGTATCATCTTACTGAATTTGTGTAACACAACATCAAATAAATCTATTTTGTACAAGTTGTGGTGAGATTTCAACAAACGAGGAGGTAGCGGCGAATAGAGAATGACGCTCAGTTGACGAGTTTCATAATTTATTAGAATTTATTGAAACAGAAACGAAAATAAATCTATTCTGATATATTTGTGAACAAATTTAACTTGAAACGACGAAATAAAAAGATATGTCATTTCCAGACAATTTGAACAGAAG	AAAAAAATCAAAATAGGCTATGTATGCTCGGTTGACAAGTTGTATCATCTTACTGAATTTGTGTAACACAACATCAAATAAATCTATTTTGTACAAGTTGTGGTGAGATTTCAACAAACGAGGAGGTAGCGGCGAATAGAGAATGACGCTCAGTTGACGAGTTTCATAATTTATTAGAATTTATTGAAACAGAAACGAAAATAAATCTATTCTGATATATTTGTGAACAAATTTAACTTGAAACGACGAAATAAAAAGATATGTCATTTCCAGACAATTTGAACAGAAGAAAAAAATCAAAATAGGCTATGTATGCTCGGTTGACAAGTTGTATCATCTTACTGAATTTGTGTAACACAACATCAAATAAATCTATTTTGTACAAGTTGTGGTGAGATT…	TGACATATCTTTTTATTTCGTCGTTTCAAGTTAAATTTGTTCACAAATATATCAGAATAGATTTATTTTCGTTTCTGTTTCAATAAATTCTAATAAATTATGAAACTCGTCAACTGAGCGTCATTCTCTATTCGCCGCTACCTCCTCGTTTGTTGAAATCTCACCACAACTTGTACAAAATAGATTTATTTGATGTTGTGTTACACAAATTCAGTAAGATGATACAACTTGTCAACCGAGCATACATAGCCTATTTTGATTTTTTTCTTCTGTTCAAATTGTCTGGAAATGACATATCTTTTTATTTCGTCGTTTCAAGTTAAATTTGTTCACAAATATATCAGAATAGATTTATTTTCGTTTCTGTTTCAATAAATTCTAATAAATTATGAAACTCGT…	ungrouped	289	Tdi_LRv5a_scf13	562372	562951
seq_29	AAAAATTAATAATTATAATGTCTAGACGATTTTAAACAGTAAATCTAGTCTTTCTTTATTCTGATTTTCTATCAGGAAACTATAGCAAACGAGGAGGTTAGGTTAGGTTAGGTTGGGTTAGGTTGGGTTATGTTATGTTAGGTAGGTTAGGTTGGGTTGGGTTGGTTTGGTCTCGGTTGGGTTGGTTTATGTTGGGTTAGCTTAGGTTAGGTTTGGTTAGGTTAGTTTGGGTTGGGTTAGGTTAGGTTGGGTTTGTTTAGGTTTGGTTAGGTTAGGTTATGTTAGGTTATTTTAGGTTAGGTTGGTTAGGTTAGTTTAGAATCAAAATCGGCTATGGATGCTCGGTTGACAAGTTTTATCATGTTACTGAATTTGAGTCTCAGAACGTCAAATAAAGCT…	AAAAATTAATAATTATAATGTCTAGACGATTTTAAACAGTAAATCTAGTCTTTCTTTATTCTGATTTTCTATCAGGAAACTATAGCAAACGAGGAGGTTAGGTTAGGTTAGGTTGGGTTAGGTTGGGTTATGTTATGTTAGGTAGGTTAGGTTGGGTTGGGTTGGTTTGGTCTCGGTTGGGTTGGTTTATGTTGGGTTAGCTTAGGTTAGGTTTGGTTAGGTTAGTTTGGGTTGGGTTAGGTTAGGTTGGGTTTGTTTAGGTTTGGTTAGGTTAGGTTATGTTAGGTTATTTTAGGTTAGGTTGGTTAGGTTAGTTTAGAATCAAAATCGGCTATGGATGCTCGGTTGACAAGTTTTATCATGTTACTGAATTTGAGTCTCAGAACGTCAAATAAAGCT…	TAACCTAACCCAACCCAAACTAACCTAACCAAACCTAACCTAAGCTAACCCAACATAAACCAACCCAACCGAGACCAAACCAACCCAACCCAACCTAACCTACCTAACATAACATAACCCAACCTAACCCAACCTAACCTAACCTAACCTCCTCGTTTGCTATAGTTTCCTGATAGAAAATCAGAATAAAGAAAGACTAGATTTACTGTTTAAAATCGTCTAGACATTATAATTATTAATTTTTAATCATTTCTATTGAAATCTCACCACAACTTGTTCAAAATAGCTTTATTTGACGTTCTGAGACTCAAATTCAGTAACATGATAAAACTTGTCAACCGAGCATCCATAGCCGATTTTGATTCTAAACTAACCTAACCAACCTAACCTAAAATAACC…	ungrouped	439	Tdi_LRv5a_scf12	4750000	4750738
seq_29	AAAAATTAATAATTATAATGTCTAGACGATTTTAAACAGTAAATCTAGTCTTTCTTTATTCTGATTTTCTATCAGGAAACTATAGCAAACGAGGAGGTTAGGTTAGGTTAGGTTGGGTTAGGTTGGGTTATGTTATGTTAGGTAGGTTAGGTTGGGTTGGGTTGGTTTGGTCTCGGTTGGGTTGGTTTATGTTGGGTTAGCTTAGGTTAGGTTTGGTTAGGTTAGTTTGGGTTGGGTTAGGTTAGGTTGGGTTTGTTTAGGTTTGGTTAGGTTAGGTTATGTTAGGTTATTTTAGGTTAGGTTGGTTAGGTTAGTTTAGAATCAAAATCGGCTATGGATGCTCGGTTGACAAGTTTTATCATGTTACTGAATTTGAGTCTCAGAACGTCAAATAAAGCT…	AAAAATTAATAATTATAATGTCTAGACGATTTTAAACAGTAAATCTAGTCTTTCTTTATTCTGATTTTCTATCAGGAAACTATAGCAAACGAGGAGGTTAGGTTAGGTTAGGTTGGGTTAGGTTGGGTTATGTTATGTTAGGTAGGTTAGGTTGGGTTGGGTTGGTTTGGTCTCGGTTGGGTTGGTTTATGTTGGGTTAGCTTAGGTTAGGTTTGGTTAGGTTAGTTTGGGTTGGGTTAGGTTAGGTTGGGTTTGTTTAGGTTTGGTTAGGTTAGGTTATGTTAGGTTATTTTAGGTTAGGTTGGTTAGGTTAGTTTAGAATCAAAATCGGCTATGGATGCTCGGTTGACAAGTTTTATCATGTTACTGAATTTGAGTCTCAGAACGTCAAATAAAGCT…	TAACCTAACCCAACCCAAACTAACCTAACCAAACCTAACCTAAGCTAACCCAACATAAACCAACCCAACCGAGACCAAACCAACCCAACCCAACCTAACCTACCTAACATAACATAACCCAACCTAACCCAACCTAACCTAACCTAACCTCCTCGTTTGCTATAGTTTCCTGATAGAAAATCAGAATAAAGAAAGACTAGATTTACTGTTTAAAATCGTCTAGACATTATAATTATTAATTTTTAATCATTTCTATTGAAATCTCACCACAACTTGTTCAAAATAGCTTTATTTGACGTTCTGAGACTCAAATTCAGTAACATGATAAAACTTGTCAACCGAGCATCCATAGCCGATTTTGATTCTAAACTAACCTAACCAACCTAACCTAAAATAACC…	ungrouped	439	Tdi_LRv5a_scf12	4749889	4750000
seq_296	AAAAATTCAATAAAGATCGGAAAATAGTCAACTAAGCGGCCATACTTCATTTCAATAATCTTCGCTTTTGAAATCGTCTTTTCTAGTGAAATTTGTTCCCAAGTTGTTCAAAATAGCTTTATTTGAGGTTGTGTAACT	AAAAATTCAATAAAGATCGGAAAATAGTCAACTAAGCGGCCATACTTCATTTCAATAATCTTCGCTTTTGAAATCGTCTTTTCTAGTGAAATTTGTTCCCAAGTTGTTCAAAATAGCTTTATTTGAGGTTGTGTAACTAAAAATTCAATAAAGATCGGAAAATAGTCAACTAAGCGGCCATACTTCATTTCAATAATCTTCGCTTTTGAAATCGTCTTTTCTAGTGAAATTTGTTCCCAAGTTGTTCAAAATAGCTTTATTTGAGGTTGTGTAACTAAAAATTCAATAAAGATCGGAAAATAGTCAACTAAGCGGCCATACTTCATTTCAATAATCTTCGCTTTTGAAATCGTCTTTTCTAGTGAAATTTGTTCCCAAGTTGTTCAAAATAGCTTTATT…	AAAGCGAAGATTATTGAAATGAAGTATGGCCGCTTAGTTGACTATTTTCCGATCTTTATTGAATTTTTAGTTACACAACCTCAAATAAAGCTATTTTGAACAACTTGGGAACAAATTTCACTAGAAAAGACGATTTCAAAAGCGAAGATTATTGAAATGAAGTATGGCCGCTTAGTTGACTATTTTCCGATCTTTATTGAATTTTTAGTTACACAACCTCAAATAAAGCTATTTTGAACAACTTGGGAACAAATTTCACTAGAAAAGACGATTTCAAAAGCGAAGATTATTGAAATGAAGTATGGCCGCTTAGTTGACTATTTTCCGATCTTTATTGAATTTTTAGTTACACAACCTCAAATAAAGCTATTTTGAACAACTTGGGAACAAATTTCACTA…	ungrouped	138	Tdi_LRv5a_scf154	5973	6249
seq_297	AT	ATATATATATATATATATATATATATATATATATATATATATATATATATATATATATATATATATATATATATATATATATATATATATATATATATATATATATATATATATATATATATATATATATATATATATATATATATATATATATATATATATATATATATATATATATATATATATATATATATATATATATATATATATATATATATATATATATATATATATATATATATATATATATATATATATATATATATATATATATATATATATATATATATATATATATATATATATATATATATATATATATATATATATATATATATATATATATATATATATATATATATATATATATATATATATATATATATATATATATATATA…	ATATATATATATATATATATATATATATATATATATATATATATATATATATATATATATATATATATATATATATATATATATATATATATATATATATATATATATATATATATATATATATATATATATATATATATATATATATATATATATATATATATATATATATATATATATATATATATATATATATATATATATATATATATATATATATATATATATATATATATATATATATATATATATATATATATATATATATATATATATATATATATATATATATATATATATATATATATATATATATATATATATATATATATATATATATATATATATATATATATATATATATATATATATATATATATATATATATATATATATATA…	ungrouped	2	Tdi_LRv5a_scf179	17870	17894
seq_298	AACTGGGACAGCC	AACTGGGACAGCCAACTGGGACAGCCAACTGGGACAGCCAACTGGGACAGCCAACTGGGACAGCCAACTGGGACAGCCAACTGGGACAGCCAACTGGGACAGCCAACTGGGACAGCCAACTGGGACAGCCAACTGGGACAGCCAACTGGGACAGCCAACTGGGACAGCCAACTGGGACAGCCAACTGGGACAGCCAACTGGGACAGCCAACTGGGACAGCCAACTGGGACAGCCAACTGGGACAGCCAACTGGGACAGCCAACTGGGACAGCCAACTGGGACAGCCAACTGGGACAGCCAACTGGGACAGCCAACTGGGACAGCCAACTGGGACAGCCAACTGGGACAGCCAACTGGGACAGCCAACTGGGACAGCCAACTGGGACAGCCAACTGGGAC…	CTGTCCCAGTTGGCTGTCCCAGTTGGCTGTCCCAGTTGGCTGTCCCAGTTGGCTGTCCCAGTTGGCTGTCCCAGTTGGCTGTCCCAGTTGGCTGTCCCAGTTGGCTGTCCCAGTTGGCTGTCCCAGTTGGCTGTCCCAGTTGGCTGTCCCAGTTGGCTGTCCCAGTTGGCTGTCCCAGTTGGCTGTCCCAGTTGGCTGTCCCAGTTGGCTGTCCCAGTTGGCTGTCCCAGTTGGCTGTCCCAGTTGGCTGTCCCAGTTGGCTGTCCCAGTTGGCTGTCCCAGTTGGCTGTCCCAGTTGGCTGTCCCAGTTGGCTGTCCCAGTTGGCTGTCCCAGTTGGCTGTCCCAGTTGGCTGTCCCAGTTGGCTGTCCCAGTTGGCTGTCCCAGTTGGCTGTCCCAG…	ungrouped	13	Tdi_LRv5a_scf179	27560	27607
seq_301	ACACTCCTCCACTCT	ACACTCCTCCACTCTACACTCCTCCACTCTACACTCCTCCACTCTACACTCCTCCACTCTACACTCCTCCACTCTACACTCCTCCACTCTACACTCCTCCACTCTACACTCCTCCACTCTACACTCCTCCACTCTACACTCCTCCACTCTACACTCCTCCACTCTACACTCCTCCACTCTACACTCCTCCACTCTACACTCCTCCACTCTACACTCCTCCACTCTACACTCCTCCACTCTACACTCCTCCACTCTACACTCCTCCACTCTACACTCCTCCACTCTACACTCCTCCACTCTACACTCCTCCACTCTACACTCCTCCACTCTACACTCCTCCACTCTACACTCCTCCACTCTACACTCCTCCACTCTACACTCCTCCACTCTACACTCCTC…	AGTGTAGAGTGGAGGAGTGTAGAGTGGAGGAGTGTAGAGTGGAGGAGTGTAGAGTGGAGGAGTGTAGAGTGGAGGAGTGTAGAGTGGAGGAGTGTAGAGTGGAGGAGTGTAGAGTGGAGGAGTGTAGAGTGGAGGAGTGTAGAGTGGAGGAGTGTAGAGTGGAGGAGTGTAGAGTGGAGGAGTGTAGAGTGGAGGAGTGTAGAGTGGAGGAGTGTAGAGTGGAGGAGTGTAGAGTGGAGGAGTGTAGAGTGGAGGAGTGTAGAGTGGAGGAGTGTAGAGTGGAGGAGTGTAGAGTGGAGGAGTGTAGAGTGGAGGAGTGTAGAGTGGAGGAGTGTAGAGTGGAGGAGTGTAGAGTGGAGGAGTGTAGAGTGGAGGAGTGTAGAGTGGAGGAGTGTAGAG…	ungrouped	15	Tdi_LRv5a_scf2	45480644	45481043
seq_302	AAAAACCATTATTTGAATAAAATGAAAAT	AAAAACCATTATTTGAATAAAATGAAAATAAAAACCATTATTTGAATAAAATGAAAATAAAAACCATTATTTGAATAAAATGAAAATAAAAACCATTATTTGAATAAAATGAAAATAAAAACCATTATTTGAATAAAATGAAAATAAAAACCATTATTTGAATAAAATGAAAATAAAAACCATTATTTGAATAAAATGAAAATAAAAACCATTATTTGAATAAAATGAAAATAAAAACCATTATTTGAATAAAATGAAAATAAAAACCATTATTTGAATAAAATGAAAATAAAAACCATTATTTGAATAAAATGAAAATAAAAACCATTATTTGAATAAAATGAAAATAAAAACCATTATTTGAATAAAATGAAAATAAAAACCATTATTTGAATAAAA…	TTTTCATTTTATTCAAATAATGGTTTTTATTTTCATTTTATTCAAATAATGGTTTTTATTTTCATTTTATTCAAATAATGGTTTTTATTTTCATTTTATTCAAATAATGGTTTTTATTTTCATTTTATTCAAATAATGGTTTTTATTTTCATTTTATTCAAATAATGGTTTTTATTTTCATTTTATTCAAATAATGGTTTTTATTTTCATTTTATTCAAATAATGGTTTTTATTTTCATTTTATTCAAATAATGGTTTTTATTTTCATTTTATTCAAATAATGGTTTTTATTTTCATTTTATTCAAATAATGGTTTTTATTTTCATTTTATTCAAATAATGGTTTTTATTTTCATTTTATTCAAATAATGGTTTTTATTTTCATTTTATTCAAATAATG…	ungrouped	29	Tdi_LRv5a_scf2	45485727	45485801
seq_308	AAAGCTCCCAGCTGAAGCTGAAGTGCAAGTATTTGTGGGAGGATAGTGATGAAAGCTCCCAGCTGAAGTGTGCAAGTATTTGTGGGAGGATACCATACCCGGCGTCTAGTGATG	AAAGCTCCCAGCTGAAGCTGAAGTGCAAGTATTTGTGGGAGGATAGTGATGAAAGCTCCCAGCTGAAGTGTGCAAGTATTTGTGGGAGGATACCATACCCGGCGTCTAGTGATGAAAGCTCCCAGCTGAAGCTGAAGTGCAAGTATTTGTGGGAGGATAGTGATGAAAGCTCCCAGCTGAAGTGTGCAAGTATTTGTGGGAGGATACCATACCCGGCGTCTAGTGATGAAAGCTCCCAGCTGAAGCTGAAGTGCAAGTATTTGTGGGAGGATAGTGATGAAAGCTCCCAGCTGAAGTGTGCAAGTATTTGTGGGAGGATACCATACCCGGCGTCTAGTGATGAAAGCTCCCAGCTGAAGCTGAAGTGCAAGTATTTGTGGGAGGATAGTGATGAAAGCT…	CTGGGAGCTTTCATCACTATCCTCCCACAAATACTTGCACTTCAGCTTCAGCTGGGAGCTTTCATCACTAGACGCCGGGTATGGTATCCTCCCACAAATACTTGCACACTTCAGCTGGGAGCTTTCATCACTATCCTCCCACAAATACTTGCACTTCAGCTTCAGCTGGGAGCTTTCATCACTAGACGCCGGGTATGGTATCCTCCCACAAATACTTGCACACTTCAGCTGGGAGCTTTCATCACTATCCTCCCACAAATACTTGCACTTCAGCTTCAGCTGGGAGCTTTCATCACTAGACGCCGGGTATGGTATCCTCCCACAAATACTTGCACACTTCAGCTGGGAGCTTTCATCACTATCCTCCCACAAATACTTGCACTTCAGCTTCAGCTGGGA…	ungrouped	114	Tdi_LRv5a_scf2	45490659	45490891
seq_311	AAATACTTGACACTTCAGGAGCCGGGTATGGTATCCTCCAC	AAATACTTGACACTTCAGGAGCCGGGTATGGTATCCTCCACAAATACTTGACACTTCAGGAGCCGGGTATGGTATCCTCCACAAATACTTGACACTTCAGGAGCCGGGTATGGTATCCTCCACAAATACTTGACACTTCAGGAGCCGGGTATGGTATCCTCCACAAATACTTGACACTTCAGGAGCCGGGTATGGTATCCTCCACAAATACTTGACACTTCAGGAGCCGGGTATGGTATCCTCCACAAATACTTGACACTTCAGGAGCCGGGTATGGTATCCTCCACAAATACTTGACACTTCAGGAGCCGGGTATGGTATCCTCCACAAATACTTGACACTTCAGGAGCCGGGTATGGTATCCTCCACAAATACTTGACACTTCAGGAGCCGGGTATG…	ACCATACCCGGCTCCTGAAGTGTCAAGTATTTGTGGAGGATACCATACCCGGCTCCTGAAGTGTCAAGTATTTGTGGAGGATACCATACCCGGCTCCTGAAGTGTCAAGTATTTGTGGAGGATACCATACCCGGCTCCTGAAGTGTCAAGTATTTGTGGAGGATACCATACCCGGCTCCTGAAGTGTCAAGTATTTGTGGAGGATACCATACCCGGCTCCTGAAGTGTCAAGTATTTGTGGAGGATACCATACCCGGCTCCTGAAGTGTCAAGTATTTGTGGAGGATACCATACCCGGCTCCTGAAGTGTCAAGTATTTGTGGAGGATACCATACCCGGCTCCTGAAGTGTCAAGTATTTGTGGAGGATACCATACCCGGCTCCTGAAGTGTCAAGTAT…	ungrouped	41	Tdi_LRv5a_scf2	45494322	45494400
seq_316	AAATACTTATCCTCCCAC	AAATACTTATCCTCCCACAAATACTTATCCTCCCACAAATACTTATCCTCCCACAAATACTTATCCTCCCACAAATACTTATCCTCCCACAAATACTTATCCTCCCACAAATACTTATCCTCCCACAAATACTTATCCTCCCACAAATACTTATCCTCCCACAAATACTTATCCTCCCACAAATACTTATCCTCCCACAAATACTTATCCTCCCACAAATACTTATCCTCCCACAAATACTTATCCTCCCACAAATACTTATCCTCCCACAAATACTTATCCTCCCACAAATACTTATCCTCCCACAAATACTTATCCTCCCACAAATACTTATCCTCCCACAAATACTTATCCTCCCACAAATACTTATCCTCCCACAAATACTTATCCTCCCACAAA…	TTGTGGGAGGATAAGTATTTGTGGGAGGATAAGTATTTGTGGGAGGATAAGTATTTGTGGGAGGATAAGTATTTGTGGGAGGATAAGTATTTGTGGGAGGATAAGTATTTGTGGGAGGATAAGTATTTGTGGGAGGATAAGTATTTGTGGGAGGATAAGTATTTGTGGGAGGATAAGTATTTGTGGGAGGATAAGTATTTGTGGGAGGATAAGTATTTGTGGGAGGATAAGTATTTGTGGGAGGATAAGTATTTGTGGGAGGATAAGTATTTGTGGGAGGATAAGTATTTGTGGGAGGATAAGTATTTGTGGGAGGATAAGTATTTGTGGGAGGATAAGTATTTGTGGGAGGATAAGTATTTGTGGGAGGATAAGTATTTGTGGGAGGATAAGTATTTG…	ungrouped	18	Tdi_LRv5a_scf2	45498863	45498899
seq_318	AAATACTTGCACACTTCAGCT	AAATACTTGCACACTTCAGCTAAATACTTGCACACTTCAGCTAAATACTTGCACACTTCAGCTAAATACTTGCACACTTCAGCTAAATACTTGCACACTTCAGCTAAATACTTGCACACTTCAGCTAAATACTTGCACACTTCAGCTAAATACTTGCACACTTCAGCTAAATACTTGCACACTTCAGCTAAATACTTGCACACTTCAGCTAAATACTTGCACACTTCAGCTAAATACTTGCACACTTCAGCTAAATACTTGCACACTTCAGCTAAATACTTGCACACTTCAGCTAAATACTTGCACACTTCAGCTAAATACTTGCACACTTCAGCTAAATACTTGCACACTTCAGCTAAATACTTGCACACTTCAGCTAAATACTTGCACACTTCAGCT…	TATTTAGCTGAAGTGTGCAAGTATTTAGCTGAAGTGTGCAAGTATTTAGCTGAAGTGTGCAAGTATTTAGCTGAAGTGTGCAAGTATTTAGCTGAAGTGTGCAAGTATTTAGCTGAAGTGTGCAAGTATTTAGCTGAAGTGTGCAAGTATTTAGCTGAAGTGTGCAAGTATTTAGCTGAAGTGTGCAAGTATTTAGCTGAAGTGTGCAAGTATTTAGCTGAAGTGTGCAAGTATTTAGCTGAAGTGTGCAAGTATTTAGCTGAAGTGTGCAAGTATTTAGCTGAAGTGTGCAAGTATTTAGCTGAAGTGTGCAAGTATTTAGCTGAAGTGTGCAAGTATTTAGCTGAAGTGTGCAAGTATTTAGCTGAAGTGTGCAAGTATTTAGCTGAAGTGTGCAAG…	ungrouped	21	Tdi_LRv5a_scf2	45502459	45502500
seq_322	AAATATGGTATCCTCCTAC	AAATATGGTATCCTCCTACAAATATGGTATCCTCCTACAAATATGGTATCCTCCTACAAATATGGTATCCTCCTACAAATATGGTATCCTCCTACAAATATGGTATCCTCCTACAAATATGGTATCCTCCTACAAATATGGTATCCTCCTACAAATATGGTATCCTCCTACAAATATGGTATCCTCCTACAAATATGGTATCCTCCTACAAATATGGTATCCTCCTACAAATATGGTATCCTCCTACAAATATGGTATCCTCCTACAAATATGGTATCCTCCTACAAATATGGTATCCTCCTACAAATATGGTATCCTCCTACAAATATGGTATCCTCCTACAAATATGGTATCCTCCTACAAATATGGTATCCTCCTACAAATATGGTATCCTCCTAC…	TATTTGTAGGAGGATACCATATTTGTAGGAGGATACCATATTTGTAGGAGGATACCATATTTGTAGGAGGATACCATATTTGTAGGAGGATACCATATTTGTAGGAGGATACCATATTTGTAGGAGGATACCATATTTGTAGGAGGATACCATATTTGTAGGAGGATACCATATTTGTAGGAGGATACCATATTTGTAGGAGGATACCATATTTGTAGGAGGATACCATATTTGTAGGAGGATACCATATTTGTAGGAGGATACCATATTTGTAGGAGGATACCATATTTGTAGGAGGATACCATATTTGTAGGAGGATACCATATTTGTAGGAGGATACCATATTTGTAGGAGGATACCATATTTGTAGGAGGATACCATATTTGTAGGAGGATACCA…	ungrouped	19	Tdi_LRv5a_scf2	45509005	45509040
seq_326	AAATTCATCACTAGACGCCGGGTATGGTATCCTCCCAC	AAATTCATCACTAGACGCCGGGTATGGTATCCTCCCACAAATTCATCACTAGACGCCGGGTATGGTATCCTCCCACAAATTCATCACTAGACGCCGGGTATGGTATCCTCCCACAAATTCATCACTAGACGCCGGGTATGGTATCCTCCCACAAATTCATCACTAGACGCCGGGTATGGTATCCTCCCACAAATTCATCACTAGACGCCGGGTATGGTATCCTCCCACAAATTCATCACTAGACGCCGGGTATGGTATCCTCCCACAAATTCATCACTAGACGCCGGGTATGGTATCCTCCCACAAATTCATCACTAGACGCCGGGTATGGTATCCTCCCACAAATTCATCACTAGACGCCGGGTATGGTATCCTCCCACAAATTCATCACTAGACGCC…	TACCCGGCGTCTAGTGATGAATTTGTGGGAGGATACCATACCCGGCGTCTAGTGATGAATTTGTGGGAGGATACCATACCCGGCGTCTAGTGATGAATTTGTGGGAGGATACCATACCCGGCGTCTAGTGATGAATTTGTGGGAGGATACCATACCCGGCGTCTAGTGATGAATTTGTGGGAGGATACCATACCCGGCGTCTAGTGATGAATTTGTGGGAGGATACCATACCCGGCGTCTAGTGATGAATTTGTGGGAGGATACCATACCCGGCGTCTAGTGATGAATTTGTGGGAGGATACCATACCCGGCGTCTAGTGATGAATTTGTGGGAGGATACCATACCCGGCGTCTAGTGATGAATTTGTGGGAGGATACCATACCCGGCGTCTAGTGATG…	ungrouped	38	Tdi_LRv5a_scf2	45509567	45509642
seq_335	AAAAACAGAAAGTATATCT	AAAAACAGAAAGTATATCTAAAAACAGAAAGTATATCTAAAAACAGAAAGTATATCTAAAAACAGAAAGTATATCTAAAAACAGAAAGTATATCTAAAAACAGAAAGTATATCTAAAAACAGAAAGTATATCTAAAAACAGAAAGTATATCTAAAAACAGAAAGTATATCTAAAAACAGAAAGTATATCTAAAAACAGAAAGTATATCTAAAAACAGAAAGTATATCTAAAAACAGAAAGTATATCTAAAAACAGAAAGTATATCTAAAAACAGAAAGTATATCTAAAAACAGAAAGTATATCTAAAAACAGAAAGTATATCTAAAAACAGAAAGTATATCTAAAAACAGAAAGTATATCTAAAAACAGAAAGTATATCTAAAAACAGAAAGTATATCT…	TTTTTAGATATACTTTCTGTTTTTAGATATACTTTCTGTTTTTAGATATACTTTCTGTTTTTAGATATACTTTCTGTTTTTAGATATACTTTCTGTTTTTAGATATACTTTCTGTTTTTAGATATACTTTCTGTTTTTAGATATACTTTCTGTTTTTAGATATACTTTCTGTTTTTAGATATACTTTCTGTTTTTAGATATACTTTCTGTTTTTAGATATACTTTCTGTTTTTAGATATACTTTCTGTTTTTAGATATACTTTCTGTTTTTAGATATACTTTCTGTTTTTAGATATACTTTCTGTTTTTAGATATACTTTCTGTTTTTAGATATACTTTCTGTTTTTAGATATACTTTCTGTTTTTAGATATACTTTCTGTTTTTAGATATACTTTCTG…	ungrouped	19	Tdi_LRv5a_scf2	47103220	47103286
seq_336	AAAAATAAATTACGTCAGATAAAGTTGATATTAGTCTATTCAATGATAATAACATTGATACTCGGGTAGAAAATTGACCCTGTTGCGCACAATCTAAACGAGCGCCTAACACACCTCCGTCCGAGACAATGACTT	AAAAATAAATTACGTCAGATAAAGTTGATATTAGTCTATTCAATGATAATAACATTGATACTCGGGTAGAAAATTGACCCTGTTGCGCACAATCTAAACGAGCGCCTAACACACCTCCGTCCGAGACAATGACTTAAAAATAAATTACGTCAGATAAAGTTGATATTAGTCTATTCAATGATAATAACATTGATACTCGGGTAGAAAATTGACCCTGTTGCGCACAATCTAAACGAGCGCCTAACACACCTCCGTCCGAGACAATGACTTAAAAATAAATTACGTCAGATAAAGTTGATATTAGTCTATTCAATGATAATAACATTGATACTCGGGTAGAAAATTGACCCTGTTGCGCACAATCTAAACGAGCGCCTAACACACCTCCGTCCGAGACAA…	GTTAGGCGCTCGTTTAGATTGTGCGCAACAGGGTCAATTTTCTACCCGAGTATCAATGTTATTATCATTGAATAGACTAATATCAACTTTATCTGACGTAATTTATTTTTAAGTCATTGTCTCGGACGGAGGTGTGTTAGGCGCTCGTTTAGATTGTGCGCAACAGGGTCAATTTTCTACCCGAGTATCAATGTTATTATCATTGAATAGACTAATATCAACTTTATCTGACGTAATTTATTTTTAAGTCATTGTCTCGGACGGAGGTGTGTTAGGCGCTCGTTTAGATTGTGCGCAACAGGGTCAATTTTCTACCCGAGTATCAATGTTATTATCATTGAATAGACTAATATCAACTTTATCTGACGTAATTTATTTTTAAGTCATTGTCTCGGACGG…	ungrouped	135	Tdi_LRv5a_scf2	47105972	47106242
seq_337	AACAGCAATAATCTAAT	AACAGCAATAATCTAATAACAGCAATAATCTAATAACAGCAATAATCTAATAACAGCAATAATCTAATAACAGCAATAATCTAATAACAGCAATAATCTAATAACAGCAATAATCTAATAACAGCAATAATCTAATAACAGCAATAATCTAATAACAGCAATAATCTAATAACAGCAATAATCTAATAACAGCAATAATCTAATAACAGCAATAATCTAATAACAGCAATAATCTAATAACAGCAATAATCTAATAACAGCAATAATCTAATAACAGCAATAATCTAATAACAGCAATAATCTAATAACAGCAATAATCTAATAACAGCAATAATCTAATAACAGCAATAATCTAATAACAGCAATAATCTAATAACAGCAATAATCTAATAACAGCAA…	TTATTGCTGTTATTAGATTATTGCTGTTATTAGATTATTGCTGTTATTAGATTATTGCTGTTATTAGATTATTGCTGTTATTAGATTATTGCTGTTATTAGATTATTGCTGTTATTAGATTATTGCTGTTATTAGATTATTGCTGTTATTAGATTATTGCTGTTATTAGATTATTGCTGTTATTAGATTATTGCTGTTATTAGATTATTGCTGTTATTAGATTATTGCTGTTATTAGATTATTGCTGTTATTAGATTATTGCTGTTATTAGATTATTGCTGTTATTAGATTATTGCTGTTATTAGATTATTGCTGTTATTAGATTATTGCTGTTATTAGATTATTGCTGTTATTAGATTATTGCTGTTATTAGATTATTGCTGTTATTAGATTATTGCT…	ungrouped	17	Tdi_LRv5a_scf2	47108120	47108153
seq_338	AAACCTTTAATGTATAATAAATATTATGTATGTCTGTG	AAACCTTTAATGTATAATAAATATTATGTATGTCTGTGAAACCTTTAATGTATAATAAATATTATGTATGTCTGTGAAACCTTTAATGTATAATAAATATTATGTATGTCTGTGAAACCTTTAATGTATAATAAATATTATGTATGTCTGTGAAACCTTTAATGTATAATAAATATTATGTATGTCTGTGAAACCTTTAATGTATAATAAATATTATGTATGTCTGTGAAACCTTTAATGTATAATAAATATTATGTATGTCTGTGAAACCTTTAATGTATAATAAATATTATGTATGTCTGTGAAACCTTTAATGTATAATAAATATTATGTATGTCTGTGAAACCTTTAATGTATAATAAATATTATGTATGTCTGTGAAACCTTTAATGTATAATA…	ATATTTATTATACATTAAAGGTTTCACAGACATACATAATATTTATTATACATTAAAGGTTTCACAGACATACATAATATTTATTATACATTAAAGGTTTCACAGACATACATAATATTTATTATACATTAAAGGTTTCACAGACATACATAATATTTATTATACATTAAAGGTTTCACAGACATACATAATATTTATTATACATTAAAGGTTTCACAGACATACATAATATTTATTATACATTAAAGGTTTCACAGACATACATAATATTTATTATACATTAAAGGTTTCACAGACATACATAATATTTATTATACATTAAAGGTTTCACAGACATACATAATATTTATTATACATTAAAGGTTTCACAGACATACATAATATTTATTATACATTAAA…	ungrouped	38	Tdi_LRv5a_scf2	47110204	47110328
seq_339	AAAGGCGTCCAATTTAATAGTCTAGGACATGACTTCTCCT	AAAGGCGTCCAATTTAATAGTCTAGGACATGACTTCTCCTAAAGGCGTCCAATTTAATAGTCTAGGACATGACTTCTCCTAAAGGCGTCCAATTTAATAGTCTAGGACATGACTTCTCCTAAAGGCGTCCAATTTAATAGTCTAGGACATGACTTCTCCTAAAGGCGTCCAATTTAATAGTCTAGGACATGACTTCTCCTAAAGGCGTCCAATTTAATAGTCTAGGACATGACTTCTCCTAAAGGCGTCCAATTTAATAGTCTAGGACATGACTTCTCCTAAAGGCGTCCAATTTAATAGTCTAGGACATGACTTCTCCTAAAGGCGTCCAATTTAATAGTCTAGGACATGACTTCTCCTAAAGGCGTCCAATTTAATAGTCTAGGACATGACTTCTCC…	AGGAGAAGTCATGTCCTAGACTATTAAATTGGACGCCTTTAGGAGAAGTCATGTCCTAGACTATTAAATTGGACGCCTTTAGGAGAAGTCATGTCCTAGACTATTAAATTGGACGCCTTTAGGAGAAGTCATGTCCTAGACTATTAAATTGGACGCCTTTAGGAGAAGTCATGTCCTAGACTATTAAATTGGACGCCTTTAGGAGAAGTCATGTCCTAGACTATTAAATTGGACGCCTTTAGGAGAAGTCATGTCCTAGACTATTAAATTGGACGCCTTTAGGAGAAGTCATGTCCTAGACTATTAAATTGGACGCCTTTAGGAGAAGTCATGTCCTAGACTATTAAATTGGACGCCTTTAGGAGAAGTCATGTCCTAGACTATTAAATTGGACGCCTT…	ungrouped	40	Tdi_LRv5a_scf2	47125240	47125362
seq_340	AAAAAATTCTAAATATTAAACACCTCTAGAAGCTCTCTGAAGTATTTTTCATGGCAACATAACACCATAACTGCCATAGGCTAG	AAAAAATTCTAAATATTAAACACCTCTAGAAGCTCTCTGAAGTATTTTTCATGGCAACATAACACCATAACTGCCATAGGCTAGAAAAAATTCTAAATATTAAACACCTCTAGAAGCTCTCTGAAGTATTTTTCATGGCAACATAACACCATAACTGCCATAGGCTAGAAAAAATTCTAAATATTAAACACCTCTAGAAGCTCTCTGAAGTATTTTTCATGGCAACATAACACCATAACTGCCATAGGCTAGAAAAAATTCTAAATATTAAACACCTCTAGAAGCTCTCTGAAGTATTTTTCATGGCAACATAACACCATAACTGCCATAGGCTAGAAAAAATTCTAAATATTAAACACCTCTAGAAGCTCTCTGAAGTATTTTTCATGGCAACATAAC…	ATGGTGTTATGTTGCCATGAAAAATACTTCAGAGAGCTTCTAGAGGTGTTTAATATTTAGAATTTTTTCTAGCCTATGGCAGTTATGGTGTTATGTTGCCATGAAAAATACTTCAGAGAGCTTCTAGAGGTGTTTAATATTTAGAATTTTTTCTAGCCTATGGCAGTTATGGTGTTATGTTGCCATGAAAAATACTTCAGAGAGCTTCTAGAGGTGTTTAATATTTAGAATTTTTTCTAGCCTATGGCAGTTATGGTGTTATGTTGCCATGAAAAATACTTCAGAGAGCTTCTAGAGGTGTTTAATATTTAGAATTTTTTCTAGCCTATGGCAGTTATGGTGTTATGTTGCCATGAAAAATACTTCAGAGAGCTTCTAGAGGTGTTTAATATTTAGAAT…	ungrouped	84	Tdi_LRv5a_scf2	47133612	47133914
seq_341	AAACAAACCTAAACGAAATAAAGTCATCTGACTGTAAACAATATAAATAACCTAAACCTTAACATTTACCAAGAGATAGT	AAACAAACCTAAACGAAATAAAGTCATCTGACTGTAAACAATATAAATAACCTAAACCTTAACATTTACCAAGAGATAGTAAACAAACCTAAACGAAATAAAGTCATCTGACTGTAAACAATATAAATAACCTAAACCTTAACATTTACCAAGAGATAGTAAACAAACCTAAACGAAATAAAGTCATCTGACTGTAAACAATATAAATAACCTAAACCTTAACATTTACCAAGAGATAGTAAACAAACCTAAACGAAATAAAGTCATCTGACTGTAAACAATATAAATAACCTAAACCTTAACATTTACCAAGAGATAGTAAACAAACCTAAACGAAATAAAGTCATCTGACTGTAAACAATATAAATAACCTAAACCTTAACATTTACCAAGAGATAG…	ACTATCTCTTGGTAAATGTTAAGGTTTAGGTTATTTATATTGTTTACAGTCAGATGACTTTATTTCGTTTAGGTTTGTTTACTATCTCTTGGTAAATGTTAAGGTTTAGGTTATTTATATTGTTTACAGTCAGATGACTTTATTTCGTTTAGGTTTGTTTACTATCTCTTGGTAAATGTTAAGGTTTAGGTTATTTATATTGTTTACAGTCAGATGACTTTATTTCGTTTAGGTTTGTTTACTATCTCTTGGTAAATGTTAAGGTTTAGGTTATTTATATTGTTTACAGTCAGATGACTTTATTTCGTTTAGGTTTGTTTACTATCTCTTGGTAAATGTTAAGGTTTAGGTTATTTATATTGTTTACAGTCAGATGACTTTATTTCGTTTAGGTTTGTT…	ungrouped	80	Tdi_LRv5a_scf2	47136577	47136782
seq_342	AAAGATCATGGTCAAAGTCTAATCTCCATTCCAACCCTGACCTGAATACAG	AAAGATCATGGTCAAAGTCTAATCTCCATTCCAACCCTGACCTGAATACAGAAAGATCATGGTCAAAGTCTAATCTCCATTCCAACCCTGACCTGAATACAGAAAGATCATGGTCAAAGTCTAATCTCCATTCCAACCCTGACCTGAATACAGAAAGATCATGGTCAAAGTCTAATCTCCATTCCAACCCTGACCTGAATACAGAAAGATCATGGTCAAAGTCTAATCTCCATTCCAACCCTGACCTGAATACAGAAAGATCATGGTCAAAGTCTAATCTCCATTCCAACCCTGACCTGAATACAGAAAGATCATGGTCAAAGTCTAATCTCCATTCCAACCCTGACCTGAATACAGAAAGATCATGGTCAAAGTCTAATCTCCATTCCAACCCTGACC…	CCATGATCTTTCTGTATTCAGGTCAGGGTTGGAATGGAGATTAGACTTTGACCATGATCTTTCTGTATTCAGGTCAGGGTTGGAATGGAGATTAGACTTTGACCATGATCTTTCTGTATTCAGGTCAGGGTTGGAATGGAGATTAGACTTTGACCATGATCTTTCTGTATTCAGGTCAGGGTTGGAATGGAGATTAGACTTTGACCATGATCTTTCTGTATTCAGGTCAGGGTTGGAATGGAGATTAGACTTTGACCATGATCTTTCTGTATTCAGGTCAGGGTTGGAATGGAGATTAGACTTTGACCATGATCTTTCTGTATTCAGGTCAGGGTTGGAATGGAGATTAGACTTTGACCATGATCTTTCTGTATTCAGGTCAGGGTTGGAATGGAGATT…	ungrouped	51	Tdi_LRv5a_scf2	47136818	47136915
seq_343	AAACTCCTCCAGGATTCGAACCATGACCTGAAATATACAATGTTCATGGTCAAAGAATAATTTCCCTTATTTACACTAAATCTCCT	AAACTCCTCCAGGATTCGAACCATGACCTGAAATATACAATGTTCATGGTCAAAGAATAATTTCCCTTATTTACACTAAATCTCCTAAACTCCTCCAGGATTCGAACCATGACCTGAAATATACAATGTTCATGGTCAAAGAATAATTTCCCTTATTTACACTAAATCTCCTAAACTCCTCCAGGATTCGAACCATGACCTGAAATATACAATGTTCATGGTCAAAGAATAATTTCCCTTATTTACACTAAATCTCCTAAACTCCTCCAGGATTCGAACCATGACCTGAAATATACAATGTTCATGGTCAAAGAATAATTTCCCTTATTTACACTAAATCTCCTAAACTCCTCCAGGATTCGAACCATGACCTGAAATATACAATGTTCATGGTCAAAG…	GGTTCGAATCCTGGAGGAGTTTAGGAGATTTAGTGTAAATAAGGGAAATTATTCTTTGACCATGAACATTGTATATTTCAGGTCATGGTTCGAATCCTGGAGGAGTTTAGGAGATTTAGTGTAAATAAGGGAAATTATTCTTTGACCATGAACATTGTATATTTCAGGTCATGGTTCGAATCCTGGAGGAGTTTAGGAGATTTAGTGTAAATAAGGGAAATTATTCTTTGACCATGAACATTGTATATTTCAGGTCATGGTTCGAATCCTGGAGGAGTTTAGGAGATTTAGTGTAAATAAGGGAAATTATTCTTTGACCATGAACATTGTATATTTCAGGTCATGGTTCGAATCCTGGAGGAGTTTAGGAGATTTAGTGTAAATAAGGGAAATTATTCT…	ungrouped	86	Tdi_LRv5a_scf2	47136894	47137173
seq_350	AAAAAACATTCATTTGGCATTTGTAGACGATTTCAAAAGATGAAAATTATCAAATGAAGTCTGAACAACATAAAAACATATTTCAAAAGAAAAGACAAAAATAAAGAATTGTAATATCTAGACGATTTCAAATACAAAAAGAAACGAGTATATGCGCTTGGTTGACAAGTTTCGTCTTATAACTGAATTTATAGTTACGGAATCTCAACGATTTTATTAGAAAAAATCAAAAATAAAGAATTTTCAAATTTGGACAATTTCGACAGATAATAATTTTATAAACTAAATATGTCCAATAAGTTGTTTATTTTTCTATTTTTATTGAATTTATAGTTACAGACCCTCAAATAGAGCTATTTTGAACAAAGTGTTAACAAATTTCAATAGTAAAGTC	AAAAAACATTCATTTGGCATTTGTAGACGATTTCAAAAGATGAAAATTATCAAATGAAGTCTGAACAACATAAAAACATATTTCAAAAGAAAAGACAAAAATAAAGAATTGTAATATCTAGACGATTTCAAATACAAAAAGAAACGAGTATATGCGCTTGGTTGACAAGTTTCGTCTTATAACTGAATTTATAGTTACGGAATCTCAACGATTTTATTAGAAAAAATCAAAAATAAAGAATTTTCAAATTTGGACAATTTCGACAGATAATAATTTTATAAACTAAATATGTCCAATAAGTTGTTTATTTTTCTATTTTTATTGAATTTATAGTTACAGACCCTCAAATAGAGCTATTTTGAACAAAGTGTTAACAAATTTCAATAGTAAAGTCAAAAA…	TCGTCTACAAATGCCAAATGAATGTTTTTTGACTTTACTATTGAAATTTGTTAACACTTTGTTCAAAATAGCTCTATTTGAGGGTCTGTAACTATAAATTCAATAAAAATAGAAAAATAAACAACTTATTGGACATATTTAGTTTATAAAATTATTATCTGTCGAAATTGTCCAAATTTGAAAATTCTTTATTTTTGATTTTTTCTAATAAAATCGTTGAGATTCCGTAACTATAAATTCAGTTATAAGACGAAACTTGTCAACCAAGCGCATATACTCGTTTCTTTTTGTATTTGAAATCGTCTAGATATTACAATTCTTTATTTTTGTCTTTTCTTTTGAAATATGTTTTTATGTTGTTCAGACTTCATTTGATAATTTTCATCTTTTGAAATCGTC…	ungrouped	394	Tdi_LRv5a_scf284	3687	4474
seq_356	AAAAAACGACTTAAATAAAAAGTCTGATTTGTATCCATTATCATAATATCCACAAAATCCTGAATTGTATCCATTCTGAATGGTAGCCATTCAGACATTTTC	AAAAAACGACTTAAATAAAAAGTCTGATTTGTATCCATTATCATAATATCCACAAAATCCTGAATTGTATCCATTCTGAATGGTAGCCATTCAGACATTTTCAAAAAACGACTTAAATAAAAAGTCTGATTTGTATCCATTATCATAATATCCACAAAATCCTGAATTGTATCCATTCTGAATGGTAGCCATTCAGACATTTTCAAAAAACGACTTAAATAAAAAGTCTGATTTGTATCCATTATCATAATATCCACAAAATCCTGAATTGTATCCATTCTGAATGGTAGCCATTCAGACATTTTCAAAAAACGACTTAAATAAAAAGTCTGATTTGTATCCATTATCATAATATCCACAAAATCCTGAATTGTATCCATTCTGAATGGTAGCCATTCA…	CAGGATTTTGTGGATATTATGATAATGGATACAAATCAGACTTTTTATTTAAGTCGTTTTTTGAAAATGTCTGAATGGCTACCATTCAGAATGGATACAATTCAGGATTTTGTGGATATTATGATAATGGATACAAATCAGACTTTTTATTTAAGTCGTTTTTTGAAAATGTCTGAATGGCTACCATTCAGAATGGATACAATTCAGGATTTTGTGGATATTATGATAATGGATACAAATCAGACTTTTTATTTAAGTCGTTTTTTGAAAATGTCTGAATGGCTACCATTCAGAATGGATACAATTCAGGATTTTGTGGATATTATGATAATGGATACAAATCAGACTTTTTATTTAAGTCGTTTTTTGAAAATGTCTGAATGGCTACCATTCAGAATG…	ungrouped	102	Tdi_LRv5a_scf4	22812569	22812933
seq_357	AAAATAACATAAACTAACCTAAGCTTACCTAAAATAAGATAACCTAACATAACTTAAACTAACCCAACCTCACCTAATCTAACCCTACTTATCCTAACCTAACCTAAGTTTAACTAAATCAAACCT	AAAATAACATAAACTAACCTAAGCTTACCTAAAATAAGATAACCTAACATAACTTAAACTAACCCAACCTCACCTAATCTAACCCTACTTATCCTAACCTAACCTAAGTTTAACTAAATCAAACCTAAAATAACATAAACTAACCTAAGCTTACCTAAAATAAGATAACCTAACATAACTTAAACTAACCCAACCTCACCTAATCTAACCCTACTTATCCTAACCTAACCTAAGTTTAACTAAATCAAACCTAAAATAACATAAACTAACCTAAGCTTACCTAAAATAAGATAACCTAACATAACTTAAACTAACCCAACCTCACCTAATCTAACCCTACTTATCCTAACCTAACCTAAGTTTAACTAAATCAAACCTAAAATAACATAAACTAACCTA…	AACTTAGGTTAGGTTAGGATAAGTAGGGTTAGATTAGGTGAGGTTGGGTTAGTTTAAGTTATGTTAGGTTATCTTATTTTAGGTAAGCTTAGGTTAGTTTATGTTATTTTAGGTTTGATTTAGTTAAACTTAGGTTAGGTTAGGATAAGTAGGGTTAGATTAGGTGAGGTTGGGTTAGTTTAAGTTATGTTAGGTTATCTTATTTTAGGTAAGCTTAGGTTAGTTTATGTTATTTTAGGTTTGATTTAGTTAAACTTAGGTTAGGTTAGGATAAGTAGGGTTAGATTAGGTGAGGTTGGGTTAGTTTAAGTTATGTTAGGTTATCTTATTTTAGGTAAGCTTAGGTTAGTTTATGTTATTTTAGGTTTGATTTAGTTAAACTTAGGTTAGGTTAGGATA…	ungrouped	126	Tdi_LRv5a_scf4	22820968	22821234
seq_386	AAAAATTTAAGTTAAAGAATGGTCATTTCTAGACAATTTTAACAGCCCTTAATAATCAAAATTGGCTATGGATGCTCGTTTGACAAGTTTTATCATCTTACTGAATTTGTGTAACAGAACGTCAAATAAAAGCTATTTTGGACAAGTTGTGGTGAGATTTCAATAGAAACGACT	AAAAATTTAAGTTAAAGAATGGTCATTTCTAGACAATTTTAACAGCCCTTAATAATCAAAATTGGCTATGGATGCTCGTTTGACAAGTTTTATCATCTTACTGAATTTGTGTAACAGAACGTCAAATAAAAGCTATTTTGGACAAGTTGTGGTGAGATTTCAATAGAAACGACTAAAAATTTAAGTTAAAGAATGGTCATTTCTAGACAATTTTAACAGCCCTTAATAATCAAAATTGGCTATGGATGCTCGTTTGACAAGTTTTATCATCTTACTGAATTTGTGTAACAGAACGTCAAATAAAAGCTATTTTGGACAAGTTGTGGTGAGATTTCAATAGAAACGACTAAAAATTTAAGTTAAAGAATGGTCATTTCTAGACAATTTTAACAGCCCTTA…	TTGTCAAACGAGCATCCATAGCCAATTTTGATTATTAAGGGCTGTTAAAATTGTCTAGAAATGACCATTCTTTAACTTAAATTTTTAGTCGTTTCTATTGAAATCTCACCACAACTTGTCCAAAATAGCTTTTATTTGACGTTCTGTTACACAAATTCAGTAAGATGATAAAACTTGTCAAACGAGCATCCATAGCCAATTTTGATTATTAAGGGCTGTTAAAATTGTCTAGAAATGACCATTCTTTAACTTAAATTTTTAGTCGTTTCTATTGAAATCTCACCACAACTTGTCCAAAATAGCTTTTATTTGACGTTCTGTTACACAAATTCAGTAAGATGATAAAACTTGTCAAACGAGCATCCATAGCCAATTTTGATTATTAAGGGCTGTTAAAAT…	ungrouped	174	Tdi_LRv5a_scf4	22884288	22884618
seq_39	AAAAAAACTAACTGTTTAAAATCGTCTAGAAATTATAATTCTTAATCTTTAGTCGTTTCTATTGAAATCTCACAACAACTTGTTCAAAATAGCTTTATTTGACTTTCTGTTACTCAAATTCAATAAGATGATAAAACTGGTCAACAATTCCTTATTGTTCGTCGTTTCAAATAAAATTTGTTCACAAATAGATCAGAATAAATGTATTTTACTTTCTATTTCAATAAATACTATTAAATAATGAAACTCGTCAACTGAGAGGCATTCTAGATTCGCCGCTACCTCCTCGTTTGTTATAGTTTCCTGATAGAAAATCAGAAGTG	AAAAAAACTAACTGTTTAAAATCGTCTAGAAATTATAATTCTTAATCTTTAGTCGTTTCTATTGAAATCTCACAACAACTTGTTCAAAATAGCTTTATTTGACTTTCTGTTACTCAAATTCAATAAGATGATAAAACTGGTCAACAATTCCTTATTGTTCGTCGTTTCAAATAAAATTTGTTCACAAATAGATCAGAATAAATGTATTTTACTTTCTATTTCAATAAATACTATTAAATAATGAAACTCGTCAACTGAGAGGCATTCTAGATTCGCCGCTACCTCCTCGTTTGTTATAGTTTCCTGATAGAAAATCAGAAGTGAAAAAAACTAACTGTTTAAAATCGTCTAGAAATTATAATTCTTAATCTTTAGTCGTTTCTATTGAAATCTCACAAC…	ATAGAAACGACTAAAGATTAAGAATTATAATTTCTAGACGATTTTAAACAGTTAGTTTTTTTCACTTCTGATTTTCTATCAGGAAACTATAACAAACGAGGAGGTAGCGGCGAATCTAGAATGCCTCTCAGTTGACGAGTTTCATTATTTAATAGTATTTATTGAAATAGAAAGTAAAATACATTTATTCTGATCTATTTGTGAACAAATTTTATTTGAAACGACGAACAATAAGGAATTGTTGACCAGTTTTATCATCTTATTGAATTTGAGTAACAGAAAGTCAAATAAAGCTATTTTGAACAAGTTGTTGTGAGATTTCAATAGAAACGACTAAAGATTAAGAATTATAATTTCTAGACGATTTTAAACAGTTAGTTTTTTTCACTTCTGATTTTC…	ungrouped	323	Tdi_LRv5a_scf12	4761992	4762643
seq_402	AGGATATCCGC	AGGATATCCGCAGGATATCCGCAGGATATCCGCAGGATATCCGCAGGATATCCGCAGGATATCCGCAGGATATCCGCAGGATATCCGCAGGATATCCGCAGGATATCCGCAGGATATCCGCAGGATATCCGCAGGATATCCGCAGGATATCCGCAGGATATCCGCAGGATATCCGCAGGATATCCGCAGGATATCCGCAGGATATCCGCAGGATATCCGCAGGATATCCGCAGGATATCCGCAGGATATCCGCAGGATATCCGCAGGATATCCGCAGGATATCCGCAGGATATCCGCAGGATATCCGCAGGATATCCGCAGGATATCCGCAGGATATCCGCAGGATATCCGCAGGATATCCGCAGGATATCCGCAGGATATCCGCAGGATATCCGCAGG…	GGATATCCTGCGGATATCCTGCGGATATCCTGCGGATATCCTGCGGATATCCTGCGGATATCCTGCGGATATCCTGCGGATATCCTGCGGATATCCTGCGGATATCCTGCGGATATCCTGCGGATATCCTGCGGATATCCTGCGGATATCCTGCGGATATCCTGCGGATATCCTGCGGATATCCTGCGGATATCCTGCGGATATCCTGCGGATATCCTGCGGATATCCTGCGGATATCCTGCGGATATCCTGCGGATATCCTGCGGATATCCTGCGGATATCCTGCGGATATCCTGCGGATATCCTGCGGATATCCTGCGGATATCCTGCGGATATCCTGCGGATATCCTGCGGATATCCTGCGGATATCCTGCGGATATCCTGCGGATATCCTGCGGA…	ungrouped	11	Tdi_LRv5a_scf4	22920560	22920591
seq_403	AAACGGCTGGACGCCGAGGCTGACTCAGGGGTAGGCGACGGCTCTGGCGGCCCTTGGTAGGTGGCCAGTCACAGGTTCAGGAGACATC	AAACGGCTGGACGCCGAGGCTGACTCAGGGGTAGGCGACGGCTCTGGCGGCCCTTGGTAGGTGGCCAGTCACAGGTTCAGGAGACATCAAACGGCTGGACGCCGAGGCTGACTCAGGGGTAGGCGACGGCTCTGGCGGCCCTTGGTAGGTGGCCAGTCACAGGTTCAGGAGACATCAAACGGCTGGACGCCGAGGCTGACTCAGGGGTAGGCGACGGCTCTGGCGGCCCTTGGTAGGTGGCCAGTCACAGGTTCAGGAGACATCAAACGGCTGGACGCCGAGGCTGACTCAGGGGTAGGCGACGGCTCTGGCGGCCCTTGGTAGGTGGCCAGTCACAGGTTCAGGAGACATCAAACGGCTGGACGCCGAGGCTGACTCAGGGGTAGGCGACGGCTCTGG…	CCACCTACCAAGGGCCGCCAGAGCCGTCGCCTACCCCTGAGTCAGCCTCGGCGTCCAGCCGTTTGATGTCTCCTGAACCTGTGACTGGCCACCTACCAAGGGCCGCCAGAGCCGTCGCCTACCCCTGAGTCAGCCTCGGCGTCCAGCCGTTTGATGTCTCCTGAACCTGTGACTGGCCACCTACCAAGGGCCGCCAGAGCCGTCGCCTACCCCTGAGTCAGCCTCGGCGTCCAGCCGTTTGATGTCTCCTGAACCTGTGACTGGCCACCTACCAAGGGCCGCCAGAGCCGTCGCCTACCCCTGAGTCAGCCTCGGCGTCCAGCCGTTTGATGTCTCCTGAACCTGTGACTGGCCACCTACCAAGGGCCGCCAGAGCCGTCGCCTACCCCTGAGTCAGCC…	ungrouped	88	Tdi_LRv5a_scf4	22923391	22923750
seq_407	AACCTCTTCCTAACT	AACCTCTTCCTAACTAACCTCTTCCTAACTAACCTCTTCCTAACTAACCTCTTCCTAACTAACCTCTTCCTAACTAACCTCTTCCTAACTAACCTCTTCCTAACTAACCTCTTCCTAACTAACCTCTTCCTAACTAACCTCTTCCTAACTAACCTCTTCCTAACTAACCTCTTCCTAACTAACCTCTTCCTAACTAACCTCTTCCTAACTAACCTCTTCCTAACTAACCTCTTCCTAACTAACCTCTTCCTAACTAACCTCTTCCTAACTAACCTCTTCCTAACTAACCTCTTCCTAACTAACCTCTTCCTAACTAACCTCTTCCTAACTAACCTCTTCCTAACTAACCTCTTCCTAACTAACCTCTTCCTAACTAACCTCTTCCTAACTAACCTCTTC…	AGGTTAGTTAGGAAGAGGTTAGTTAGGAAGAGGTTAGTTAGGAAGAGGTTAGTTAGGAAGAGGTTAGTTAGGAAGAGGTTAGTTAGGAAGAGGTTAGTTAGGAAGAGGTTAGTTAGGAAGAGGTTAGTTAGGAAGAGGTTAGTTAGGAAGAGGTTAGTTAGGAAGAGGTTAGTTAGGAAGAGGTTAGTTAGGAAGAGGTTAGTTAGGAAGAGGTTAGTTAGGAAGAGGTTAGTTAGGAAGAGGTTAGTTAGGAAGAGGTTAGTTAGGAAGAGGTTAGTTAGGAAGAGGTTAGTTAGGAAGAGGTTAGTTAGGAAGAGGTTAGTTAGGAAGAGGTTAGTTAGGAAGAGGTTAGTTAGGAAGAGGTTAGTTAGGAAGAGGTTAGTTAGGAAGAGGTTAGTT…	ungrouped	15	Tdi_LRv5a_scf472	1578	1608
seq_410	AAAAAATACAAAAATGCACTCAGCAATTGACTTTATGAGTCATTAAAATTTGACTTGTCCATCAGACAGAAAGGCGAAATATTGCCAAGGTACTTCTAGCATAATGAAGTTAGCTAGTTCTGAACATGATACAAGATCTAATAAAATATAAC	AAAAAATACAAAAATGCACTCAGCAATTGACTTTATGAGTCATTAAAATTTGACTTGTCCATCAGACAGAAAGGCGAAATATTGCCAAGGTACTTCTAGCATAATGAAGTTAGCTAGTTCTGAACATGATACAAGATCTAATAAAATATAACAAAAAATACAAAAATGCACTCAGCAATTGACTTTATGAGTCATTAAAATTTGACTTGTCCATCAGACAGAAAGGCGAAATATTGCCAAGGTACTTCTAGCATAATGAAGTTAGCTAGTTCTGAACATGATACAAGATCTAATAAAATATAACAAAAAATACAAAAATGCACTCAGCAATTGACTTTATGAGTCATTAAAATTTGACTTGTCCATCAGACAGAAAGGCGAAATATTGCCAAGGTACTT…	GCTGAGTGCATTTTTGTATTTTTTGTTATATTTTATTAGATCTTGTATCATGTTCAGAACTAGCTAACTTCATTATGCTAGAAGTACCTTGGCAATATTTCGCCTTTCTGTCTGATGGACAAGTCAAATTTTAATGACTCATAAAGTCAATTGCTGAGTGCATTTTTGTATTTTTTGTTATATTTTATTAGATCTTGTATCATGTTCAGAACTAGCTAACTTCATTATGCTAGAAGTACCTTGGCAATATTTCGCCTTTCTGTCTGATGGACAAGTCAAATTTTAATGACTCATAAAGTCAATTGCTGAGTGCATTTTTGTATTTTTTGTTATATTTTATTAGATCTTGTATCATGTTCAGAACTAGCTAACTTCATTATGCTAGAAGTACCTTGGCAA…	ungrouped	152	Tdi_LRv5a_scf5	13994493	13994792
seq_411	AAAACAATGAATGGATAAATTACTATG	AAAACAATGAATGGATAAATTACTATGAAAACAATGAATGGATAAATTACTATGAAAACAATGAATGGATAAATTACTATGAAAACAATGAATGGATAAATTACTATGAAAACAATGAATGGATAAATTACTATGAAAACAATGAATGGATAAATTACTATGAAAACAATGAATGGATAAATTACTATGAAAACAATGAATGGATAAATTACTATGAAAACAATGAATGGATAAATTACTATGAAAACAATGAATGGATAAATTACTATGAAAACAATGAATGGATAAATTACTATGAAAACAATGAATGGATAAATTACTATGAAAACAATGAATGGATAAATTACTATGAAAACAATGAATGGATAAATTACTATGAAAACAATGAATGGATAAATT…	TTCATAGTAATTTATCCATTCATTGTTTTCATAGTAATTTATCCATTCATTGTTTTCATAGTAATTTATCCATTCATTGTTTTCATAGTAATTTATCCATTCATTGTTTTCATAGTAATTTATCCATTCATTGTTTTCATAGTAATTTATCCATTCATTGTTTTCATAGTAATTTATCCATTCATTGTTTTCATAGTAATTTATCCATTCATTGTTTTCATAGTAATTTATCCATTCATTGTTTTCATAGTAATTTATCCATTCATTGTTTTCATAGTAATTTATCCATTCATTGTTTTCATAGTAATTTATCCATTCATTGTTTTCATAGTAATTTATCCATTCATTGTTTTCATAGTAATTTATCCATTCATTGTTTTCATAGTAATTTATCCATTC…	ungrouped	27	Tdi_LRv5a_scf5	13998016	13998075
seq_443	AAAAAAATAAAGAATTTTTTATTTTTTGACGATTTCAACAGACAATAATGATCGAAATCGAGTATGTCCGTTCGGTTGATGATTTTCCTATTTTTATTGTATTTATAGTTATAGAACCTCAAATAAAGCTATTTTGAACAGCTTGTGAACAAATTTCACTTGAAACGACGATTTTAAAAGAAGAAATCTATCGCAGTCGAGTATGTGTGTTCATTTGAAGAGTTTAATATTTCAACTGAATTTAGAGTAACAACCTCAAATAAAACAATTTTGAACAACATTTGAACATATTTTACTAGAAACAAC	AAAAAAATAAAGAATTTTTTATTTTTTGACGATTTCAACAGACAATAATGATCGAAATCGAGTATGTCCGTTCGGTTGATGATTTTCCTATTTTTATTGTATTTATAGTTATAGAACCTCAAATAAAGCTATTTTGAACAGCTTGTGAACAAATTTCACTTGAAACGACGATTTTAAAAGAAGAAATCTATCGCAGTCGAGTATGTGTGTTCATTTGAAGAGTTTAATATTTCAACTGAATTTAGAGTAACAACCTCAAATAAAACAATTTTGAACAACATTTGAACATATTTTACTAGAAACAACAAAAAAATAAAGAATTTTTTATTTTTTGACGATTTCAACAGACAATAATGATCGAAATCGAGTATGTCCGTTCGGTTGATGATTTTCCTATTT…	TTCAAGTGAAATTTGTTCACAAGCTGTTCAAAATAGCTTTATTTGAGGTTCTATAACTATAAATACAATAAAAATAGGAAAATCATCAACCGAACGGACATACTCGATTTCGATCATTATTGTCTGTTGAAATCGTCAAAAAATAAAAAATTCTTTATTTTTTTGTTGTTTCTAGTAAAATATGTTCAAATGTTGTTCAAAATTGTTTTATTTGAGGTTGTTACTCTAAATTCAGTTGAAATATTAAACTCTTCAAATGAACACACATACTCGACTGCGATAGATTTCTTCTTTTAAAATCGTCGTTTCAAGTGAAATTTGTTCACAAGCTGTTCAAAATAGCTTTATTTGAGGTTCTATAACTATAAATACAATAAAAATAGGAAAATCATCAACCGA…	ungrouped	306	Tdi_LRv5a_scf6	18890307	18890921
seq_451	AAAAAAGGAAATAATCGAAATCGAGTATATTCGCGCAGTTGATGATTTTCATATTTTTATTGAATCTATAAATACACATCCTCAAATAAAGCTATTATGAACAACTTGTGAACAAATTTCAATAGAAAGAGAAAAAATAAAGAATTGTCATTTCTAGACGATTTAAAAAATGAAAAAATCGAAATAGAGTAGATTCGCTCAGATGATGGTTTACATATTTATATTGAATTATAAGTTACAAATCCTCAAATAAAGCTATTTTGAACAATTGTGAACAAATTTCTTGACGATTTC	AAAAAAGGAAATAATCGAAATCGAGTATATTCGCGCAGTTGATGATTTTCATATTTTTATTGAATCTATAAATACACATCCTCAAATAAAGCTATTATGAACAACTTGTGAACAAATTTCAATAGAAAGAGAAAAAATAAAGAATTGTCATTTCTAGACGATTTAAAAAATGAAAAAATCGAAATAGAGTAGATTCGCTCAGATGATGGTTTACATATTTATATTGAATTATAAGTTACAAATCCTCAAATAAAGCTATTTTGAACAATTGTGAACAAATTTCTTGACGATTTCAAAAAAGGAAATAATCGAAATCGAGTATATTCGCGCAGTTGATGATTTTCATATTTTTATTGAATCTATAAATACACATCCTCAAATAAAGCTATTATGAACAAC…	ACTTATAATTCAATATAAATATGTAAACCATCATCTGAGCGAATCTACTCTATTTCGATTTTTTCATTTTTTAAATCGTCTAGAAATGACAATTCTTTATTTTTTCTCTTTCTATTGAAATTTGTTCACAAGTTGTTCATAATAGCTTTATTTGAGGATGTGTATTTATAGATTCAATAAAAATATGAAAATCATCAACTGCGCGAATATACTCGATTTCGATTATTTCCTTTTTTGAAATCGTCAAGAAATTTGTTCACAATTGTTCAAAATAGCTTTATTTGAGGATTTGTAACTTATAATTCAATATAAATATGTAAACCATCATCTGAGCGAATCTACTCTATTTCGATTTTTTCATTTTTTAAATCGTCTAGAAATGACAATTCTTTATTTTTT…	ungrouped	294	Tdi_LRv5a_scf6	18923472	18924059
seq_452	AAAAAATCGAAATAGATTAGATTCGCGCAGATGATGATTTACATATTTATATTGAATTTTAAGTTACAAATCCTCAAATAAAGCTATTTTGAACAATTTTGAGCAAATTTCTTGACGATTTAAAAAATGG	AAAAAATCGAAATAGATTAGATTCGCGCAGATGATGATTTACATATTTATATTGAATTTTAAGTTACAAATCCTCAAATAAAGCTATTTTGAACAATTTTGAGCAAATTTCTTGACGATTTAAAAAATGGAAAAAATCGAAATAGATTAGATTCGCGCAGATGATGATTTACATATTTATATTGAATTTTAAGTTACAAATCCTCAAATAAAGCTATTTTGAACAATTTTGAGCAAATTTCTTGACGATTTAAAAAATGGAAAAAATCGAAATAGATTAGATTCGCGCAGATGATGATTTACATATTTATATTGAATTTTAAGTTACAAATCCTCAAATAAAGCTATTTTGAACAATTTTGAGCAAATTTCTTGACGATTTAAAAAATGGAAAAAATCG…	ATAAATATGTAAATCATCATCTGCGCGAATCTAATCTATTTCGATTTTTTCCATTTTTTAAATCGTCAAGAAATTTGCTCAAAATTGTTCAAAATAGCTTTATTTGAGGATTTGTAACTTAAAATTCAATATAAATATGTAAATCATCATCTGCGCGAATCTAATCTATTTCGATTTTTTCCATTTTTTAAATCGTCAAGAAATTTGCTCAAAATTGTTCAAAATAGCTTTATTTGAGGATTTGTAACTTAAAATTCAATATAAATATGTAAATCATCATCTGCGCGAATCTAATCTATTTCGATTTTTTCCATTTTTTAAATCGTCAAGAAATTTGCTCAAAATTGTTCAAAATAGCTTTATTTGAGGATTTGTAACTTAAAATTCAATATAAATATG…	ungrouped	130	Tdi_LRv5a_scf6	18923630	18923879
seq_455	AAATCGAATATGATCG	AAATCGAATATGATCGAAATCGAATATGATCGAAATCGAATATGATCGAAATCGAATATGATCGAAATCGAATATGATCGAAATCGAATATGATCGAAATCGAATATGATCGAAATCGAATATGATCGAAATCGAATATGATCGAAATCGAATATGATCGAAATCGAATATGATCGAAATCGAATATGATCGAAATCGAATATGATCGAAATCGAATATGATCGAAATCGAATATGATCGAAATCGAATATGATCGAAATCGAATATGATCGAAATCGAATATGATCGAAATCGAATATGATCGAAATCGAATATGATCGAAATCGAATATGATCGAAATCGAATATGATCGAAATCGAATATGATCGAAATCGAATATGATCGAAATCGAATATGATC…	CGATCATATTCGATTTCGATCATATTCGATTTCGATCATATTCGATTTCGATCATATTCGATTTCGATCATATTCGATTTCGATCATATTCGATTTCGATCATATTCGATTTCGATCATATTCGATTTCGATCATATTCGATTTCGATCATATTCGATTTCGATCATATTCGATTTCGATCATATTCGATTTCGATCATATTCGATTTCGATCATATTCGATTTCGATCATATTCGATTTCGATCATATTCGATTTCGATCATATTCGATTTCGATCATATTCGATTTCGATCATATTCGATTTCGATCATATTCGATTTCGATCATATTCGATTTCGATCATATTCGATTTCGATCATATTCGATTTCGATCATATTCGATTTCGATCATATTCGATT…	ungrouped	16	Tdi_LRv5a_scf6	18988486	18988516
seq_455	AAATCGAATATGATCG	AAATCGAATATGATCGAAATCGAATATGATCGAAATCGAATATGATCGAAATCGAATATGATCGAAATCGAATATGATCGAAATCGAATATGATCGAAATCGAATATGATCGAAATCGAATATGATCGAAATCGAATATGATCGAAATCGAATATGATCGAAATCGAATATGATCGAAATCGAATATGATCGAAATCGAATATGATCGAAATCGAATATGATCGAAATCGAATATGATCGAAATCGAATATGATCGAAATCGAATATGATCGAAATCGAATATGATCGAAATCGAATATGATCGAAATCGAATATGATCGAAATCGAATATGATCGAAATCGAATATGATCGAAATCGAATATGATCGAAATCGAATATGATCGAAATCGAATATGATC…	CGATCATATTCGATTTCGATCATATTCGATTTCGATCATATTCGATTTCGATCATATTCGATTTCGATCATATTCGATTTCGATCATATTCGATTTCGATCATATTCGATTTCGATCATATTCGATTTCGATCATATTCGATTTCGATCATATTCGATTTCGATCATATTCGATTTCGATCATATTCGATTTCGATCATATTCGATTTCGATCATATTCGATTTCGATCATATTCGATTTCGATCATATTCGATTTCGATCATATTCGATTTCGATCATATTCGATTTCGATCATATTCGATTTCGATCATATTCGATTTCGATCATATTCGATTTCGATCATATTCGATTTCGATCATATTCGATTTCGATCATATTCGATTTCGATCATATTCGATT…	ungrouped	16	Tdi_LRv5a_scf6	19013596	19013626
seq_455	AAATCGAATATGATCG	AAATCGAATATGATCGAAATCGAATATGATCGAAATCGAATATGATCGAAATCGAATATGATCGAAATCGAATATGATCGAAATCGAATATGATCGAAATCGAATATGATCGAAATCGAATATGATCGAAATCGAATATGATCGAAATCGAATATGATCGAAATCGAATATGATCGAAATCGAATATGATCGAAATCGAATATGATCGAAATCGAATATGATCGAAATCGAATATGATCGAAATCGAATATGATCGAAATCGAATATGATCGAAATCGAATATGATCGAAATCGAATATGATCGAAATCGAATATGATCGAAATCGAATATGATCGAAATCGAATATGATCGAAATCGAATATGATCGAAATCGAATATGATCGAAATCGAATATGATC…	CGATCATATTCGATTTCGATCATATTCGATTTCGATCATATTCGATTTCGATCATATTCGATTTCGATCATATTCGATTTCGATCATATTCGATTTCGATCATATTCGATTTCGATCATATTCGATTTCGATCATATTCGATTTCGATCATATTCGATTTCGATCATATTCGATTTCGATCATATTCGATTTCGATCATATTCGATTTCGATCATATTCGATTTCGATCATATTCGATTTCGATCATATTCGATTTCGATCATATTCGATTTCGATCATATTCGATTTCGATCATATTCGATTTCGATCATATTCGATTTCGATCATATTCGATTTCGATCATATTCGATTTCGATCATATTCGATTTCGATCATATTCGATTTCGATCATATTCGATT…	ungrouped	16	Tdi_LRv5a_scf6	18946591	18946621
seq_455	AAATCGAATATGATCG	AAATCGAATATGATCGAAATCGAATATGATCGAAATCGAATATGATCGAAATCGAATATGATCGAAATCGAATATGATCGAAATCGAATATGATCGAAATCGAATATGATCGAAATCGAATATGATCGAAATCGAATATGATCGAAATCGAATATGATCGAAATCGAATATGATCGAAATCGAATATGATCGAAATCGAATATGATCGAAATCGAATATGATCGAAATCGAATATGATCGAAATCGAATATGATCGAAATCGAATATGATCGAAATCGAATATGATCGAAATCGAATATGATCGAAATCGAATATGATCGAAATCGAATATGATCGAAATCGAATATGATCGAAATCGAATATGATCGAAATCGAATATGATCGAAATCGAATATGATC…	CGATCATATTCGATTTCGATCATATTCGATTTCGATCATATTCGATTTCGATCATATTCGATTTCGATCATATTCGATTTCGATCATATTCGATTTCGATCATATTCGATTTCGATCATATTCGATTTCGATCATATTCGATTTCGATCATATTCGATTTCGATCATATTCGATTTCGATCATATTCGATTTCGATCATATTCGATTTCGATCATATTCGATTTCGATCATATTCGATTTCGATCATATTCGATTTCGATCATATTCGATTTCGATCATATTCGATTTCGATCATATTCGATTTCGATCATATTCGATTTCGATCATATTCGATTTCGATCATATTCGATTTCGATCATATTCGATTTCGATCATATTCGATTTCGATCATATTCGATT…	ungrouped	16	Tdi_LRv5a_scf6	18987651	18987681
seq_455	AAATCGAATATGATCG	AAATCGAATATGATCGAAATCGAATATGATCGAAATCGAATATGATCGAAATCGAATATGATCGAAATCGAATATGATCGAAATCGAATATGATCGAAATCGAATATGATCGAAATCGAATATGATCGAAATCGAATATGATCGAAATCGAATATGATCGAAATCGAATATGATCGAAATCGAATATGATCGAAATCGAATATGATCGAAATCGAATATGATCGAAATCGAATATGATCGAAATCGAATATGATCGAAATCGAATATGATCGAAATCGAATATGATCGAAATCGAATATGATCGAAATCGAATATGATCGAAATCGAATATGATCGAAATCGAATATGATCGAAATCGAATATGATCGAAATCGAATATGATCGAAATCGAATATGATC…	CGATCATATTCGATTTCGATCATATTCGATTTCGATCATATTCGATTTCGATCATATTCGATTTCGATCATATTCGATTTCGATCATATTCGATTTCGATCATATTCGATTTCGATCATATTCGATTTCGATCATATTCGATTTCGATCATATTCGATTTCGATCATATTCGATTTCGATCATATTCGATTTCGATCATATTCGATTTCGATCATATTCGATTTCGATCATATTCGATTTCGATCATATTCGATTTCGATCATATTCGATTTCGATCATATTCGATTTCGATCATATTCGATTTCGATCATATTCGATTTCGATCATATTCGATTTCGATCATATTCGATTTCGATCATATTCGATTTCGATCATATTCGATTTCGATCATATTCGATT…	ungrouped	16	Tdi_LRv5a_scf6	18978061	18978091
seq_455	AAATCGAATATGATCG	AAATCGAATATGATCGAAATCGAATATGATCGAAATCGAATATGATCGAAATCGAATATGATCGAAATCGAATATGATCGAAATCGAATATGATCGAAATCGAATATGATCGAAATCGAATATGATCGAAATCGAATATGATCGAAATCGAATATGATCGAAATCGAATATGATCGAAATCGAATATGATCGAAATCGAATATGATCGAAATCGAATATGATCGAAATCGAATATGATCGAAATCGAATATGATCGAAATCGAATATGATCGAAATCGAATATGATCGAAATCGAATATGATCGAAATCGAATATGATCGAAATCGAATATGATCGAAATCGAATATGATCGAAATCGAATATGATCGAAATCGAATATGATCGAAATCGAATATGATC…	CGATCATATTCGATTTCGATCATATTCGATTTCGATCATATTCGATTTCGATCATATTCGATTTCGATCATATTCGATTTCGATCATATTCGATTTCGATCATATTCGATTTCGATCATATTCGATTTCGATCATATTCGATTTCGATCATATTCGATTTCGATCATATTCGATTTCGATCATATTCGATTTCGATCATATTCGATTTCGATCATATTCGATTTCGATCATATTCGATTTCGATCATATTCGATTTCGATCATATTCGATTTCGATCATATTCGATTTCGATCATATTCGATTTCGATCATATTCGATTTCGATCATATTCGATTTCGATCATATTCGATTTCGATCATATTCGATTTCGATCATATTCGATTTCGATCATATTCGATT…	ungrouped	16	Tdi_LRv5a_scf6	19003687	19003717
seq_455	AAATCGAATATGATCG	AAATCGAATATGATCGAAATCGAATATGATCGAAATCGAATATGATCGAAATCGAATATGATCGAAATCGAATATGATCGAAATCGAATATGATCGAAATCGAATATGATCGAAATCGAATATGATCGAAATCGAATATGATCGAAATCGAATATGATCGAAATCGAATATGATCGAAATCGAATATGATCGAAATCGAATATGATCGAAATCGAATATGATCGAAATCGAATATGATCGAAATCGAATATGATCGAAATCGAATATGATCGAAATCGAATATGATCGAAATCGAATATGATCGAAATCGAATATGATCGAAATCGAATATGATCGAAATCGAATATGATCGAAATCGAATATGATCGAAATCGAATATGATCGAAATCGAATATGATC…	CGATCATATTCGATTTCGATCATATTCGATTTCGATCATATTCGATTTCGATCATATTCGATTTCGATCATATTCGATTTCGATCATATTCGATTTCGATCATATTCGATTTCGATCATATTCGATTTCGATCATATTCGATTTCGATCATATTCGATTTCGATCATATTCGATTTCGATCATATTCGATTTCGATCATATTCGATTTCGATCATATTCGATTTCGATCATATTCGATTTCGATCATATTCGATTTCGATCATATTCGATTTCGATCATATTCGATTTCGATCATATTCGATTTCGATCATATTCGATTTCGATCATATTCGATTTCGATCATATTCGATTTCGATCATATTCGATTTCGATCATATTCGATTTCGATCATATTCGATT…	ungrouped	16	Tdi_LRv5a_scf6	19027820	19027850
seq_455	AAATCGAATATGATCG	AAATCGAATATGATCGAAATCGAATATGATCGAAATCGAATATGATCGAAATCGAATATGATCGAAATCGAATATGATCGAAATCGAATATGATCGAAATCGAATATGATCGAAATCGAATATGATCGAAATCGAATATGATCGAAATCGAATATGATCGAAATCGAATATGATCGAAATCGAATATGATCGAAATCGAATATGATCGAAATCGAATATGATCGAAATCGAATATGATCGAAATCGAATATGATCGAAATCGAATATGATCGAAATCGAATATGATCGAAATCGAATATGATCGAAATCGAATATGATCGAAATCGAATATGATCGAAATCGAATATGATCGAAATCGAATATGATCGAAATCGAATATGATCGAAATCGAATATGATC…	CGATCATATTCGATTTCGATCATATTCGATTTCGATCATATTCGATTTCGATCATATTCGATTTCGATCATATTCGATTTCGATCATATTCGATTTCGATCATATTCGATTTCGATCATATTCGATTTCGATCATATTCGATTTCGATCATATTCGATTTCGATCATATTCGATTTCGATCATATTCGATTTCGATCATATTCGATTTCGATCATATTCGATTTCGATCATATTCGATTTCGATCATATTCGATTTCGATCATATTCGATTTCGATCATATTCGATTTCGATCATATTCGATTTCGATCATATTCGATTTCGATCATATTCGATTTCGATCATATTCGATTTCGATCATATTCGATTTCGATCATATTCGATTTCGATCATATTCGATT…	ungrouped	16	Tdi_LRv5a_scf6	18971708	18971738
seq_455	AAATCGAATATGATCG	AAATCGAATATGATCGAAATCGAATATGATCGAAATCGAATATGATCGAAATCGAATATGATCGAAATCGAATATGATCGAAATCGAATATGATCGAAATCGAATATGATCGAAATCGAATATGATCGAAATCGAATATGATCGAAATCGAATATGATCGAAATCGAATATGATCGAAATCGAATATGATCGAAATCGAATATGATCGAAATCGAATATGATCGAAATCGAATATGATCGAAATCGAATATGATCGAAATCGAATATGATCGAAATCGAATATGATCGAAATCGAATATGATCGAAATCGAATATGATCGAAATCGAATATGATCGAAATCGAATATGATCGAAATCGAATATGATCGAAATCGAATATGATCGAAATCGAATATGATC…	CGATCATATTCGATTTCGATCATATTCGATTTCGATCATATTCGATTTCGATCATATTCGATTTCGATCATATTCGATTTCGATCATATTCGATTTCGATCATATTCGATTTCGATCATATTCGATTTCGATCATATTCGATTTCGATCATATTCGATTTCGATCATATTCGATTTCGATCATATTCGATTTCGATCATATTCGATTTCGATCATATTCGATTTCGATCATATTCGATTTCGATCATATTCGATTTCGATCATATTCGATTTCGATCATATTCGATTTCGATCATATTCGATTTCGATCATATTCGATTTCGATCATATTCGATTTCGATCATATTCGATTTCGATCATATTCGATTTCGATCATATTCGATTTCGATCATATTCGATT…	ungrouped	16	Tdi_LRv5a_scf716	4559	4589
seq_455	AAATCGAATATGATCG	AAATCGAATATGATCGAAATCGAATATGATCGAAATCGAATATGATCGAAATCGAATATGATCGAAATCGAATATGATCGAAATCGAATATGATCGAAATCGAATATGATCGAAATCGAATATGATCGAAATCGAATATGATCGAAATCGAATATGATCGAAATCGAATATGATCGAAATCGAATATGATCGAAATCGAATATGATCGAAATCGAATATGATCGAAATCGAATATGATCGAAATCGAATATGATCGAAATCGAATATGATCGAAATCGAATATGATCGAAATCGAATATGATCGAAATCGAATATGATCGAAATCGAATATGATCGAAATCGAATATGATCGAAATCGAATATGATCGAAATCGAATATGATCGAAATCGAATATGATC…	CGATCATATTCGATTTCGATCATATTCGATTTCGATCATATTCGATTTCGATCATATTCGATTTCGATCATATTCGATTTCGATCATATTCGATTTCGATCATATTCGATTTCGATCATATTCGATTTCGATCATATTCGATTTCGATCATATTCGATTTCGATCATATTCGATTTCGATCATATTCGATTTCGATCATATTCGATTTCGATCATATTCGATTTCGATCATATTCGATTTCGATCATATTCGATTTCGATCATATTCGATTTCGATCATATTCGATTTCGATCATATTCGATTTCGATCATATTCGATTTCGATCATATTCGATTTCGATCATATTCGATTTCGATCATATTCGATTTCGATCATATTCGATTTCGATCATATTCGATT…	ungrouped	16	Tdi_LRv5a_scf6	18936804	18936834
seq_455	AAATCGAATATGATCG	AAATCGAATATGATCGAAATCGAATATGATCGAAATCGAATATGATCGAAATCGAATATGATCGAAATCGAATATGATCGAAATCGAATATGATCGAAATCGAATATGATCGAAATCGAATATGATCGAAATCGAATATGATCGAAATCGAATATGATCGAAATCGAATATGATCGAAATCGAATATGATCGAAATCGAATATGATCGAAATCGAATATGATCGAAATCGAATATGATCGAAATCGAATATGATCGAAATCGAATATGATCGAAATCGAATATGATCGAAATCGAATATGATCGAAATCGAATATGATCGAAATCGAATATGATCGAAATCGAATATGATCGAAATCGAATATGATCGAAATCGAATATGATCGAAATCGAATATGATC…	CGATCATATTCGATTTCGATCATATTCGATTTCGATCATATTCGATTTCGATCATATTCGATTTCGATCATATTCGATTTCGATCATATTCGATTTCGATCATATTCGATTTCGATCATATTCGATTTCGATCATATTCGATTTCGATCATATTCGATTTCGATCATATTCGATTTCGATCATATTCGATTTCGATCATATTCGATTTCGATCATATTCGATTTCGATCATATTCGATTTCGATCATATTCGATTTCGATCATATTCGATTTCGATCATATTCGATTTCGATCATATTCGATTTCGATCATATTCGATTTCGATCATATTCGATTTCGATCATATTCGATTTCGATCATATTCGATTTCGATCATATTCGATTTCGATCATATTCGATT…	ungrouped	16	Tdi_LRv5a_scf6	18940060	18940090
seq_455	AAATCGAATATGATCG	AAATCGAATATGATCGAAATCGAATATGATCGAAATCGAATATGATCGAAATCGAATATGATCGAAATCGAATATGATCGAAATCGAATATGATCGAAATCGAATATGATCGAAATCGAATATGATCGAAATCGAATATGATCGAAATCGAATATGATCGAAATCGAATATGATCGAAATCGAATATGATCGAAATCGAATATGATCGAAATCGAATATGATCGAAATCGAATATGATCGAAATCGAATATGATCGAAATCGAATATGATCGAAATCGAATATGATCGAAATCGAATATGATCGAAATCGAATATGATCGAAATCGAATATGATCGAAATCGAATATGATCGAAATCGAATATGATCGAAATCGAATATGATCGAAATCGAATATGATC…	CGATCATATTCGATTTCGATCATATTCGATTTCGATCATATTCGATTTCGATCATATTCGATTTCGATCATATTCGATTTCGATCATATTCGATTTCGATCATATTCGATTTCGATCATATTCGATTTCGATCATATTCGATTTCGATCATATTCGATTTCGATCATATTCGATTTCGATCATATTCGATTTCGATCATATTCGATTTCGATCATATTCGATTTCGATCATATTCGATTTCGATCATATTCGATTTCGATCATATTCGATTTCGATCATATTCGATTTCGATCATATTCGATTTCGATCATATTCGATTTCGATCATATTCGATTTCGATCATATTCGATTTCGATCATATTCGATTTCGATCATATTCGATTTCGATCATATTCGATT…	ungrouped	16	Tdi_LRv5a_scf6	18970741	18970770
seq_455	AAATCGAATATGATCG	AAATCGAATATGATCGAAATCGAATATGATCGAAATCGAATATGATCGAAATCGAATATGATCGAAATCGAATATGATCGAAATCGAATATGATCGAAATCGAATATGATCGAAATCGAATATGATCGAAATCGAATATGATCGAAATCGAATATGATCGAAATCGAATATGATCGAAATCGAATATGATCGAAATCGAATATGATCGAAATCGAATATGATCGAAATCGAATATGATCGAAATCGAATATGATCGAAATCGAATATGATCGAAATCGAATATGATCGAAATCGAATATGATCGAAATCGAATATGATCGAAATCGAATATGATCGAAATCGAATATGATCGAAATCGAATATGATCGAAATCGAATATGATCGAAATCGAATATGATC…	CGATCATATTCGATTTCGATCATATTCGATTTCGATCATATTCGATTTCGATCATATTCGATTTCGATCATATTCGATTTCGATCATATTCGATTTCGATCATATTCGATTTCGATCATATTCGATTTCGATCATATTCGATTTCGATCATATTCGATTTCGATCATATTCGATTTCGATCATATTCGATTTCGATCATATTCGATTTCGATCATATTCGATTTCGATCATATTCGATTTCGATCATATTCGATTTCGATCATATTCGATTTCGATCATATTCGATTTCGATCATATTCGATTTCGATCATATTCGATTTCGATCATATTCGATTTCGATCATATTCGATTTCGATCATATTCGATTTCGATCATATTCGATTTCGATCATATTCGATT…	ungrouped	16	Tdi_LRv5a_scf6	19006786	19006816
seq_455	AAATCGAATATGATCG	AAATCGAATATGATCGAAATCGAATATGATCGAAATCGAATATGATCGAAATCGAATATGATCGAAATCGAATATGATCGAAATCGAATATGATCGAAATCGAATATGATCGAAATCGAATATGATCGAAATCGAATATGATCGAAATCGAATATGATCGAAATCGAATATGATCGAAATCGAATATGATCGAAATCGAATATGATCGAAATCGAATATGATCGAAATCGAATATGATCGAAATCGAATATGATCGAAATCGAATATGATCGAAATCGAATATGATCGAAATCGAATATGATCGAAATCGAATATGATCGAAATCGAATATGATCGAAATCGAATATGATCGAAATCGAATATGATCGAAATCGAATATGATCGAAATCGAATATGATC…	CGATCATATTCGATTTCGATCATATTCGATTTCGATCATATTCGATTTCGATCATATTCGATTTCGATCATATTCGATTTCGATCATATTCGATTTCGATCATATTCGATTTCGATCATATTCGATTTCGATCATATTCGATTTCGATCATATTCGATTTCGATCATATTCGATTTCGATCATATTCGATTTCGATCATATTCGATTTCGATCATATTCGATTTCGATCATATTCGATTTCGATCATATTCGATTTCGATCATATTCGATTTCGATCATATTCGATTTCGATCATATTCGATTTCGATCATATTCGATTTCGATCATATTCGATTTCGATCATATTCGATTTCGATCATATTCGATTTCGATCATATTCGATTTCGATCATATTCGATT…	ungrouped	16	Tdi_LRv5a_scf6	18990444	18990474
seq_455	AAATCGAATATGATCG	AAATCGAATATGATCGAAATCGAATATGATCGAAATCGAATATGATCGAAATCGAATATGATCGAAATCGAATATGATCGAAATCGAATATGATCGAAATCGAATATGATCGAAATCGAATATGATCGAAATCGAATATGATCGAAATCGAATATGATCGAAATCGAATATGATCGAAATCGAATATGATCGAAATCGAATATGATCGAAATCGAATATGATCGAAATCGAATATGATCGAAATCGAATATGATCGAAATCGAATATGATCGAAATCGAATATGATCGAAATCGAATATGATCGAAATCGAATATGATCGAAATCGAATATGATCGAAATCGAATATGATCGAAATCGAATATGATCGAAATCGAATATGATCGAAATCGAATATGATC…	CGATCATATTCGATTTCGATCATATTCGATTTCGATCATATTCGATTTCGATCATATTCGATTTCGATCATATTCGATTTCGATCATATTCGATTTCGATCATATTCGATTTCGATCATATTCGATTTCGATCATATTCGATTTCGATCATATTCGATTTCGATCATATTCGATTTCGATCATATTCGATTTCGATCATATTCGATTTCGATCATATTCGATTTCGATCATATTCGATTTCGATCATATTCGATTTCGATCATATTCGATTTCGATCATATTCGATTTCGATCATATTCGATTTCGATCATATTCGATTTCGATCATATTCGATTTCGATCATATTCGATTTCGATCATATTCGATTTCGATCATATTCGATTTCGATCATATTCGATT…	ungrouped	16	Tdi_LRv5a_scf6	18930786	18930816
seq_455	AAATCGAATATGATCG	AAATCGAATATGATCGAAATCGAATATGATCGAAATCGAATATGATCGAAATCGAATATGATCGAAATCGAATATGATCGAAATCGAATATGATCGAAATCGAATATGATCGAAATCGAATATGATCGAAATCGAATATGATCGAAATCGAATATGATCGAAATCGAATATGATCGAAATCGAATATGATCGAAATCGAATATGATCGAAATCGAATATGATCGAAATCGAATATGATCGAAATCGAATATGATCGAAATCGAATATGATCGAAATCGAATATGATCGAAATCGAATATGATCGAAATCGAATATGATCGAAATCGAATATGATCGAAATCGAATATGATCGAAATCGAATATGATCGAAATCGAATATGATCGAAATCGAATATGATC…	CGATCATATTCGATTTCGATCATATTCGATTTCGATCATATTCGATTTCGATCATATTCGATTTCGATCATATTCGATTTCGATCATATTCGATTTCGATCATATTCGATTTCGATCATATTCGATTTCGATCATATTCGATTTCGATCATATTCGATTTCGATCATATTCGATTTCGATCATATTCGATTTCGATCATATTCGATTTCGATCATATTCGATTTCGATCATATTCGATTTCGATCATATTCGATTTCGATCATATTCGATTTCGATCATATTCGATTTCGATCATATTCGATTTCGATCATATTCGATTTCGATCATATTCGATTTCGATCATATTCGATTTCGATCATATTCGATTTCGATCATATTCGATTTCGATCATATTCGATT…	ungrouped	16	Tdi_LRv5a_scf6	18948426	18948456
seq_455	AAATCGAATATGATCG	AAATCGAATATGATCGAAATCGAATATGATCGAAATCGAATATGATCGAAATCGAATATGATCGAAATCGAATATGATCGAAATCGAATATGATCGAAATCGAATATGATCGAAATCGAATATGATCGAAATCGAATATGATCGAAATCGAATATGATCGAAATCGAATATGATCGAAATCGAATATGATCGAAATCGAATATGATCGAAATCGAATATGATCGAAATCGAATATGATCGAAATCGAATATGATCGAAATCGAATATGATCGAAATCGAATATGATCGAAATCGAATATGATCGAAATCGAATATGATCGAAATCGAATATGATCGAAATCGAATATGATCGAAATCGAATATGATCGAAATCGAATATGATCGAAATCGAATATGATC…	CGATCATATTCGATTTCGATCATATTCGATTTCGATCATATTCGATTTCGATCATATTCGATTTCGATCATATTCGATTTCGATCATATTCGATTTCGATCATATTCGATTTCGATCATATTCGATTTCGATCATATTCGATTTCGATCATATTCGATTTCGATCATATTCGATTTCGATCATATTCGATTTCGATCATATTCGATTTCGATCATATTCGATTTCGATCATATTCGATTTCGATCATATTCGATTTCGATCATATTCGATTTCGATCATATTCGATTTCGATCATATTCGATTTCGATCATATTCGATTTCGATCATATTCGATTTCGATCATATTCGATTTCGATCATATTCGATTTCGATCATATTCGATTTCGATCATATTCGATT…	ungrouped	16	Tdi_LRv5a_scf6	18926544	18926574
seq_455	AAATCGAATATGATCG	AAATCGAATATGATCGAAATCGAATATGATCGAAATCGAATATGATCGAAATCGAATATGATCGAAATCGAATATGATCGAAATCGAATATGATCGAAATCGAATATGATCGAAATCGAATATGATCGAAATCGAATATGATCGAAATCGAATATGATCGAAATCGAATATGATCGAAATCGAATATGATCGAAATCGAATATGATCGAAATCGAATATGATCGAAATCGAATATGATCGAAATCGAATATGATCGAAATCGAATATGATCGAAATCGAATATGATCGAAATCGAATATGATCGAAATCGAATATGATCGAAATCGAATATGATCGAAATCGAATATGATCGAAATCGAATATGATCGAAATCGAATATGATCGAAATCGAATATGATC…	CGATCATATTCGATTTCGATCATATTCGATTTCGATCATATTCGATTTCGATCATATTCGATTTCGATCATATTCGATTTCGATCATATTCGATTTCGATCATATTCGATTTCGATCATATTCGATTTCGATCATATTCGATTTCGATCATATTCGATTTCGATCATATTCGATTTCGATCATATTCGATTTCGATCATATTCGATTTCGATCATATTCGATTTCGATCATATTCGATTTCGATCATATTCGATTTCGATCATATTCGATTTCGATCATATTCGATTTCGATCATATTCGATTTCGATCATATTCGATTTCGATCATATTCGATTTCGATCATATTCGATTTCGATCATATTCGATTTCGATCATATTCGATTTCGATCATATTCGATT…	ungrouped	16	Tdi_LRv5a_scf6	18948260	18948290
seq_455	AAATCGAATATGATCG	AAATCGAATATGATCGAAATCGAATATGATCGAAATCGAATATGATCGAAATCGAATATGATCGAAATCGAATATGATCGAAATCGAATATGATCGAAATCGAATATGATCGAAATCGAATATGATCGAAATCGAATATGATCGAAATCGAATATGATCGAAATCGAATATGATCGAAATCGAATATGATCGAAATCGAATATGATCGAAATCGAATATGATCGAAATCGAATATGATCGAAATCGAATATGATCGAAATCGAATATGATCGAAATCGAATATGATCGAAATCGAATATGATCGAAATCGAATATGATCGAAATCGAATATGATCGAAATCGAATATGATCGAAATCGAATATGATCGAAATCGAATATGATCGAAATCGAATATGATC…	CGATCATATTCGATTTCGATCATATTCGATTTCGATCATATTCGATTTCGATCATATTCGATTTCGATCATATTCGATTTCGATCATATTCGATTTCGATCATATTCGATTTCGATCATATTCGATTTCGATCATATTCGATTTCGATCATATTCGATTTCGATCATATTCGATTTCGATCATATTCGATTTCGATCATATTCGATTTCGATCATATTCGATTTCGATCATATTCGATTTCGATCATATTCGATTTCGATCATATTCGATTTCGATCATATTCGATTTCGATCATATTCGATTTCGATCATATTCGATTTCGATCATATTCGATTTCGATCATATTCGATTTCGATCATATTCGATTTCGATCATATTCGATTTCGATCATATTCGATT…	ungrouped	16	Tdi_LRv5a_scf6	18952476	18952506
seq_455	AAATCGAATATGATCG	AAATCGAATATGATCGAAATCGAATATGATCGAAATCGAATATGATCGAAATCGAATATGATCGAAATCGAATATGATCGAAATCGAATATGATCGAAATCGAATATGATCGAAATCGAATATGATCGAAATCGAATATGATCGAAATCGAATATGATCGAAATCGAATATGATCGAAATCGAATATGATCGAAATCGAATATGATCGAAATCGAATATGATCGAAATCGAATATGATCGAAATCGAATATGATCGAAATCGAATATGATCGAAATCGAATATGATCGAAATCGAATATGATCGAAATCGAATATGATCGAAATCGAATATGATCGAAATCGAATATGATCGAAATCGAATATGATCGAAATCGAATATGATCGAAATCGAATATGATC…	CGATCATATTCGATTTCGATCATATTCGATTTCGATCATATTCGATTTCGATCATATTCGATTTCGATCATATTCGATTTCGATCATATTCGATTTCGATCATATTCGATTTCGATCATATTCGATTTCGATCATATTCGATTTCGATCATATTCGATTTCGATCATATTCGATTTCGATCATATTCGATTTCGATCATATTCGATTTCGATCATATTCGATTTCGATCATATTCGATTTCGATCATATTCGATTTCGATCATATTCGATTTCGATCATATTCGATTTCGATCATATTCGATTTCGATCATATTCGATTTCGATCATATTCGATTTCGATCATATTCGATTTCGATCATATTCGATTTCGATCATATTCGATTTCGATCATATTCGATT…	ungrouped	16	Tdi_LRv5a_scf6	19029936	19029966
seq_455	AAATCGAATATGATCG	AAATCGAATATGATCGAAATCGAATATGATCGAAATCGAATATGATCGAAATCGAATATGATCGAAATCGAATATGATCGAAATCGAATATGATCGAAATCGAATATGATCGAAATCGAATATGATCGAAATCGAATATGATCGAAATCGAATATGATCGAAATCGAATATGATCGAAATCGAATATGATCGAAATCGAATATGATCGAAATCGAATATGATCGAAATCGAATATGATCGAAATCGAATATGATCGAAATCGAATATGATCGAAATCGAATATGATCGAAATCGAATATGATCGAAATCGAATATGATCGAAATCGAATATGATCGAAATCGAATATGATCGAAATCGAATATGATCGAAATCGAATATGATCGAAATCGAATATGATC…	CGATCATATTCGATTTCGATCATATTCGATTTCGATCATATTCGATTTCGATCATATTCGATTTCGATCATATTCGATTTCGATCATATTCGATTTCGATCATATTCGATTTCGATCATATTCGATTTCGATCATATTCGATTTCGATCATATTCGATTTCGATCATATTCGATTTCGATCATATTCGATTTCGATCATATTCGATTTCGATCATATTCGATTTCGATCATATTCGATTTCGATCATATTCGATTTCGATCATATTCGATTTCGATCATATTCGATTTCGATCATATTCGATTTCGATCATATTCGATTTCGATCATATTCGATTTCGATCATATTCGATTTCGATCATATTCGATTTCGATCATATTCGATTTCGATCATATTCGATT…	ungrouped	16	Tdi_LRv5a_scf6	19005158	19005188
seq_455	AAATCGAATATGATCG	AAATCGAATATGATCGAAATCGAATATGATCGAAATCGAATATGATCGAAATCGAATATGATCGAAATCGAATATGATCGAAATCGAATATGATCGAAATCGAATATGATCGAAATCGAATATGATCGAAATCGAATATGATCGAAATCGAATATGATCGAAATCGAATATGATCGAAATCGAATATGATCGAAATCGAATATGATCGAAATCGAATATGATCGAAATCGAATATGATCGAAATCGAATATGATCGAAATCGAATATGATCGAAATCGAATATGATCGAAATCGAATATGATCGAAATCGAATATGATCGAAATCGAATATGATCGAAATCGAATATGATCGAAATCGAATATGATCGAAATCGAATATGATCGAAATCGAATATGATC…	CGATCATATTCGATTTCGATCATATTCGATTTCGATCATATTCGATTTCGATCATATTCGATTTCGATCATATTCGATTTCGATCATATTCGATTTCGATCATATTCGATTTCGATCATATTCGATTTCGATCATATTCGATTTCGATCATATTCGATTTCGATCATATTCGATTTCGATCATATTCGATTTCGATCATATTCGATTTCGATCATATTCGATTTCGATCATATTCGATTTCGATCATATTCGATTTCGATCATATTCGATTTCGATCATATTCGATTTCGATCATATTCGATTTCGATCATATTCGATTTCGATCATATTCGATTTCGATCATATTCGATTTCGATCATATTCGATTTCGATCATATTCGATTTCGATCATATTCGATT…	ungrouped	16	Tdi_LRv5a_scf6	18926710	18926740
seq_455	AAATCGAATATGATCG	AAATCGAATATGATCGAAATCGAATATGATCGAAATCGAATATGATCGAAATCGAATATGATCGAAATCGAATATGATCGAAATCGAATATGATCGAAATCGAATATGATCGAAATCGAATATGATCGAAATCGAATATGATCGAAATCGAATATGATCGAAATCGAATATGATCGAAATCGAATATGATCGAAATCGAATATGATCGAAATCGAATATGATCGAAATCGAATATGATCGAAATCGAATATGATCGAAATCGAATATGATCGAAATCGAATATGATCGAAATCGAATATGATCGAAATCGAATATGATCGAAATCGAATATGATCGAAATCGAATATGATCGAAATCGAATATGATCGAAATCGAATATGATCGAAATCGAATATGATC…	CGATCATATTCGATTTCGATCATATTCGATTTCGATCATATTCGATTTCGATCATATTCGATTTCGATCATATTCGATTTCGATCATATTCGATTTCGATCATATTCGATTTCGATCATATTCGATTTCGATCATATTCGATTTCGATCATATTCGATTTCGATCATATTCGATTTCGATCATATTCGATTTCGATCATATTCGATTTCGATCATATTCGATTTCGATCATATTCGATTTCGATCATATTCGATTTCGATCATATTCGATTTCGATCATATTCGATTTCGATCATATTCGATTTCGATCATATTCGATTTCGATCATATTCGATTTCGATCATATTCGATTTCGATCATATTCGATTTCGATCATATTCGATTTCGATCATATTCGATT…	ungrouped	16	Tdi_LRv5a_scf6	18960965	18960994
seq_455	AAATCGAATATGATCG	AAATCGAATATGATCGAAATCGAATATGATCGAAATCGAATATGATCGAAATCGAATATGATCGAAATCGAATATGATCGAAATCGAATATGATCGAAATCGAATATGATCGAAATCGAATATGATCGAAATCGAATATGATCGAAATCGAATATGATCGAAATCGAATATGATCGAAATCGAATATGATCGAAATCGAATATGATCGAAATCGAATATGATCGAAATCGAATATGATCGAAATCGAATATGATCGAAATCGAATATGATCGAAATCGAATATGATCGAAATCGAATATGATCGAAATCGAATATGATCGAAATCGAATATGATCGAAATCGAATATGATCGAAATCGAATATGATCGAAATCGAATATGATCGAAATCGAATATGATC…	CGATCATATTCGATTTCGATCATATTCGATTTCGATCATATTCGATTTCGATCATATTCGATTTCGATCATATTCGATTTCGATCATATTCGATTTCGATCATATTCGATTTCGATCATATTCGATTTCGATCATATTCGATTTCGATCATATTCGATTTCGATCATATTCGATTTCGATCATATTCGATTTCGATCATATTCGATTTCGATCATATTCGATTTCGATCATATTCGATTTCGATCATATTCGATTTCGATCATATTCGATTTCGATCATATTCGATTTCGATCATATTCGATTTCGATCATATTCGATTTCGATCATATTCGATTTCGATCATATTCGATTTCGATCATATTCGATTTCGATCATATTCGATTTCGATCATATTCGATT…	ungrouped	16	Tdi_LRv5a_scf6	18935016	18935046
seq_455	AAATCGAATATGATCG	AAATCGAATATGATCGAAATCGAATATGATCGAAATCGAATATGATCGAAATCGAATATGATCGAAATCGAATATGATCGAAATCGAATATGATCGAAATCGAATATGATCGAAATCGAATATGATCGAAATCGAATATGATCGAAATCGAATATGATCGAAATCGAATATGATCGAAATCGAATATGATCGAAATCGAATATGATCGAAATCGAATATGATCGAAATCGAATATGATCGAAATCGAATATGATCGAAATCGAATATGATCGAAATCGAATATGATCGAAATCGAATATGATCGAAATCGAATATGATCGAAATCGAATATGATCGAAATCGAATATGATCGAAATCGAATATGATCGAAATCGAATATGATCGAAATCGAATATGATC…	CGATCATATTCGATTTCGATCATATTCGATTTCGATCATATTCGATTTCGATCATATTCGATTTCGATCATATTCGATTTCGATCATATTCGATTTCGATCATATTCGATTTCGATCATATTCGATTTCGATCATATTCGATTTCGATCATATTCGATTTCGATCATATTCGATTTCGATCATATTCGATTTCGATCATATTCGATTTCGATCATATTCGATTTCGATCATATTCGATTTCGATCATATTCGATTTCGATCATATTCGATTTCGATCATATTCGATTTCGATCATATTCGATTTCGATCATATTCGATTTCGATCATATTCGATTTCGATCATATTCGATTTCGATCATATTCGATTTCGATCATATTCGATTTCGATCATATTCGATT…	ungrouped	16	Tdi_LRv5a_scf6	18962144	18962174
seq_455	AAATCGAATATGATCG	AAATCGAATATGATCGAAATCGAATATGATCGAAATCGAATATGATCGAAATCGAATATGATCGAAATCGAATATGATCGAAATCGAATATGATCGAAATCGAATATGATCGAAATCGAATATGATCGAAATCGAATATGATCGAAATCGAATATGATCGAAATCGAATATGATCGAAATCGAATATGATCGAAATCGAATATGATCGAAATCGAATATGATCGAAATCGAATATGATCGAAATCGAATATGATCGAAATCGAATATGATCGAAATCGAATATGATCGAAATCGAATATGATCGAAATCGAATATGATCGAAATCGAATATGATCGAAATCGAATATGATCGAAATCGAATATGATCGAAATCGAATATGATCGAAATCGAATATGATC…	CGATCATATTCGATTTCGATCATATTCGATTTCGATCATATTCGATTTCGATCATATTCGATTTCGATCATATTCGATTTCGATCATATTCGATTTCGATCATATTCGATTTCGATCATATTCGATTTCGATCATATTCGATTTCGATCATATTCGATTTCGATCATATTCGATTTCGATCATATTCGATTTCGATCATATTCGATTTCGATCATATTCGATTTCGATCATATTCGATTTCGATCATATTCGATTTCGATCATATTCGATTTCGATCATATTCGATTTCGATCATATTCGATTTCGATCATATTCGATTTCGATCATATTCGATTTCGATCATATTCGATTTCGATCATATTCGATTTCGATCATATTCGATTTCGATCATATTCGATT…	ungrouped	16	Tdi_LRv5a_scf6	19015226	19015256
seq_455	AAATCGAATATGATCG	AAATCGAATATGATCGAAATCGAATATGATCGAAATCGAATATGATCGAAATCGAATATGATCGAAATCGAATATGATCGAAATCGAATATGATCGAAATCGAATATGATCGAAATCGAATATGATCGAAATCGAATATGATCGAAATCGAATATGATCGAAATCGAATATGATCGAAATCGAATATGATCGAAATCGAATATGATCGAAATCGAATATGATCGAAATCGAATATGATCGAAATCGAATATGATCGAAATCGAATATGATCGAAATCGAATATGATCGAAATCGAATATGATCGAAATCGAATATGATCGAAATCGAATATGATCGAAATCGAATATGATCGAAATCGAATATGATCGAAATCGAATATGATCGAAATCGAATATGATC…	CGATCATATTCGATTTCGATCATATTCGATTTCGATCATATTCGATTTCGATCATATTCGATTTCGATCATATTCGATTTCGATCATATTCGATTTCGATCATATTCGATTTCGATCATATTCGATTTCGATCATATTCGATTTCGATCATATTCGATTTCGATCATATTCGATTTCGATCATATTCGATTTCGATCATATTCGATTTCGATCATATTCGATTTCGATCATATTCGATTTCGATCATATTCGATTTCGATCATATTCGATTTCGATCATATTCGATTTCGATCATATTCGATTTCGATCATATTCGATTTCGATCATATTCGATTTCGATCATATTCGATTTCGATCATATTCGATTTCGATCATATTCGATTTCGATCATATTCGATT…	ungrouped	16	Tdi_LRv5a_scf6	19010843	19010873
seq_46	AAAAATTAAGAATTATAATGTCTAGACGATTTTAAACAGTAAATCTAGTCTTTCTTTATTCTGATTTTCTATCAGGAAACTATAGCAAACGAGGAGGTTAGGTTAGGCTAGGTTGGGTTAGGTTGGGTTATTTTAGGTTAGGTTAGGTTAGGTTAGGTTGGGTTGGGTTGGGCTTGGTTGGGTTGGATTAGGTTGGGTTGGGTTAGTTTAAGTTAGGTTAGGTTATGTTAGATTATTTTAGGTTAGGTTAGGTTAGGTTAGTTAGGTTAGGTTTGCTTTAGGTTAGGTTATGTTACGTTGGGTTGGGTTAGGTTGTGTTAGGTTTGGTTAGTTTTGTTAGGTTAGGTTAGGTTAGGTTTAGGTTAGGTTGAGTTGGGTTAGTTTGGGTTGGGTTGGGTT…	AAAAATTAAGAATTATAATGTCTAGACGATTTTAAACAGTAAATCTAGTCTTTCTTTATTCTGATTTTCTATCAGGAAACTATAGCAAACGAGGAGGTTAGGTTAGGCTAGGTTGGGTTAGGTTGGGTTATTTTAGGTTAGGTTAGGTTAGGTTAGGTTGGGTTGGGTTGGGCTTGGTTGGGTTGGATTAGGTTGGGTTGGGTTAGTTTAAGTTAGGTTAGGTTATGTTAGATTATTTTAGGTTAGGTTAGGTTAGGTTAGTTAGGTTAGGTTTGCTTTAGGTTAGGTTATGTTACGTTGGGTTGGGTTAGGTTGTGTTAGGTTTGGTTAGTTTTGTTAGGTTAGGTTAGGTTAGGTTTAGGTTAGGTTGAGTTGGGTTAGTTTGGGTTGGGTTGGGTT…	TTAAATCGTATAGAAATTATAATTATTAATTTTTAGTCGCTTATATTGAAATATCACCACAACTTGATCAAAATAGCTTTATTTGACGTTCTGTTACTCAAATTCAGTAAGATGATAACAATTGTCAACCGAGCAACCATAGCCGATTTTGATTCTAACCTAACCTAACCTAAACTAACATAACCTAAACTAACCCAACATAACCTAACCCAACCTAACTTAACCTAACCTAACCTAACATAACCTATACTAACCTAACCAAACCTAACCTAACCTAACCTAAACAAAACCTAACCTATCCTAACCAAACCTAACCTAACCTAACCTAACCTAACGTAACCTAATCTAACCTAACCTAACCCAACCCAAACTAACCCAACCCAACCCAACCTAACCCAA…	ungrouped	1174	Tdi_LRv5a_scf12	4770244	4772540
seq_462	AAAAAAGAAATGATCGAAATCGAGTGTGTTCGCTCAGTTGATGGTTTACATATTTATATTGAATTTTAAGTTACAAATCCTCAAATAAAGTTATTTTGAACAATTTTGATTAAATTTCATTAGAAACTTTAAAAAATAAGGATTTGTCATTTCTTGAATGATCGAAATCGAATATGTTCGCTCAGTTGATGGTTTTCATATTTTTATTGAATTTTAACTTGTGAATAAATTTCATTAGAAACGACGAAAAATAAGGCATTGCATTTCTGGACGATTTCAAAAAATGAAATGATCGAAATTGAGTATGTTTGCTCATTTGATGGTTTTCATATTTTTATTGCATTTATAGTTACAGATCCTGAATTAAATCTATTTTGAAAACTTTGTGAACAAATTTCA…	AAAAAAGAAATGATCGAAATCGAGTGTGTTCGCTCAGTTGATGGTTTACATATTTATATTGAATTTTAAGTTACAAATCCTCAAATAAAGTTATTTTGAACAATTTTGATTAAATTTCATTAGAAACTTTAAAAAATAAGGATTTGTCATTTCTTGAATGATCGAAATCGAATATGTTCGCTCAGTTGATGGTTTTCATATTTTTATTGAATTTTAACTTGTGAATAAATTTCATTAGAAACGACGAAAAATAAGGCATTGCATTTCTGGACGATTTCAAAAAATGAAATGATCGAAATTGAGTATGTTTGCTCATTTGATGGTTTTCATATTTTTATTGCATTTATAGTTACAGATCCTGAATTAAATCTATTTTGAAAACTTTGTGAACAAATTTCA…	GTCGTTTCTAATGAAATTTATTCACAAGTTAAAATTCAATAAAAATATGAAAACCATCAACTGAGCGAACATATTCGATTTCGATCATTCAAGAAATGACAAATCCTTATTTTTTAAAGTTTCTAATGAAATTTAATCAAAATTGTTCAAAATAACTTTATTTGAGGATTTGTAACTTAAAATTCAATATAAATATGTAAACCATCAACTGAGCGAACACACTCGATTTCGATCATTTCTTTTTTATGAAATATACTTATTTTGGTCGTTTTAGTGAAATTTGTTCAAAGTTGTTCAAAATAGCTATACATGATGTTCTGTAACTATATTTCAATAAAAGAAGGGGAAAAAATCAACTTAGCGGTACATAATCGATTTCCTTTTCTGAAATCGTCAAGA…	ungrouped	585	Tdi_LRv5a_scf6	18955566	18956752
seq_468	AAAAATATGAAAACCATCAACTGAACAAACATACTCAATTTCGATCATTTCATTTTTGAAATCGTCAAGAAAAGACAATTCCTAATTTTTCGACGTTTATAATGAAACTTATTCACAAGTTGTTCAAAATAGCTTTATTTGAAGATCTGTAAATATAAATTCAATAACATAGCATTAGCATTAATTGAGGATCTGTAACTTAAAATTCAAT	AAAAATATGAAAACCATCAACTGAACAAACATACTCAATTTCGATCATTTCATTTTTGAAATCGTCAAGAAAAGACAATTCCTAATTTTTCGACGTTTATAATGAAACTTATTCACAAGTTGTTCAAAATAGCTTTATTTGAAGATCTGTAAATATAAATTCAATAACATAGCATTAGCATTAATTGAGGATCTGTAACTTAAAATTCAATAAAAATATGAAAACCATCAACTGAACAAACATACTCAATTTCGATCATTTCATTTTTGAAATCGTCAAGAAAAGACAATTCCTAATTTTTCGACGTTTATAATGAAACTTATTCACAAGTTGTTCAAAATAGCTTTATTTGAAGATCTGTAAATATAAATTCAATAACATAGCATTAGCATTAATTGA…	TATAAACGTCGAAAAATTAGGAATTGTCTTTTCTTGACGATTTCAAAAATGAAATGATCGAAATTGAGTATGTTTGTTCAGTTGATGGTTTTCATATTTTTATTGAATTTTAAGTTACAGATCCTCAATTAATGCTAATGCTATGTTATTGAATTTATATTTACAGATCTTCAAATAAAGCTATTTTGAACAACTTGTGAATAAGTTTCATTATAAACGTCGAAAAATTAGGAATTGTCTTTTCTTGACGATTTCAAAAATGAAATGATCGAAATTGAGTATGTTTGTTCAGTTGATGGTTTTCATATTTTTATTGAATTTTAAGTTACAGATCCTCAATTAATGCTAATGCTATGTTATTGAATTTATATTTACAGATCTTCAAATAAAGCTATTTTG…	ungrouped	211	Tdi_LRv5a_scf6	18961077	18961482
seq_471	AAAAAGGAAATCGATTGATTTTTCCCTTCTTTTATTGCATTATAGTTACAGAACCTGATGTATATCTATTTTGAACATTTTGTGAACAAATTTCATTGGAAGCGACTTAGAATAAGGAAATTTCATTTCTTGACGATTTCAT	AAAAAGGAAATCGATTGATTTTTCCCTTCTTTTATTGCATTATAGTTACAGAACCTGATGTATATCTATTTTGAACATTTTGTGAACAAATTTCATTGGAAGCGACTTAGAATAAGGAAATTTCATTTCTTGACGATTTCATAAAAAGGAAATCGATTGATTTTTCCCTTCTTTTATTGCATTATAGTTACAGAACCTGATGTATATCTATTTTGAACATTTTGTGAACAAATTTCATTGGAAGCGACTTAGAATAAGGAAATTTCATTTCTTGACGATTTCATAAAAAGGAAATCGATTGATTTTTCCCTTCTTTTATTGCATTATAGTTACAGAACCTGATGTATATCTATTTTGAACATTTTGTGAACAAATTTCATTGGAAGCGACTTAGAATAA…	GATTTCCTTTTTATGAAATCGTCAAGAAATGAAATTTCCTTATTCTAAGTCGCTTCCAATGAAATTTGTTCACAAAATGTTCAAAATAGATATACATCAGGTTCTGTAACTATAATGCAATAAAAGAAGGGAAAAATCAATCGATTTCCTTTTTATGAAATCGTCAAGAAATGAAATTTCCTTATTCTAAGTCGCTTCCAATGAAATTTGTTCACAAAATGTTCAAAATAGATATACATCAGGTTCTGTAACTATAATGCAATAAAAGAAGGGAAAAATCAATCGATTTCCTTTTTATGAAATCGTCAAGAAATGAAATTTCCTTATTCTAAGTCGCTTCCAATGAAATTTGTTCACAAAATGTTCAAAATAGATATACATCAGGTTCTGTAACTATAA…	ungrouped	142	Tdi_LRv5a_scf6	18961697	18961957
seq_482	AAAAAAGGAAATATCGAAATCGATTATGTTTGCTCAGTTGATGGTTTTCATATTTTTATTGAATTTATAGTTACAGATCCTCAAATAAAGCTATTTTGAACAGTTTGTGGAACAAATTTCTTAAATAAAGCTATTTTCAGAACATTGAACAACTTGTGAACAAATTTCACTAGAAACGACTAAGAATAAGGAATTGTCATTTCTTGACGATTTC	AAAAAAGGAAATATCGAAATCGATTATGTTTGCTCAGTTGATGGTTTTCATATTTTTATTGAATTTATAGTTACAGATCCTCAAATAAAGCTATTTTGAACAGTTTGTGGAACAAATTTCTTAAATAAAGCTATTTTCAGAACATTGAACAACTTGTGAACAAATTTCACTAGAAACGACTAAGAATAAGGAATTGTCATTTCTTGACGATTTCAAAAAAGGAAATATCGAAATCGATTATGTTTGCTCAGTTGATGGTTTTCATATTTTTATTGAATTTATAGTTACAGATCCTCAAATAAAGCTATTTTGAACAGTTTGTGGAACAAATTTCTTAAATAAAGCTATTTTCAGAACATTGAACAACTTGTGAACAAATTTCACTAGAAACGACTAAGA…	GTAACTATAAATTCAATAAAAATATGAAAACCATCAACTGAGCAAACATAATCGATTTCGATATTTCCTTTTTTGAAATCGTCAAGAAATGACAATTCCTTATTCTTAGTCGTTTCTAGTGAAATTTGTTCACAAGTTGTTCAATGTTCTGAAAATAGCTTTATTTAAGAAATTTGTTCCACAAACTGTTCAAAATAGCTTTATTTGAGGATCTGTAACTATAAATTCAATAAAAATATGAAAACCATCAACTGAGCAAACATAATCGATTTCGATATTTCCTTTTTTGAAATCGTCAAGAAATGACAATTCCTTATTCTTAGTCGTTTCTAGTGAAATTTGTTCACAAGTTGTTCAATGTTCTGAAAATAGCTTTATTTAAGAAATTTGTTCCACAAA…	ungrouped	214	Tdi_LRv5a_scf6	18991003	18991404
seq_487	AAAAATATCAAAACCATCAACTGAGGAATCATAATCGATTTCGATTATTTCCATTTTTGAAATCGTCAAGAAATGACAATTCCTAATTTTTCGAAGTTTCTAATGAAACTTGTTCAAT	AAAAATATCAAAACCATCAACTGAGGAATCATAATCGATTTCGATTATTTCCATTTTTGAAATCGTCAAGAAATGACAATTCCTAATTTTTCGAAGTTTCTAATGAAACTTGTTCAATAAAAATATCAAAACCATCAACTGAGGAATCATAATCGATTTCGATTATTTCCATTTTTGAAATCGTCAAGAAATGACAATTCCTAATTTTTCGAAGTTTCTAATGAAACTTGTTCAATAAAAATATCAAAACCATCAACTGAGGAATCATAATCGATTTCGATTATTTCCATTTTTGAAATCGTCAAGAAATGACAATTCCTAATTTTTCGAAGTTTCTAATGAAACTTGTTCAATAAAAATATCAAAACCATCAACTGAGGAATCATAATCGATTTCGAT…	CAAGTTTCATTAGAAACTTCGAAAAATTAGGAATTGTCATTTCTTGACGATTTCAAAAATGGAAATAATCGAAATCGATTATGATTCCTCAGTTGATGGTTTTGATATTTTTATTGAACAAGTTTCATTAGAAACTTCGAAAAATTAGGAATTGTCATTTCTTGACGATTTCAAAAATGGAAATAATCGAAATCGATTATGATTCCTCAGTTGATGGTTTTGATATTTTTATTGAACAAGTTTCATTAGAAACTTCGAAAAATTAGGAATTGTCATTTCTTGACGATTTCAAAAATGGAAATAATCGAAATCGATTATGATTCCTCAGTTGATGGTTTTGATATTTTTATTGAACAAGTTTCATTAGAAACTTCGAAAAATTAGGAATTGTCATTTCTT…	ungrouped	118	Tdi_LRv5a_scf6	19020092	19020331
seq_568	AAAC	AAACAAACAAACAAACAAACAAACAAACAAACAAACAAACAAACAAACAAACAAACAAACAAACAAACAAACAAACAAACAAACAAACAAACAAACAAACAAACAAACAAACAAACAAACAAACAAACAAACAAACAAACAAACAAACAAACAAACAAACAAACAAACAAACAAACAAACAAACAAACAAACAAACAAACAAACAAACAAACAAACAAACAAACAAACAAACAAACAAACAAACAAACAAACAAACAAACAAACAAACAAACAAACAAACAAACAAACAAACAAACAAACAAACAAACAAACAAACAAACAAACAAACAAACAAACAAACAAACAAACAAACAAACAAACAAACAAACAAACAAACAAACAAACAAACAAACAAACAAA…	GTTTGTTTGTTTGTTTGTTTGTTTGTTTGTTTGTTTGTTTGTTTGTTTGTTTGTTTGTTTGTTTGTTTGTTTGTTTGTTTGTTTGTTTGTTTGTTTGTTTGTTTGTTTGTTTGTTTGTTTGTTTGTTTGTTTGTTTGTTTGTTTGTTTGTTTGTTTGTTTGTTTGTTTGTTTGTTTGTTTGTTTGTTTGTTTGTTTGTTTGTTTGTTTGTTTGTTTGTTTGTTTGTTTGTTTGTTTGTTTGTTTGTTTGTTTGTTTGTTTGTTTGTTTGTTTGTTTGTTTGTTTGTTTGTTTGTTTGTTTGTTTGTTTGTTTGTTTGTTTGTTTGTTTGTTTGTTTGTTTGTTTGTTTGTTTGTTTGTTTGTTTGTTTGTTTGTTTGTTTGTTTGTTTGTTTGTTTGTT…	ungrouped	4	Tdi_LRv5a_scf681	1584	7590
seq_583	AAAATAATCAAAGATCGG	AAAATAATCAAAGATCGGAAAATAATCAAAGATCGGAAAATAATCAAAGATCGGAAAATAATCAAAGATCGGAAAATAATCAAAGATCGGAAAATAATCAAAGATCGGAAAATAATCAAAGATCGGAAAATAATCAAAGATCGGAAAATAATCAAAGATCGGAAAATAATCAAAGATCGGAAAATAATCAAAGATCGGAAAATAATCAAAGATCGGAAAATAATCAAAGATCGGAAAATAATCAAAGATCGGAAAATAATCAAAGATCGGAAAATAATCAAAGATCGGAAAATAATCAAAGATCGGAAAATAATCAAAGATCGGAAAATAATCAAAGATCGGAAAATAATCAAAGATCGGAAAATAATCAAAGATCGGAAAATAATCAAAGATCGGAAA…	TTCCGATCTTTGATTATTTTCCGATCTTTGATTATTTTCCGATCTTTGATTATTTTCCGATCTTTGATTATTTTCCGATCTTTGATTATTTTCCGATCTTTGATTATTTTCCGATCTTTGATTATTTTCCGATCTTTGATTATTTTCCGATCTTTGATTATTTTCCGATCTTTGATTATTTTCCGATCTTTGATTATTTTCCGATCTTTGATTATTTTCCGATCTTTGATTATTTTCCGATCTTTGATTATTTTCCGATCTTTGATTATTTTCCGATCTTTGATTATTTTCCGATCTTTGATTATTTTCCGATCTTTGATTATTTTCCGATCTTTGATTATTTTCCGATCTTTGATTATTTTCCGATCTTTGATTATTTTCCGATCTTTGATTATTTTC…	ungrouped	18	Tdi_LRv5a_scf7	25918212	25918248
seq_604	AAAACTTAGAGTTCTAGACTCT	AAAACTTAGAGTTCTAGACTCTAAAACTTAGAGTTCTAGACTCTAAAACTTAGAGTTCTAGACTCTAAAACTTAGAGTTCTAGACTCTAAAACTTAGAGTTCTAGACTCTAAAACTTAGAGTTCTAGACTCTAAAACTTAGAGTTCTAGACTCTAAAACTTAGAGTTCTAGACTCTAAAACTTAGAGTTCTAGACTCTAAAACTTAGAGTTCTAGACTCTAAAACTTAGAGTTCTAGACTCTAAAACTTAGAGTTCTAGACTCTAAAACTTAGAGTTCTAGACTCTAAAACTTAGAGTTCTAGACTCTAAAACTTAGAGTTCTAGACTCTAAAACTTAGAGTTCTAGACTCTAAAACTTAGAGTTCTAGACTCTAAAACTTAGAGTTCTAGACTCTAAA…	AGTCTAGAACTCTAAGTTTTAGAGTCTAGAACTCTAAGTTTTAGAGTCTAGAACTCTAAGTTTTAGAGTCTAGAACTCTAAGTTTTAGAGTCTAGAACTCTAAGTTTTAGAGTCTAGAACTCTAAGTTTTAGAGTCTAGAACTCTAAGTTTTAGAGTCTAGAACTCTAAGTTTTAGAGTCTAGAACTCTAAGTTTTAGAGTCTAGAACTCTAAGTTTTAGAGTCTAGAACTCTAAGTTTTAGAGTCTAGAACTCTAAGTTTTAGAGTCTAGAACTCTAAGTTTTAGAGTCTAGAACTCTAAGTTTTAGAGTCTAGAACTCTAAGTTTTAGAGTCTAGAACTCTAAGTTTTAGAGTCTAGAACTCTAAGTTTTAGAGTCTAGAACTCTAAGTTTTAGAGT…	ungrouped	22	Tdi_LRv5a_scf74	1270	1314
seq_7	AAAAAATAATATAATCGAAATCGAGTTTGATCGCTTTATTGACAAAGTTTAATCATTTTGCATAATTTAGAATAACATACCTCAAATAAATCATTTTGAACAACTTCTGAACAAATTTCACTAGAAAAGACGAAAAATAAACAATTGTCGTTTTAAGACGATTTC	AAAAAATAATATAATCGAAATCGAGTTTGATCGCTTTATTGACAAAGTTTAATCATTTTGCATAATTTAGAATAACATACCTCAAATAAATCATTTTGAACAACTTCTGAACAAATTTCACTAGAAAAGACGAAAAATAAACAATTGTCGTTTTAAGACGATTTCAAAAAATAATATAATCGAAATCGAGTTTGATCGCTTTATTGACAAAGTTTAATCATTTTGCATAATTTAGAATAACATACCTCAAATAAATCATTTTGAACAACTTCTGAACAAATTTCACTAGAAAAGACGAAAAATAAACAATTGTCGTTTTAAGACGATTTCAAAAAATAATATAATCGAAATCGAGTTTGATCGCTTTATTGACAAAGTTTAATCATTTTGCATAATTTA…	TTTCGATTATATTATTTTTTGAAATCGTCTTAAAACGACAATTGTTTATTTTTCGTCTTTTCTAGTGAAATTTGTTCAGAAGTTGTTCAAAATGATTTATTTGAGGTATGTTATTCTAAATTATGCAAAATGATTAAACTTTGTCAATAAAGCGATCAAACTCGATTTCGATTATATTATTTTTTGAAATCGTCTTAAAACGACAATTGTTTATTTTTCGTCTTTTCTAGTGAAATTTGTTCAGAAGTTGTTCAAAATGATTTATTTGAGGTATGTTATTCTAAATTATGCAAAATGATTAAACTTTGTCAATAAAGCGATCAAACTCGATTTCGATTATATTATTTTTTGAAATCGTCTTAAAACGACAATTGTTTATTTTTCGTCTTTTCTAGTGAA…	ungrouped	165	Tdi_LRv5a_scf1	50390000	50390464
seq_710	AAAACTTAAAGTTCTAGACTAAGATATAACCTGACTAAGCTAACTAAGCTAATATAACGTAACCTAACTAGTAAACCTAACTAAGCTAAACCTAACCTAAGCTATCAGTCTGAAATGATACTTTTACACGGT	AAAACTTAAAGTTCTAGACTAAGATATAACCTGACTAAGCTAACTAAGCTAATATAACGTAACCTAACTAGTAAACCTAACTAAGCTAAACCTAACCTAAGCTATCAGTCTGAAATGATACTTTTACACGGTAAAACTTAAAGTTCTAGACTAAGATATAACCTGACTAAGCTAACTAAGCTAATATAACGTAACCTAACTAGTAAACCTAACTAAGCTAAACCTAACCTAAGCTATCAGTCTGAAATGATACTTTTACACGGTAAAACTTAAAGTTCTAGACTAAGATATAACCTGACTAAGCTAACTAAGCTAATATAACGTAACCTAACTAGTAAACCTAACTAAGCTAAACCTAACCTAAGCTATCAGTCTGAAATGATACTTTTACACGGTAAA…	AGTCTAGAACTTTAAGTTTTACCGTGTAAAAGTATCATTTCAGACTGATAGCTTAGGTTAGGTTTAGCTTAGTTAGGTTTACTAGTTAGGTTACGTTATATTAGCTTAGTTAGCTTAGTCAGGTTATATCTTAGTCTAGAACTTTAAGTTTTACCGTGTAAAAGTATCATTTCAGACTGATAGCTTAGGTTAGGTTTAGCTTAGTTAGGTTTACTAGTTAGGTTACGTTATATTAGCTTAGTTAGCTTAGTCAGGTTATATCTTAGTCTAGAACTTTAAGTTTTACCGTGTAAAAGTATCATTTCAGACTGATAGCTTAGGTTAGGTTTAGCTTAGTTAGGTTTACTAGTTAGGTTACGTTATATTAGCTTAGTTAGCTTAGTCAGGTTATATCTTAGT…	ungrouped	132	Tdi_LRv5a_scf74	31754	31998
seq_734	AAAAAACTTAAAGTTCTAGACTCTAACCTAATCTAACCTAATATAACCTAACCTAAACCTAACCTAACCTAACTAAGCTAACGTATCAGTCTGAAATGATACTTTTTACACTGTAAAACTTAAAGTTCTAGACTCTATAAGATACGGGGATACGACCTGACTGGCTGATCTAGCCTAACTAAGCTAATATAACCTAACCTAACCTAATCTAATCTAACCTAACCTAACCTAAAGCTAACTAAATGATACTTTT	AAAAAACTTAAAGTTCTAGACTCTAACCTAATCTAACCTAATATAACCTAACCTAAACCTAACCTAACCTAACTAAGCTAACGTATCAGTCTGAAATGATACTTTTTACACTGTAAAACTTAAAGTTCTAGACTCTATAAGATACGGGGATACGACCTGACTGGCTGATCTAGCCTAACTAAGCTAATATAACCTAACCTAACCTAATCTAATCTAACCTAACCTAACCTAAAGCTAACTAAATGATACTTTTAAAAAACTTAAAGTTCTAGACTCTAACCTAATCTAACCTAATATAACCTAACCTAAACCTAACCTAACCTAACTAAGCTAACGTATCAGTCTGAAATGATACTTTTTACACTGTAAAACTTAAAGTTCTAGACTCTATAAGATACG…	GGTTAGGTTAGGTTAGATTAGATTAGGTTAGGTTAGGTTATATTAGCTTAGTTAGGCTAGATCAGCCAGTCAGGTCGTATCCCCGTATCTTATAGAGTCTAGAACTTTAAGTTTTACAGTGTAAAAAGTATCATTTCAGACTGATACGTTAGCTTAGTTAGGTTAGGTTAGGTTTAGGTTAGGTTATATTAGGTTAGATTAGGTTAGAGTCTAGAACTTTAAGTTTTTTAAAAGTATCATTTAGTTAGCTTTAGGTTAGGTTAGGTTAGATTAGATTAGGTTAGGTTAGGTTATATTAGCTTAGTTAGGCTAGATCAGCCAGTCAGGTCGTATCCCCGTATCTTATAGAGTCTAGAACTTTAAGTTTTACAGTGTAAAAAGTATCATTTCAGACTGATA…	ungrouped	253	Tdi_LRv5a_scf74	4519	4986
seq_735	AAAAAAACATACATCTAATGCTAGATTTTGTCAACAAATATTTGTCCAAAAGATATTCTACAAGAGTGGATTGTAGCAGATTGTGATGAAGTCTGAGAGTTTAACTTCTTTTATTGTGAATATTTTGTTTTGGATTTGACTTTTTGATTTTAGCACTCCTATGTAACACTACTCAAGACCCTATATGAAAGTTGATCAGAATTTGAAGCTTTTTAGTTGCACGATTTGCCACTATATGGAAAGCATTATGATCATTGCAGATAGTTGTGAAGTTTTATAACAACAACTGTTTAGATTTATAATATTTTATTTCAGTAAAATAGTTTCACATTTCTAAAATAAAAATAAATTAAGTTACAAAATTGTTTTTAATCTGACGTGTCTACGTTTATACGCTCT…	AAAAAAACATACATCTAATGCTAGATTTTGTCAACAAATATTTGTCCAAAAGATATTCTACAAGAGTGGATTGTAGCAGATTGTGATGAAGTCTGAGAGTTTAACTTCTTTTATTGTGAATATTTTGTTTTGGATTTGACTTTTTGATTTTAGCACTCCTATGTAACACTACTCAAGACCCTATATGAAAGTTGATCAGAATTTGAAGCTTTTTAGTTGCACGATTTGCCACTATATGGAAAGCATTATGATCATTGCAGATAGTTGTGAAGTTTTATAACAACAACTGTTTAGATTTATAATATTTTATTTCAGTAAAATAGTTTCACATTTCTAAAATAAAAATAAATTAAGTTACAAAATTGTTTTTAATCTGACGTGTCTACGTTTATACGCTCT…	TAAAATCAAAAAGTCAAATCCAAAACAAAATATTCACAATAAAAGAAGTTAAACTCTCAGACTTCATCACAATCTGCTACAATCCACTCTTGTAGAATATCTTTTGGACAAATATTTGTTGACAAAATCTAGCATTAGATGTATGTTTTTTTCTAACGTTCTTTTAACCAGATATCTTTCTTGTATTTATTCACAATCATGTCTCTCGAAATTTGAGAGCGTATAAACGTAGACACGTCAGATTAAAAACAATTTTGTAACTTAATTTATTTTTATTTTAGAAATGTGAAACTATTTTACTGAAATAAAATATTATAAATCTAAACAGTTGTTGTTATAAAACTTCACAACTATCTGCAATGATCATAATGCTTTCCATATAGTGGCAAATCGTGCAAC…	ungrouped	462	Tdi_LRv5a_scf74	46746	47671
seq_751	AAAACCTAATAACTAAATAATAACCT	AAAACCTAATAACTAAATAATAACCTAAAACCTAATAACTAAATAATAACCTAAAACCTAATAACTAAATAATAACCTAAAACCTAATAACTAAATAATAACCTAAAACCTAATAACTAAATAATAACCTAAAACCTAATAACTAAATAATAACCTAAAACCTAATAACTAAATAATAACCTAAAACCTAATAACTAAATAATAACCTAAAACCTAATAACTAAATAATAACCTAAAACCTAATAACTAAATAATAACCTAAAACCTAATAACTAAATAATAACCTAAAACCTAATAACTAAATAATAACCTAAAACCTAATAACTAAATAATAACCTAAAACCTAATAACTAAATAATAACCTAAAACCTAATAACTAAATAATAACCTAAAACCTAA…	GTTATTATTTAGTTATTAGGTTTTAGGTTATTATTTAGTTATTAGGTTTTAGGTTATTATTTAGTTATTAGGTTTTAGGTTATTATTTAGTTATTAGGTTTTAGGTTATTATTTAGTTATTAGGTTTTAGGTTATTATTTAGTTATTAGGTTTTAGGTTATTATTTAGTTATTAGGTTTTAGGTTATTATTTAGTTATTAGGTTTTAGGTTATTATTTAGTTATTAGGTTTTAGGTTATTATTTAGTTATTAGGTTTTAGGTTATTATTTAGTTATTAGGTTTTAGGTTATTATTTAGTTATTAGGTTTTAGGTTATTATTTAGTTATTAGGTTTTAGGTTATTATTTAGTTATTAGGTTTTAGGTTATTATTTAGTTATTAGGTTTTAGGTTATTATT…	ungrouped	26	Tdi_LRv5a_scf74	7935	8023
seq_771	AAAGCAAGATGGCGGACCAGACAACATCACTGG	AAAGCAAGATGGCGGACCAGACAACATCACTGGAAAGCAAGATGGCGGACCAGACAACATCACTGGAAAGCAAGATGGCGGACCAGACAACATCACTGGAAAGCAAGATGGCGGACCAGACAACATCACTGGAAAGCAAGATGGCGGACCAGACAACATCACTGGAAAGCAAGATGGCGGACCAGACAACATCACTGGAAAGCAAGATGGCGGACCAGACAACATCACTGGAAAGCAAGATGGCGGACCAGACAACATCACTGGAAAGCAAGATGGCGGACCAGACAACATCACTGGAAAGCAAGATGGCGGACCAGACAACATCACTGGAAAGCAAGATGGCGGACCAGACAACATCACTGGAAAGCAAGATGGCGGACCAGACAACATCACTGGAAA…	CTGGTCCGCCATCTTGCTTTCCAGTGATGTTGTCTGGTCCGCCATCTTGCTTTCCAGTGATGTTGTCTGGTCCGCCATCTTGCTTTCCAGTGATGTTGTCTGGTCCGCCATCTTGCTTTCCAGTGATGTTGTCTGGTCCGCCATCTTGCTTTCCAGTGATGTTGTCTGGTCCGCCATCTTGCTTTCCAGTGATGTTGTCTGGTCCGCCATCTTGCTTTCCAGTGATGTTGTCTGGTCCGCCATCTTGCTTTCCAGTGATGTTGTCTGGTCCGCCATCTTGCTTTCCAGTGATGTTGTCTGGTCCGCCATCTTGCTTTCCAGTGATGTTGTCTGGTCCGCCATCTTGCTTTCCAGTGATGTTGTCTGGTCCGCCATCTTGCTTTCCAGTGATGTTGTCTG…	ungrouped	33	Tdi_LRv5a_scf810	2652	2828
seq_786	AAAAATGATATAATCATCAAATTTCAAT	AAAAATGATATAATCATCAAATTTCAATAAAAATGATATAATCATCAAATTTCAATAAAAATGATATAATCATCAAATTTCAATAAAAATGATATAATCATCAAATTTCAATAAAAATGATATAATCATCAAATTTCAATAAAAATGATATAATCATCAAATTTCAATAAAAATGATATAATCATCAAATTTCAATAAAAATGATATAATCATCAAATTTCAATAAAAATGATATAATCATCAAATTTCAATAAAAATGATATAATCATCAAATTTCAATAAAAATGATATAATCATCAAATTTCAATAAAAATGATATAATCATCAAATTTCAATAAAAATGATATAATCATCAAATTTCAATAAAAATGATATAATCATCAAATTTCAATAAAAATG…	TATATCATTTTTATTGAAATTTGATGATTATATCATTTTTATTGAAATTTGATGATTATATCATTTTTATTGAAATTTGATGATTATATCATTTTTATTGAAATTTGATGATTATATCATTTTTATTGAAATTTGATGATTATATCATTTTTATTGAAATTTGATGATTATATCATTTTTATTGAAATTTGATGATTATATCATTTTTATTGAAATTTGATGATTATATCATTTTTATTGAAATTTGATGATTATATCATTTTTATTGAAATTTGATGATTATATCATTTTTATTGAAATTTGATGATTATATCATTTTTATTGAAATTTGATGATTATATCATTTTTATTGAAATTTGATGATTATATCATTTTTATTGAAATTTGATGATTATATCA…	ungrouped	28	Tdi_LRv5a_scf9	4440982	4441038
seq_789	AAAAAAAATATGAAAACAATAAACTTAGCGGACATACTCAGTTTCTATAATTGTCTGTTGAAATCATCCAAAAATGAAAATTCTATATTTTTGGTTGTGTCTAGCAAAATATGTTCACAAAATGTACAAAATAGATATATTTGATATTCCGTAACTATATATTCAGGTATAAGATGAAACTCATCAACCAAGTGGATATACTCGATTCTTTTTGTATTTGAAATAATCTAGTAATAGCAATTCTTTATTTTTCGTCTTTTATTTTGAAATATATTTATATTGTGTTGTTTATGTTAAGTTGTTCTAAAATTGCTTTATTTGCGGTTCTGTTAAAACAATTGAGCTCAAATACCCGATAATTTTTGTCTTTTGAAATCGTCAATAAATGCCATATACTGT…	AAAAAAAATATGAAAACAATAAACTTAGCGGACATACTCAGTTTCTATAATTGTCTGTTGAAATCATCCAAAAATGAAAATTCTATATTTTTGGTTGTGTCTAGCAAAATATGTTCACAAAATGTACAAAATAGATATATTTGATATTCCGTAACTATATATTCAGGTATAAGATGAAACTCATCAACCAAGTGGATATACTCGATTCTTTTTGTATTTGAAATAATCTAGTAATAGCAATTCTTTATTTTTCGTCTTTTATTTTGAAATATATTTATATTGTGTTGTTTATGTTAAGTTGTTCTAAAATTGCTTTATTTGCGGTTCTGTTAAAACAATTGAGCTCAAATACCCGATAATTTTTGTCTTTTGAAATCGTCAATAAATGCCATATACTGT…	ACACAACCAAAAATATAGAATTTTCATTTTTGGATGATTTCAACAGACAATTATAGAAACTGAGTATGTCCGCTAAGTTTATTGTTTTCATATTTTTTTTGAATTAGTAGTTTCATAACTTTATATAGAGCTGTTTTGAACGACGTGTAAGCTATTTTCACTAGAAATGATGAAAAACAGTATATGGCATTTATTGACGATTTCAAAAGACAAAAATTATCGGGTATTTGAGCTCAATTGTTTTAACAGAACCGCAAATAAAGCAATTTTAGAACAACTTAACATAAACAACACAATATAAATATATTTCAAAATAAAAGACGAAAAATAAAGAATTGCTATTACTAGATTATTTCAAATACAAAAAGAATCGAGTATATCCACTTGGTTGATGAGTTT…	ungrouped	475	Tdi_LRv5a_scf9	4442720	4443653
seq_790	AAAAAGAATTAATGACATTG	AAAAAGAATTAATGACATTGAAAAAGAATTAATGACATTGAAAAAGAATTAATGACATTGAAAAAGAATTAATGACATTGAAAAAGAATTAATGACATTGAAAAAGAATTAATGACATTGAAAAAGAATTAATGACATTGAAAAAGAATTAATGACATTGAAAAAGAATTAATGACATTGAAAAAGAATTAATGACATTGAAAAAGAATTAATGACATTGAAAAAGAATTAATGACATTGAAAAAGAATTAATGACATTGAAAAAGAATTAATGACATTGAAAAAGAATTAATGACATTGAAAAAGAATTAATGACATTGAAAAAGAATTAATGACATTGAAAAAGAATTAATGACATTGAAAAAGAATTAATGACATTGAAAAAGAATTAATGACATT…	CAATGTCATTAATTCTTTTTCAATGTCATTAATTCTTTTTCAATGTCATTAATTCTTTTTCAATGTCATTAATTCTTTTTCAATGTCATTAATTCTTTTTCAATGTCATTAATTCTTTTTCAATGTCATTAATTCTTTTTCAATGTCATTAATTCTTTTTCAATGTCATTAATTCTTTTTCAATGTCATTAATTCTTTTTCAATGTCATTAATTCTTTTTCAATGTCATTAATTCTTTTTCAATGTCATTAATTCTTTTTCAATGTCATTAATTCTTTTTCAATGTCATTAATTCTTTTTCAATGTCATTAATTCTTTTTCAATGTCATTAATTCTTTTTCAATGTCATTAATTCTTTTTCAATGTCATTAATTCTTTTTCAATGTCATTAATTCTTTT…	ungrouped	20	Tdi_LRv5a_scf91	23739	23802
seq_791	AAAAAGTGTAAAGAATTAACGACATTTG	AAAAAGTGTAAAGAATTAACGACATTTGAAAAAGTGTAAAGAATTAACGACATTTGAAAAAGTGTAAAGAATTAACGACATTTGAAAAAGTGTAAAGAATTAACGACATTTGAAAAAGTGTAAAGAATTAACGACATTTGAAAAAGTGTAAAGAATTAACGACATTTGAAAAAGTGTAAAGAATTAACGACATTTGAAAAAGTGTAAAGAATTAACGACATTTGAAAAAGTGTAAAGAATTAACGACATTTGAAAAAGTGTAAAGAATTAACGACATTTGAAAAAGTGTAAAGAATTAACGACATTTGAAAAAGTGTAAAGAATTAACGACATTTGAAAAAGTGTAAAGAATTAACGACATTTGAAAAAGTGTAAAGAATTAACGACATTTGAAAAAGT…	TTTACACTTTTTCAAATGTCGTTAATTCTTTACACTTTTTCAAATGTCGTTAATTCTTTACACTTTTTCAAATGTCGTTAATTCTTTACACTTTTTCAAATGTCGTTAATTCTTTACACTTTTTCAAATGTCGTTAATTCTTTACACTTTTTCAAATGTCGTTAATTCTTTACACTTTTTCAAATGTCGTTAATTCTTTACACTTTTTCAAATGTCGTTAATTCTTTACACTTTTTCAAATGTCGTTAATTCTTTACACTTTTTCAAATGTCGTTAATTCTTTACACTTTTTCAAATGTCGTTAATTCTTTACACTTTTTCAAATGTCGTTAATTCTTTACACTTTTTCAAATGTCGTTAATTCTTTACACTTTTTCAAATGTCGTTAATTCTTTACAC…	ungrouped	28	Tdi_LRv5a_scf91	23778	23833
seq_792	AAAAACACTTTTTCAAAACGTCATTAATTCTTTACATTAAACATTAAAAACTTTTATTTTATCGCAAGATTAATTCTAAAAGTTAATTGCATTATACTAATACAATGAAAGTTATAATCGATAATTCTAAAAAGGTAATTACATTT	AAAAACACTTTTTCAAAACGTCATTAATTCTTTACATTAAACATTAAAAACTTTTATTTTATCGCAAGATTAATTCTAAAAGTTAATTGCATTATACTAATACAATGAAAGTTATAATCGATAATTCTAAAAAGGTAATTACATTTAAAAACACTTTTTCAAAACGTCATTAATTCTTTACATTAAACATTAAAAACTTTTATTTTATCGCAAGATTAATTCTAAAAGTTAATTGCATTATACTAATACAATGAAAGTTATAATCGATAATTCTAAAAAGGTAATTACATTTAAAAACACTTTTTCAAAACGTCATTAATTCTTTACATTAAACATTAAAAACTTTTATTTTATCGCAAGATTAATTCTAAAAGTTAATTGCATTATACTAATACAATG…	TATTAGTATAATGCAATTAACTTTTAGAATTAATCTTGCGATAAAATAAAAGTTTTTAATGTTTAATGTAAAGAATTAATGACGTTTTGAAAAAGTGTTTTTAAATGTAATTACCTTTTTAGAATTATCGATTATAACTTTCATTGTATTAGTATAATGCAATTAACTTTTAGAATTAATCTTGCGATAAAATAAAAGTTTTTAATGTTTAATGTAAAGAATTAATGACGTTTTGAAAAAGTGTTTTTAAATGTAATTACCTTTTTAGAATTATCGATTATAACTTTCATTGTATTAGTATAATGCAATTAACTTTTAGAATTAATCTTGCGATAAAATAAAAGTTTTTAATGTTTAATGTAAAGAATTAATGACGTTTTGAAAAAGTGTTTTTAAATG…	ungrouped	146	Tdi_LRv5a_scf91	23803	24175
seq_795	AAAAAAACTATAGTGTAAATGTAT	AAAAAAACTATAGTGTAAATGTATAAAAAAACTATAGTGTAAATGTATAAAAAAACTATAGTGTAAATGTATAAAAAAACTATAGTGTAAATGTATAAAAAAACTATAGTGTAAATGTATAAAAAAACTATAGTGTAAATGTATAAAAAAACTATAGTGTAAATGTATAAAAAAACTATAGTGTAAATGTATAAAAAAACTATAGTGTAAATGTATAAAAAAACTATAGTGTAAATGTATAAAAAAACTATAGTGTAAATGTATAAAAAAACTATAGTGTAAATGTATAAAAAAACTATAGTGTAAATGTATAAAAAAACTATAGTGTAAATGTATAAAAAAACTATAGTGTAAATGTATAAAAAAACTATAGTGTAAATGTATAAAAAAACTATAGTG…	GTTTTTTTATACATTTACACTATAGTTTTTTTATACATTTACACTATAGTTTTTTTATACATTTACACTATAGTTTTTTTATACATTTACACTATAGTTTTTTTATACATTTACACTATAGTTTTTTTATACATTTACACTATAGTTTTTTTATACATTTACACTATAGTTTTTTTATACATTTACACTATAGTTTTTTTATACATTTACACTATAGTTTTTTTATACATTTACACTATAGTTTTTTTATACATTTACACTATAGTTTTTTTATACATTTACACTATAGTTTTTTTATACATTTACACTATAGTTTTTTTATACATTTACACTATAGTTTTTTTATACATTTACACTATAGTTTTTTTATACATTTACACTATAGTTTTTTTATACATT…	ungrouped	24	Tdi_LRv5a_scf91	26092	26162
seq_8	AAAAAAAACCTTAAATACAGGTATTTCGAACAACTTGTGACTAATTTTCACTAGAAACAACGAAATATAAAAAATTGTAATATTTAAAAGATTTCAACATTGGAAAATAAAGAATATTATAAAATCGCTTTTGTAACAATTTTACACTCTTAGACTAATTTAACGTACGAAATAAAATAATATAAATTAAAAATACCCGATTATTTAACGATTTAATACTTTCTGAGCAATTTCGAT	AAAAAAAACCTTAAATACAGGTATTTCGAACAACTTGTGACTAATTTTCACTAGAAACAACGAAATATAAAAAATTGTAATATTTAAAAGATTTCAACATTGGAAAATAAAGAATATTATAAAATCGCTTTTGTAACAATTTTACACTCTTAGACTAATTTAACGTACGAAATAAAATAATATAAATTAAAAATACCCGATTATTTAACGATTTAATACTTTCTGAGCAATTTCGATAAAAAAAACCTTAAATACAGGTATTTCGAACAACTTGTGACTAATTTTCACTAGAAACAACGAAATATAAAAAATTGTAATATTTAAAAGATTTCAACATTGGAAAATAAAGAATATTATAAAATCGCTTTTGTAACAATTTTACACTCTTAGACTAATTTA…	TCCAATGTTGAAATCTTTTAAATATTACAATTTTTTATATTTCGTTGTTTCTAGTGAAAATTAGTCACAAGTTGTTCGAAATACCTGTATTTAAGGTTTTTTTTATCGAAATTGCTCAGAAAGTATTAAATCGTTAAATAATCGGGTATTTTTAATTTATATTATTTTATTTCGTACGTTAAATTAGTCTAAGAGTGTAAAATTGTTACAAAAGCGATTTTATAATATTCTTTATTTTCCAATGTTGAAATCTTTTAAATATTACAATTTTTTATATTTCGTTGTTTCTAGTGAAAATTAGTCACAAGTTGTTCGAAATACCTGTATTTAAGGTTTTTTTTATCGAAATTGCTCAGAAAGTATTAAATCGTTAAATAATCGGGTATTTTTAATTTATAT…	ungrouped	237	Tdi_LRv5a_scf1	50390846	50391297
seq_813	AAAAACTATCATTTAAGACTGATACGTTAGCTTAGGTTAGGGTAGGTTAGGTTATATGAGCTTAGTTAGGTTAGATCAGCTTAGTTAGATTATATTAGCTTAGTTAGGTTACGTTATATTAGCTTAGTTAGGCTAGATCAGCTAGTCAGGTCGTATCCCCGTATCTTAGAGAGTCTTGAACATTAAGTTTTACCGTGTAAAAAGTATCACTTCAGACTGATACGTTAGCTTAGGTTAGGTTAGGTTAGGTTATATTAGCCTAGTTAGGCTAGATAAGCCAGTCAGGTCGTATCCCCGTATCTTATAGAGTCTAGAACTTTAAGTTTTACAGTGT	AAAAACTATCATTTAAGACTGATACGTTAGCTTAGGTTAGGGTAGGTTAGGTTATATGAGCTTAGTTAGGTTAGATCAGCTTAGTTAGATTATATTAGCTTAGTTAGGTTACGTTATATTAGCTTAGTTAGGCTAGATCAGCTAGTCAGGTCGTATCCCCGTATCTTAGAGAGTCTTGAACATTAAGTTTTACCGTGTAAAAAGTATCACTTCAGACTGATACGTTAGCTTAGGTTAGGTTAGGTTAGGTTATATTAGCCTAGTTAGGCTAGATAAGCCAGTCAGGTCGTATCCCCGTATCTTATAGAGTCTAGAACTTTAAGTTTTACAGTGTAAAAACTATCATTTAAGACTGATACGTTAGCTTAGGTTAGGGTAGGTTAGGTTATATGAGCTTAG…	TGTAAAACTTAAAGTTCTAGACTCTATAAGATACGGGGATACGACCTGACTGGCTTATCTAGCCTAACTAGGCTAATATAACCTAACCTAACCTAACCTAAGCTAACGTATCAGTCTGAAGTGATACTTTTTACACGGTAAAACTTAATGTTCAAGACTCTCTAAGATACGGGGATACGACCTGACTAGCTGATCTAGCCTAACTAAGCTAATATAACGTAACCTAACTAAGCTAATATAATCTAACTAAGCTGATCTAACCTAACTAAGCTCATATAACCTAACCTACCCTAACCTAAGCTAACGTATCAGTCTTAAATGATAGTTTTTACACTGTAAAACTTAAAGTTCTAGACTCTATAAGATACGGGGATACGACCTGACTGGCTTATCTAGCCT…	ungrouped	334	Tdi_LRv5a_scf91	32986	34694
seq_818	AACCTATCAGTCT	AACCTATCAGTCTAACCTATCAGTCTAACCTATCAGTCTAACCTATCAGTCTAACCTATCAGTCTAACCTATCAGTCTAACCTATCAGTCTAACCTATCAGTCTAACCTATCAGTCTAACCTATCAGTCTAACCTATCAGTCTAACCTATCAGTCTAACCTATCAGTCTAACCTATCAGTCTAACCTATCAGTCTAACCTATCAGTCTAACCTATCAGTCTAACCTATCAGTCTAACCTATCAGTCTAACCTATCAGTCTAACCTATCAGTCTAACCTATCAGTCTAACCTATCAGTCTAACCTATCAGTCTAACCTATCAGTCTAACCTATCAGTCTAACCTATCAGTCTAACCTATCAGTCTAACCTATCAGTCTAACCTATCAGTCTAACCTATCA…	ACTGATAGGTTAGACTGATAGGTTAGACTGATAGGTTAGACTGATAGGTTAGACTGATAGGTTAGACTGATAGGTTAGACTGATAGGTTAGACTGATAGGTTAGACTGATAGGTTAGACTGATAGGTTAGACTGATAGGTTAGACTGATAGGTTAGACTGATAGGTTAGACTGATAGGTTAGACTGATAGGTTAGACTGATAGGTTAGACTGATAGGTTAGACTGATAGGTTAGACTGATAGGTTAGACTGATAGGTTAGACTGATAGGTTAGACTGATAGGTTAGACTGATAGGTTAGACTGATAGGTTAGACTGATAGGTTAGACTGATAGGTTAGACTGATAGGTTAGACTGATAGGTTAGACTGATAGGTTAGACTGATAGGTTAGACTGATAGG…	ungrouped	13	Tdi_LRv5a_scf91	33993	34033
seq_82	AAAAATTAAGAATTATAATTTCTAGACGATTTTAAAGAGTAAATCTAGTCTTTCTTTATTGTGATTTTCTATCAGGAAACTATAAGAAACGAGGAGGTTAGGTTAGGTTTGGTTTGGTTATGTTATGTTATGTTAGGTTAGGTTAGGTTAGGTTTGGTTTATGTTATGTTAGGTTAGGTTAGGTTAGGTTAGGTTATGTTAGGTTGGTATGGGTTAGGTTAAGTTGGGTTAGTTTATGTTAGTTTGGGTTAGTTTAGTTTAGGTTCTGTTAGGTTTTGTTAGGTTAGGTTAGGTTTTGTTGGGTTGGTTTAGGTTAGGTTGGTTTGGTTTAGGTTAGGTTAGGTTAGTTTGGGTTAGTTTAGGTTGTGTTAGGTTAGGTTAGGTTAGTTTAGAATCAAA…	AAAAATTAAGAATTATAATTTCTAGACGATTTTAAAGAGTAAATCTAGTCTTTCTTTATTGTGATTTTCTATCAGGAAACTATAAGAAACGAGGAGGTTAGGTTAGGTTTGGTTTGGTTATGTTATGTTATGTTAGGTTAGGTTAGGTTAGGTTTGGTTTATGTTATGTTAGGTTAGGTTAGGTTAGGTTAGGTTATGTTAGGTTGGTATGGGTTAGGTTAAGTTGGGTTAGTTTATGTTAGTTTGGGTTAGTTTAGTTTAGGTTCTGTTAGGTTTTGTTAGGTTAGGTTAGGTTTTGTTGGGTTGGTTTAGGTTAGGTTGGTTTGGTTTAGGTTAGGTTAGGTTAGTTTGGGTTAGTTTAGGTTGTGTTAGGTTAGGTTAGGTTAGTTTAGAATCAAA…	TTGACGTTCTGTTACTCAAATTCAGTAAGATGATAAAACTTGTCAACCGAGCACCCATAGCCGATTTTGATTCTAAACTAACCTAACCTAACCTAACACAACCTAAACTAACCCAAACTAACCTAACCTAACCTAAACCAAACCAACCTAACCTAAACCAACCCAACAAAACCTAACCTAACCTAACAAAACCTAACAGAACCTAAACTAAACTAACCCAAACTAACATAAACTAACCCAACTTAACCTAACCCATACCAACCTAACATAACCTAACCTAACCTAACCTAACCTAACATAACATAAACCAAACCTAACCTAACCTAACCTAACATAACATAACATAACCAAACCAAACCTAACCTAACCTCCTCGTTTCTTATAGTTTCCTGATAGAAA…	ungrouped	512	Tdi_LRv5a_scf12	4868208	4869234
seq_848	AAAAAGTATCATTTAAGACTGAAACGTTAGCTTAGGTTAGGTTAGATTAGCTTAGGTTAGGTTAGATTAGATTAATAGGTTAGGTAATATTAGCTTAGTTACGTTATATTAGCTTAGTTAGGTTACGTTATATTAGCTTAGTTAGGCTAGGTCAGCTTAGTTACGTTATATTAGCTTAGTTAAGTTATATTAGCTTAGTTAGGCTAGATCAGCCAGTCAGGTCATATCACCGTATCTTATAGAGTAGTAAACTCTAAGTTTAACAGTGT	AAAAAGTATCATTTAAGACTGAAACGTTAGCTTAGGTTAGGTTAGATTAGCTTAGGTTAGGTTAGATTAGATTAATAGGTTAGGTAATATTAGCTTAGTTACGTTATATTAGCTTAGTTAGGTTACGTTATATTAGCTTAGTTAGGCTAGGTCAGCTTAGTTACGTTATATTAGCTTAGTTAAGTTATATTAGCTTAGTTAGGCTAGATCAGCCAGTCAGGTCATATCACCGTATCTTATAGAGTAGTAAACTCTAAGTTTAACAGTGTAAAAAGTATCATTTAAGACTGAAACGTTAGCTTAGGTTAGGTTAGATTAGCTTAGGTTAGGTTAGATTAGATTAATAGGTTAGGTAATATTAGCTTAGTTACGTTATATTAGCTTAGTTAGGTTACGTTA…	CTAAGCTAATATAACGTAACTAAGCTAATATTACCTAACCTATTAATCTAATCTAACCTAACCTAAGCTAATCTAACCTAACCTAAGCTAACGTTTCAGTCTTAAATGATACTTTTTACACTGTTAAACTTAGAGTTTACTACTCTATAAGATACGGTGATATGACCTGACTGGCTGATCTAGCCTAACTAAGCTAATATAACTTAACTAAGCTAATATAACGTAACTAAGCTGACCTAGCCTAACTAAGCTAATATAACGTAACCTAACTAAGCTAATATAACGTAACTAAGCTAATATTACCTAACCTATTAATCTAATCTAACCTAACCTAAGCTAATCTAACCTAACCTAAGCTAACGTTTCAGTCTTAAATGATACTTTTTACACTGTTAAACT…	ungrouped	269	Tdi_LRv5a_scf932	317	831
seq_1	AAAAAATAAAGAATTTCATTTTTTGACGATTTCAACAGACAGTAATTATCGAAATCGAGTATGTGCCTCATTTAATTATTTTTCTATTTTTATTGAATTTATTGTTACAGAACCTCAAATATAAGAGTATTTGAACAACTTGTGAACATATTTTACTAGAACGAC	AAAAAATAAAGAATTTCATTTTTTGACGATTTCAACAGACAGTAATTATCGAAATCGAGTATGTGCCTCATTTAATTATTTTTCTATTTTTATTGAATTTATTGTTACAGAACCTCAAATATAAGAGTATTTGAACAACTTGTGAACATATTTTACTAGAACGACAAAAAATAAAGAATTTCATTTTTTGACGATTTCAACAGACAGTAATTATCGAAATCGAGTATGTGCCTCATTTAATTATTTTTCTATTTTTATTGAATTTATTGTTACAGAACCTCAAATATAAGAGTATTTGAACAACTTGTGAACATATTTTACTAGAACGACAAAAAATAAAGAATTTCATTTTTTGACGATTTCAACAGACAGTAATTATCGAAATCGAGTATGTGCCTC…	AATGAAATTCTTTATTTTTTGTCGTTCTAGTAAAATATGTTCACAAGTTGTTCAAATACTCTTATATTTGAGGTTCTGTAACAATAAATTCAATAAAAATAGAAAAATAATTAAATGAGGCACATACTCGATTTCGATAATTACTGTCTGTTGAAATCGTCAAAAAATGAAATTCTTTATTTTTTGTCGTTCTAGTAAAATATGTTCACAAGTTGTTCAAATACTCTTATATTTGAGGTTCTGTAACAATAAATTCAATAAAAATAGAAAAATAATTAAATGAGGCACATACTCGATTTCGATAATTACTGTCTGTTGAAATCGTCAAAAAATGAAATTCTTTATTTTTTGTCGTTCTAGTAAAATATGTTCACAAGTTGTTCAAATACTCTTATATTT…	group1	165	Tdi_LRv5a_scf1	50371944	50372545
seq_14	AAAAATAAGGAATTGTCATTTCTTGACGATTTCAAAAGCGAAGATTATTGAAATCAAGTATGTCCGCTTTGTTGATTATTTTCCGATCTTTATTGAATTTTTAGTTACAGAACCTCAAATAAAGCTATTTTGAACAACTTGGGAACAAATTTCACTAGAAAAGACG	AAAAATAAGGAATTGTCATTTCTTGACGATTTCAAAAGCGAAGATTATTGAAATCAAGTATGTCCGCTTTGTTGATTATTTTCCGATCTTTATTGAATTTTTAGTTACAGAACCTCAAATAAAGCTATTTTGAACAACTTGGGAACAAATTTCACTAGAAAAGACGAAAAATAAGGAATTGTCATTTCTTGACGATTTCAAAAGCGAAGATTATTGAAATCAAGTATGTCCGCTTTGTTGATTATTTTCCGATCTTTATTGAATTTTTAGTTACAGAACCTCAAATAAAGCTATTTTGAACAACTTGGGAACAAATTTCACTAGAAAAGACGAAAAATAAGGAATTGTCATTTCTTGACGATTTCAAAAGCGAAGATTATTGAAATCAAGTATGTCCGC…	TTATTTTTCGTCTTTTCTAGTGAAATTTGTTCCCAAGTTGTTCAAAATAGCTTTATTTGAGGTTCTGTAACTAAAAATTCAATAAAGATCGGAAAATAATCAACAAAGCGGACATACTTGATTTCAATAATCTTCGCTTTTGAAATCGTCAAGAAATGACAATTCCTTATTTTTCGTCTTTTCTAGTGAAATTTGTTCCCAAGTTGTTCAAAATAGCTTTATTTGAGGTTCTGTAACTAAAAATTCAATAAAGATCGGAAAATAATCAACAAAGCGGACATACTTGATTTCAATAATCTTCGCTTTTGAAATCGTCAAGAAATGACAATTCCTTATTTTTCGTCTTTTCTAGTGAAATTTGTTCCCAAGTTGTTCAAAATAGCTTTATTTGAGGTTCTG…	group1	166	Tdi_LRv5a_scf1066	1	1782
seq_14	AAAAATAAGGAATTGTCATTTCTTGACGATTTCAAAAGCGAAGATTATTGAAATCAAGTATGTCCGCTTTGTTGATTATTTTCCGATCTTTATTGAATTTTTAGTTACAGAACCTCAAATAAAGCTATTTTGAACAACTTGGGAACAAATTTCACTAGAAAAGACG	AAAAATAAGGAATTGTCATTTCTTGACGATTTCAAAAGCGAAGATTATTGAAATCAAGTATGTCCGCTTTGTTGATTATTTTCCGATCTTTATTGAATTTTTAGTTACAGAACCTCAAATAAAGCTATTTTGAACAACTTGGGAACAAATTTCACTAGAAAAGACGAAAAATAAGGAATTGTCATTTCTTGACGATTTCAAAAGCGAAGATTATTGAAATCAAGTATGTCCGCTTTGTTGATTATTTTCCGATCTTTATTGAATTTTTAGTTACAGAACCTCAAATAAAGCTATTTTGAACAACTTGGGAACAAATTTCACTAGAAAAGACGAAAAATAAGGAATTGTCATTTCTTGACGATTTCAAAAGCGAAGATTATTGAAATCAAGTATGTCCGC…	TTATTTTTCGTCTTTTCTAGTGAAATTTGTTCCCAAGTTGTTCAAAATAGCTTTATTTGAGGTTCTGTAACTAAAAATTCAATAAAGATCGGAAAATAATCAACAAAGCGGACATACTTGATTTCAATAATCTTCGCTTTTGAAATCGTCAAGAAATGACAATTCCTTATTTTTCGTCTTTTCTAGTGAAATTTGTTCCCAAGTTGTTCAAAATAGCTTTATTTGAGGTTCTGTAACTAAAAATTCAATAAAGATCGGAAAATAATCAACAAAGCGGACATACTTGATTTCAATAATCTTCGCTTTTGAAATCGTCAAGAAATGACAATTCCTTATTTTTCGTCTTTTCTAGTGAAATTTGTTCCCAAGTTGTTCAAAATAGCTTTATTTGAGGTTCTG…	group1	166	Tdi_LRv5a_scf1006	283	1215
seq_14	AAAAATAAGGAATTGTCATTTCTTGACGATTTCAAAAGCGAAGATTATTGAAATCAAGTATGTCCGCTTTGTTGATTATTTTCCGATCTTTATTGAATTTTTAGTTACAGAACCTCAAATAAAGCTATTTTGAACAACTTGGGAACAAATTTCACTAGAAAAGACG	AAAAATAAGGAATTGTCATTTCTTGACGATTTCAAAAGCGAAGATTATTGAAATCAAGTATGTCCGCTTTGTTGATTATTTTCCGATCTTTATTGAATTTTTAGTTACAGAACCTCAAATAAAGCTATTTTGAACAACTTGGGAACAAATTTCACTAGAAAAGACGAAAAATAAGGAATTGTCATTTCTTGACGATTTCAAAAGCGAAGATTATTGAAATCAAGTATGTCCGCTTTGTTGATTATTTTCCGATCTTTATTGAATTTTTAGTTACAGAACCTCAAATAAAGCTATTTTGAACAACTTGGGAACAAATTTCACTAGAAAAGACGAAAAATAAGGAATTGTCATTTCTTGACGATTTCAAAAGCGAAGATTATTGAAATCAAGTATGTCCGC…	TTATTTTTCGTCTTTTCTAGTGAAATTTGTTCCCAAGTTGTTCAAAATAGCTTTATTTGAGGTTCTGTAACTAAAAATTCAATAAAGATCGGAAAATAATCAACAAAGCGGACATACTTGATTTCAATAATCTTCGCTTTTGAAATCGTCAAGAAATGACAATTCCTTATTTTTCGTCTTTTCTAGTGAAATTTGTTCCCAAGTTGTTCAAAATAGCTTTATTTGAGGTTCTGTAACTAAAAATTCAATAAAGATCGGAAAATAATCAACAAAGCGGACATACTTGATTTCAATAATCTTCGCTTTTGAAATCGTCAAGAAATGACAATTCCTTATTTTTCGTCTTTTCTAGTGAAATTTGTTCCCAAGTTGTTCAAAATAGCTTTATTTGAGGTTCTG…	group1	166	Tdi_LRv5a_scf743	3252	5466
seq_14	AAAAATAAGGAATTGTCATTTCTTGACGATTTCAAAAGCGAAGATTATTGAAATCAAGTATGTCCGCTTTGTTGATTATTTTCCGATCTTTATTGAATTTTTAGTTACAGAACCTCAAATAAAGCTATTTTGAACAACTTGGGAACAAATTTCACTAGAAAAGACG	AAAAATAAGGAATTGTCATTTCTTGACGATTTCAAAAGCGAAGATTATTGAAATCAAGTATGTCCGCTTTGTTGATTATTTTCCGATCTTTATTGAATTTTTAGTTACAGAACCTCAAATAAAGCTATTTTGAACAACTTGGGAACAAATTTCACTAGAAAAGACGAAAAATAAGGAATTGTCATTTCTTGACGATTTCAAAAGCGAAGATTATTGAAATCAAGTATGTCCGCTTTGTTGATTATTTTCCGATCTTTATTGAATTTTTAGTTACAGAACCTCAAATAAAGCTATTTTGAACAACTTGGGAACAAATTTCACTAGAAAAGACGAAAAATAAGGAATTGTCATTTCTTGACGATTTCAAAAGCGAAGATTATTGAAATCAAGTATGTCCGC…	TTATTTTTCGTCTTTTCTAGTGAAATTTGTTCCCAAGTTGTTCAAAATAGCTTTATTTGAGGTTCTGTAACTAAAAATTCAATAAAGATCGGAAAATAATCAACAAAGCGGACATACTTGATTTCAATAATCTTCGCTTTTGAAATCGTCAAGAAATGACAATTCCTTATTTTTCGTCTTTTCTAGTGAAATTTGTTCCCAAGTTGTTCAAAATAGCTTTATTTGAGGTTCTGTAACTAAAAATTCAATAAAGATCGGAAAATAATCAACAAAGCGGACATACTTGATTTCAATAATCTTCGCTTTTGAAATCGTCAAGAAATGACAATTCCTTATTTTTCGTCTTTTCTAGTGAAATTTGTTCCCAAGTTGTTCAAAATAGCTTTATTTGAGGTTCTG…	group1	166	Tdi_LRv5a_scf10	3500000	3507795
seq_14	AAAAATAAGGAATTGTCATTTCTTGACGATTTCAAAAGCGAAGATTATTGAAATCAAGTATGTCCGCTTTGTTGATTATTTTCCGATCTTTATTGAATTTTTAGTTACAGAACCTCAAATAAAGCTATTTTGAACAACTTGGGAACAAATTTCACTAGAAAAGACG	AAAAATAAGGAATTGTCATTTCTTGACGATTTCAAAAGCGAAGATTATTGAAATCAAGTATGTCCGCTTTGTTGATTATTTTCCGATCTTTATTGAATTTTTAGTTACAGAACCTCAAATAAAGCTATTTTGAACAACTTGGGAACAAATTTCACTAGAAAAGACGAAAAATAAGGAATTGTCATTTCTTGACGATTTCAAAAGCGAAGATTATTGAAATCAAGTATGTCCGCTTTGTTGATTATTTTCCGATCTTTATTGAATTTTTAGTTACAGAACCTCAAATAAAGCTATTTTGAACAACTTGGGAACAAATTTCACTAGAAAAGACGAAAAATAAGGAATTGTCATTTCTTGACGATTTCAAAAGCGAAGATTATTGAAATCAAGTATGTCCGC…	TTATTTTTCGTCTTTTCTAGTGAAATTTGTTCCCAAGTTGTTCAAAATAGCTTTATTTGAGGTTCTGTAACTAAAAATTCAATAAAGATCGGAAAATAATCAACAAAGCGGACATACTTGATTTCAATAATCTTCGCTTTTGAAATCGTCAAGAAATGACAATTCCTTATTTTTCGTCTTTTCTAGTGAAATTTGTTCCCAAGTTGTTCAAAATAGCTTTATTTGAGGTTCTGTAACTAAAAATTCAATAAAGATCGGAAAATAATCAACAAAGCGGACATACTTGATTTCAATAATCTTCGCTTTTGAAATCGTCAAGAAATGACAATTCCTTATTTTTCGTCTTTTCTAGTGAAATTTGTTCCCAAGTTGTTCAAAATAGCTTTATTTGAGGTTCTG…	group1	166	Tdi_LRv5a_scf860	502	3809
seq_14	AAAAATAAGGAATTGTCATTTCTTGACGATTTCAAAAGCGAAGATTATTGAAATCAAGTATGTCCGCTTTGTTGATTATTTTCCGATCTTTATTGAATTTTTAGTTACAGAACCTCAAATAAAGCTATTTTGAACAACTTGGGAACAAATTTCACTAGAAAAGACG	AAAAATAAGGAATTGTCATTTCTTGACGATTTCAAAAGCGAAGATTATTGAAATCAAGTATGTCCGCTTTGTTGATTATTTTCCGATCTTTATTGAATTTTTAGTTACAGAACCTCAAATAAAGCTATTTTGAACAACTTGGGAACAAATTTCACTAGAAAAGACGAAAAATAAGGAATTGTCATTTCTTGACGATTTCAAAAGCGAAGATTATTGAAATCAAGTATGTCCGCTTTGTTGATTATTTTCCGATCTTTATTGAATTTTTAGTTACAGAACCTCAAATAAAGCTATTTTGAACAACTTGGGAACAAATTTCACTAGAAAAGACGAAAAATAAGGAATTGTCATTTCTTGACGATTTCAAAAGCGAAGATTATTGAAATCAAGTATGTCCGC…	TTATTTTTCGTCTTTTCTAGTGAAATTTGTTCCCAAGTTGTTCAAAATAGCTTTATTTGAGGTTCTGTAACTAAAAATTCAATAAAGATCGGAAAATAATCAACAAAGCGGACATACTTGATTTCAATAATCTTCGCTTTTGAAATCGTCAAGAAATGACAATTCCTTATTTTTCGTCTTTTCTAGTGAAATTTGTTCCCAAGTTGTTCAAAATAGCTTTATTTGAGGTTCTGTAACTAAAAATTCAATAAAGATCGGAAAATAATCAACAAAGCGGACATACTTGATTTCAATAATCTTCGCTTTTGAAATCGTCAAGAAATGACAATTCCTTATTTTTCGTCTTTTCTAGTGAAATTTGTTCCCAAGTTGTTCAAAATAGCTTTATTTGAGGTTCTG…	group1	166	Tdi_LRv5a_scf10	3490000	3500000
seq_14	AAAAATAAGGAATTGTCATTTCTTGACGATTTCAAAAGCGAAGATTATTGAAATCAAGTATGTCCGCTTTGTTGATTATTTTCCGATCTTTATTGAATTTTTAGTTACAGAACCTCAAATAAAGCTATTTTGAACAACTTGGGAACAAATTTCACTAGAAAAGACG	AAAAATAAGGAATTGTCATTTCTTGACGATTTCAAAAGCGAAGATTATTGAAATCAAGTATGTCCGCTTTGTTGATTATTTTCCGATCTTTATTGAATTTTTAGTTACAGAACCTCAAATAAAGCTATTTTGAACAACTTGGGAACAAATTTCACTAGAAAAGACGAAAAATAAGGAATTGTCATTTCTTGACGATTTCAAAAGCGAAGATTATTGAAATCAAGTATGTCCGCTTTGTTGATTATTTTCCGATCTTTATTGAATTTTTAGTTACAGAACCTCAAATAAAGCTATTTTGAACAACTTGGGAACAAATTTCACTAGAAAAGACGAAAAATAAGGAATTGTCATTTCTTGACGATTTCAAAAGCGAAGATTATTGAAATCAAGTATGTCCGC…	TTATTTTTCGTCTTTTCTAGTGAAATTTGTTCCCAAGTTGTTCAAAATAGCTTTATTTGAGGTTCTGTAACTAAAAATTCAATAAAGATCGGAAAATAATCAACAAAGCGGACATACTTGATTTCAATAATCTTCGCTTTTGAAATCGTCAAGAAATGACAATTCCTTATTTTTCGTCTTTTCTAGTGAAATTTGTTCCCAAGTTGTTCAAAATAGCTTTATTTGAGGTTCTGTAACTAAAAATTCAATAAAGATCGGAAAATAATCAACAAAGCGGACATACTTGATTTCAATAATCTTCGCTTTTGAAATCGTCAAGAAATGACAATTCCTTATTTTTCGTCTTTTCTAGTGAAATTTGTTCCCAAGTTGTTCAAAATAGCTTTATTTGAGGTTCTG…	group1	166	Tdi_LRv5a_scf852	1790	3884
seq_14	AAAAATAAGGAATTGTCATTTCTTGACGATTTCAAAAGCGAAGATTATTGAAATCAAGTATGTCCGCTTTGTTGATTATTTTCCGATCTTTATTGAATTTTTAGTTACAGAACCTCAAATAAAGCTATTTTGAACAACTTGGGAACAAATTTCACTAGAAAAGACG	AAAAATAAGGAATTGTCATTTCTTGACGATTTCAAAAGCGAAGATTATTGAAATCAAGTATGTCCGCTTTGTTGATTATTTTCCGATCTTTATTGAATTTTTAGTTACAGAACCTCAAATAAAGCTATTTTGAACAACTTGGGAACAAATTTCACTAGAAAAGACGAAAAATAAGGAATTGTCATTTCTTGACGATTTCAAAAGCGAAGATTATTGAAATCAAGTATGTCCGCTTTGTTGATTATTTTCCGATCTTTATTGAATTTTTAGTTACAGAACCTCAAATAAAGCTATTTTGAACAACTTGGGAACAAATTTCACTAGAAAAGACGAAAAATAAGGAATTGTCATTTCTTGACGATTTCAAAAGCGAAGATTATTGAAATCAAGTATGTCCGC…	TTATTTTTCGTCTTTTCTAGTGAAATTTGTTCCCAAGTTGTTCAAAATAGCTTTATTTGAGGTTCTGTAACTAAAAATTCAATAAAGATCGGAAAATAATCAACAAAGCGGACATACTTGATTTCAATAATCTTCGCTTTTGAAATCGTCAAGAAATGACAATTCCTTATTTTTCGTCTTTTCTAGTGAAATTTGTTCCCAAGTTGTTCAAAATAGCTTTATTTGAGGTTCTGTAACTAAAAATTCAATAAAGATCGGAAAATAATCAACAAAGCGGACATACTTGATTTCAATAATCTTCGCTTTTGAAATCGTCAAGAAATGACAATTCCTTATTTTTCGTCTTTTCTAGTGAAATTTGTTCCCAAGTTGTTCAAAATAGCTTTATTTGAGGTTCTG…	group1	166	Tdi_LRv5a_scf154	19834	20000
seq_14	AAAAATAAGGAATTGTCATTTCTTGACGATTTCAAAAGCGAAGATTATTGAAATCAAGTATGTCCGCTTTGTTGATTATTTTCCGATCTTTATTGAATTTTTAGTTACAGAACCTCAAATAAAGCTATTTTGAACAACTTGGGAACAAATTTCACTAGAAAAGACG	AAAAATAAGGAATTGTCATTTCTTGACGATTTCAAAAGCGAAGATTATTGAAATCAAGTATGTCCGCTTTGTTGATTATTTTCCGATCTTTATTGAATTTTTAGTTACAGAACCTCAAATAAAGCTATTTTGAACAACTTGGGAACAAATTTCACTAGAAAAGACGAAAAATAAGGAATTGTCATTTCTTGACGATTTCAAAAGCGAAGATTATTGAAATCAAGTATGTCCGCTTTGTTGATTATTTTCCGATCTTTATTGAATTTTTAGTTACAGAACCTCAAATAAAGCTATTTTGAACAACTTGGGAACAAATTTCACTAGAAAAGACGAAAAATAAGGAATTGTCATTTCTTGACGATTTCAAAAGCGAAGATTATTGAAATCAAGTATGTCCGC…	TTATTTTTCGTCTTTTCTAGTGAAATTTGTTCCCAAGTTGTTCAAAATAGCTTTATTTGAGGTTCTGTAACTAAAAATTCAATAAAGATCGGAAAATAATCAACAAAGCGGACATACTTGATTTCAATAATCTTCGCTTTTGAAATCGTCAAGAAATGACAATTCCTTATTTTTCGTCTTTTCTAGTGAAATTTGTTCCCAAGTTGTTCAAAATAGCTTTATTTGAGGTTCTGTAACTAAAAATTCAATAAAGATCGGAAAATAATCAACAAAGCGGACATACTTGATTTCAATAATCTTCGCTTTTGAAATCGTCAAGAAATGACAATTCCTTATTTTTCGTCTTTTCTAGTGAAATTTGTTCCCAAGTTGTTCAAAATAGCTTTATTTGAGGTTCTG…	group1	166	Tdi_LRv5a_scf659	1	2764
seq_14	AAAAATAAGGAATTGTCATTTCTTGACGATTTCAAAAGCGAAGATTATTGAAATCAAGTATGTCCGCTTTGTTGATTATTTTCCGATCTTTATTGAATTTTTAGTTACAGAACCTCAAATAAAGCTATTTTGAACAACTTGGGAACAAATTTCACTAGAAAAGACG	AAAAATAAGGAATTGTCATTTCTTGACGATTTCAAAAGCGAAGATTATTGAAATCAAGTATGTCCGCTTTGTTGATTATTTTCCGATCTTTATTGAATTTTTAGTTACAGAACCTCAAATAAAGCTATTTTGAACAACTTGGGAACAAATTTCACTAGAAAAGACGAAAAATAAGGAATTGTCATTTCTTGACGATTTCAAAAGCGAAGATTATTGAAATCAAGTATGTCCGCTTTGTTGATTATTTTCCGATCTTTATTGAATTTTTAGTTACAGAACCTCAAATAAAGCTATTTTGAACAACTTGGGAACAAATTTCACTAGAAAAGACGAAAAATAAGGAATTGTCATTTCTTGACGATTTCAAAAGCGAAGATTATTGAAATCAAGTATGTCCGC…	TTATTTTTCGTCTTTTCTAGTGAAATTTGTTCCCAAGTTGTTCAAAATAGCTTTATTTGAGGTTCTGTAACTAAAAATTCAATAAAGATCGGAAAATAATCAACAAAGCGGACATACTTGATTTCAATAATCTTCGCTTTTGAAATCGTCAAGAAATGACAATTCCTTATTTTTCGTCTTTTCTAGTGAAATTTGTTCCCAAGTTGTTCAAAATAGCTTTATTTGAGGTTCTGTAACTAAAAATTCAATAAAGATCGGAAAATAATCAACAAAGCGGACATACTTGATTTCAATAATCTTCGCTTTTGAAATCGTCAAGAAATGACAATTCCTTATTTTTCGTCTTTTCTAGTGAAATTTGTTCCCAAGTTGTTCAAAATAGCTTTATTTGAGGTTCTG…	group1	166	Tdi_LRv5a_scf154	20000	23975
seq_14	AAAAATAAGGAATTGTCATTTCTTGACGATTTCAAAAGCGAAGATTATTGAAATCAAGTATGTCCGCTTTGTTGATTATTTTCCGATCTTTATTGAATTTTTAGTTACAGAACCTCAAATAAAGCTATTTTGAACAACTTGGGAACAAATTTCACTAGAAAAGACG	AAAAATAAGGAATTGTCATTTCTTGACGATTTCAAAAGCGAAGATTATTGAAATCAAGTATGTCCGCTTTGTTGATTATTTTCCGATCTTTATTGAATTTTTAGTTACAGAACCTCAAATAAAGCTATTTTGAACAACTTGGGAACAAATTTCACTAGAAAAGACGAAAAATAAGGAATTGTCATTTCTTGACGATTTCAAAAGCGAAGATTATTGAAATCAAGTATGTCCGCTTTGTTGATTATTTTCCGATCTTTATTGAATTTTTAGTTACAGAACCTCAAATAAAGCTATTTTGAACAACTTGGGAACAAATTTCACTAGAAAAGACGAAAAATAAGGAATTGTCATTTCTTGACGATTTCAAAAGCGAAGATTATTGAAATCAAGTATGTCCGC…	TTATTTTTCGTCTTTTCTAGTGAAATTTGTTCCCAAGTTGTTCAAAATAGCTTTATTTGAGGTTCTGTAACTAAAAATTCAATAAAGATCGGAAAATAATCAACAAAGCGGACATACTTGATTTCAATAATCTTCGCTTTTGAAATCGTCAAGAAATGACAATTCCTTATTTTTCGTCTTTTCTAGTGAAATTTGTTCCCAAGTTGTTCAAAATAGCTTTATTTGAGGTTCTGTAACTAAAAATTCAATAAAGATCGGAAAATAATCAACAAAGCGGACATACTTGATTTCAATAATCTTCGCTTTTGAAATCGTCAAGAAATGACAATTCCTTATTTTTCGTCTTTTCTAGTGAAATTTGTTCCCAAGTTGTTCAAAATAGCTTTATTTGAGGTTCTG…	group1	166	Tdi_LRv5a_scf796	1	3613
seq_14	AAAAATAAGGAATTGTCATTTCTTGACGATTTCAAAAGCGAAGATTATTGAAATCAAGTATGTCCGCTTTGTTGATTATTTTCCGATCTTTATTGAATTTTTAGTTACAGAACCTCAAATAAAGCTATTTTGAACAACTTGGGAACAAATTTCACTAGAAAAGACG	AAAAATAAGGAATTGTCATTTCTTGACGATTTCAAAAGCGAAGATTATTGAAATCAAGTATGTCCGCTTTGTTGATTATTTTCCGATCTTTATTGAATTTTTAGTTACAGAACCTCAAATAAAGCTATTTTGAACAACTTGGGAACAAATTTCACTAGAAAAGACGAAAAATAAGGAATTGTCATTTCTTGACGATTTCAAAAGCGAAGATTATTGAAATCAAGTATGTCCGCTTTGTTGATTATTTTCCGATCTTTATTGAATTTTTAGTTACAGAACCTCAAATAAAGCTATTTTGAACAACTTGGGAACAAATTTCACTAGAAAAGACGAAAAATAAGGAATTGTCATTTCTTGACGATTTCAAAAGCGAAGATTATTGAAATCAAGTATGTCCGC…	TTATTTTTCGTCTTTTCTAGTGAAATTTGTTCCCAAGTTGTTCAAAATAGCTTTATTTGAGGTTCTGTAACTAAAAATTCAATAAAGATCGGAAAATAATCAACAAAGCGGACATACTTGATTTCAATAATCTTCGCTTTTGAAATCGTCAAGAAATGACAATTCCTTATTTTTCGTCTTTTCTAGTGAAATTTGTTCCCAAGTTGTTCAAAATAGCTTTATTTGAGGTTCTGTAACTAAAAATTCAATAAAGATCGGAAAATAATCAACAAAGCGGACATACTTGATTTCAATAATCTTCGCTTTTGAAATCGTCAAGAAATGACAATTCCTTATTTTTCGTCTTTTCTAGTGAAATTTGTTCCCAAGTTGTTCAAAATAGCTTTATTTGAGGTTCTG…	group1	166	Tdi_LRv5a_scf1014	1	1902
seq_14	AAAAATAAGGAATTGTCATTTCTTGACGATTTCAAAAGCGAAGATTATTGAAATCAAGTATGTCCGCTTTGTTGATTATTTTCCGATCTTTATTGAATTTTTAGTTACAGAACCTCAAATAAAGCTATTTTGAACAACTTGGGAACAAATTTCACTAGAAAAGACG	AAAAATAAGGAATTGTCATTTCTTGACGATTTCAAAAGCGAAGATTATTGAAATCAAGTATGTCCGCTTTGTTGATTATTTTCCGATCTTTATTGAATTTTTAGTTACAGAACCTCAAATAAAGCTATTTTGAACAACTTGGGAACAAATTTCACTAGAAAAGACGAAAAATAAGGAATTGTCATTTCTTGACGATTTCAAAAGCGAAGATTATTGAAATCAAGTATGTCCGCTTTGTTGATTATTTTCCGATCTTTATTGAATTTTTAGTTACAGAACCTCAAATAAAGCTATTTTGAACAACTTGGGAACAAATTTCACTAGAAAAGACGAAAAATAAGGAATTGTCATTTCTTGACGATTTCAAAAGCGAAGATTATTGAAATCAAGTATGTCCGC…	TTATTTTTCGTCTTTTCTAGTGAAATTTGTTCCCAAGTTGTTCAAAATAGCTTTATTTGAGGTTCTGTAACTAAAAATTCAATAAAGATCGGAAAATAATCAACAAAGCGGACATACTTGATTTCAATAATCTTCGCTTTTGAAATCGTCAAGAAATGACAATTCCTTATTTTTCGTCTTTTCTAGTGAAATTTGTTCCCAAGTTGTTCAAAATAGCTTTATTTGAGGTTCTGTAACTAAAAATTCAATAAAGATCGGAAAATAATCAACAAAGCGGACATACTTGATTTCAATAATCTTCGCTTTTGAAATCGTCAAGAAATGACAATTCCTTATTTTTCGTCTTTTCTAGTGAAATTTGTTCCCAAGTTGTTCAAAATAGCTTTATTTGAGGTTCTG…	group1	166	Tdi_LRv5a_scf852	1	1707
seq_14	AAAAATAAGGAATTGTCATTTCTTGACGATTTCAAAAGCGAAGATTATTGAAATCAAGTATGTCCGCTTTGTTGATTATTTTCCGATCTTTATTGAATTTTTAGTTACAGAACCTCAAATAAAGCTATTTTGAACAACTTGGGAACAAATTTCACTAGAAAAGACG	AAAAATAAGGAATTGTCATTTCTTGACGATTTCAAAAGCGAAGATTATTGAAATCAAGTATGTCCGCTTTGTTGATTATTTTCCGATCTTTATTGAATTTTTAGTTACAGAACCTCAAATAAAGCTATTTTGAACAACTTGGGAACAAATTTCACTAGAAAAGACGAAAAATAAGGAATTGTCATTTCTTGACGATTTCAAAAGCGAAGATTATTGAAATCAAGTATGTCCGCTTTGTTGATTATTTTCCGATCTTTATTGAATTTTTAGTTACAGAACCTCAAATAAAGCTATTTTGAACAACTTGGGAACAAATTTCACTAGAAAAGACGAAAAATAAGGAATTGTCATTTCTTGACGATTTCAAAAGCGAAGATTATTGAAATCAAGTATGTCCGC…	TTATTTTTCGTCTTTTCTAGTGAAATTTGTTCCCAAGTTGTTCAAAATAGCTTTATTTGAGGTTCTGTAACTAAAAATTCAATAAAGATCGGAAAATAATCAACAAAGCGGACATACTTGATTTCAATAATCTTCGCTTTTGAAATCGTCAAGAAATGACAATTCCTTATTTTTCGTCTTTTCTAGTGAAATTTGTTCCCAAGTTGTTCAAAATAGCTTTATTTGAGGTTCTGTAACTAAAAATTCAATAAAGATCGGAAAATAATCAACAAAGCGGACATACTTGATTTCAATAATCTTCGCTTTTGAAATCGTCAAGAAATGACAATTCCTTATTTTTCGTCTTTTCTAGTGAAATTTGTTCCCAAGTTGTTCAAAATAGCTTTATTTGAGGTTCTG…	group1	166	Tdi_LRv5a_scf10	3489378	3490000
seq_14	AAAAATAAGGAATTGTCATTTCTTGACGATTTCAAAAGCGAAGATTATTGAAATCAAGTATGTCCGCTTTGTTGATTATTTTCCGATCTTTATTGAATTTTTAGTTACAGAACCTCAAATAAAGCTATTTTGAACAACTTGGGAACAAATTTCACTAGAAAAGACG	AAAAATAAGGAATTGTCATTTCTTGACGATTTCAAAAGCGAAGATTATTGAAATCAAGTATGTCCGCTTTGTTGATTATTTTCCGATCTTTATTGAATTTTTAGTTACAGAACCTCAAATAAAGCTATTTTGAACAACTTGGGAACAAATTTCACTAGAAAAGACGAAAAATAAGGAATTGTCATTTCTTGACGATTTCAAAAGCGAAGATTATTGAAATCAAGTATGTCCGCTTTGTTGATTATTTTCCGATCTTTATTGAATTTTTAGTTACAGAACCTCAAATAAAGCTATTTTGAACAACTTGGGAACAAATTTCACTAGAAAAGACGAAAAATAAGGAATTGTCATTTCTTGACGATTTCAAAAGCGAAGATTATTGAAATCAAGTATGTCCGC…	TTATTTTTCGTCTTTTCTAGTGAAATTTGTTCCCAAGTTGTTCAAAATAGCTTTATTTGAGGTTCTGTAACTAAAAATTCAATAAAGATCGGAAAATAATCAACAAAGCGGACATACTTGATTTCAATAATCTTCGCTTTTGAAATCGTCAAGAAATGACAATTCCTTATTTTTCGTCTTTTCTAGTGAAATTTGTTCCCAAGTTGTTCAAAATAGCTTTATTTGAGGTTCTGTAACTAAAAATTCAATAAAGATCGGAAAATAATCAACAAAGCGGACATACTTGATTTCAATAATCTTCGCTTTTGAAATCGTCAAGAAATGACAATTCCTTATTTTTCGTCTTTTCTAGTGAAATTTGTTCCCAAGTTGTTCAAAATAGCTTTATTTGAGGTTCTG…	group1	166	Tdi_LRv5a_scf822	1	4312
seq_15	AAAAATAAGGAATTGTCATTTCTTGACGATTTCAAAAGCGAAGATTATTGAAATCAAGTATGTCCGCTTAGTTGATTATTTTCCGATCTTTATTGAATTTTTAGTTACAGAACCTCAAATAAAGCTATTTTGAACAACTTGGGAACAAATTTCACTAGAAAAGACG	AAAAATAAGGAATTGTCATTTCTTGACGATTTCAAAAGCGAAGATTATTGAAATCAAGTATGTCCGCTTAGTTGATTATTTTCCGATCTTTATTGAATTTTTAGTTACAGAACCTCAAATAAAGCTATTTTGAACAACTTGGGAACAAATTTCACTAGAAAAGACGAAAAATAAGGAATTGTCATTTCTTGACGATTTCAAAAGCGAAGATTATTGAAATCAAGTATGTCCGCTTAGTTGATTATTTTCCGATCTTTATTGAATTTTTAGTTACAGAACCTCAAATAAAGCTATTTTGAACAACTTGGGAACAAATTTCACTAGAAAAGACGAAAAATAAGGAATTGTCATTTCTTGACGATTTCAAAAGCGAAGATTATTGAAATCAAGTATGTCCGC…	TTATTTTTCGTCTTTTCTAGTGAAATTTGTTCCCAAGTTGTTCAAAATAGCTTTATTTGAGGTTCTGTAACTAAAAATTCAATAAAGATCGGAAAATAATCAACTAAGCGGACATACTTGATTTCAATAATCTTCGCTTTTGAAATCGTCAAGAAATGACAATTCCTTATTTTTCGTCTTTTCTAGTGAAATTTGTTCCCAAGTTGTTCAAAATAGCTTTATTTGAGGTTCTGTAACTAAAAATTCAATAAAGATCGGAAAATAATCAACTAAGCGGACATACTTGATTTCAATAATCTTCGCTTTTGAAATCGTCAAGAAATGACAATTCCTTATTTTTCGTCTTTTCTAGTGAAATTTGTTCCCAAGTTGTTCAAAATAGCTTTATTTGAGGTTCTG…	group1	166	Tdi_LRv5a_scf7	25917781	25920000
seq_15	AAAAATAAGGAATTGTCATTTCTTGACGATTTCAAAAGCGAAGATTATTGAAATCAAGTATGTCCGCTTAGTTGATTATTTTCCGATCTTTATTGAATTTTTAGTTACAGAACCTCAAATAAAGCTATTTTGAACAACTTGGGAACAAATTTCACTAGAAAAGACG	AAAAATAAGGAATTGTCATTTCTTGACGATTTCAAAAGCGAAGATTATTGAAATCAAGTATGTCCGCTTAGTTGATTATTTTCCGATCTTTATTGAATTTTTAGTTACAGAACCTCAAATAAAGCTATTTTGAACAACTTGGGAACAAATTTCACTAGAAAAGACGAAAAATAAGGAATTGTCATTTCTTGACGATTTCAAAAGCGAAGATTATTGAAATCAAGTATGTCCGCTTAGTTGATTATTTTCCGATCTTTATTGAATTTTTAGTTACAGAACCTCAAATAAAGCTATTTTGAACAACTTGGGAACAAATTTCACTAGAAAAGACGAAAAATAAGGAATTGTCATTTCTTGACGATTTCAAAAGCGAAGATTATTGAAATCAAGTATGTCCGC…	TTATTTTTCGTCTTTTCTAGTGAAATTTGTTCCCAAGTTGTTCAAAATAGCTTTATTTGAGGTTCTGTAACTAAAAATTCAATAAAGATCGGAAAATAATCAACTAAGCGGACATACTTGATTTCAATAATCTTCGCTTTTGAAATCGTCAAGAAATGACAATTCCTTATTTTTCGTCTTTTCTAGTGAAATTTGTTCCCAAGTTGTTCAAAATAGCTTTATTTGAGGTTCTGTAACTAAAAATTCAATAAAGATCGGAAAATAATCAACTAAGCGGACATACTTGATTTCAATAATCTTCGCTTTTGAAATCGTCAAGAAATGACAATTCCTTATTTTTCGTCTTTTCTAGTGAAATTTGTTCCCAAGTTGTTCAAAATAGCTTTATTTGAGGTTCTG…	group1	166	Tdi_LRv5a_scf912	2	3224
seq_15	AAAAATAAGGAATTGTCATTTCTTGACGATTTCAAAAGCGAAGATTATTGAAATCAAGTATGTCCGCTTAGTTGATTATTTTCCGATCTTTATTGAATTTTTAGTTACAGAACCTCAAATAAAGCTATTTTGAACAACTTGGGAACAAATTTCACTAGAAAAGACG	AAAAATAAGGAATTGTCATTTCTTGACGATTTCAAAAGCGAAGATTATTGAAATCAAGTATGTCCGCTTAGTTGATTATTTTCCGATCTTTATTGAATTTTTAGTTACAGAACCTCAAATAAAGCTATTTTGAACAACTTGGGAACAAATTTCACTAGAAAAGACGAAAAATAAGGAATTGTCATTTCTTGACGATTTCAAAAGCGAAGATTATTGAAATCAAGTATGTCCGCTTAGTTGATTATTTTCCGATCTTTATTGAATTTTTAGTTACAGAACCTCAAATAAAGCTATTTTGAACAACTTGGGAACAAATTTCACTAGAAAAGACGAAAAATAAGGAATTGTCATTTCTTGACGATTTCAAAAGCGAAGATTATTGAAATCAAGTATGTCCGC…	TTATTTTTCGTCTTTTCTAGTGAAATTTGTTCCCAAGTTGTTCAAAATAGCTTTATTTGAGGTTCTGTAACTAAAAATTCAATAAAGATCGGAAAATAATCAACTAAGCGGACATACTTGATTTCAATAATCTTCGCTTTTGAAATCGTCAAGAAATGACAATTCCTTATTTTTCGTCTTTTCTAGTGAAATTTGTTCCCAAGTTGTTCAAAATAGCTTTATTTGAGGTTCTGTAACTAAAAATTCAATAAAGATCGGAAAATAATCAACTAAGCGGACATACTTGATTTCAATAATCTTCGCTTTTGAAATCGTCAAGAAATGACAATTCCTTATTTTTCGTCTTTTCTAGTGAAATTTGTTCCCAAGTTGTTCAAAATAGCTTTATTTGAGGTTCTG…	group1	166	Tdi_LRv5a_scf154	30604	31410
seq_15	AAAAATAAGGAATTGTCATTTCTTGACGATTTCAAAAGCGAAGATTATTGAAATCAAGTATGTCCGCTTAGTTGATTATTTTCCGATCTTTATTGAATTTTTAGTTACAGAACCTCAAATAAAGCTATTTTGAACAACTTGGGAACAAATTTCACTAGAAAAGACG	AAAAATAAGGAATTGTCATTTCTTGACGATTTCAAAAGCGAAGATTATTGAAATCAAGTATGTCCGCTTAGTTGATTATTTTCCGATCTTTATTGAATTTTTAGTTACAGAACCTCAAATAAAGCTATTTTGAACAACTTGGGAACAAATTTCACTAGAAAAGACGAAAAATAAGGAATTGTCATTTCTTGACGATTTCAAAAGCGAAGATTATTGAAATCAAGTATGTCCGCTTAGTTGATTATTTTCCGATCTTTATTGAATTTTTAGTTACAGAACCTCAAATAAAGCTATTTTGAACAACTTGGGAACAAATTTCACTAGAAAAGACGAAAAATAAGGAATTGTCATTTCTTGACGATTTCAAAAGCGAAGATTATTGAAATCAAGTATGTCCGC…	TTATTTTTCGTCTTTTCTAGTGAAATTTGTTCCCAAGTTGTTCAAAATAGCTTTATTTGAGGTTCTGTAACTAAAAATTCAATAAAGATCGGAAAATAATCAACTAAGCGGACATACTTGATTTCAATAATCTTCGCTTTTGAAATCGTCAAGAAATGACAATTCCTTATTTTTCGTCTTTTCTAGTGAAATTTGTTCCCAAGTTGTTCAAAATAGCTTTATTTGAGGTTCTGTAACTAAAAATTCAATAAAGATCGGAAAATAATCAACTAAGCGGACATACTTGATTTCAATAATCTTCGCTTTTGAAATCGTCAAGAAATGACAATTCCTTATTTTTCGTCTTTTCTAGTGAAATTTGTTCCCAAGTTGTTCAAAATAGCTTTATTTGAGGTTCTG…	group1	166	Tdi_LRv5a_scf538	1	1503
seq_15	AAAAATAAGGAATTGTCATTTCTTGACGATTTCAAAAGCGAAGATTATTGAAATCAAGTATGTCCGCTTAGTTGATTATTTTCCGATCTTTATTGAATTTTTAGTTACAGAACCTCAAATAAAGCTATTTTGAACAACTTGGGAACAAATTTCACTAGAAAAGACG	AAAAATAAGGAATTGTCATTTCTTGACGATTTCAAAAGCGAAGATTATTGAAATCAAGTATGTCCGCTTAGTTGATTATTTTCCGATCTTTATTGAATTTTTAGTTACAGAACCTCAAATAAAGCTATTTTGAACAACTTGGGAACAAATTTCACTAGAAAAGACGAAAAATAAGGAATTGTCATTTCTTGACGATTTCAAAAGCGAAGATTATTGAAATCAAGTATGTCCGCTTAGTTGATTATTTTCCGATCTTTATTGAATTTTTAGTTACAGAACCTCAAATAAAGCTATTTTGAACAACTTGGGAACAAATTTCACTAGAAAAGACGAAAAATAAGGAATTGTCATTTCTTGACGATTTCAAAAGCGAAGATTATTGAAATCAAGTATGTCCGC…	TTATTTTTCGTCTTTTCTAGTGAAATTTGTTCCCAAGTTGTTCAAAATAGCTTTATTTGAGGTTCTGTAACTAAAAATTCAATAAAGATCGGAAAATAATCAACTAAGCGGACATACTTGATTTCAATAATCTTCGCTTTTGAAATCGTCAAGAAATGACAATTCCTTATTTTTCGTCTTTTCTAGTGAAATTTGTTCCCAAGTTGTTCAAAATAGCTTTATTTGAGGTTCTGTAACTAAAAATTCAATAAAGATCGGAAAATAATCAACTAAGCGGACATACTTGATTTCAATAATCTTCGCTTTTGAAATCGTCAAGAAATGACAATTCCTTATTTTTCGTCTTTTCTAGTGAAATTTGTTCCCAAGTTGTTCAAAATAGCTTTATTTGAGGTTCTG…	group1	166	Tdi_LRv5a_scf406	982	6440
seq_15	AAAAATAAGGAATTGTCATTTCTTGACGATTTCAAAAGCGAAGATTATTGAAATCAAGTATGTCCGCTTAGTTGATTATTTTCCGATCTTTATTGAATTTTTAGTTACAGAACCTCAAATAAAGCTATTTTGAACAACTTGGGAACAAATTTCACTAGAAAAGACG	AAAAATAAGGAATTGTCATTTCTTGACGATTTCAAAAGCGAAGATTATTGAAATCAAGTATGTCCGCTTAGTTGATTATTTTCCGATCTTTATTGAATTTTTAGTTACAGAACCTCAAATAAAGCTATTTTGAACAACTTGGGAACAAATTTCACTAGAAAAGACGAAAAATAAGGAATTGTCATTTCTTGACGATTTCAAAAGCGAAGATTATTGAAATCAAGTATGTCCGCTTAGTTGATTATTTTCCGATCTTTATTGAATTTTTAGTTACAGAACCTCAAATAAAGCTATTTTGAACAACTTGGGAACAAATTTCACTAGAAAAGACGAAAAATAAGGAATTGTCATTTCTTGACGATTTCAAAAGCGAAGATTATTGAAATCAAGTATGTCCGC…	TTATTTTTCGTCTTTTCTAGTGAAATTTGTTCCCAAGTTGTTCAAAATAGCTTTATTTGAGGTTCTGTAACTAAAAATTCAATAAAGATCGGAAAATAATCAACTAAGCGGACATACTTGATTTCAATAATCTTCGCTTTTGAAATCGTCAAGAAATGACAATTCCTTATTTTTCGTCTTTTCTAGTGAAATTTGTTCCCAAGTTGTTCAAAATAGCTTTATTTGAGGTTCTGTAACTAAAAATTCAATAAAGATCGGAAAATAATCAACTAAGCGGACATACTTGATTTCAATAATCTTCGCTTTTGAAATCGTCAAGAAATGACAATTCCTTATTTTTCGTCTTTTCTAGTGAAATTTGTTCCCAAGTTGTTCAAAATAGCTTTATTTGAGGTTCTG…	group1	166	Tdi_LRv5a_scf7	25920000	25921110
seq_15	AAAAATAAGGAATTGTCATTTCTTGACGATTTCAAAAGCGAAGATTATTGAAATCAAGTATGTCCGCTTAGTTGATTATTTTCCGATCTTTATTGAATTTTTAGTTACAGAACCTCAAATAAAGCTATTTTGAACAACTTGGGAACAAATTTCACTAGAAAAGACG	AAAAATAAGGAATTGTCATTTCTTGACGATTTCAAAAGCGAAGATTATTGAAATCAAGTATGTCCGCTTAGTTGATTATTTTCCGATCTTTATTGAATTTTTAGTTACAGAACCTCAAATAAAGCTATTTTGAACAACTTGGGAACAAATTTCACTAGAAAAGACGAAAAATAAGGAATTGTCATTTCTTGACGATTTCAAAAGCGAAGATTATTGAAATCAAGTATGTCCGCTTAGTTGATTATTTTCCGATCTTTATTGAATTTTTAGTTACAGAACCTCAAATAAAGCTATTTTGAACAACTTGGGAACAAATTTCACTAGAAAAGACGAAAAATAAGGAATTGTCATTTCTTGACGATTTCAAAAGCGAAGATTATTGAAATCAAGTATGTCCGC…	TTATTTTTCGTCTTTTCTAGTGAAATTTGTTCCCAAGTTGTTCAAAATAGCTTTATTTGAGGTTCTGTAACTAAAAATTCAATAAAGATCGGAAAATAATCAACTAAGCGGACATACTTGATTTCAATAATCTTCGCTTTTGAAATCGTCAAGAAATGACAATTCCTTATTTTTCGTCTTTTCTAGTGAAATTTGTTCCCAAGTTGTTCAAAATAGCTTTATTTGAGGTTCTGTAACTAAAAATTCAATAAAGATCGGAAAATAATCAACTAAGCGGACATACTTGATTTCAATAATCTTCGCTTTTGAAATCGTCAAGAAATGACAATTCCTTATTTTTCGTCTTTTCTAGTGAAATTTGTTCCCAAGTTGTTCAAAATAGCTTTATTTGAGGTTCTG…	group1	166	Tdi_LRv5a_scf737	1	5825
seq_15	AAAAATAAGGAATTGTCATTTCTTGACGATTTCAAAAGCGAAGATTATTGAAATCAAGTATGTCCGCTTAGTTGATTATTTTCCGATCTTTATTGAATTTTTAGTTACAGAACCTCAAATAAAGCTATTTTGAACAACTTGGGAACAAATTTCACTAGAAAAGACG	AAAAATAAGGAATTGTCATTTCTTGACGATTTCAAAAGCGAAGATTATTGAAATCAAGTATGTCCGCTTAGTTGATTATTTTCCGATCTTTATTGAATTTTTAGTTACAGAACCTCAAATAAAGCTATTTTGAACAACTTGGGAACAAATTTCACTAGAAAAGACGAAAAATAAGGAATTGTCATTTCTTGACGATTTCAAAAGCGAAGATTATTGAAATCAAGTATGTCCGCTTAGTTGATTATTTTCCGATCTTTATTGAATTTTTAGTTACAGAACCTCAAATAAAGCTATTTTGAACAACTTGGGAACAAATTTCACTAGAAAAGACGAAAAATAAGGAATTGTCATTTCTTGACGATTTCAAAAGCGAAGATTATTGAAATCAAGTATGTCCGC…	TTATTTTTCGTCTTTTCTAGTGAAATTTGTTCCCAAGTTGTTCAAAATAGCTTTATTTGAGGTTCTGTAACTAAAAATTCAATAAAGATCGGAAAATAATCAACTAAGCGGACATACTTGATTTCAATAATCTTCGCTTTTGAAATCGTCAAGAAATGACAATTCCTTATTTTTCGTCTTTTCTAGTGAAATTTGTTCCCAAGTTGTTCAAAATAGCTTTATTTGAGGTTCTGTAACTAAAAATTCAATAAAGATCGGAAAATAATCAACTAAGCGGACATACTTGATTTCAATAATCTTCGCTTTTGAAATCGTCAAGAAATGACAATTCCTTATTTTTCGTCTTTTCTAGTGAAATTTGTTCCCAAGTTGTTCAAAATAGCTTTATTTGAGGTTCTG…	group1	166	Tdi_LRv5a_scf154	1	10000
seq_15	AAAAATAAGGAATTGTCATTTCTTGACGATTTCAAAAGCGAAGATTATTGAAATCAAGTATGTCCGCTTAGTTGATTATTTTCCGATCTTTATTGAATTTTTAGTTACAGAACCTCAAATAAAGCTATTTTGAACAACTTGGGAACAAATTTCACTAGAAAAGACG	AAAAATAAGGAATTGTCATTTCTTGACGATTTCAAAAGCGAAGATTATTGAAATCAAGTATGTCCGCTTAGTTGATTATTTTCCGATCTTTATTGAATTTTTAGTTACAGAACCTCAAATAAAGCTATTTTGAACAACTTGGGAACAAATTTCACTAGAAAAGACGAAAAATAAGGAATTGTCATTTCTTGACGATTTCAAAAGCGAAGATTATTGAAATCAAGTATGTCCGCTTAGTTGATTATTTTCCGATCTTTATTGAATTTTTAGTTACAGAACCTCAAATAAAGCTATTTTGAACAACTTGGGAACAAATTTCACTAGAAAAGACGAAAAATAAGGAATTGTCATTTCTTGACGATTTCAAAAGCGAAGATTATTGAAATCAAGTATGTCCGC…	TTATTTTTCGTCTTTTCTAGTGAAATTTGTTCCCAAGTTGTTCAAAATAGCTTTATTTGAGGTTCTGTAACTAAAAATTCAATAAAGATCGGAAAATAATCAACTAAGCGGACATACTTGATTTCAATAATCTTCGCTTTTGAAATCGTCAAGAAATGACAATTCCTTATTTTTCGTCTTTTCTAGTGAAATTTGTTCCCAAGTTGTTCAAAATAGCTTTATTTGAGGTTCTGTAACTAAAAATTCAATAAAGATCGGAAAATAATCAACTAAGCGGACATACTTGATTTCAATAATCTTCGCTTTTGAAATCGTCAAGAAATGACAATTCCTTATTTTTCGTCTTTTCTAGTGAAATTTGTTCCCAAGTTGTTCAAAATAGCTTTATTTGAGGTTCTG…	group1	166	Tdi_LRv5a_scf154	10000	19827
seq_15	AAAAATAAGGAATTGTCATTTCTTGACGATTTCAAAAGCGAAGATTATTGAAATCAAGTATGTCCGCTTAGTTGATTATTTTCCGATCTTTATTGAATTTTTAGTTACAGAACCTCAAATAAAGCTATTTTGAACAACTTGGGAACAAATTTCACTAGAAAAGACG	AAAAATAAGGAATTGTCATTTCTTGACGATTTCAAAAGCGAAGATTATTGAAATCAAGTATGTCCGCTTAGTTGATTATTTTCCGATCTTTATTGAATTTTTAGTTACAGAACCTCAAATAAAGCTATTTTGAACAACTTGGGAACAAATTTCACTAGAAAAGACGAAAAATAAGGAATTGTCATTTCTTGACGATTTCAAAAGCGAAGATTATTGAAATCAAGTATGTCCGCTTAGTTGATTATTTTCCGATCTTTATTGAATTTTTAGTTACAGAACCTCAAATAAAGCTATTTTGAACAACTTGGGAACAAATTTCACTAGAAAAGACGAAAAATAAGGAATTGTCATTTCTTGACGATTTCAAAAGCGAAGATTATTGAAATCAAGTATGTCCGC…	TTATTTTTCGTCTTTTCTAGTGAAATTTGTTCCCAAGTTGTTCAAAATAGCTTTATTTGAGGTTCTGTAACTAAAAATTCAATAAAGATCGGAAAATAATCAACTAAGCGGACATACTTGATTTCAATAATCTTCGCTTTTGAAATCGTCAAGAAATGACAATTCCTTATTTTTCGTCTTTTCTAGTGAAATTTGTTCCCAAGTTGTTCAAAATAGCTTTATTTGAGGTTCTGTAACTAAAAATTCAATAAAGATCGGAAAATAATCAACTAAGCGGACATACTTGATTTCAATAATCTTCGCTTTTGAAATCGTCAAGAAATGACAATTCCTTATTTTTCGTCTTTTCTAGTGAAATTTGTTCCCAAGTTGTTCAAAATAGCTTTATTTGAGGTTCTG…	group1	166	Tdi_LRv5a_scf10	3507802	3509338
seq_17	AAAAAACAAAAAATAAGGAATTGACATTTCCTAACGATTTCAAAAGAGAAGATTATTGAAATCAAGTATGTCCGCTTTGTTGATTATTTTCCGATCGTTATTGAATTTTTAGATACAGAACCTCAAATAAAGCTATTTTGAACAACTTGGGAACAAATTTCACTAG	AAAAAACAAAAAATAAGGAATTGACATTTCCTAACGATTTCAAAAGAGAAGATTATTGAAATCAAGTATGTCCGCTTTGTTGATTATTTTCCGATCGTTATTGAATTTTTAGATACAGAACCTCAAATAAAGCTATTTTGAACAACTTGGGAACAAATTTCACTAGAAAAAACAAAAAATAAGGAATTGACATTTCCTAACGATTTCAAAAGAGAAGATTATTGAAATCAAGTATGTCCGCTTTGTTGATTATTTTCCGATCGTTATTGAATTTTTAGATACAGAACCTCAAATAAAGCTATTTTGAACAACTTGGGAACAAATTTCACTAGAAAAAACAAAAAATAAGGAATTGACATTTCCTAACGATTTCAAAAGAGAAGATTATTGAAATCAAGT…	TGTTTTTTCTAGTGAAATTTGTTCCCAAGTTGTTCAAAATAGCTTTATTTGAGGTTCTGTATCTAAAAATTCAATAACGATCGGAAAATAATCAACAAAGCGGACATACTTGATTTCAATAATCTTCTCTTTTGAAATCGTTAGGAAATGTCAATTCCTTATTTTTTGTTTTTTCTAGTGAAATTTGTTCCCAAGTTGTTCAAAATAGCTTTATTTGAGGTTCTGTATCTAAAAATTCAATAACGATCGGAAAATAATCAACAAAGCGGACATACTTGATTTCAATAATCTTCTCTTTTGAAATCGTTAGGAAATGTCAATTCCTTATTTTTTGTTTTTTCTAGTGAAATTTGTTCCCAAGTTGTTCAAAATAGCTTTATTTGAGGTTCTGTATCTAAA…	group1	166	Tdi_LRv5a_scf1006	1224	1528
seq_19	AAAAATAAGGAATTGTCATTTCTTGACGATTTCAAAACCGAAGAATATTGAAATCAAGTATGTCCGCTTATTTGATTATTTTCCGATCTTTATTGAATTTTTAGTTACAGAACTTCAAATAAAGCTATTTTGAACAACTTGGGAACAAATTTCAATAGAAAAGACG	AAAAATAAGGAATTGTCATTTCTTGACGATTTCAAAACCGAAGAATATTGAAATCAAGTATGTCCGCTTATTTGATTATTTTCCGATCTTTATTGAATTTTTAGTTACAGAACTTCAAATAAAGCTATTTTGAACAACTTGGGAACAAATTTCAATAGAAAAGACGAAAAATAAGGAATTGTCATTTCTTGACGATTTCAAAACCGAAGAATATTGAAATCAAGTATGTCCGCTTATTTGATTATTTTCCGATCTTTATTGAATTTTTAGTTACAGAACTTCAAATAAAGCTATTTTGAACAACTTGGGAACAAATTTCAATAGAAAAGACGAAAAATAAGGAATTGTCATTTCTTGACGATTTCAAAACCGAAGAATATTGAAATCAAGTATGTCCGC…	TTATTTTTCGTCTTTTCTATTGAAATTTGTTCCCAAGTTGTTCAAAATAGCTTTATTTGAAGTTCTGTAACTAAAAATTCAATAAAGATCGGAAAATAATCAAATAAGCGGACATACTTGATTTCAATATTCTTCGGTTTTGAAATCGTCAAGAAATGACAATTCCTTATTTTTCGTCTTTTCTATTGAAATTTGTTCCCAAGTTGTTCAAAATAGCTTTATTTGAAGTTCTGTAACTAAAAATTCAATAAAGATCGGAAAATAATCAAATAAGCGGACATACTTGATTTCAATATTCTTCGGTTTTGAAATCGTCAAGAAATGACAATTCCTTATTTTTCGTCTTTTCTATTGAAATTTGTTCCCAAGTTGTTCAAAATAGCTTTATTTGAAGTTCTG…	group1	166	Tdi_LRv5a_scf1006	1529	2077
seq_2	AAAAAATAAAAATTCTTTATATTTTGTGGTATCTAGTAAAATATGTTCACAAGTTGATCAAAATACCTTTATTTGAGGTTCTGTTACTTTAAATTCAATACGAATATTAATCTCTTTAAATGAGCACATACTCGACTTGGATAATTTTCGTCTTTTGAAATCGTCAAGAAATGACAATCCCTTATTTCCCGTCGTTTCTAGTAAAATTTGTTCAAAATTGTTAAAAATAGCTTTATTGGAGGTTCTGTAACAATAAATTCAATAAAAATAAAAAATAATCAACTGAACGGACATACTAGATTTCGATAATTACTGTCTGTTGAAATCGAC	AAAAAATAAAAATTCTTTATATTTTGTGGTATCTAGTAAAATATGTTCACAAGTTGATCAAAATACCTTTATTTGAGGTTCTGTTACTTTAAATTCAATACGAATATTAATCTCTTTAAATGAGCACATACTCGACTTGGATAATTTTCGTCTTTTGAAATCGTCAAGAAATGACAATCCCTTATTTCCCGTCGTTTCTAGTAAAATTTGTTCAAAATTGTTAAAAATAGCTTTATTGGAGGTTCTGTAACAATAAATTCAATAAAAATAAAAAATAATCAACTGAACGGACATACTAGATTTCGATAATTACTGTCTGTTGAAATCGACAAAAAATAAAAATTCTTTATATTTTGTGGTATCTAGTAAAATATGTTCACAAGTTGATCAAAATACCTT…	ATAAAGAATTTTTATTTTTTGTCGATTTCAACAGACAGTAATTATCGAAATCTAGTATGTCCGTTCAGTTGATTATTTTTTATTTTTATTGAATTTATTGTTACAGAACCTCCAATAAAGCTATTTTTAACAATTTTGAACAAATTTTACTAGAAACGACGGGAAATAAGGGATTGTCATTTCTTGACGATTTCAAAAGACGAAAATTATCCAAGTCGAGTATGTGCTCATTTAAAGAGATTAATATTCGTATTGAATTTAAAGTAACAGAACCTCAAATAAAGGTATTTTGATCAACTTGTGAACATATTTTACTAGATACCACAAAATATAAAGAATTTTTATTTTTTGTCGATTTCAACAGACAGTAATTATCGAAATCTAGTATGTCCGTTCAGT…	group1	330	Tdi_LRv5a_scf1	50371944	50372548
seq_23	AAAAAACAAAAAATAAGGAATTGACATTTCTTAACGATTTCAAAAGCGAAGATTATTGAAATCAAGTATGTCCGCTTTGTTGATTATTTTCCGATCTTTATTGAATTTTTAGTTACAGAACCTCAAATAAAGCTATTTTGAACAACTTGGGAACAAATTTCACTAG	AAAAAACAAAAAATAAGGAATTGACATTTCTTAACGATTTCAAAAGCGAAGATTATTGAAATCAAGTATGTCCGCTTTGTTGATTATTTTCCGATCTTTATTGAATTTTTAGTTACAGAACCTCAAATAAAGCTATTTTGAACAACTTGGGAACAAATTTCACTAGAAAAAACAAAAAATAAGGAATTGACATTTCTTAACGATTTCAAAAGCGAAGATTATTGAAATCAAGTATGTCCGCTTTGTTGATTATTTTCCGATCTTTATTGAATTTTTAGTTACAGAACCTCAAATAAAGCTATTTTGAACAACTTGGGAACAAATTTCACTAGAAAAAACAAAAAATAAGGAATTGACATTTCTTAACGATTTCAAAAGCGAAGATTATTGAAATCAAGT…	TGTTTTTTCTAGTGAAATTTGTTCCCAAGTTGTTCAAAATAGCTTTATTTGAGGTTCTGTAACTAAAAATTCAATAAAGATCGGAAAATAATCAACAAAGCGGACATACTTGATTTCAATAATCTTCGCTTTTGAAATCGTTAAGAAATGTCAATTCCTTATTTTTTGTTTTTTCTAGTGAAATTTGTTCCCAAGTTGTTCAAAATAGCTTTATTTGAGGTTCTGTAACTAAAAATTCAATAAAGATCGGAAAATAATCAACAAAGCGGACATACTTGATTTCAATAATCTTCGCTTTTGAAATCGTTAAGAAATGTCAATTCCTTATTTTTTGTTTTTTCTAGTGAAATTTGTTCCCAAGTTGTTCAAAATAGCTTTATTTGAGGTTCTGTAACTAAA…	group1	166	Tdi_LRv5a_scf1014	1915	2314
seq_24	AAAAACGAAAATAAGGAATAGTAATTCTTGACGATTTCAAAAGTCGAAAATTATTGAAATCGAGTATGTCCACGCAGATTATTTTCCGATCGTTATTGAATTTTTAGTTACAGAACCTCAAATAAAGCTATTTTGAACAACTTGGGAACAAATTTCACTAGAAAAGATAAAAATAAGGAATTGTCATTTCTTGACGATTTCAAAAGCGAGGATTATTGAAATCAAGTATGTCCGCTTTGTTGATTATTTTCCGATCTTTATTGAATTTTTAGTTACAGAACCTCAAATAAAGCTATTTTGAACATCTTGGGAACATATTTCACAAGAAAAGACGAAAAATAAGGAATAGTCATTTCTTGACGATTTCAAAAGTCGAAGATCATCGAAATCAACTATGTC…	AAAAACGAAAATAAGGAATAGTAATTCTTGACGATTTCAAAAGTCGAAAATTATTGAAATCGAGTATGTCCACGCAGATTATTTTCCGATCGTTATTGAATTTTTAGTTACAGAACCTCAAATAAAGCTATTTTGAACAACTTGGGAACAAATTTCACTAGAAAAGATAAAAATAAGGAATTGTCATTTCTTGACGATTTCAAAAGCGAGGATTATTGAAATCAAGTATGTCCGCTTTGTTGATTATTTTCCGATCTTTATTGAATTTTTAGTTACAGAACCTCAAATAAAGCTATTTTGAACATCTTGGGAACATATTTCACAAGAAAAGACGAAAAATAAGGAATAGTCATTTCTTGACGATTTCAAAAGTCGAAGATCATCGAAATCAACTATGTC…	AGAATTACTATTCCTTATTTTCGTTTTTCTTGTGAAATTTGTTCCCAAGTTGTTCAAAATAGCTTTATTTGAGGTTCTGTAACTAAAAATTCAATAAAGATCGGAAAATAATCAACTGAGTGGACATAGTTGATTTCGATGATCTTCGACTTTTGAAATCGTCAAGAAATGACTATTCCTTATTTTTCGTCTTTTCTTGTGAAATATGTTCCCAAGATGTTCAAAATAGCTTTATTTGAGGTTCTGTAACTAAAAATTCAATAAAGATCGGAAAATAATCAACAAAGCGGACATACTTGATTTCAATAATCCTCGCTTTTGAAATCGTCAAGAAATGACAATTCCTTATTTTTATCTTTTCTAGTGAAATTTGTTCCCAAGTTGTTCAAAATAGCTTTA…	group1	493	Tdi_LRv5a_scf1066	1	1782
seq_25	AAAAATAAGGAATAGTCACTTCTTGACGATTTCAAAAGCGAAAATCATCGAAATCAAGTATGTCCACGCATGATTATTTTCCGATCTTTATTGAATTTTTAGTTACAGAACCTCAAATAAAGCTATTTTGAACAACTTGGGAACAAATTTCACTAGAAAAGACAAAAATAAGGAATTGTCATTTCTTGACGATTTCAAAAGCGAAAATTATTGAAATCAAGTATGTCCGCTTTGTTGATTATTTTCCGATCTTTATTGAATTTTTAGTTACAGAACCTCAAATAAAGCTATTTTGAACAACTTGGGAACAAATTTCACAAGAAAAGACG	AAAAATAAGGAATAGTCACTTCTTGACGATTTCAAAAGCGAAAATCATCGAAATCAAGTATGTCCACGCATGATTATTTTCCGATCTTTATTGAATTTTTAGTTACAGAACCTCAAATAAAGCTATTTTGAACAACTTGGGAACAAATTTCACTAGAAAAGACAAAAATAAGGAATTGTCATTTCTTGACGATTTCAAAAGCGAAAATTATTGAAATCAAGTATGTCCGCTTTGTTGATTATTTTCCGATCTTTATTGAATTTTTAGTTACAGAACCTCAAATAAAGCTATTTTGAACAACTTGGGAACAAATTTCACAAGAAAAGACGAAAAATAAGGAATAGTCACTTCTTGACGATTTCAAAAGCGAAAATCATCGAAATCAAGTATGTCCACGCA…	TCAAGAAGTGACTATTCCTTATTTTTCGTCTTTTCTTGTGAAATTTGTTCCCAAGTTGTTCAAAATAGCTTTATTTGAGGTTCTGTAACTAAAAATTCAATAAAGATCGGAAAATAATCAACAAAGCGGACATACTTGATTTCAATAATTTTCGCTTTTGAAATCGTCAAGAAATGACAATTCCTTATTTTTGTCTTTTCTAGTGAAATTTGTTCCCAAGTTGTTCAAAATAGCTTTATTTGAGGTTCTGTAACTAAAAATTCAATAAAGATCGGAAAATAATCATGCGTGGACATACTTGATTTCGATGATTTTCGCTTTTGAAATCGTCAAGAAGTGACTATTCCTTATTTTTCGTCTTTTCTTGTGAAATTTGTTCCCAAGTTGTTCAAAATAGCT…	group1	329	Tdi_LRv5a_scf1066	49	1782
seq_291	AAAAATAAGGAATAGTCACTTCTTGACGATTTCAAAAGTCGAAAACTTCGAAATCGAGTATGTCCGCTCAGTTGTTATTTTCCGATCGTTATTGAATTTTTAGTTACAGAACCTCAAATAAAGCTATTTTGAACAACTTGGGAACAAATTTCACTAGAAAAGACGAAAAATAAGGAATTGTCATTTCTTGACGATTTCAAAAGCGAAGATTATTGAAATCAAGTATGTCCGCTTTGTTGATTATTTTCCGATCTTTATTGAATTTTTAGTTACAGAACCTCAAATAAAGCTATTTTGAACAACTTGGGAACATATTTCACAAGAAAAGACG	AAAAATAAGGAATAGTCACTTCTTGACGATTTCAAAAGTCGAAAACTTCGAAATCGAGTATGTCCGCTCAGTTGTTATTTTCCGATCGTTATTGAATTTTTAGTTACAGAACCTCAAATAAAGCTATTTTGAACAACTTGGGAACAAATTTCACTAGAAAAGACGAAAAATAAGGAATTGTCATTTCTTGACGATTTCAAAAGCGAAGATTATTGAAATCAAGTATGTCCGCTTTGTTGATTATTTTCCGATCTTTATTGAATTTTTAGTTACAGAACCTCAAATAAAGCTATTTTGAACAACTTGGGAACATATTTCACAAGAAAAGACGAAAAATAAGGAATAGTCACTTCTTGACGATTTCAAAAGTCGAAAACTTCGAAATCGAGTATGTCCGCT…	TATTCCTTATTTTTCGTCTTTTCTTGTGAAATATGTTCCCAAGTTGTTCAAAATAGCTTTATTTGAGGTTCTGTAACTAAAAATTCAATAAAGATCGGAAAATAATCAACAAAGCGGACATACTTGATTTCAATAATCTTCGCTTTTGAAATCGTCAAGAAATGACAATTCCTTATTTTTCGTCTTTTCTAGTGAAATTTGTTCCCAAGTTGTTCAAAATAGCTTTATTTGAGGTTCTGTAACTAAAAATTCAATAACGATCGGAAAATAACAACTGAGCGGACATACTCGATTTCGAAGTTTTCGACTTTTGAAATCGTCAAGAAGTGACTATTCCTTATTTTTCGTCTTTTCTTGTGAAATATGTTCCCAAGTTGTTCAAAATAGCTTTATTTGAGG…	group1	331	Tdi_LRv5a_scf154	20000	30000
seq_291	AAAAATAAGGAATAGTCACTTCTTGACGATTTCAAAAGTCGAAAACTTCGAAATCGAGTATGTCCGCTCAGTTGTTATTTTCCGATCGTTATTGAATTTTTAGTTACAGAACCTCAAATAAAGCTATTTTGAACAACTTGGGAACAAATTTCACTAGAAAAGACGAAAAATAAGGAATTGTCATTTCTTGACGATTTCAAAAGCGAAGATTATTGAAATCAAGTATGTCCGCTTTGTTGATTATTTTCCGATCTTTATTGAATTTTTAGTTACAGAACCTCAAATAAAGCTATTTTGAACAACTTGGGAACATATTTCACAAGAAAAGACG	AAAAATAAGGAATAGTCACTTCTTGACGATTTCAAAAGTCGAAAACTTCGAAATCGAGTATGTCCGCTCAGTTGTTATTTTCCGATCGTTATTGAATTTTTAGTTACAGAACCTCAAATAAAGCTATTTTGAACAACTTGGGAACAAATTTCACTAGAAAAGACGAAAAATAAGGAATTGTCATTTCTTGACGATTTCAAAAGCGAAGATTATTGAAATCAAGTATGTCCGCTTTGTTGATTATTTTCCGATCTTTATTGAATTTTTAGTTACAGAACCTCAAATAAAGCTATTTTGAACAACTTGGGAACATATTTCACAAGAAAAGACGAAAAATAAGGAATAGTCACTTCTTGACGATTTCAAAAGTCGAAAACTTCGAAATCGAGTATGTCCGCT…	TATTCCTTATTTTTCGTCTTTTCTTGTGAAATATGTTCCCAAGTTGTTCAAAATAGCTTTATTTGAGGTTCTGTAACTAAAAATTCAATAAAGATCGGAAAATAATCAACAAAGCGGACATACTTGATTTCAATAATCTTCGCTTTTGAAATCGTCAAGAAATGACAATTCCTTATTTTTCGTCTTTTCTAGTGAAATTTGTTCCCAAGTTGTTCAAAATAGCTTTATTTGAGGTTCTGTAACTAAAAATTCAATAACGATCGGAAAATAACAACTGAGCGGACATACTCGATTTCGAAGTTTTCGACTTTTGAAATCGTCAAGAAGTGACTATTCCTTATTTTTCGTCTTTTCTTGTGAAATATGTTCCCAAGTTGTTCAAAATAGCTTTATTTGAGG…	group1	331	Tdi_LRv5a_scf154	10000	20000
seq_291	AAAAATAAGGAATAGTCACTTCTTGACGATTTCAAAAGTCGAAAACTTCGAAATCGAGTATGTCCGCTCAGTTGTTATTTTCCGATCGTTATTGAATTTTTAGTTACAGAACCTCAAATAAAGCTATTTTGAACAACTTGGGAACAAATTTCACTAGAAAAGACGAAAAATAAGGAATTGTCATTTCTTGACGATTTCAAAAGCGAAGATTATTGAAATCAAGTATGTCCGCTTTGTTGATTATTTTCCGATCTTTATTGAATTTTTAGTTACAGAACCTCAAATAAAGCTATTTTGAACAACTTGGGAACATATTTCACAAGAAAAGACG	AAAAATAAGGAATAGTCACTTCTTGACGATTTCAAAAGTCGAAAACTTCGAAATCGAGTATGTCCGCTCAGTTGTTATTTTCCGATCGTTATTGAATTTTTAGTTACAGAACCTCAAATAAAGCTATTTTGAACAACTTGGGAACAAATTTCACTAGAAAAGACGAAAAATAAGGAATTGTCATTTCTTGACGATTTCAAAAGCGAAGATTATTGAAATCAAGTATGTCCGCTTTGTTGATTATTTTCCGATCTTTATTGAATTTTTAGTTACAGAACCTCAAATAAAGCTATTTTGAACAACTTGGGAACATATTTCACAAGAAAAGACGAAAAATAAGGAATAGTCACTTCTTGACGATTTCAAAAGTCGAAAACTTCGAAATCGAGTATGTCCGCT…	TATTCCTTATTTTTCGTCTTTTCTTGTGAAATATGTTCCCAAGTTGTTCAAAATAGCTTTATTTGAGGTTCTGTAACTAAAAATTCAATAAAGATCGGAAAATAATCAACAAAGCGGACATACTTGATTTCAATAATCTTCGCTTTTGAAATCGTCAAGAAATGACAATTCCTTATTTTTCGTCTTTTCTAGTGAAATTTGTTCCCAAGTTGTTCAAAATAGCTTTATTTGAGGTTCTGTAACTAAAAATTCAATAACGATCGGAAAATAACAACTGAGCGGACATACTCGATTTCGAAGTTTTCGACTTTTGAAATCGTCAAGAAGTGACTATTCCTTATTTTTCGTCTTTTCTTGTGAAATATGTTCCCAAGTTGTTCAAAATAGCTTTATTTGAGG…	group1	331	Tdi_LRv5a_scf154	30000	31418
seq_291	AAAAATAAGGAATAGTCACTTCTTGACGATTTCAAAAGTCGAAAACTTCGAAATCGAGTATGTCCGCTCAGTTGTTATTTTCCGATCGTTATTGAATTTTTAGTTACAGAACCTCAAATAAAGCTATTTTGAACAACTTGGGAACAAATTTCACTAGAAAAGACGAAAAATAAGGAATTGTCATTTCTTGACGATTTCAAAAGCGAAGATTATTGAAATCAAGTATGTCCGCTTTGTTGATTATTTTCCGATCTTTATTGAATTTTTAGTTACAGAACCTCAAATAAAGCTATTTTGAACAACTTGGGAACATATTTCACAAGAAAAGACG	AAAAATAAGGAATAGTCACTTCTTGACGATTTCAAAAGTCGAAAACTTCGAAATCGAGTATGTCCGCTCAGTTGTTATTTTCCGATCGTTATTGAATTTTTAGTTACAGAACCTCAAATAAAGCTATTTTGAACAACTTGGGAACAAATTTCACTAGAAAAGACGAAAAATAAGGAATTGTCATTTCTTGACGATTTCAAAAGCGAAGATTATTGAAATCAAGTATGTCCGCTTTGTTGATTATTTTCCGATCTTTATTGAATTTTTAGTTACAGAACCTCAAATAAAGCTATTTTGAACAACTTGGGAACATATTTCACAAGAAAAGACGAAAAATAAGGAATAGTCACTTCTTGACGATTTCAAAAGTCGAAAACTTCGAAATCGAGTATGTCCGCT…	TATTCCTTATTTTTCGTCTTTTCTTGTGAAATATGTTCCCAAGTTGTTCAAAATAGCTTTATTTGAGGTTCTGTAACTAAAAATTCAATAAAGATCGGAAAATAATCAACAAAGCGGACATACTTGATTTCAATAATCTTCGCTTTTGAAATCGTCAAGAAATGACAATTCCTTATTTTTCGTCTTTTCTAGTGAAATTTGTTCCCAAGTTGTTCAAAATAGCTTTATTTGAGGTTCTGTAACTAAAAATTCAATAACGATCGGAAAATAACAACTGAGCGGACATACTCGATTTCGAAGTTTTCGACTTTTGAAATCGTCAAGAAGTGACTATTCCTTATTTTTCGTCTTTTCTTGTGAAATATGTTCCCAAGTTGTTCAAAATAGCTTTATTTGAGG…	group1	331	Tdi_LRv5a_scf154	1	10000
seq_292	AAAAATAAGGAATTGTCATTTCTTGACGATTTCAAAAGCGAAGATTATTGAAATCAAGTATGTCCGCTTTGTTGATTATTTTCCGATCTTTATTGAATTTTTAGTTACAGAACCTCAAATAAAGCTATTTTGAACAACTTGGGAACAAATTTCACTAGAAAAGACGAAAAATAAGGAATTGTCATTTCTTGACGATTTCAAAAGCGAAGATTATTGAAATCAAGTATGTCCGCTTTGTTGATTATTTTCCGATCTTTATTGAATTTTTAGTTACAGAACCTCAAATAAAGCTATTTTGAACAACTTGGGAACAAATTTCACTAGAAAAGACGAAAAATAAGGAATTGTCATTTCTTGACGATTTCAAAAGCGAAGATTATTGAAATCAAGTATGTCCGT…	AAAAATAAGGAATTGTCATTTCTTGACGATTTCAAAAGCGAAGATTATTGAAATCAAGTATGTCCGCTTTGTTGATTATTTTCCGATCTTTATTGAATTTTTAGTTACAGAACCTCAAATAAAGCTATTTTGAACAACTTGGGAACAAATTTCACTAGAAAAGACGAAAAATAAGGAATTGTCATTTCTTGACGATTTCAAAAGCGAAGATTATTGAAATCAAGTATGTCCGCTTTGTTGATTATTTTCCGATCTTTATTGAATTTTTAGTTACAGAACCTCAAATAAAGCTATTTTGAACAACTTGGGAACAAATTTCACTAGAAAAGACGAAAAATAAGGAATTGTCATTTCTTGACGATTTCAAAAGCGAAGATTATTGAAATCAAGTATGTCCGT…	TTATTTTTCGTCTTTTCTAGTGAAATTTGTTCCCAAGTTGTTCAAAATAGCTTTATTTGAGGTTCTGTAACTAAAAATTCAATAAAGATCGGAAAATAATCAACTAAACGGACATACTTGATTTCAATAATCTTCGCTTTTGAAATCGTCAAGAAATGACAATTCCTTATTTTTCGTCTTTTCTAGTGAAATTTGTTCCCAAGTTGTTCAAAATAGCTTTATTTGAGGTTCTGTAACTAAAAATTCAATAAAGATCGGAAAATAATCAACAAAGCGGACATACTTGATTTCAATAATCTTCGCTTTTGAAATCGTCAAGAAATGACAATTCCTTATTTTTCGTCTTTTCTAGTGAAATTTGTTCCCAAGTTGTTCAAAATAGCTTTATTTGAGGTTCTG…	group1	498	Tdi_LRv5a_scf154	1	9098
seq_293	AAAAATAAGGAATTGTCATTTCTTGACGATTTCAAAAGCGAAGATTATTGAAATCAAGTATGTCCGCTTTGTTGATTATTTTCCGATCTTTATTGAATTTTTAGTTACAGAACCTCAAATAAAGCTATTTTGAACAACTTGGGAACAAATTTCACTAGAAAAGACGAAAAATAAGGAATTGTCATTTCTTGACGATTTCAAAAGCGAAGATTATTGAAATCAAGTATGTCCGCTTTGTTGATTATTTTCCGATCTTTATTGAATTTTTAGTTACAGAACCTCAAATAAAGCTATTTTGAACAACTTGGGAACAAATTTCACTAGAAAAGACGAAAAATAAGGAATTGTCATTTCTTGACGATTTCAAAAGCGAAGATTATTGAAATCAAGTATGTCCGT…	AAAAATAAGGAATTGTCATTTCTTGACGATTTCAAAAGCGAAGATTATTGAAATCAAGTATGTCCGCTTTGTTGATTATTTTCCGATCTTTATTGAATTTTTAGTTACAGAACCTCAAATAAAGCTATTTTGAACAACTTGGGAACAAATTTCACTAGAAAAGACGAAAAATAAGGAATTGTCATTTCTTGACGATTTCAAAAGCGAAGATTATTGAAATCAAGTATGTCCGCTTTGTTGATTATTTTCCGATCTTTATTGAATTTTTAGTTACAGAACCTCAAATAAAGCTATTTTGAACAACTTGGGAACAAATTTCACTAGAAAAGACGAAAAATAAGGAATTGTCATTTCTTGACGATTTCAAAAGCGAAGATTATTGAAATCAAGTATGTCCGT…	TTCCTTATTTTTCGTCTTTTCTTGTGAAATTTGTTCCCAAGTTGTTCAAAATAGCTTTATTTGAGGTTCTGTAACTAAAAATTCAATAAAGATCGGAAAATAATCAACAAACGGACATACTTGATTTCAATAATCTTCGCTTTTGAAATCGTCAAGAAATGACAATTCCTTATTTTTCGTCTTTTCTAGTGAAATTTGTTCCCAAGTTGTTCAAAATAGCTTTATTTGAGGTTCTGTAACTAAAAATTCAATAAAGATCGGAAAATAATCAACAAAGCGGACATACTTGATTTCAATAATCTTCGCTTTTGAAATCGTCAAGAAATGACAATTCCTTATTTTTCGTCTTTTCTAGTGAAATTTGTTCCCAAGTTGTTCAAAATAGCTTTATTTGAGGTT…	group1	497	Tdi_LRv5a_scf154	20000	30000
seq_293	AAAAATAAGGAATTGTCATTTCTTGACGATTTCAAAAGCGAAGATTATTGAAATCAAGTATGTCCGCTTTGTTGATTATTTTCCGATCTTTATTGAATTTTTAGTTACAGAACCTCAAATAAAGCTATTTTGAACAACTTGGGAACAAATTTCACTAGAAAAGACGAAAAATAAGGAATTGTCATTTCTTGACGATTTCAAAAGCGAAGATTATTGAAATCAAGTATGTCCGCTTTGTTGATTATTTTCCGATCTTTATTGAATTTTTAGTTACAGAACCTCAAATAAAGCTATTTTGAACAACTTGGGAACAAATTTCACTAGAAAAGACGAAAAATAAGGAATTGTCATTTCTTGACGATTTCAAAAGCGAAGATTATTGAAATCAAGTATGTCCGT…	AAAAATAAGGAATTGTCATTTCTTGACGATTTCAAAAGCGAAGATTATTGAAATCAAGTATGTCCGCTTTGTTGATTATTTTCCGATCTTTATTGAATTTTTAGTTACAGAACCTCAAATAAAGCTATTTTGAACAACTTGGGAACAAATTTCACTAGAAAAGACGAAAAATAAGGAATTGTCATTTCTTGACGATTTCAAAAGCGAAGATTATTGAAATCAAGTATGTCCGCTTTGTTGATTATTTTCCGATCTTTATTGAATTTTTAGTTACAGAACCTCAAATAAAGCTATTTTGAACAACTTGGGAACAAATTTCACTAGAAAAGACGAAAAATAAGGAATTGTCATTTCTTGACGATTTCAAAAGCGAAGATTATTGAAATCAAGTATGTCCGT…	TTCCTTATTTTTCGTCTTTTCTTGTGAAATTTGTTCCCAAGTTGTTCAAAATAGCTTTATTTGAGGTTCTGTAACTAAAAATTCAATAAAGATCGGAAAATAATCAACAAACGGACATACTTGATTTCAATAATCTTCGCTTTTGAAATCGTCAAGAAATGACAATTCCTTATTTTTCGTCTTTTCTAGTGAAATTTGTTCCCAAGTTGTTCAAAATAGCTTTATTTGAGGTTCTGTAACTAAAAATTCAATAAAGATCGGAAAATAATCAACAAAGCGGACATACTTGATTTCAATAATCTTCGCTTTTGAAATCGTCAAGAAATGACAATTCCTTATTTTTCGTCTTTTCTAGTGAAATTTGTTCCCAAGTTGTTCAAAATAGCTTTATTTGAGGTT…	group1	497	Tdi_LRv5a_scf154	30000	31410
seq_293	AAAAATAAGGAATTGTCATTTCTTGACGATTTCAAAAGCGAAGATTATTGAAATCAAGTATGTCCGCTTTGTTGATTATTTTCCGATCTTTATTGAATTTTTAGTTACAGAACCTCAAATAAAGCTATTTTGAACAACTTGGGAACAAATTTCACTAGAAAAGACGAAAAATAAGGAATTGTCATTTCTTGACGATTTCAAAAGCGAAGATTATTGAAATCAAGTATGTCCGCTTTGTTGATTATTTTCCGATCTTTATTGAATTTTTAGTTACAGAACCTCAAATAAAGCTATTTTGAACAACTTGGGAACAAATTTCACTAGAAAAGACGAAAAATAAGGAATTGTCATTTCTTGACGATTTCAAAAGCGAAGATTATTGAAATCAAGTATGTCCGT…	AAAAATAAGGAATTGTCATTTCTTGACGATTTCAAAAGCGAAGATTATTGAAATCAAGTATGTCCGCTTTGTTGATTATTTTCCGATCTTTATTGAATTTTTAGTTACAGAACCTCAAATAAAGCTATTTTGAACAACTTGGGAACAAATTTCACTAGAAAAGACGAAAAATAAGGAATTGTCATTTCTTGACGATTTCAAAAGCGAAGATTATTGAAATCAAGTATGTCCGCTTTGTTGATTATTTTCCGATCTTTATTGAATTTTTAGTTACAGAACCTCAAATAAAGCTATTTTGAACAACTTGGGAACAAATTTCACTAGAAAAGACGAAAAATAAGGAATTGTCATTTCTTGACGATTTCAAAAGCGAAGATTATTGAAATCAAGTATGTCCGT…	TTCCTTATTTTTCGTCTTTTCTTGTGAAATTTGTTCCCAAGTTGTTCAAAATAGCTTTATTTGAGGTTCTGTAACTAAAAATTCAATAAAGATCGGAAAATAATCAACAAACGGACATACTTGATTTCAATAATCTTCGCTTTTGAAATCGTCAAGAAATGACAATTCCTTATTTTTCGTCTTTTCTAGTGAAATTTGTTCCCAAGTTGTTCAAAATAGCTTTATTTGAGGTTCTGTAACTAAAAATTCAATAAAGATCGGAAAATAATCAACAAAGCGGACATACTTGATTTCAATAATCTTCGCTTTTGAAATCGTCAAGAAATGACAATTCCTTATTTTTCGTCTTTTCTAGTGAAATTTGTTCCCAAGTTGTTCAAAATAGCTTTATTTGAGGTT…	group1	497	Tdi_LRv5a_scf154	19834	20000
seq_294	AAAAATAAGGAATTGTCATTTCTTGACGATTTCAAAAGCGAAGATTATTGAAATCAAGTATGTCCGTTTGTTGATTATTTTCCGATCTTTATTGAATTTTTAGTTACAGAACCTCAAATAAAGCTATTTTGAACAACTTGGGAACAAATTTCACTAGAAAAGACG	AAAAATAAGGAATTGTCATTTCTTGACGATTTCAAAAGCGAAGATTATTGAAATCAAGTATGTCCGTTTGTTGATTATTTTCCGATCTTTATTGAATTTTTAGTTACAGAACCTCAAATAAAGCTATTTTGAACAACTTGGGAACAAATTTCACTAGAAAAGACGAAAAATAAGGAATTGTCATTTCTTGACGATTTCAAAAGCGAAGATTATTGAAATCAAGTATGTCCGTTTGTTGATTATTTTCCGATCTTTATTGAATTTTTAGTTACAGAACCTCAAATAAAGCTATTTTGAACAACTTGGGAACAAATTTCACTAGAAAAGACGAAAAATAAGGAATTGTCATTTCTTGACGATTTCAAAAGCGAAGATTATTGAAATCAAGTATGTCCGTTT…	AATGACAATTCCTTATTTTTCGTCTTTTCTAGTGAAATTTGTTCCCAAGTTGTTCAAAATAGCTTTATTTGAGGTTCTGTAACTAAAAATTCAATAAAGATCGGAAAATAATCAACAAACGGACATACTTGATTTCAATAATCTTCGCTTTTGAAATCGTCAAGAAATGACAATTCCTTATTTTTCGTCTTTTCTAGTGAAATTTGTTCCCAAGTTGTTCAAAATAGCTTTATTTGAGGTTCTGTAACTAAAAATTCAATAAAGATCGGAAAATAATCAACAAACGGACATACTTGATTTCAATAATCTTCGCTTTTGAAATCGTCAAGAAATGACAATTCCTTATTTTTCGTCTTTTCTAGTGAAATTTGTTCCCAAGTTGTTCAAAATAGCTTTATT…	group1	165	Tdi_LRv5a_scf154	30000	30597
seq_294	AAAAATAAGGAATTGTCATTTCTTGACGATTTCAAAAGCGAAGATTATTGAAATCAAGTATGTCCGTTTGTTGATTATTTTCCGATCTTTATTGAATTTTTAGTTACAGAACCTCAAATAAAGCTATTTTGAACAACTTGGGAACAAATTTCACTAGAAAAGACG	AAAAATAAGGAATTGTCATTTCTTGACGATTTCAAAAGCGAAGATTATTGAAATCAAGTATGTCCGTTTGTTGATTATTTTCCGATCTTTATTGAATTTTTAGTTACAGAACCTCAAATAAAGCTATTTTGAACAACTTGGGAACAAATTTCACTAGAAAAGACGAAAAATAAGGAATTGTCATTTCTTGACGATTTCAAAAGCGAAGATTATTGAAATCAAGTATGTCCGTTTGTTGATTATTTTCCGATCTTTATTGAATTTTTAGTTACAGAACCTCAAATAAAGCTATTTTGAACAACTTGGGAACAAATTTCACTAGAAAAGACGAAAAATAAGGAATTGTCATTTCTTGACGATTTCAAAAGCGAAGATTATTGAAATCAAGTATGTCCGTTT…	AATGACAATTCCTTATTTTTCGTCTTTTCTAGTGAAATTTGTTCCCAAGTTGTTCAAAATAGCTTTATTTGAGGTTCTGTAACTAAAAATTCAATAAAGATCGGAAAATAATCAACAAACGGACATACTTGATTTCAATAATCTTCGCTTTTGAAATCGTCAAGAAATGACAATTCCTTATTTTTCGTCTTTTCTAGTGAAATTTGTTCCCAAGTTGTTCAAAATAGCTTTATTTGAGGTTCTGTAACTAAAAATTCAATAAAGATCGGAAAATAATCAACAAACGGACATACTTGATTTCAATAATCTTCGCTTTTGAAATCGTCAAGAAATGACAATTCCTTATTTTTCGTCTTTTCTAGTGAAATTTGTTCCCAAGTTGTTCAAAATAGCTTTATT…	group1	165	Tdi_LRv5a_scf154	23982	30000
seq_399	AAAAAATAAGGAATTTTCATTTTTGGACGATTTCAACAGAATAAATCATCTCAATCGAGTATGTGTGCTCAGTTGATGATTTTCATATTTTTATTGAATTTATAGTAACAACCTCAAATAAAGCTATTTTGAACAGCTTTCGAACAAATTTTACTAGAAACGAC	AAAAAATAAGGAATTTTCATTTTTGGACGATTTCAACAGAATAAATCATCTCAATCGAGTATGTGTGCTCAGTTGATGATTTTCATATTTTTATTGAATTTATAGTAACAACCTCAAATAAAGCTATTTTGAACAGCTTTCGAACAAATTTTACTAGAAACGACAAAAAATAAGGAATTTTCATTTTTGGACGATTTCAACAGAATAAATCATCTCAATCGAGTATGTGTGCTCAGTTGATGATTTTCATATTTTTATTGAATTTATAGTAACAACCTCAAATAAAGCTATTTTGAACAGCTTTCGAACAAATTTTACTAGAAACGACAAAAAATAAGGAATTTTCATTTTTGGACGATTTCAACAGAATAAATCATCTCAATCGAGTATGTGTGCTCA…	AATCGTCCAAAAATGAAAATTCCTTATTTTTTGTCGTTTCTAGTAAAATTTGTTCGAAAGCTGTTCAAAATAGCTTTATTTGAGGTTGTTACTATAAATTCAATAAAAATATGAAAATCATCAACTGAGCACACATACTCGATTGAGATGATTTATTCTGTTGAAATCGTCCAAAAATGAAAATTCCTTATTTTTTGTCGTTTCTAGTAAAATTTGTTCGAAAGCTGTTCAAAATAGCTTTATTTGAGGTTGTTACTATAAATTCAATAAAAATATGAAAATCATCAACTGAGCACACATACTCGATTGAGATGATTTATTCTGTTGAAATCGTCCAAAAATGAAAATTCCTTATTTTTTGTCGTTTCTAGTAAAATTTGTTCGAAAGCTGTTCAAAAT…	group1	164	Tdi_LRv5a_scf4	22919557	22920000
seq_399	AAAAAATAAGGAATTTTCATTTTTGGACGATTTCAACAGAATAAATCATCTCAATCGAGTATGTGTGCTCAGTTGATGATTTTCATATTTTTATTGAATTTATAGTAACAACCTCAAATAAAGCTATTTTGAACAGCTTTCGAACAAATTTTACTAGAAACGAC	AAAAAATAAGGAATTTTCATTTTTGGACGATTTCAACAGAATAAATCATCTCAATCGAGTATGTGTGCTCAGTTGATGATTTTCATATTTTTATTGAATTTATAGTAACAACCTCAAATAAAGCTATTTTGAACAGCTTTCGAACAAATTTTACTAGAAACGACAAAAAATAAGGAATTTTCATTTTTGGACGATTTCAACAGAATAAATCATCTCAATCGAGTATGTGTGCTCAGTTGATGATTTTCATATTTTTATTGAATTTATAGTAACAACCTCAAATAAAGCTATTTTGAACAGCTTTCGAACAAATTTTACTAGAAACGACAAAAAATAAGGAATTTTCATTTTTGGACGATTTCAACAGAATAAATCATCTCAATCGAGTATGTGTGCTCA…	AATCGTCCAAAAATGAAAATTCCTTATTTTTTGTCGTTTCTAGTAAAATTTGTTCGAAAGCTGTTCAAAATAGCTTTATTTGAGGTTGTTACTATAAATTCAATAAAAATATGAAAATCATCAACTGAGCACACATACTCGATTGAGATGATTTATTCTGTTGAAATCGTCCAAAAATGAAAATTCCTTATTTTTTGTCGTTTCTAGTAAAATTTGTTCGAAAGCTGTTCAAAATAGCTTTATTTGAGGTTGTTACTATAAATTCAATAAAAATATGAAAATCATCAACTGAGCACACATACTCGATTGAGATGATTTATTCTGTTGAAATCGTCCAAAAATGAAAATTCCTTATTTTTTGTCGTTTCTAGTAAAATTTGTTCGAAAGCTGTTCAAAAT…	group1	164	Tdi_LRv5a_scf4	22920000	22920369
seq_400	AAAAAATAAAGAATTTTCATTTTTAGATCATTTCAACAGACAATAAGTATCTAAATCGAGTATGTCCGCTCAGTTGATGATTTTCATATTTTTATTGAATTTTTAGTACCATAACCTCAAATAAAGCTATTTTGAACAGCTTGTGAATAAATTTTACTTGAAACGACTAAAAATAAGGAATTGTCATTTCTGGACGATTTCAAAAGAATAAATCTCTCTCAGTCGAGTATGTGTGCTCATTTGAAGAGTTTAATATTTCAACTGAATTTATTGTAACAACCTCAAATAAAACAATTTTGAACAACATTCGAACATATTTTACTAGAAACAAC	AAAAAATAAAGAATTTTCATTTTTAGATCATTTCAACAGACAATAAGTATCTAAATCGAGTATGTCCGCTCAGTTGATGATTTTCATATTTTTATTGAATTTTTAGTACCATAACCTCAAATAAAGCTATTTTGAACAGCTTGTGAATAAATTTTACTTGAAACGACTAAAAATAAGGAATTGTCATTTCTGGACGATTTCAAAAGAATAAATCTCTCTCAGTCGAGTATGTGTGCTCATTTGAAGAGTTTAATATTTCAACTGAATTTATTGTAACAACCTCAAATAAAACAATTTTGAACAACATTCGAACATATTTTACTAGAAACAACAAAAAATAAAGAATTTTCATTTTTAGATCATTTCAACAGACAATAAGTATCTAAATCGAGTATGTCC…	TATTTTTTGTTGTTTCTAGTAAAATATGTTCGAATGTTGTTCAAAATTGTTTTATTTGAGGTTGTTACAATAAATTCAGTTGAAATATTAAACTCTTCAAATGAGCACACATACTCGACTGAGAGAGATTTATTCTTTTGAAATCGTCCAGAAATGACAATTCCTTATTTTTAGTCGTTTCAAGTAAAATTTATTCACAAGCTGTTCAAAATAGCTTTATTTGAGGTTATGGTACTAAAAATTCAATAAAAATATGAAAATCATCAACTGAGCGGACATACTCGATTTAGATACTTATTGTCTGTTGAAATGATCTAAAAATGAAAATTCTTTATTTTTTGTTGTTTCTAGTAAAATATGTTCGAATGTTGTTCAAAATTGTTTTATTTGAGGTTGTTA…	group1	332	Tdi_LRv5a_scf4	22919557	22920000
seq_400	AAAAAATAAAGAATTTTCATTTTTAGATCATTTCAACAGACAATAAGTATCTAAATCGAGTATGTCCGCTCAGTTGATGATTTTCATATTTTTATTGAATTTTTAGTACCATAACCTCAAATAAAGCTATTTTGAACAGCTTGTGAATAAATTTTACTTGAAACGACTAAAAATAAGGAATTGTCATTTCTGGACGATTTCAAAAGAATAAATCTCTCTCAGTCGAGTATGTGTGCTCATTTGAAGAGTTTAATATTTCAACTGAATTTATTGTAACAACCTCAAATAAAACAATTTTGAACAACATTCGAACATATTTTACTAGAAACAAC	AAAAAATAAAGAATTTTCATTTTTAGATCATTTCAACAGACAATAAGTATCTAAATCGAGTATGTCCGCTCAGTTGATGATTTTCATATTTTTATTGAATTTTTAGTACCATAACCTCAAATAAAGCTATTTTGAACAGCTTGTGAATAAATTTTACTTGAAACGACTAAAAATAAGGAATTGTCATTTCTGGACGATTTCAAAAGAATAAATCTCTCTCAGTCGAGTATGTGTGCTCATTTGAAGAGTTTAATATTTCAACTGAATTTATTGTAACAACCTCAAATAAAACAATTTTGAACAACATTCGAACATATTTTACTAGAAACAACAAAAAATAAAGAATTTTCATTTTTAGATCATTTCAACAGACAATAAGTATCTAAATCGAGTATGTCC…	TATTTTTTGTTGTTTCTAGTAAAATATGTTCGAATGTTGTTCAAAATTGTTTTATTTGAGGTTGTTACAATAAATTCAGTTGAAATATTAAACTCTTCAAATGAGCACACATACTCGACTGAGAGAGATTTATTCTTTTGAAATCGTCCAGAAATGACAATTCCTTATTTTTAGTCGTTTCAAGTAAAATTTATTCACAAGCTGTTCAAAATAGCTTTATTTGAGGTTATGGTACTAAAAATTCAATAAAAATATGAAAATCATCAACTGAGCGGACATACTCGATTTAGATACTTATTGTCTGTTGAAATGATCTAAAAATGAAAATTCTTTATTTTTTGTTGTTTCTAGTAAAATATGTTCGAATGTTGTTCAAAATTGTTTTATTTGAGGTTGTTA…	group1	332	Tdi_LRv5a_scf4	22920000	22920366
seq_401	AAAAAATAAGGAATTTTCATTTTTGGACGATTTCAAAAGAATAAATCTATCGCAATCGAGTATGTGTGCTCATTTGAAGAGTTTAATATTTCAACTGAATTTATAGTAACAACCTCAAATAAAGCTATTTTGAACAGCTTTCGAACAAATTTTACTAGAAACGAC	AAAAAATAAGGAATTTTCATTTTTGGACGATTTCAAAAGAATAAATCTATCGCAATCGAGTATGTGTGCTCATTTGAAGAGTTTAATATTTCAACTGAATTTATAGTAACAACCTCAAATAAAGCTATTTTGAACAGCTTTCGAACAAATTTTACTAGAAACGACAAAAAATAAGGAATTTTCATTTTTGGACGATTTCAAAAGAATAAATCTATCGCAATCGAGTATGTGTGCTCATTTGAAGAGTTTAATATTTCAACTGAATTTATAGTAACAACCTCAAATAAAGCTATTTTGAACAGCTTTCGAACAAATTTTACTAGAAACGACAAAAAATAAGGAATTTTCATTTTTGGACGATTTCAAAAGAATAAATCTATCGCAATCGAGTATGTGTGC…	ATGAAAATTCCTTATTTTTTGTCGTTTCTAGTAAAATTTGTTCGAAAGCTGTTCAAAATAGCTTTATTTGAGGTTGTTACTATAAATTCAGTTGAAATATTAAACTCTTCAAATGAGCACACATACTCGATTGCGATAGATTTATTCTTTTGAAATCGTCCAAAAATGAAAATTCCTTATTTTTTGTCGTTTCTAGTAAAATTTGTTCGAAAGCTGTTCAAAATAGCTTTATTTGAGGTTGTTACTATAAATTCAGTTGAAATATTAAACTCTTCAAATGAGCACACATACTCGATTGCGATAGATTTATTCTTTTGAAATCGTCCAAAAATGAAAATTCCTTATTTTTTGTCGTTTCTAGTAAAATTTGTTCGAAAGCTGTTCAAAATAGCTTTATTT…	group1	165	Tdi_LRv5a_scf4	22920000	22920190
seq_401	AAAAAATAAGGAATTTTCATTTTTGGACGATTTCAAAAGAATAAATCTATCGCAATCGAGTATGTGTGCTCATTTGAAGAGTTTAATATTTCAACTGAATTTATAGTAACAACCTCAAATAAAGCTATTTTGAACAGCTTTCGAACAAATTTTACTAGAAACGAC	AAAAAATAAGGAATTTTCATTTTTGGACGATTTCAAAAGAATAAATCTATCGCAATCGAGTATGTGTGCTCATTTGAAGAGTTTAATATTTCAACTGAATTTATAGTAACAACCTCAAATAAAGCTATTTTGAACAGCTTTCGAACAAATTTTACTAGAAACGACAAAAAATAAGGAATTTTCATTTTTGGACGATTTCAAAAGAATAAATCTATCGCAATCGAGTATGTGTGCTCATTTGAAGAGTTTAATATTTCAACTGAATTTATAGTAACAACCTCAAATAAAGCTATTTTGAACAGCTTTCGAACAAATTTTACTAGAAACGACAAAAAATAAGGAATTTTCATTTTTGGACGATTTCAAAAGAATAAATCTATCGCAATCGAGTATGTGTGC…	ATGAAAATTCCTTATTTTTTGTCGTTTCTAGTAAAATTTGTTCGAAAGCTGTTCAAAATAGCTTTATTTGAGGTTGTTACTATAAATTCAGTTGAAATATTAAACTCTTCAAATGAGCACACATACTCGATTGCGATAGATTTATTCTTTTGAAATCGTCCAAAAATGAAAATTCCTTATTTTTTGTCGTTTCTAGTAAAATTTGTTCGAAAGCTGTTCAAAATAGCTTTATTTGAGGTTGTTACTATAAATTCAGTTGAAATATTAAACTCTTCAAATGAGCACACATACTCGATTGCGATAGATTTATTCTTTTGAAATCGTCCAAAAATGAAAATTCCTTATTTTTTGTCGTTTCTAGTAAAATTTGTTCGAAAGCTGTTCAAAATAGCTTTATTT…	group1	165	Tdi_LRv5a_scf4	22919603	22920000
seq_404	AAAAATAAGGAATAGTGACTTCTTGACGATTTCAAAAGTCGAAAATTATTGAAATCAAGTATGTCCACTCATTTGATTATTTTCCGATCTTTATTGAATTTTTAGTTACAGAACCTCAAATAAAGCTATTTTGAACAACTTGGGAACAAATTTCACTAGAAAAGACGAAAAATAAGGAATTGTAATTCTTAACGATTTCAAAAGCGAAGATTATTGAAATCAAGTATGTCCGCTTTGTTGATTATTTTCCGATCTTTATTGAATTTTTAGTTACAGAACCTCAAATAAAGCTATTTTGAACAACTTGGGAACAAATTTCACTAGAAAAGACGAAAAATAAGGAATTGTCATTTCTTGACGATTTCAAAAGCGAAGATTATTGAAATCAAGTATGTCCGC…	AAAAATAAGGAATAGTGACTTCTTGACGATTTCAAAAGTCGAAAATTATTGAAATCAAGTATGTCCACTCATTTGATTATTTTCCGATCTTTATTGAATTTTTAGTTACAGAACCTCAAATAAAGCTATTTTGAACAACTTGGGAACAAATTTCACTAGAAAAGACGAAAAATAAGGAATTGTAATTCTTAACGATTTCAAAAGCGAAGATTATTGAAATCAAGTATGTCCGCTTTGTTGATTATTTTCCGATCTTTATTGAATTTTTAGTTACAGAACCTCAAATAAAGCTATTTTGAACAACTTGGGAACAAATTTCACTAGAAAAGACGAAAAATAAGGAATTGTCATTTCTTGACGATTTCAAAAGCGAAGATTATTGAAATCAAGTATGTCCGC…	TTATTTTTCGTCTTTTCTAGTGAAATTTGTTCCCAAGTTGTTCAAAATAGCTTTATTTGAGGTTCTGTAACTAAAAATTCAATAAAGATCGGAAAATAATCAACAAAGCGGACATACTTGATTTCAATAATCTTCGCTTTTGAAATCGTCAAGAAATGACAATTCCTTATTTTTCGTCTTTTCTAGTGAAATTTGTTCCCAAGTTGTTCAAAATAGCTTTATTTGAGGTTCTGTAACTAAAAATTCAATAAAGATCGGAAAATAATCAACAAAGCGGACATACTTGATTTCAATAATCTTCGCTTTTGAAATCGTTAAGAATTACAATTCCTTATTTTTCGTCTTTTCTAGTGAAATTTGTTCCCAAGTTGTTCAAAATAGCTTTATTTGAGGTTCTGT…	group1	498	Tdi_LRv5a_scf406	982	6440
seq_441	AAAAATAAGGAATTGTCATTTCTTGACGATTTCAAAAGCGAAGATTATTGAAATCAAGTATGTCCGCTTAGTTGATTATTTTCCGATCTTTATTGAATTTTTAGTTACAGAACCTCAAATAAAGCTATTTTGAACAACTTGGGAACATATTTCACAAGAAAAGACGAAAAATAAGGAATTGTCATTTCTTGACGATTTCAAAAGTCGAAAATCATCGAAATCGAGTATGTCCGCTTAGTTGTTATTTTCCGATCGTTATTGAATTTTTAGTTACAGAACCTCAAATAAAGCTATTTTGAACAACTTGGGAACAAATTTCACTAGAAAAGACG	AAAAATAAGGAATTGTCATTTCTTGACGATTTCAAAAGCGAAGATTATTGAAATCAAGTATGTCCGCTTAGTTGATTATTTTCCGATCTTTATTGAATTTTTAGTTACAGAACCTCAAATAAAGCTATTTTGAACAACTTGGGAACATATTTCACAAGAAAAGACGAAAAATAAGGAATTGTCATTTCTTGACGATTTCAAAAGTCGAAAATCATCGAAATCGAGTATGTCCGCTTAGTTGTTATTTTCCGATCGTTATTGAATTTTTAGTTACAGAACCTCAAATAAAGCTATTTTGAACAACTTGGGAACAAATTTCACTAGAAAAGACGAAAAATAAGGAATTGTCATTTCTTGACGATTTCAAAAGCGAAGATTATTGAAATCAAGTATGTCCGC…	TTATTTTTCGTCTTTTCTAGTGAAATTTGTTCCCAAGTTGTTCAAAATAGCTTTATTTGAGGTTCTGTAACTAAAAATTCAATAACGATCGGAAAATAACAACTAAGCGGACATACTCGATTTCGATGATTTTCGACTTTTGAAATCGTCAAGAAATGACAATTCCTTATTTTTCGTCTTTTCTTGTGAAATATGTTCCCAAGTTGTTCAAAATAGCTTTATTTGAGGTTCTGTAACTAAAAATTCAATAAAGATCGGAAAATAATCAACTAAGCGGACATACTTGATTTCAATAATCTTCGCTTTTGAAATCGTCAAGAAATGACAATTCCTTATTTTTCGTCTTTTCTAGTGAAATTTGTTCCCAAGTTGTTCAAAATAGCTTTATTTGAGGTTCTG…	group1	332	Tdi_LRv5a_scf538	1	1501
seq_442	AAAAAATAAAGAATTTTCATTTTTTGACGATTTCAACAGAAGAAATGTATCTCAGTCGAGTATGTGTGCTCATTTGAAGAGTTTAATATTTCAACTGAATTTAGAGTAACAACCTCAAATAAAACAATTTTGAACAACATTCGAACATATTTTACTAGAAACAAC	AAAAAATAAAGAATTTTCATTTTTTGACGATTTCAACAGAAGAAATGTATCTCAGTCGAGTATGTGTGCTCATTTGAAGAGTTTAATATTTCAACTGAATTTAGAGTAACAACCTCAAATAAAACAATTTTGAACAACATTCGAACATATTTTACTAGAAACAACAAAAAATAAAGAATTTTCATTTTTTGACGATTTCAACAGAAGAAATGTATCTCAGTCGAGTATGTGTGCTCATTTGAAGAGTTTAATATTTCAACTGAATTTAGAGTAACAACCTCAAATAAAACAATTTTGAACAACATTCGAACATATTTTACTAGAAACAACAAAAAATAAAGAATTTTCATTTTTTGACGATTTCAACAGAAGAAATGTATCTCAGTCGAGTATGTGTGC…	ATGAAAATTCTTTATTTTTTGTTGTTTCTAGTAAAATATGTTCGAATGTTGTTCAAAATTGTTTTATTTGAGGTTGTTACTCTAAATTCAGTTGAAATATTAAACTCTTCAAATGAGCACACATACTCGACTGAGATACATTTCTTCTGTTGAAATCGTCAAAAAATGAAAATTCTTTATTTTTTGTTGTTTCTAGTAAAATATGTTCGAATGTTGTTCAAAATTGTTTTATTTGAGGTTGTTACTCTAAATTCAGTTGAAATATTAAACTCTTCAAATGAGCACACATACTCGACTGAGATACATTTCTTCTGTTGAAATCGTCAAAAAATGAAAATTCTTTATTTTTTGTTGTTTCTAGTAAAATATGTTCGAATGTTGTTCAAAATTGTTTTATTT…	group1	165	Tdi_LRv5a_scf6	18890105	18890617
seq_444	AAAAATAAAGAATTTTCATTTTTGGCCGATTTCAACAGACAATAATGATCGAAATCGAGTATGTCCGCTCAGTTGATGATTTTCATATTTTTATTGAATATAAAGTTACAGAACCTCAAATAAAGCTATTTTTAACAGCTTGTGAACAAATTTCACTATGAACGATGGAGTATAAGGGATTGTCATTTCTTGACGATTTTAAAAGAAGAAATCTATCGCAGTCGATTATGTGTGCTTATTTGAAGAGTTTAATGTTTTAACTGAATTTAGAGTAACAACCTCAAATAAAACAATTTTGAACAATTTGAACATATTTTACTAGAAACAACT	AAAAATAAAGAATTTTCATTTTTGGCCGATTTCAACAGACAATAATGATCGAAATCGAGTATGTCCGCTCAGTTGATGATTTTCATATTTTTATTGAATATAAAGTTACAGAACCTCAAATAAAGCTATTTTTAACAGCTTGTGAACAAATTTCACTATGAACGATGGAGTATAAGGGATTGTCATTTCTTGACGATTTTAAAAGAAGAAATCTATCGCAGTCGATTATGTGTGCTTATTTGAAGAGTTTAATGTTTTAACTGAATTTAGAGTAACAACCTCAAATAAAACAATTTTGAACAATTTGAACATATTTTACTAGAAACAACTAAAAATAAAGAATTTTCATTTTTGGCCGATTTCAACAGACAATAATGATCGAAATCGAGTATGTCCGCT…	AATGAAAATTCTTTATTTTTAGTTGTTTCTAGTAAAATATGTTCAAATTGTTCAAAATTGTTTTATTTGAGGTTGTTACTCTAAATTCAGTTAAAACATTAAACTCTTCAAATAAGCACACATAATCGACTGCGATAGATTTCTTCTTTTAAAATCGTCAAGAAATGACAATCCCTTATACTCCATCGTTCATAGTGAAATTTGTTCACAAGCTGTTAAAAATAGCTTTATTTGAGGTTCTGTAACTTTATATTCAATAAAAATATGAAAATCATCAACTGAGCGGACATACTCGATTTCGATCATTATTGTCTGTTGAAATCGGCCAAAAATGAAAATTCTTTATTTTTAGTTGTTTCTAGTAAAATATGTTCAAATTGTTCAAAATTGTTTTATTTG…	group1	330	Tdi_LRv5a_scf6	18890623	18891470
seq_450	AAAAAAGGAAAAAATCGAAATAGAGTATGTTCGCTCAGATGATGGTTTACATATTTATATTGAATCTATAAATACAAATCCTCAAATAAAGCTATTATGAACAATTGTGAACAAATTTCACTAGAAAGAGAAAAAATAAGGAATTGTCATTACTAGACGATTTC	AAAAAAGGAAAAAATCGAAATAGAGTATGTTCGCTCAGATGATGGTTTACATATTTATATTGAATCTATAAATACAAATCCTCAAATAAAGCTATTATGAACAATTGTGAACAAATTTCACTAGAAAGAGAAAAAATAAGGAATTGTCATTACTAGACGATTTCAAAAAAGGAAAAAATCGAAATAGAGTATGTTCGCTCAGATGATGGTTTACATATTTATATTGAATCTATAAATACAAATCCTCAAATAAAGCTATTATGAACAATTGTGAACAAATTTCACTAGAAAGAGAAAAAATAAGGAATTGTCATTACTAGACGATTTCAAAAAAGGAAAAAATCGAAATAGAGTATGTTCGCTCAGATGATGGTTTACATATTTATATTGAATCTATAA…	GAACATACTCTATTTCGATTTTTTCCTTTTTTGAAATCGTCTAGTAATGACAATTCCTTATTTTTTCTCTTTCTAGTGAAATTTGTTCACAATTGTTCATAATAGCTTTATTTGAGGATTTGTATTTATAGATTCAATATAAATATGTAAACCATCATCTGAGCGAACATACTCTATTTCGATTTTTTCCTTTTTTGAAATCGTCTAGTAATGACAATTCCTTATTTTTTCTCTTTCTAGTGAAATTTGTTCACAATTGTTCATAATAGCTTTATTTGAGGATTTGTATTTATAGATTCAATATAAATATGTAAACCATCATCTGAGCGAACATACTCTATTTCGATTTTTTCCTTTTTTGAAATCGTCTAGTAATGACAATTCCTTATTTTTTCTCTT…	group1	164	Tdi_LRv5a_scf6	18923457	18923764
seq_453	AAAAAACGAAATAATCGAAATCGAATATATTCGCTCAGTTGATGGTTTTCATATTTTTATTGAATTTATAGTTACAGATCCTCAAATAAAGCTATTTTGAACAACTTTGTGACAAATTTCATTAGAAACGACGAAAAATAAGGAATTGCATTTCTTGACGATTTC	AAAAAACGAAATAATCGAAATCGAATATATTCGCTCAGTTGATGGTTTTCATATTTTTATTGAATTTATAGTTACAGATCCTCAAATAAAGCTATTTTGAACAACTTTGTGACAAATTTCATTAGAAACGACGAAAAATAAGGAATTGCATTTCTTGACGATTTCAAAAAACGAAATAATCGAAATCGAATATATTCGCTCAGTTGATGGTTTTCATATTTTTATTGAATTTATAGTTACAGATCCTCAAATAAAGCTATTTTGAACAACTTTGTGACAAATTTCATTAGAAACGACGAAAAATAAGGAATTGCATTTCTTGACGATTTCAAAAAACGAAATAATCGAAATCGAATATATTCGCTCAGTTGATGGTTTTCATATTTTTATTGAATTTAT…	TTTCGATTATTTCGTTTTTTGAAATCGTCAAGAAATGCAATTCCTTATTTTTCGTCGTTTCTAATGAAATTTGTCACAAAGTTGTTCAAAATAGCTTTATTTGAGGATCTGTAACTATAAATTCAATAAAAATATGAAAACCATCAACTGAGCGAATATATTCGATTTCGATTATTTCGTTTTTTGAAATCGTCAAGAAATGCAATTCCTTATTTTTCGTCGTTTCTAATGAAATTTGTCACAAAGTTGTTCAAAATAGCTTTATTTGAGGATCTGTAACTATAAATTCAATAAAAATATGAAAACCATCAACTGAGCGAATATATTCGATTTCGATTATTTCGTTTTTTGAAATCGTCAAGAAATGCAATTCCTTATTTTTCGTCGTTTCTAATGAAA…	group1	165	Tdi_LRv5a_scf6	18923760	18930000
seq_453	AAAAAACGAAATAATCGAAATCGAATATATTCGCTCAGTTGATGGTTTTCATATTTTTATTGAATTTATAGTTACAGATCCTCAAATAAAGCTATTTTGAACAACTTTGTGACAAATTTCATTAGAAACGACGAAAAATAAGGAATTGCATTTCTTGACGATTTC	AAAAAACGAAATAATCGAAATCGAATATATTCGCTCAGTTGATGGTTTTCATATTTTTATTGAATTTATAGTTACAGATCCTCAAATAAAGCTATTTTGAACAACTTTGTGACAAATTTCATTAGAAACGACGAAAAATAAGGAATTGCATTTCTTGACGATTTCAAAAAACGAAATAATCGAAATCGAATATATTCGCTCAGTTGATGGTTTTCATATTTTTATTGAATTTATAGTTACAGATCCTCAAATAAAGCTATTTTGAACAACTTTGTGACAAATTTCATTAGAAACGACGAAAAATAAGGAATTGCATTTCTTGACGATTTCAAAAAACGAAATAATCGAAATCGAATATATTCGCTCAGTTGATGGTTTTCATATTTTTATTGAATTTAT…	TTTCGATTATTTCGTTTTTTGAAATCGTCAAGAAATGCAATTCCTTATTTTTCGTCGTTTCTAATGAAATTTGTCACAAAGTTGTTCAAAATAGCTTTATTTGAGGATCTGTAACTATAAATTCAATAAAAATATGAAAACCATCAACTGAGCGAATATATTCGATTTCGATTATTTCGTTTTTTGAAATCGTCAAGAAATGCAATTCCTTATTTTTCGTCGTTTCTAATGAAATTTGTCACAAAGTTGTTCAAAATAGCTTTATTTGAGGATCTGTAACTATAAATTCAATAAAAATATGAAAACCATCAACTGAGCGAATATATTCGATTTCGATTATTTCGTTTTTTGAAATCGTCAAGAAATGCAATTCCTTATTTTTCGTCGTTTCTAATGAAA…	group1	165	Tdi_LRv5a_scf6	18950000	18951090
seq_453	AAAAAACGAAATAATCGAAATCGAATATATTCGCTCAGTTGATGGTTTTCATATTTTTATTGAATTTATAGTTACAGATCCTCAAATAAAGCTATTTTGAACAACTTTGTGACAAATTTCATTAGAAACGACGAAAAATAAGGAATTGCATTTCTTGACGATTTC	AAAAAACGAAATAATCGAAATCGAATATATTCGCTCAGTTGATGGTTTTCATATTTTTATTGAATTTATAGTTACAGATCCTCAAATAAAGCTATTTTGAACAACTTTGTGACAAATTTCATTAGAAACGACGAAAAATAAGGAATTGCATTTCTTGACGATTTCAAAAAACGAAATAATCGAAATCGAATATATTCGCTCAGTTGATGGTTTTCATATTTTTATTGAATTTATAGTTACAGATCCTCAAATAAAGCTATTTTGAACAACTTTGTGACAAATTTCATTAGAAACGACGAAAAATAAGGAATTGCATTTCTTGACGATTTCAAAAAACGAAATAATCGAAATCGAATATATTCGCTCAGTTGATGGTTTTCATATTTTTATTGAATTTAT…	TTTCGATTATTTCGTTTTTTGAAATCGTCAAGAAATGCAATTCCTTATTTTTCGTCGTTTCTAATGAAATTTGTCACAAAGTTGTTCAAAATAGCTTTATTTGAGGATCTGTAACTATAAATTCAATAAAAATATGAAAACCATCAACTGAGCGAATATATTCGATTTCGATTATTTCGTTTTTTGAAATCGTCAAGAAATGCAATTCCTTATTTTTCGTCGTTTCTAATGAAATTTGTCACAAAGTTGTTCAAAATAGCTTTATTTGAGGATCTGTAACTATAAATTCAATAAAAATATGAAAACCATCAACTGAGCGAATATATTCGATTTCGATTATTTCGTTTTTTGAAATCGTCAAGAAATGCAATTCCTTATTTTTCGTCGTTTCTAATGAAA…	group1	165	Tdi_LRv5a_scf6	18940000	18950000
seq_453	AAAAAACGAAATAATCGAAATCGAATATATTCGCTCAGTTGATGGTTTTCATATTTTTATTGAATTTATAGTTACAGATCCTCAAATAAAGCTATTTTGAACAACTTTGTGACAAATTTCATTAGAAACGACGAAAAATAAGGAATTGCATTTCTTGACGATTTC	AAAAAACGAAATAATCGAAATCGAATATATTCGCTCAGTTGATGGTTTTCATATTTTTATTGAATTTATAGTTACAGATCCTCAAATAAAGCTATTTTGAACAACTTTGTGACAAATTTCATTAGAAACGACGAAAAATAAGGAATTGCATTTCTTGACGATTTCAAAAAACGAAATAATCGAAATCGAATATATTCGCTCAGTTGATGGTTTTCATATTTTTATTGAATTTATAGTTACAGATCCTCAAATAAAGCTATTTTGAACAACTTTGTGACAAATTTCATTAGAAACGACGAAAAATAAGGAATTGCATTTCTTGACGATTTCAAAAAACGAAATAATCGAAATCGAATATATTCGCTCAGTTGATGGTTTTCATATTTTTATTGAATTTAT…	TTTCGATTATTTCGTTTTTTGAAATCGTCAAGAAATGCAATTCCTTATTTTTCGTCGTTTCTAATGAAATTTGTCACAAAGTTGTTCAAAATAGCTTTATTTGAGGATCTGTAACTATAAATTCAATAAAAATATGAAAACCATCAACTGAGCGAATATATTCGATTTCGATTATTTCGTTTTTTGAAATCGTCAAGAAATGCAATTCCTTATTTTTCGTCGTTTCTAATGAAATTTGTCACAAAGTTGTTCAAAATAGCTTTATTTGAGGATCTGTAACTATAAATTCAATAAAAATATGAAAACCATCAACTGAGCGAATATATTCGATTTCGATTATTTCGTTTTTTGAAATCGTCAAGAAATGCAATTCCTTATTTTTCGTCGTTTCTAATGAAA…	group1	165	Tdi_LRv5a_scf6	18930000	18940000
seq_454	AAAAAACGAAATAATCGAAATCGAATATATTCGCTCAGTTGATGGTTTTCATATTTTTATTGAATTTATAGTTACAGATCCTCAAATAAAGCTATTTTGAACAACTTGTGAACAAATTTCATTAGAAACGTCGAAAAATAAGGAATTGTATTTCTTGACGATTTCAAAAAAGGAAATAATCGAAATCGAATATATTCGCTCAGTTGATGGTTTTCATATTTTTATTGAATTTATAGTTACAGATCCTCAAATAAAGCTATTTTGAACAACTTGTGAACAAATTTCATTAGAAACGTCGAAAAATAAGGAATTGTCATTTCTTGACGATTTCAAAAATCGAAATCGAATATGTTCGCTCAGTTGATGGTTTACATATTTTTATTGAATTTATAGTTACAA…	AAAAAACGAAATAATCGAAATCGAATATATTCGCTCAGTTGATGGTTTTCATATTTTTATTGAATTTATAGTTACAGATCCTCAAATAAAGCTATTTTGAACAACTTGTGAACAAATTTCATTAGAAACGTCGAAAAATAAGGAATTGTATTTCTTGACGATTTCAAAAAAGGAAATAATCGAAATCGAATATATTCGCTCAGTTGATGGTTTTCATATTTTTATTGAATTTATAGTTACAGATCCTCAAATAAAGCTATTTTGAACAACTTGTGAACAAATTTCATTAGAAACGTCGAAAAATAAGGAATTGTCATTTCTTGACGATTTCAAAAATCGAAATCGAATATGTTCGCTCAGTTGATGGTTTACATATTTTTATTGAATTTATAGTTACAA…	ATGAAAACCATCAACTGAGCGAATATATTCGATTTCGATTATTTCGTTTTTTGAAATCGTCAAGAAATGACAATTCCTTATTTTTCGTCGTTTCTAATGAAATTTGTTCAAAATTGTTCAAAATGACTTTATTTGAGGATTTGTAACTATAAATTCAATAAAAATATGTAAACCATCAACTGAGCGAACATATTCGATTTCGATTTTTGAAATCGTCAAGAAATGACAATTCCTTATTTTTCGACGTTTCTAATGAAATTTGTTCACAAGTTGTTCAAAATAGCTTTATTTGAGGATCTGTAACTATAAATTCAATAAAAATATGAAAACCATCAACTGAGCGAATATATTCGATTTCGATTATTTCCTTTTTTGAAATCGTCAAGAAATACAATTCCT…	group1	487	Tdi_LRv5a_scf6	18930000	18940000
seq_454	AAAAAACGAAATAATCGAAATCGAATATATTCGCTCAGTTGATGGTTTTCATATTTTTATTGAATTTATAGTTACAGATCCTCAAATAAAGCTATTTTGAACAACTTGTGAACAAATTTCATTAGAAACGTCGAAAAATAAGGAATTGTATTTCTTGACGATTTCAAAAAAGGAAATAATCGAAATCGAATATATTCGCTCAGTTGATGGTTTTCATATTTTTATTGAATTTATAGTTACAGATCCTCAAATAAAGCTATTTTGAACAACTTGTGAACAAATTTCATTAGAAACGTCGAAAAATAAGGAATTGTCATTTCTTGACGATTTCAAAAATCGAAATCGAATATGTTCGCTCAGTTGATGGTTTACATATTTTTATTGAATTTATAGTTACAA…	AAAAAACGAAATAATCGAAATCGAATATATTCGCTCAGTTGATGGTTTTCATATTTTTATTGAATTTATAGTTACAGATCCTCAAATAAAGCTATTTTGAACAACTTGTGAACAAATTTCATTAGAAACGTCGAAAAATAAGGAATTGTATTTCTTGACGATTTCAAAAAAGGAAATAATCGAAATCGAATATATTCGCTCAGTTGATGGTTTTCATATTTTTATTGAATTTATAGTTACAGATCCTCAAATAAAGCTATTTTGAACAACTTGTGAACAAATTTCATTAGAAACGTCGAAAAATAAGGAATTGTCATTTCTTGACGATTTCAAAAATCGAAATCGAATATGTTCGCTCAGTTGATGGTTTACATATTTTTATTGAATTTATAGTTACAA…	ATGAAAACCATCAACTGAGCGAATATATTCGATTTCGATTATTTCGTTTTTTGAAATCGTCAAGAAATGACAATTCCTTATTTTTCGTCGTTTCTAATGAAATTTGTTCAAAATTGTTCAAAATGACTTTATTTGAGGATTTGTAACTATAAATTCAATAAAAATATGTAAACCATCAACTGAGCGAACATATTCGATTTCGATTTTTGAAATCGTCAAGAAATGACAATTCCTTATTTTTCGACGTTTCTAATGAAATTTGTTCACAAGTTGTTCAAAATAGCTTTATTTGAGGATCTGTAACTATAAATTCAATAAAAATATGAAAACCATCAACTGAGCGAATATATTCGATTTCGATTATTTCCTTTTTTGAAATCGTCAAGAAATACAATTCCT…	group1	487	Tdi_LRv5a_scf6	18940000	18950000
seq_454	AAAAAACGAAATAATCGAAATCGAATATATTCGCTCAGTTGATGGTTTTCATATTTTTATTGAATTTATAGTTACAGATCCTCAAATAAAGCTATTTTGAACAACTTGTGAACAAATTTCATTAGAAACGTCGAAAAATAAGGAATTGTATTTCTTGACGATTTCAAAAAAGGAAATAATCGAAATCGAATATATTCGCTCAGTTGATGGTTTTCATATTTTTATTGAATTTATAGTTACAGATCCTCAAATAAAGCTATTTTGAACAACTTGTGAACAAATTTCATTAGAAACGTCGAAAAATAAGGAATTGTCATTTCTTGACGATTTCAAAAATCGAAATCGAATATGTTCGCTCAGTTGATGGTTTACATATTTTTATTGAATTTATAGTTACAA…	AAAAAACGAAATAATCGAAATCGAATATATTCGCTCAGTTGATGGTTTTCATATTTTTATTGAATTTATAGTTACAGATCCTCAAATAAAGCTATTTTGAACAACTTGTGAACAAATTTCATTAGAAACGTCGAAAAATAAGGAATTGTATTTCTTGACGATTTCAAAAAAGGAAATAATCGAAATCGAATATATTCGCTCAGTTGATGGTTTTCATATTTTTATTGAATTTATAGTTACAGATCCTCAAATAAAGCTATTTTGAACAACTTGTGAACAAATTTCATTAGAAACGTCGAAAAATAAGGAATTGTCATTTCTTGACGATTTCAAAAATCGAAATCGAATATGTTCGCTCAGTTGATGGTTTACATATTTTTATTGAATTTATAGTTACAA…	ATGAAAACCATCAACTGAGCGAATATATTCGATTTCGATTATTTCGTTTTTTGAAATCGTCAAGAAATGACAATTCCTTATTTTTCGTCGTTTCTAATGAAATTTGTTCAAAATTGTTCAAAATGACTTTATTTGAGGATTTGTAACTATAAATTCAATAAAAATATGTAAACCATCAACTGAGCGAACATATTCGATTTCGATTTTTGAAATCGTCAAGAAATGACAATTCCTTATTTTTCGACGTTTCTAATGAAATTTGTTCACAAGTTGTTCAAAATAGCTTTATTTGAGGATCTGTAACTATAAATTCAATAAAAATATGAAAACCATCAACTGAGCGAATATATTCGATTTCGATTATTTCCTTTTTTGAAATCGTCAAGAAATACAATTCCT…	group1	487	Tdi_LRv5a_scf6	18950000	18951090
seq_454	AAAAAACGAAATAATCGAAATCGAATATATTCGCTCAGTTGATGGTTTTCATATTTTTATTGAATTTATAGTTACAGATCCTCAAATAAAGCTATTTTGAACAACTTGTGAACAAATTTCATTAGAAACGTCGAAAAATAAGGAATTGTATTTCTTGACGATTTCAAAAAAGGAAATAATCGAAATCGAATATATTCGCTCAGTTGATGGTTTTCATATTTTTATTGAATTTATAGTTACAGATCCTCAAATAAAGCTATTTTGAACAACTTGTGAACAAATTTCATTAGAAACGTCGAAAAATAAGGAATTGTCATTTCTTGACGATTTCAAAAATCGAAATCGAATATGTTCGCTCAGTTGATGGTTTACATATTTTTATTGAATTTATAGTTACAA…	AAAAAACGAAATAATCGAAATCGAATATATTCGCTCAGTTGATGGTTTTCATATTTTTATTGAATTTATAGTTACAGATCCTCAAATAAAGCTATTTTGAACAACTTGTGAACAAATTTCATTAGAAACGTCGAAAAATAAGGAATTGTATTTCTTGACGATTTCAAAAAAGGAAATAATCGAAATCGAATATATTCGCTCAGTTGATGGTTTTCATATTTTTATTGAATTTATAGTTACAGATCCTCAAATAAAGCTATTTTGAACAACTTGTGAACAAATTTCATTAGAAACGTCGAAAAATAAGGAATTGTCATTTCTTGACGATTTCAAAAATCGAAATCGAATATGTTCGCTCAGTTGATGGTTTACATATTTTTATTGAATTTATAGTTACAA…	ATGAAAACCATCAACTGAGCGAATATATTCGATTTCGATTATTTCGTTTTTTGAAATCGTCAAGAAATGACAATTCCTTATTTTTCGTCGTTTCTAATGAAATTTGTTCAAAATTGTTCAAAATGACTTTATTTGAGGATTTGTAACTATAAATTCAATAAAAATATGTAAACCATCAACTGAGCGAACATATTCGATTTCGATTTTTGAAATCGTCAAGAAATGACAATTCCTTATTTTTCGACGTTTCTAATGAAATTTGTTCACAAGTTGTTCAAAATAGCTTTATTTGAGGATCTGTAACTATAAATTCAATAAAAATATGAAAACCATCAACTGAGCGAATATATTCGATTTCGATTATTTCCTTTTTTGAAATCGTCAAGAAATACAATTCCT…	group1	487	Tdi_LRv5a_scf6	18923788	18930000
seq_456	AAAAAACGAAATAATCGAAATCGAATATATTCGCTCAGTTGATGGTTTTCATATTTTTATTGAATTTATAGTTACAGAACCTCAAATAAATCTATTTTGAAAACTTTGTGAACAAATTTCATTAGAAACGACGTAAAATAAGGAATTGTCATTTCTTGACGATTTCAGAAAAGGAAATCGATTATGTACAGCTAAGTTGATTTTTTCATATTTTTATTGAATATATATTTACAGTACATCAAATAAAGCTATTTTGAACAACTTGTGAACAAATTTCATTAGAAACGACGAAAAATAAGGAATTGCATTTCTGGACGATTTC	AAAAAACGAAATAATCGAAATCGAATATATTCGCTCAGTTGATGGTTTTCATATTTTTATTGAATTTATAGTTACAGAACCTCAAATAAATCTATTTTGAAAACTTTGTGAACAAATTTCATTAGAAACGACGTAAAATAAGGAATTGTCATTTCTTGACGATTTCAGAAAAGGAAATCGATTATGTACAGCTAAGTTGATTTTTTCATATTTTTATTGAATATATATTTACAGTACATCAAATAAAGCTATTTTGAACAACTTGTGAACAAATTTCATTAGAAACGACGAAAAATAAGGAATTGCATTTCTGGACGATTTCAAAAAACGAAATAATCGAAATCGAATATATTCGCTCAGTTGATGGTTTTCATATTTTTATTGAATTTATAGTTACAG…	TAAATTCAATAAAAATATGAAAACCATCAACTGAGCGAATATATTCGATTTCGATTATTTCGTTTTTTGAAATCGTCCAGAAATGCAATTCCTTATTTTTCGTCGTTTCTAATGAAATTTGTTCACAAGTTGTTCAAAATAGCTTTATTTGATGTACTGTAAATATATATTCAATAAAAATATGAAAAAATCAACTTAGCTGTACATAATCGATTTCCTTTTCTGAAATCGTCAAGAAATGACAATTCCTTATTTTACGTCGTTTCTAATGAAATTTGTTCACAAAGTTTTCAAAATAGATTTATTTGAGGTTCTGTAACTATAAATTCAATAAAAATATGAAAACCATCAACTGAGCGAATATATTCGATTTCGATTATTTCGTTTTTTGAAATCGTC…	group1	322	Tdi_LRv5a_scf6	18950000	18951042
seq_456	AAAAAACGAAATAATCGAAATCGAATATATTCGCTCAGTTGATGGTTTTCATATTTTTATTGAATTTATAGTTACAGAACCTCAAATAAATCTATTTTGAAAACTTTGTGAACAAATTTCATTAGAAACGACGTAAAATAAGGAATTGTCATTTCTTGACGATTTCAGAAAAGGAAATCGATTATGTACAGCTAAGTTGATTTTTTCATATTTTTATTGAATATATATTTACAGTACATCAAATAAAGCTATTTTGAACAACTTGTGAACAAATTTCATTAGAAACGACGAAAAATAAGGAATTGCATTTCTGGACGATTTC	AAAAAACGAAATAATCGAAATCGAATATATTCGCTCAGTTGATGGTTTTCATATTTTTATTGAATTTATAGTTACAGAACCTCAAATAAATCTATTTTGAAAACTTTGTGAACAAATTTCATTAGAAACGACGTAAAATAAGGAATTGTCATTTCTTGACGATTTCAGAAAAGGAAATCGATTATGTACAGCTAAGTTGATTTTTTCATATTTTTATTGAATATATATTTACAGTACATCAAATAAAGCTATTTTGAACAACTTGTGAACAAATTTCATTAGAAACGACGAAAAATAAGGAATTGCATTTCTGGACGATTTCAAAAAACGAAATAATCGAAATCGAATATATTCGCTCAGTTGATGGTTTTCATATTTTTATTGAATTTATAGTTACAG…	TAAATTCAATAAAAATATGAAAACCATCAACTGAGCGAATATATTCGATTTCGATTATTTCGTTTTTTGAAATCGTCCAGAAATGCAATTCCTTATTTTTCGTCGTTTCTAATGAAATTTGTTCACAAGTTGTTCAAAATAGCTTTATTTGATGTACTGTAAATATATATTCAATAAAAATATGAAAAAATCAACTTAGCTGTACATAATCGATTTCCTTTTCTGAAATCGTCAAGAAATGACAATTCCTTATTTTACGTCGTTTCTAATGAAATTTGTTCACAAAGTTTTCAAAATAGATTTATTTGAGGTTCTGTAACTATAAATTCAATAAAAATATGAAAACCATCAACTGAGCGAATATATTCGATTTCGATTATTTCGTTTTTTGAAATCGTC…	group1	322	Tdi_LRv5a_scf6	18948039	18950000
seq_457	AAAAAAGGAAATGATCGAAATCGATTATATTCGCTCAGTTGATGGTTTTCATATTTTTATTGAATTTATAGTTACAGATCCTCAAATAAAGCTATTTTGAACAACTTGTGAACAAATTTCATTAGAAACGTTGAAAAATAAGGAATTGTCATTTCTTGACGATTTC	AAAAAAGGAAATGATCGAAATCGATTATATTCGCTCAGTTGATGGTTTTCATATTTTTATTGAATTTATAGTTACAGATCCTCAAATAAAGCTATTTTGAACAACTTGTGAACAAATTTCATTAGAAACGTTGAAAAATAAGGAATTGTCATTTCTTGACGATTTCAAAAAAGGAAATGATCGAAATCGATTATATTCGCTCAGTTGATGGTTTTCATATTTTTATTGAATTTATAGTTACAGATCCTCAAATAAAGCTATTTTGAACAACTTGTGAACAAATTTCATTAGAAACGTTGAAAAATAAGGAATTGTCATTTCTTGACGATTTCAAAAAAGGAAATGATCGAAATCGATTATATTCGCTCAGTTGATGGTTTTCATATTTTTATTGAATTT…	CCTTTTTTGAAATCGTCAAGAAATGACAATTCCTTATTTTTCAACGTTTCTAATGAAATTTGTTCACAAGTTGTTCAAAATAGCTTTATTTGAGGATCTGTAACTATAAATTCAATAAAAATATGAAAACCATCAACTGAGCGAATATAATCGATTTCGATCATTTCCTTTTTTGAAATCGTCAAGAAATGACAATTCCTTATTTTTCAACGTTTCTAATGAAATTTGTTCACAAGTTGTTCAAAATAGCTTTATTTGAGGATCTGTAACTATAAATTCAATAAAAATATGAAAACCATCAACTGAGCGAATATAATCGATTTCGATCATTTCCTTTTTTGAAATCGTCAAGAAATGACAATTCCTTATTTTTCAACGTTTCTAATGAAATTTGTTCAC…	group1	166	Tdi_LRv5a_scf6	18951591	18954521
seq_458	AAAAAAGAAATGATCGAAATCGAGTATGATCGCTCAGTTGATGGTTTTCATATTTTATTGAATTTATAGTTACAGATCCTCAAATAAAGCTATTTTGAACAATTTGTGAACAAATTTCATTAGAAACGACGAAAAATAAGGAATTGCATTTCTTGACGATTTCAAAAAAGGAAATAATCGAAATCGATTATATTCGCTCAGTTGATGGTTTTCATATTTTTATTGAATTTATATTTACAGATCCTCAAATAAAGCTATTTTGAACAACTTGTGAACAAATTTCATTAGAAACGACGAAGAATAAGGAATTGTCATTTCTTGACGATTTC	AAAAAAGAAATGATCGAAATCGAGTATGATCGCTCAGTTGATGGTTTTCATATTTTATTGAATTTATAGTTACAGATCCTCAAATAAAGCTATTTTGAACAATTTGTGAACAAATTTCATTAGAAACGACGAAAAATAAGGAATTGCATTTCTTGACGATTTCAAAAAAGGAAATAATCGAAATCGATTATATTCGCTCAGTTGATGGTTTTCATATTTTTATTGAATTTATATTTACAGATCCTCAAATAAAGCTATTTTGAACAACTTGTGAACAAATTTCATTAGAAACGACGAAGAATAAGGAATTGTCATTTCTTGACGATTTCAAAAAAGAAATGATCGAAATCGAGTATGATCGCTCAGTTGATGGTTTTCATATTTTATTGAATTTATAGT…	TACTCGATTTCGATCATTTCTTTTTTGAAATCGTCAAGAAATGACAATTCCTTATTCTTCGTCGTTTCTAATGAAATTTGTTCACAAGTTGTTCAAAATAGCTTTATTTGAGGATCTGTAAATATAAATTCAATAAAAATATGAAAACCATCAACTGAGCGAATATAATCGATTTCGATTATTTCCTTTTTTGAAATCGTCAAGAAATGCAATTCCTTATTTTTCGTCGTTTCTAATGAAATTTGTTCACAAATTGTTCAAAATAGCTTTATTTGAGGATCTGTAACTATAAATTCAATAAAATATGAAAACCATCAACTGAGCGATCATACTCGATTTCGATCATTTCTTTTTTGAAATCGTCAAGAAATGACAATTCCTTATTCTTCGTCGTTTCTA…	group1	329	Tdi_LRv5a_scf6	18951591	18956148
seq_459	AAAAAAGGAAATAATCGAAATCGATTATATTCGCTCAGTTGATGGTTTTCATATTTTTATTGAATTTATAGTTACAGATCCTCAATTAATGCTATTTTGAACAACTTGTGAACAAATTTCATTAGAAACGACGAAAAATAAGGAATTGTCATTTCTTGACGATTTCAAAAATGGAAATTGATTATGTACCGCTCAATTGATTTTTTCCCCTTCTTTTATTGAAATATAGTTACAGAACATCATGTATAGCTATTTTGAACAACTTGTGAACAAATTTCACTAGAAACGACGAAGAATAAGGAACTATCATTTTTTGACGATTTCATAAAAAGAAATGATCGAAATCGAGTGTGTTCGTTCAGTTGATGGTTTGCATATTTTATCGAACTTATAGTTAGA…	AAAAAAGGAAATAATCGAAATCGATTATATTCGCTCAGTTGATGGTTTTCATATTTTTATTGAATTTATAGTTACAGATCCTCAATTAATGCTATTTTGAACAACTTGTGAACAAATTTCATTAGAAACGACGAAAAATAAGGAATTGTCATTTCTTGACGATTTCAAAAATGGAAATTGATTATGTACCGCTCAATTGATTTTTTCCCCTTCTTTTATTGAAATATAGTTACAGAACATCATGTATAGCTATTTTGAACAACTTGTGAACAAATTTCACTAGAAACGACGAAGAATAAGGAACTATCATTTTTTGACGATTTCATAAAAAGAAATGATCGAAATCGAGTGTGTTCGTTCAGTTGATGGTTTGCATATTTTATCGAACTTATAGTTAGA…	AAACCATCAACTGAACGAACATATTCATCGAATTTCGATTTTTGAAATCGTCAAGAAATGACAATTCCTAACTTTTCGACGTTTCTAATGAAACTTGTTCACAAGTTGTTCAAAATAGTTTTATTTGAGGATCTGTAAATATAAATTCATTAAAAATATGAAAATCTTCAACTGAACGAATATAATCGATTTCGATTATTTCCTTTTATGAAATCGTCAAGAAATATTAATTCCTTATTTTTCAACGTTTCTAATGAAATTTGTTCCAAAACTGTTCAAAATAGCCTTATTTGAGGCTCTCTAACTATAAGTTCGATAAAATATGCAAACCATCAACTGAACGAACACACTCGATTTCGATCATTTCTTTTTATGAAATCGTCAAAAAATGATAGTTCC…	group1	1302	Tdi_LRv5a_scf6	18951686	18954521
seq_460	AAAAAGCGAAATCGATTATGTACGCTCAGTTGATTGTTTTCATATTTTTATTGAATTTATAGTTACAGAACCTCAAGTAAATCTATTTTGAACAACTTTGTGAACAAATTTCATTAGAAACGACTTAGAATAAGGAATTGTCATTTCTTGACGATTTC	AAAAAGCGAAATCGATTATGTACGCTCAGTTGATTGTTTTCATATTTTTATTGAATTTATAGTTACAGAACCTCAAGTAAATCTATTTTGAACAACTTTGTGAACAAATTTCATTAGAAACGACTTAGAATAAGGAATTGTCATTTCTTGACGATTTCAAAAAGCGAAATCGATTATGTACGCTCAGTTGATTGTTTTCATATTTTTATTGAATTTATAGTTACAGAACCTCAAGTAAATCTATTTTGAACAACTTTGTGAACAAATTTCATTAGAAACGACTTAGAATAAGGAATTGTCATTTCTTGACGATTTCAAAAAGCGAAATCGATTATGTACGCTCAGTTGATTGTTTTCATATTTTTATTGAATTTATAGTTACAGAACCTCAAGTAAATC…	TTCACAAAGTTGTTCAAAATAGATTTACTTGAGGTTCTGTAACTATAAATTCAATAAAAATATGAAAACAATCAACTGAGCGTACATAATCGATTTCGCTTTTTGAAATCGTCAAGAAATGACAATTCCTTATTCTAAGTCGTTTCTAATGAAATTTGTTCACAAAGTTGTTCAAAATAGATTTACTTGAGGTTCTGTAACTATAAATTCAATAAAAATATGAAAACAATCAACTGAGCGTACATAATCGATTTCGCTTTTTGAAATCGTCAAGAAATGACAATTCCTTATTCTAAGTCGTTTCTAATGAAATTTGTTCACAAAGTTGTTCAAAATAGATTTACTTGAGGTTCTGTAACTATAAATTCAATAAAAATATGAAAACAATCAACTGAGCGT…	group1	158	Tdi_LRv5a_scf6	18954517	18956053
seq_463	AAAAAAGGAAATAATCGAAATCGATGTATTCGCTCAGTTGATGGTTTTCATACTTTTATTGAATTTATAGTTACAGAACCTCAAGTAAATCTATTTTGAACAACTTGTGAACAAATTTCATTAGAAACGACGAAGAATAAGGAATTGCATTTCTTGACGATTTC	AAAAAAGGAAATAATCGAAATCGATGTATTCGCTCAGTTGATGGTTTTCATACTTTTATTGAATTTATAGTTACAGAACCTCAAGTAAATCTATTTTGAACAACTTGTGAACAAATTTCATTAGAAACGACGAAGAATAAGGAATTGCATTTCTTGACGATTTCAAAAAAGGAAATAATCGAAATCGATGTATTCGCTCAGTTGATGGTTTTCATACTTTTATTGAATTTATAGTTACAGAACCTCAAGTAAATCTATTTTGAACAACTTGTGAACAAATTTCATTAGAAACGACGAAGAATAAGGAATTGCATTTCTTGACGATTTCAAAAAAGGAAATAATCGAAATCGATGTATTCGCTCAGTTGATGGTTTTCATACTTTTATTGAATTTATAGT…	CGAATACATCGATTTCGATTATTTCCTTTTTTGAAATCGTCAAGAAATGCAATTCCTTATTCTTCGTCGTTTCTAATGAAATTTGTTCACAAGTTGTTCAAAATAGATTTACTTGAGGTTCTGTAACTATAAATTCAATAAAAGTATGAAAACCATCAACTGAGCGAATACATCGATTTCGATTATTTCCTTTTTTGAAATCGTCAAGAAATGCAATTCCTTATTCTTCGTCGTTTCTAATGAAATTTGTTCACAAGTTGTTCAAAATAGATTTACTTGAGGTTCTGTAACTATAAATTCAATAAAAGTATGAAAACCATCAACTGAGCGAATACATCGATTTCGATTATTTCCTTTTTTGAAATCGTCAAGAAATGCAATTCCTTATTCTTCGTCGTT…	group1	164	Tdi_LRv5a_scf6	18956237	18956846
seq_465	AAAAATAAGGAATTGTCATTTCTTGACGATTTCAAAAATCGAAATGATCGAAATCGAATATGATCGCTCAGTTGATGGTTTTCATATTTTTATTGAATTTATATTTACAGATCCTCAAATAAAGCTATTTTGAACAACTTGTGAACAAATTTCATTAGAAACGTCG	AAAAATAAGGAATTGTCATTTCTTGACGATTTCAAAAATCGAAATGATCGAAATCGAATATGATCGCTCAGTTGATGGTTTTCATATTTTTATTGAATTTATATTTACAGATCCTCAAATAAAGCTATTTTGAACAACTTGTGAACAAATTTCATTAGAAACGTCGAAAAATAAGGAATTGTCATTTCTTGACGATTTCAAAAATCGAAATGATCGAAATCGAATATGATCGCTCAGTTGATGGTTTTCATATTTTTATTGAATTTATATTTACAGATCCTCAAATAAAGCTATTTTGAACAACTTGTGAACAAATTTCATTAGAAACGTCGAAAAATAAGGAATTGTCATTTCTTGACGATTTCAAAAATCGAAATGATCGAAATCGAATATGATCGC…	TTATTTTTCGACGTTTCTAATGAAATTTGTTCACAAGTTGTTCAAAATAGCTTTATTTGAGGATCTGTAAATATAAATTCAATAAAAATATGAAAACCATCAACTGAGCGATCATATTCGATTTCGATCATTTCGATTTTTGAAATCGTCAAGAAATGACAATTCCTTATTTTTCGACGTTTCTAATGAAATTTGTTCACAAGTTGTTCAAAATAGCTTTATTTGAGGATCTGTAAATATAAATTCAATAAAAATATGAAAACCATCAACTGAGCGATCATATTCGATTTCGATCATTTCGATTTTTGAAATCGTCAAGAAATGACAATTCCTTATTTTTCGACGTTTCTAATGAAATTTGTTCACAAGTTGTTCAAAATAGCTTTATTTGAGGATCTG…	group1	166	Tdi_LRv5a_scf6	18960673	18961271
seq_469	AAAAAATAAATGATCGAAATCGAGTATGTTCGCTCAGTTGATGGTTTTCATATTTTTATTGAATTTATAGTTACAGATCCTCAAATAAAGCTATTTTGAACATTTTGTGAACAAATTTCATTAGAAACGACGAAAAATAAGGAATTATCATTTCTTGACGATTTC	AAAAAATAAATGATCGAAATCGAGTATGTTCGCTCAGTTGATGGTTTTCATATTTTTATTGAATTTATAGTTACAGATCCTCAAATAAAGCTATTTTGAACATTTTGTGAACAAATTTCATTAGAAACGACGAAAAATAAGGAATTATCATTTCTTGACGATTTCAAAAAATAAATGATCGAAATCGAGTATGTTCGCTCAGTTGATGGTTTTCATATTTTTATTGAATTTATAGTTACAGATCCTCAAATAAAGCTATTTTGAACATTTTGTGAACAAATTTCATTAGAAACGACGAAAAATAAGGAATTATCATTTCTTGACGATTTCAAAAAATAAATGATCGAAATCGAGTATGTTCGCTCAGTTGATGGTTTTCATATTTTTATTGAATTTATA…	ATTTCGATCATTTATTTTTTGAAATCGTCAAGAAATGATAATTCCTTATTTTTCGTCGTTTCTAATGAAATTTGTTCACAAAATGTTCAAAATAGCTTTATTTGAGGATCTGTAACTATAAATTCAATAAAAATATGAAAACCATCAACTGAGCGAACATACTCGATTTCGATCATTTATTTTTTGAAATCGTCAAGAAATGATAATTCCTTATTTTTCGTCGTTTCTAATGAAATTTGTTCACAAAATGTTCAAAATAGCTTTATTTGAGGATCTGTAACTATAAATTCAATAAAAATATGAAAACCATCAACTGAGCGAACATACTCGATTTCGATCATTTATTTTTTGAAATCGTCAAGAAATGATAATTCCTTATTTTTCGTCGTTTCTAATGAA…	group1	165	Tdi_LRv5a_scf6	18961280	18961814
seq_470	AAAAAAGAAATGATCGAAATCGAGTATGTTCGCTCAGTTGATGGTTTTCATATTTTTATGAACTTATAGTTACAGATCCTCAAATAAAGCTATTTTGAACAATTTGGAACAAATTTCATTAGAAACGTTGAAAAATAAGGAATTGATCATTTCTTGACGATTTCAAAAATACGAAATCGATTATATTCGCTCAGTTGATGGTTTTCATATTTTTATTGAATTTATATTTACAGATCCTCAAATAAAGCTATTTTGAACAACTTGTGAACAAATTTCATTAGAAACGACAAAAATAAGGAATTGTCATTTCTAGACGATTTCAAAAATCGAAATGATCGAAATCGATTATGTTCGCTCAGTTGATGGTTTTCATATTTTTATTGAATTTATAGTTACAGA…	AAAAAAGAAATGATCGAAATCGAGTATGTTCGCTCAGTTGATGGTTTTCATATTTTTATGAACTTATAGTTACAGATCCTCAAATAAAGCTATTTTGAACAATTTGGAACAAATTTCATTAGAAACGTTGAAAAATAAGGAATTGATCATTTCTTGACGATTTCAAAAATACGAAATCGATTATATTCGCTCAGTTGATGGTTTTCATATTTTTATTGAATTTATATTTACAGATCCTCAAATAAAGCTATTTTGAACAACTTGTGAACAAATTTCATTAGAAACGACAAAAATAAGGAATTGTCATTTCTAGACGATTTCAAAAATCGAAATGATCGAAATCGATTATGTTCGCTCAGTTGATGGTTTTCATATTTTTATTGAATTTATAGTTACAGA…	ATATGAAAACCATCAACTGAGCGAACATACTCGATTTCGATCATTTCTTTTTTGAAATCGTCAAGAAATGATAATTCCTTATTCTTCATCGTTTCTAATGAAATTTGTTCACAAATTGTTCAAAATAGCTTTACTTGATGTTCTGTAACTATAATTTCAATAAAATATGAAAACAATCAACTGAGCGATACATCGATTTCGATCATTTCTTTTTTGAAATCGTCAAGAAATGACAATTCCTTATTCTTAGTCGTTTCTAATGAAATTTGTTCACAAGTTGTTCAAAATAGCTTTACTTGAGGATCTGTAACTATAAATTCAATAAAAATATGAAAACCATCAACTGAGCGAACATAATCGATTTCGATCATTTCGATTTTTGAAATCGTCTAGAAATGA…	group1	649	Tdi_LRv5a_scf6	18961280	18967341
seq_472	AAAAAAGGAAATAATCGAAATCGATTATATTCGCTCAGTTGATGGTTTTCATATTTTTATTGAATTTATAGTTACAGATCCTCAAATAAAGCTATTTTGAACAACTTGTGAACAAATTTCATTAGAAACGACGAAAAATAAGGAATTGCATTTCTTGACGATTTC	AAAAAAGGAAATAATCGAAATCGATTATATTCGCTCAGTTGATGGTTTTCATATTTTTATTGAATTTATAGTTACAGATCCTCAAATAAAGCTATTTTGAACAACTTGTGAACAAATTTCATTAGAAACGACGAAAAATAAGGAATTGCATTTCTTGACGATTTCAAAAAAGGAAATAATCGAAATCGATTATATTCGCTCAGTTGATGGTTTTCATATTTTTATTGAATTTATAGTTACAGATCCTCAAATAAAGCTATTTTGAACAACTTGTGAACAAATTTCATTAGAAACGACGAAAAATAAGGAATTGCATTTCTTGACGATTTCAAAAAAGGAAATAATCGAAATCGATTATATTCGCTCAGTTGATGGTTTTCATATTTTTATTGAATTTAT…	TTTCGATTATTTCCTTTTTTGAAATCGTCAAGAAATGCAATTCCTTATTTTTCGTCGTTTCTAATGAAATTTGTTCACAAGTTGTTCAAAATAGCTTTATTTGAGGATCTGTAACTATAAATTCAATAAAAATATGAAAACCATCAACTGAGCGAATATAATCGATTTCGATTATTTCCTTTTTTGAAATCGTCAAGAAATGCAATTCCTTATTTTTCGTCGTTTCTAATGAAATTTGTTCACAAGTTGTTCAAAATAGCTTTATTTGAGGATCTGTAACTATAAATTCAATAAAAATATGAAAACCATCAACTGAGCGAATATAATCGATTTCGATTATTTCCTTTTTTGAAATCGTCAAGAAATGCAATTCCTTATTTTTCGTCGTTTCTAATGAAA…	group1	165	Tdi_LRv5a_scf6	18961835	18967375
seq_473	AAAAAAGAAATAATCGAAATCGATTATATTCGCTCAGTTGATGGTTTTCATATTTTTATTGAATTTATAGTTACAAACCTCAAATAAAGCTATTTTGAACAACTTGTGAACAAATTTCATTAGAAACGACAAAAATAAGGAATTGTCATTTCTTGACGATTTCAAAAAAGAAATGATCGAAATCGAGTATGTTCGCTCAGTTGATGGTTTTCATATTTTTATTGAATTTATAGTTACAGATCCTCAAATAAAGCTATTTTGAACAACTTTGTGAACAAATTTCATTAGAAACGTCGAAAAATAAGGAATTGTCATTTCTTGACGATTTC	AAAAAAGAAATAATCGAAATCGATTATATTCGCTCAGTTGATGGTTTTCATATTTTTATTGAATTTATAGTTACAAACCTCAAATAAAGCTATTTTGAACAACTTGTGAACAAATTTCATTAGAAACGACAAAAATAAGGAATTGTCATTTCTTGACGATTTCAAAAAAGAAATGATCGAAATCGAGTATGTTCGCTCAGTTGATGGTTTTCATATTTTTATTGAATTTATAGTTACAGATCCTCAAATAAAGCTATTTTGAACAACTTTGTGAACAAATTTCATTAGAAACGTCGAAAAATAAGGAATTGTCATTTCTTGACGATTTCAAAAAAGAAATAATCGAAATCGATTATATTCGCTCAGTTGATGGTTTTCATATTTTTATTGAATTTATAG…	TAATCGATTTCGATTATTTCTTTTTTGAAATCGTCAAGAAATGACAATTCCTTATTTTTCGACGTTTCTAATGAAATTTGTTCACAAAGTTGTTCAAAATAGCTTTATTTGAGGATCTGTAACTATAAATTCAATAAAAATATGAAAACCATCAACTGAGCGAACATACTCGATTTCGATCATTTCTTTTTTGAAATCGTCAAGAAATGACAATTCCTTATTTTTGTCGTTTCTAATGAAATTTGTTCACAAGTTGTTCAAAATAGCTTTATTTGAGGTTTGTAACTATAAATTCAATAAAAATATGAAAACCATCAACTGAGCGAATATAATCGATTTCGATTATTTCTTTTTTGAAATCGTCAAGAAATGACAATTCCTTATTTTTCGACGTTTCTA…	group1	329	Tdi_LRv5a_scf6	18970449	18976847
seq_474	AAAAAAGAAATGATCGAAATCGAGTATGTTCGCTCAGTTGATGGTTTTCATATTTTATTGAATTTATAGTTACAGATCCTCAAATAAAGCTATTTTGAACAATTTTGAACAAATTTCATTAGAAACGTTGAAAAATAAGGAATTGTCATTTCTTGACGATTTCAAAAAAGGAAATAATCGAAATCGATTATATTCGCTCAGTTGATGGTTTTCATATTTTTATTGAATTTATAGTTACAGATCCTCAAATAAAGCTATTTTGAACAACTTGTGAACAAATTTCATTAGAAACGACGAAAAATAAGGAATTGTCATTTCTTGACGATTTCAAAAAAGGAAATAATCGAAATCGAGTATGTTCGCTCAGTTGATGGTTTTCATATTTTTATTGAATTTATA…	AAAAAAGAAATGATCGAAATCGAGTATGTTCGCTCAGTTGATGGTTTTCATATTTTATTGAATTTATAGTTACAGATCCTCAAATAAAGCTATTTTGAACAATTTTGAACAAATTTCATTAGAAACGTTGAAAAATAAGGAATTGTCATTTCTTGACGATTTCAAAAAAGGAAATAATCGAAATCGATTATATTCGCTCAGTTGATGGTTTTCATATTTTTATTGAATTTATAGTTACAGATCCTCAAATAAAGCTATTTTGAACAACTTGTGAACAAATTTCATTAGAAACGACGAAAAATAAGGAATTGTCATTTCTTGACGATTTCAAAAAAGGAAATAATCGAAATCGAGTATGTTCGCTCAGTTGATGGTTTTCATATTTTTATTGAATTTATA…	ACTGAGCGAACATACTCGATTTCGATCATTTCTTTTTTGAAATCGTCAAGAAATGACAATTCCTTATTTTTCGTCGTTTCTAATGAAATTTGTTCACAAGTTGTTCAAAATAGCTTTATTTGAGGTTCTGTAACTATAAATTCAATAAAAAATGAAAACATCAACTGAGCGATTACATATTCGATATTTCCTTTTTTGAAATCGTCAAGAAATGACAATTCCTTATTTTTCGTCGTTTCTAATGAAATTTGTTCACAAGTTGTTCAAAATAGCTTTATTTGAGGATCTGTAACTATAAATTCAATAAAAATATGAAAACCATCAACTGAGCGAACATACTCGATTTCGATTATTTCCTTTTTTGAAATCGTCAAGAAATGACAATTCCTTATTTTTCGT…	group1	654	Tdi_LRv5a_scf6	18990000	19000000
seq_474	AAAAAAGAAATGATCGAAATCGAGTATGTTCGCTCAGTTGATGGTTTTCATATTTTATTGAATTTATAGTTACAGATCCTCAAATAAAGCTATTTTGAACAATTTTGAACAAATTTCATTAGAAACGTTGAAAAATAAGGAATTGTCATTTCTTGACGATTTCAAAAAAGGAAATAATCGAAATCGATTATATTCGCTCAGTTGATGGTTTTCATATTTTTATTGAATTTATAGTTACAGATCCTCAAATAAAGCTATTTTGAACAACTTGTGAACAAATTTCATTAGAAACGACGAAAAATAAGGAATTGTCATTTCTTGACGATTTCAAAAAAGGAAATAATCGAAATCGAGTATGTTCGCTCAGTTGATGGTTTTCATATTTTTATTGAATTTATA…	AAAAAAGAAATGATCGAAATCGAGTATGTTCGCTCAGTTGATGGTTTTCATATTTTATTGAATTTATAGTTACAGATCCTCAAATAAAGCTATTTTGAACAATTTTGAACAAATTTCATTAGAAACGTTGAAAAATAAGGAATTGTCATTTCTTGACGATTTCAAAAAAGGAAATAATCGAAATCGATTATATTCGCTCAGTTGATGGTTTTCATATTTTTATTGAATTTATAGTTACAGATCCTCAAATAAAGCTATTTTGAACAACTTGTGAACAAATTTCATTAGAAACGACGAAAAATAAGGAATTGTCATTTCTTGACGATTTCAAAAAAGGAAATAATCGAAATCGAGTATGTTCGCTCAGTTGATGGTTTTCATATTTTTATTGAATTTATA…	ACTGAGCGAACATACTCGATTTCGATCATTTCTTTTTTGAAATCGTCAAGAAATGACAATTCCTTATTTTTCGTCGTTTCTAATGAAATTTGTTCACAAGTTGTTCAAAATAGCTTTATTTGAGGTTCTGTAACTATAAATTCAATAAAAAATGAAAACATCAACTGAGCGATTACATATTCGATATTTCCTTTTTTGAAATCGTCAAGAAATGACAATTCCTTATTTTTCGTCGTTTCTAATGAAATTTGTTCACAAGTTGTTCAAAATAGCTTTATTTGAGGATCTGTAACTATAAATTCAATAAAAATATGAAAACCATCAACTGAGCGAACATACTCGATTTCGATTATTTCCTTTTTTGAAATCGTCAAGAAATGACAATTCCTTATTTTTCGT…	group1	654	Tdi_LRv5a_scf6	19030000	19030126
seq_474	AAAAAAGAAATGATCGAAATCGAGTATGTTCGCTCAGTTGATGGTTTTCATATTTTATTGAATTTATAGTTACAGATCCTCAAATAAAGCTATTTTGAACAATTTTGAACAAATTTCATTAGAAACGTTGAAAAATAAGGAATTGTCATTTCTTGACGATTTCAAAAAAGGAAATAATCGAAATCGATTATATTCGCTCAGTTGATGGTTTTCATATTTTTATTGAATTTATAGTTACAGATCCTCAAATAAAGCTATTTTGAACAACTTGTGAACAAATTTCATTAGAAACGACGAAAAATAAGGAATTGTCATTTCTTGACGATTTCAAAAAAGGAAATAATCGAAATCGAGTATGTTCGCTCAGTTGATGGTTTTCATATTTTTATTGAATTTATA…	AAAAAAGAAATGATCGAAATCGAGTATGTTCGCTCAGTTGATGGTTTTCATATTTTATTGAATTTATAGTTACAGATCCTCAAATAAAGCTATTTTGAACAATTTTGAACAAATTTCATTAGAAACGTTGAAAAATAAGGAATTGTCATTTCTTGACGATTTCAAAAAAGGAAATAATCGAAATCGATTATATTCGCTCAGTTGATGGTTTTCATATTTTTATTGAATTTATAGTTACAGATCCTCAAATAAAGCTATTTTGAACAACTTGTGAACAAATTTCATTAGAAACGACGAAAAATAAGGAATTGTCATTTCTTGACGATTTCAAAAAAGGAAATAATCGAAATCGAGTATGTTCGCTCAGTTGATGGTTTTCATATTTTTATTGAATTTATA…	ACTGAGCGAACATACTCGATTTCGATCATTTCTTTTTTGAAATCGTCAAGAAATGACAATTCCTTATTTTTCGTCGTTTCTAATGAAATTTGTTCACAAGTTGTTCAAAATAGCTTTATTTGAGGTTCTGTAACTATAAATTCAATAAAAAATGAAAACATCAACTGAGCGATTACATATTCGATATTTCCTTTTTTGAAATCGTCAAGAAATGACAATTCCTTATTTTTCGTCGTTTCTAATGAAATTTGTTCACAAGTTGTTCAAAATAGCTTTATTTGAGGATCTGTAACTATAAATTCAATAAAAATATGAAAACCATCAACTGAGCGAACATACTCGATTTCGATTATTTCCTTTTTTGAAATCGTCAAGAAATGACAATTCCTTATTTTTCGT…	group1	654	Tdi_LRv5a_scf6	19010000	19020000
seq_474	AAAAAAGAAATGATCGAAATCGAGTATGTTCGCTCAGTTGATGGTTTTCATATTTTATTGAATTTATAGTTACAGATCCTCAAATAAAGCTATTTTGAACAATTTTGAACAAATTTCATTAGAAACGTTGAAAAATAAGGAATTGTCATTTCTTGACGATTTCAAAAAAGGAAATAATCGAAATCGATTATATTCGCTCAGTTGATGGTTTTCATATTTTTATTGAATTTATAGTTACAGATCCTCAAATAAAGCTATTTTGAACAACTTGTGAACAAATTTCATTAGAAACGACGAAAAATAAGGAATTGTCATTTCTTGACGATTTCAAAAAAGGAAATAATCGAAATCGAGTATGTTCGCTCAGTTGATGGTTTTCATATTTTTATTGAATTTATA…	AAAAAAGAAATGATCGAAATCGAGTATGTTCGCTCAGTTGATGGTTTTCATATTTTATTGAATTTATAGTTACAGATCCTCAAATAAAGCTATTTTGAACAATTTTGAACAAATTTCATTAGAAACGTTGAAAAATAAGGAATTGTCATTTCTTGACGATTTCAAAAAAGGAAATAATCGAAATCGATTATATTCGCTCAGTTGATGGTTTTCATATTTTTATTGAATTTATAGTTACAGATCCTCAAATAAAGCTATTTTGAACAACTTGTGAACAAATTTCATTAGAAACGACGAAAAATAAGGAATTGTCATTTCTTGACGATTTCAAAAAAGGAAATAATCGAAATCGAGTATGTTCGCTCAGTTGATGGTTTTCATATTTTTATTGAATTTATA…	ACTGAGCGAACATACTCGATTTCGATCATTTCTTTTTTGAAATCGTCAAGAAATGACAATTCCTTATTTTTCGTCGTTTCTAATGAAATTTGTTCACAAGTTGTTCAAAATAGCTTTATTTGAGGTTCTGTAACTATAAATTCAATAAAAAATGAAAACATCAACTGAGCGATTACATATTCGATATTTCCTTTTTTGAAATCGTCAAGAAATGACAATTCCTTATTTTTCGTCGTTTCTAATGAAATTTGTTCACAAGTTGTTCAAAATAGCTTTATTTGAGGATCTGTAACTATAAATTCAATAAAAATATGAAAACCATCAACTGAGCGAACATACTCGATTTCGATTATTTCCTTTTTTGAAATCGTCAAGAAATGACAATTCCTTATTTTTCGT…	group1	654	Tdi_LRv5a_scf6	18980000	18990000
seq_474	AAAAAAGAAATGATCGAAATCGAGTATGTTCGCTCAGTTGATGGTTTTCATATTTTATTGAATTTATAGTTACAGATCCTCAAATAAAGCTATTTTGAACAATTTTGAACAAATTTCATTAGAAACGTTGAAAAATAAGGAATTGTCATTTCTTGACGATTTCAAAAAAGGAAATAATCGAAATCGATTATATTCGCTCAGTTGATGGTTTTCATATTTTTATTGAATTTATAGTTACAGATCCTCAAATAAAGCTATTTTGAACAACTTGTGAACAAATTTCATTAGAAACGACGAAAAATAAGGAATTGTCATTTCTTGACGATTTCAAAAAAGGAAATAATCGAAATCGAGTATGTTCGCTCAGTTGATGGTTTTCATATTTTTATTGAATTTATA…	AAAAAAGAAATGATCGAAATCGAGTATGTTCGCTCAGTTGATGGTTTTCATATTTTATTGAATTTATAGTTACAGATCCTCAAATAAAGCTATTTTGAACAATTTTGAACAAATTTCATTAGAAACGTTGAAAAATAAGGAATTGTCATTTCTTGACGATTTCAAAAAAGGAAATAATCGAAATCGATTATATTCGCTCAGTTGATGGTTTTCATATTTTTATTGAATTTATAGTTACAGATCCTCAAATAAAGCTATTTTGAACAACTTGTGAACAAATTTCATTAGAAACGACGAAAAATAAGGAATTGTCATTTCTTGACGATTTCAAAAAAGGAAATAATCGAAATCGAGTATGTTCGCTCAGTTGATGGTTTTCATATTTTTATTGAATTTATA…	ACTGAGCGAACATACTCGATTTCGATCATTTCTTTTTTGAAATCGTCAAGAAATGACAATTCCTTATTTTTCGTCGTTTCTAATGAAATTTGTTCACAAGTTGTTCAAAATAGCTTTATTTGAGGTTCTGTAACTATAAATTCAATAAAAAATGAAAACATCAACTGAGCGATTACATATTCGATATTTCCTTTTTTGAAATCGTCAAGAAATGACAATTCCTTATTTTTCGTCGTTTCTAATGAAATTTGTTCACAAGTTGTTCAAAATAGCTTTATTTGAGGATCTGTAACTATAAATTCAATAAAAATATGAAAACCATCAACTGAGCGAACATACTCGATTTCGATTATTTCCTTTTTTGAAATCGTCAAGAAATGACAATTCCTTATTTTTCGT…	group1	654	Tdi_LRv5a_scf6	19020000	19030000
seq_474	AAAAAAGAAATGATCGAAATCGAGTATGTTCGCTCAGTTGATGGTTTTCATATTTTATTGAATTTATAGTTACAGATCCTCAAATAAAGCTATTTTGAACAATTTTGAACAAATTTCATTAGAAACGTTGAAAAATAAGGAATTGTCATTTCTTGACGATTTCAAAAAAGGAAATAATCGAAATCGATTATATTCGCTCAGTTGATGGTTTTCATATTTTTATTGAATTTATAGTTACAGATCCTCAAATAAAGCTATTTTGAACAACTTGTGAACAAATTTCATTAGAAACGACGAAAAATAAGGAATTGTCATTTCTTGACGATTTCAAAAAAGGAAATAATCGAAATCGAGTATGTTCGCTCAGTTGATGGTTTTCATATTTTTATTGAATTTATA…	AAAAAAGAAATGATCGAAATCGAGTATGTTCGCTCAGTTGATGGTTTTCATATTTTATTGAATTTATAGTTACAGATCCTCAAATAAAGCTATTTTGAACAATTTTGAACAAATTTCATTAGAAACGTTGAAAAATAAGGAATTGTCATTTCTTGACGATTTCAAAAAAGGAAATAATCGAAATCGATTATATTCGCTCAGTTGATGGTTTTCATATTTTTATTGAATTTATAGTTACAGATCCTCAAATAAAGCTATTTTGAACAACTTGTGAACAAATTTCATTAGAAACGACGAAAAATAAGGAATTGTCATTTCTTGACGATTTCAAAAAAGGAAATAATCGAAATCGAGTATGTTCGCTCAGTTGATGGTTTTCATATTTTTATTGAATTTATA…	ACTGAGCGAACATACTCGATTTCGATCATTTCTTTTTTGAAATCGTCAAGAAATGACAATTCCTTATTTTTCGTCGTTTCTAATGAAATTTGTTCACAAGTTGTTCAAAATAGCTTTATTTGAGGTTCTGTAACTATAAATTCAATAAAAAATGAAAACATCAACTGAGCGATTACATATTCGATATTTCCTTTTTTGAAATCGTCAAGAAATGACAATTCCTTATTTTTCGTCGTTTCTAATGAAATTTGTTCACAAGTTGTTCAAAATAGCTTTATTTGAGGATCTGTAACTATAAATTCAATAAAAATATGAAAACCATCAACTGAGCGAACATACTCGATTTCGATTATTTCCTTTTTTGAAATCGTCAAGAAATGACAATTCCTTATTTTTCGT…	group1	654	Tdi_LRv5a_scf6	18970449	18980000
seq_474	AAAAAAGAAATGATCGAAATCGAGTATGTTCGCTCAGTTGATGGTTTTCATATTTTATTGAATTTATAGTTACAGATCCTCAAATAAAGCTATTTTGAACAATTTTGAACAAATTTCATTAGAAACGTTGAAAAATAAGGAATTGTCATTTCTTGACGATTTCAAAAAAGGAAATAATCGAAATCGATTATATTCGCTCAGTTGATGGTTTTCATATTTTTATTGAATTTATAGTTACAGATCCTCAAATAAAGCTATTTTGAACAACTTGTGAACAAATTTCATTAGAAACGACGAAAAATAAGGAATTGTCATTTCTTGACGATTTCAAAAAAGGAAATAATCGAAATCGAGTATGTTCGCTCAGTTGATGGTTTTCATATTTTTATTGAATTTATA…	AAAAAAGAAATGATCGAAATCGAGTATGTTCGCTCAGTTGATGGTTTTCATATTTTATTGAATTTATAGTTACAGATCCTCAAATAAAGCTATTTTGAACAATTTTGAACAAATTTCATTAGAAACGTTGAAAAATAAGGAATTGTCATTTCTTGACGATTTCAAAAAAGGAAATAATCGAAATCGATTATATTCGCTCAGTTGATGGTTTTCATATTTTTATTGAATTTATAGTTACAGATCCTCAAATAAAGCTATTTTGAACAACTTGTGAACAAATTTCATTAGAAACGACGAAAAATAAGGAATTGTCATTTCTTGACGATTTCAAAAAAGGAAATAATCGAAATCGAGTATGTTCGCTCAGTTGATGGTTTTCATATTTTTATTGAATTTATA…	ACTGAGCGAACATACTCGATTTCGATCATTTCTTTTTTGAAATCGTCAAGAAATGACAATTCCTTATTTTTCGTCGTTTCTAATGAAATTTGTTCACAAGTTGTTCAAAATAGCTTTATTTGAGGTTCTGTAACTATAAATTCAATAAAAAATGAAAACATCAACTGAGCGATTACATATTCGATATTTCCTTTTTTGAAATCGTCAAGAAATGACAATTCCTTATTTTTCGTCGTTTCTAATGAAATTTGTTCACAAGTTGTTCAAAATAGCTTTATTTGAGGATCTGTAACTATAAATTCAATAAAAATATGAAAACCATCAACTGAGCGAACATACTCGATTTCGATTATTTCCTTTTTTGAAATCGTCAAGAAATGACAATTCCTTATTTTTCGT…	group1	654	Tdi_LRv5a_scf6	19000000	19010000
seq_475	AAAAACGAAATGATCGAAATCGAATATGATCGCTCAGTTGATGGTTTTCATATTTTTATTGAATTTATAGTTACAGATCCTCAAATAAAGCTATTTTGAACAATTTGTGAACAAATTTCATTAGAAACGTCGAAAAATAAGGAATTGCATTTCTTGACGATTTC	AAAAACGAAATGATCGAAATCGAATATGATCGCTCAGTTGATGGTTTTCATATTTTTATTGAATTTATAGTTACAGATCCTCAAATAAAGCTATTTTGAACAATTTGTGAACAAATTTCATTAGAAACGTCGAAAAATAAGGAATTGCATTTCTTGACGATTTCAAAAACGAAATGATCGAAATCGAATATGATCGCTCAGTTGATGGTTTTCATATTTTTATTGAATTTATAGTTACAGATCCTCAAATAAAGCTATTTTGAACAATTTGTGAACAAATTTCATTAGAAACGTCGAAAAATAAGGAATTGCATTTCTTGACGATTTCAAAAACGAAATGATCGAAATCGAATATGATCGCTCAGTTGATGGTTTTCATATTTTTATTGAATTTATAGT…	CGATCATATTCGATTTCGATCATTTCGTTTTTGAAATCGTCAAGAAATGCAATTCCTTATTTTTCGACGTTTCTAATGAAATTTGTTCACAAATTGTTCAAAATAGCTTTATTTGAGGATCTGTAACTATAAATTCAATAAAAATATGAAAACCATCAACTGAGCGATCATATTCGATTTCGATCATTTCGTTTTTGAAATCGTCAAGAAATGCAATTCCTTATTTTTCGACGTTTCTAATGAAATTTGTTCACAAATTGTTCAAAATAGCTTTATTTGAGGATCTGTAACTATAAATTCAATAAAAATATGAAAACCATCAACTGAGCGATCATATTCGATTTCGATCATTTCGTTTTTGAAATCGTCAAGAAATGCAATTCCTTATTTTTCGACGTT…	group1	164	Tdi_LRv5a_scf6	18970491	18971379
seq_476	AAAAAAGAAATAATCGAAATCGATTATGATCGCTCAGTTGATGGTTTTCATATTTTTATTGAATTTATAGTTACAGATCCTCAAATAAAGCTATTTTGAACAACTTGTGAACAAATTTCATTAGAAACGACGAAAAATAAGGAATTGTCATTTCTTGACGATTTC	AAAAAAGAAATAATCGAAATCGATTATGATCGCTCAGTTGATGGTTTTCATATTTTTATTGAATTTATAGTTACAGATCCTCAAATAAAGCTATTTTGAACAACTTGTGAACAAATTTCATTAGAAACGACGAAAAATAAGGAATTGTCATTTCTTGACGATTTCAAAAAAGAAATAATCGAAATCGATTATGATCGCTCAGTTGATGGTTTTCATATTTTTATTGAATTTATAGTTACAGATCCTCAAATAAAGCTATTTTGAACAACTTGTGAACAAATTTCATTAGAAACGACGAAAAATAAGGAATTGTCATTTCTTGACGATTTCAAAAAAGAAATAATCGAAATCGATTATGATCGCTCAGTTGATGGTTTTCATATTTTTATTGAATTTATA…	ATTTCGATTATTTCTTTTTTGAAATCGTCAAGAAATGACAATTCCTTATTTTTCGTCGTTTCTAATGAAATTTGTTCACAAGTTGTTCAAAATAGCTTTATTTGAGGATCTGTAACTATAAATTCAATAAAAATATGAAAACCATCAACTGAGCGATCATAATCGATTTCGATTATTTCTTTTTTGAAATCGTCAAGAAATGACAATTCCTTATTTTTCGTCGTTTCTAATGAAATTTGTTCACAAGTTGTTCAAAATAGCTTTATTTGAGGATCTGTAACTATAAATTCAATAAAAATATGAAAACCATCAACTGAGCGATCATAATCGATTTCGATTATTTCTTTTTTGAAATCGTCAAGAAATGACAATTCCTTATTTTTCGTCGTTTCTAATGAA…	group1	165	Tdi_LRv5a_scf6	18971400	18980000
seq_476	AAAAAAGAAATAATCGAAATCGATTATGATCGCTCAGTTGATGGTTTTCATATTTTTATTGAATTTATAGTTACAGATCCTCAAATAAAGCTATTTTGAACAACTTGTGAACAAATTTCATTAGAAACGACGAAAAATAAGGAATTGTCATTTCTTGACGATTTC	AAAAAAGAAATAATCGAAATCGATTATGATCGCTCAGTTGATGGTTTTCATATTTTTATTGAATTTATAGTTACAGATCCTCAAATAAAGCTATTTTGAACAACTTGTGAACAAATTTCATTAGAAACGACGAAAAATAAGGAATTGTCATTTCTTGACGATTTCAAAAAAGAAATAATCGAAATCGATTATGATCGCTCAGTTGATGGTTTTCATATTTTTATTGAATTTATAGTTACAGATCCTCAAATAAAGCTATTTTGAACAACTTGTGAACAAATTTCATTAGAAACGACGAAAAATAAGGAATTGTCATTTCTTGACGATTTCAAAAAAGAAATAATCGAAATCGATTATGATCGCTCAGTTGATGGTTTTCATATTTTTATTGAATTTATA…	ATTTCGATTATTTCTTTTTTGAAATCGTCAAGAAATGACAATTCCTTATTTTTCGTCGTTTCTAATGAAATTTGTTCACAAGTTGTTCAAAATAGCTTTATTTGAGGATCTGTAACTATAAATTCAATAAAAATATGAAAACCATCAACTGAGCGATCATAATCGATTTCGATTATTTCTTTTTTGAAATCGTCAAGAAATGACAATTCCTTATTTTTCGTCGTTTCTAATGAAATTTGTTCACAAGTTGTTCAAAATAGCTTTATTTGAGGATCTGTAACTATAAATTCAATAAAAATATGAAAACCATCAACTGAGCGATCATAATCGATTTCGATTATTTCTTTTTTGAAATCGTCAAGAAATGACAATTCCTTATTTTTCGTCGTTTCTAATGAA…	group1	165	Tdi_LRv5a_scf6	18980000	18981949
seq_478	AAAAAAGGAAATAATCGAAATCGATTAGTTCGCTCAGTTGATGGTTTTCATATTTTTATTGAATTTATAGTTACAAATCCTCAAATAAAGCTATTTTGAACAATTTGTGAACAAATTTCATTAGAAACGTTGAAAAATAAGGAATTGTCATTTCTTGACGATTTC	AAAAAAGGAAATAATCGAAATCGATTAGTTCGCTCAGTTGATGGTTTTCATATTTTTATTGAATTTATAGTTACAAATCCTCAAATAAAGCTATTTTGAACAATTTGTGAACAAATTTCATTAGAAACGTTGAAAAATAAGGAATTGTCATTTCTTGACGATTTCAAAAAAGGAAATAATCGAAATCGATTAGTTCGCTCAGTTGATGGTTTTCATATTTTTATTGAATTTATAGTTACAAATCCTCAAATAAAGCTATTTTGAACAATTTGTGAACAAATTTCATTAGAAACGTTGAAAAATAAGGAATTGTCATTTCTTGACGATTTCAAAAAAGGAAATAATCGAAATCGATTAGTTCGCTCAGTTGATGGTTTTCATATTTTTATTGAATTTATA…	TTTCGATTATTTCCTTTTTTGAAATCGTCAAGAAATGACAATTCCTTATTTTTCAACGTTTCTAATGAAATTTGTTCACAAATTGTTCAAAATAGCTTTATTTGAGGATTTGTAACTATAAATTCAATAAAAATATGAAAACCATCAACTGAGCGAACTAATCGATTTCGATTATTTCCTTTTTTGAAATCGTCAAGAAATGACAATTCCTTATTTTTCAACGTTTCTAATGAAATTTGTTCACAAATTGTTCAAAATAGCTTTATTTGAGGATTTGTAACTATAAATTCAATAAAAATATGAAAACCATCAACTGAGCGAACTAATCGATTTCGATTATTTCCTTTTTTGAAATCGTCAAGAAATGACAATTCCTTATTTTTCAACGTTTCTAATGAA…	group1	165	Tdi_LRv5a_scf6	18980000	18981949
seq_478	AAAAAAGGAAATAATCGAAATCGATTAGTTCGCTCAGTTGATGGTTTTCATATTTTTATTGAATTTATAGTTACAAATCCTCAAATAAAGCTATTTTGAACAATTTGTGAACAAATTTCATTAGAAACGTTGAAAAATAAGGAATTGTCATTTCTTGACGATTTC	AAAAAAGGAAATAATCGAAATCGATTAGTTCGCTCAGTTGATGGTTTTCATATTTTTATTGAATTTATAGTTACAAATCCTCAAATAAAGCTATTTTGAACAATTTGTGAACAAATTTCATTAGAAACGTTGAAAAATAAGGAATTGTCATTTCTTGACGATTTCAAAAAAGGAAATAATCGAAATCGATTAGTTCGCTCAGTTGATGGTTTTCATATTTTTATTGAATTTATAGTTACAAATCCTCAAATAAAGCTATTTTGAACAATTTGTGAACAAATTTCATTAGAAACGTTGAAAAATAAGGAATTGTCATTTCTTGACGATTTCAAAAAAGGAAATAATCGAAATCGATTAGTTCGCTCAGTTGATGGTTTTCATATTTTTATTGAATTTATA…	TTTCGATTATTTCCTTTTTTGAAATCGTCAAGAAATGACAATTCCTTATTTTTCAACGTTTCTAATGAAATTTGTTCACAAATTGTTCAAAATAGCTTTATTTGAGGATTTGTAACTATAAATTCAATAAAAATATGAAAACCATCAACTGAGCGAACTAATCGATTTCGATTATTTCCTTTTTTGAAATCGTCAAGAAATGACAATTCCTTATTTTTCAACGTTTCTAATGAAATTTGTTCACAAATTGTTCAAAATAGCTTTATTTGAGGATTTGTAACTATAAATTCAATAAAAATATGAAAACCATCAACTGAGCGAACTAATCGATTTCGATTATTTCCTTTTTTGAAATCGTCAAGAAATGACAATTCCTTATTTTTCAACGTTTCTAATGAA…	group1	165	Tdi_LRv5a_scf6	18976952	18980000
seq_480	AAAAAAAAGGAATTGTCATTTCTTGACGATTTCAAAAAAGAAAATGATCGAAATCGATTATGTTCGCTCAGTTGATGGTTTTCATATTTTTATTGAATTTATATTTACAGATCCTCAAATAAAGCTATTTTGAACAACTTGTGAACAAATTTCATTAGAAACGAG	AAAAAAAAGGAATTGTCATTTCTTGACGATTTCAAAAAAGAAAATGATCGAAATCGATTATGTTCGCTCAGTTGATGGTTTTCATATTTTTATTGAATTTATATTTACAGATCCTCAAATAAAGCTATTTTGAACAACTTGTGAACAAATTTCATTAGAAACGAGAAAAAAAAGGAATTGTCATTTCTTGACGATTTCAAAAAAGAAAATGATCGAAATCGATTATGTTCGCTCAGTTGATGGTTTTCATATTTTTATTGAATTTATATTTACAGATCCTCAAATAAAGCTATTTTGAACAACTTGTGAACAAATTTCATTAGAAACGAGAAAAAAAAGGAATTGTCATTTCTTGACGATTTCAAAAAAGAAAATGATCGAAATCGATTATGTTCGCTC…	AATGACAATTCCTTTTTTTTCTCGTTTCTAATGAAATTTGTTCACAAGTTGTTCAAAATAGCTTTATTTGAGGATCTGTAAATATAAATTCAATAAAAATATGAAAACCATCAACTGAGCGAACATAATCGATTTCGATCATTTTCTTTTTTGAAATCGTCAAGAAATGACAATTCCTTTTTTTTCTCGTTTCTAATGAAATTTGTTCACAAGTTGTTCAAAATAGCTTTATTTGAGGATCTGTAAATATAAATTCAATAAAAATATGAAAACCATCAACTGAGCGAACATAATCGATTTCGATCATTTTCTTTTTTGAAATCGTCAAGAAATGACAATTCCTTTTTTTTCTCGTTTCTAATGAAATTTGTTCACAAGTTGTTCAAAATAGCTTTATTT…	group1	165	Tdi_LRv5a_scf6	18990000	18994610
seq_480	AAAAAAAAGGAATTGTCATTTCTTGACGATTTCAAAAAAGAAAATGATCGAAATCGATTATGTTCGCTCAGTTGATGGTTTTCATATTTTTATTGAATTTATATTTACAGATCCTCAAATAAAGCTATTTTGAACAACTTGTGAACAAATTTCATTAGAAACGAG	AAAAAAAAGGAATTGTCATTTCTTGACGATTTCAAAAAAGAAAATGATCGAAATCGATTATGTTCGCTCAGTTGATGGTTTTCATATTTTTATTGAATTTATATTTACAGATCCTCAAATAAAGCTATTTTGAACAACTTGTGAACAAATTTCATTAGAAACGAGAAAAAAAAGGAATTGTCATTTCTTGACGATTTCAAAAAAGAAAATGATCGAAATCGATTATGTTCGCTCAGTTGATGGTTTTCATATTTTTATTGAATTTATATTTACAGATCCTCAAATAAAGCTATTTTGAACAACTTGTGAACAAATTTCATTAGAAACGAGAAAAAAAAGGAATTGTCATTTCTTGACGATTTCAAAAAAGAAAATGATCGAAATCGATTATGTTCGCTC…	AATGACAATTCCTTTTTTTTCTCGTTTCTAATGAAATTTGTTCACAAGTTGTTCAAAATAGCTTTATTTGAGGATCTGTAAATATAAATTCAATAAAAATATGAAAACCATCAACTGAGCGAACATAATCGATTTCGATCATTTTCTTTTTTGAAATCGTCAAGAAATGACAATTCCTTTTTTTTCTCGTTTCTAATGAAATTTGTTCACAAGTTGTTCAAAATAGCTTTATTTGAGGATCTGTAAATATAAATTCAATAAAAATATGAAAACCATCAACTGAGCGAACATAATCGATTTCGATCATTTTCTTTTTTGAAATCGTCAAGAAATGACAATTCCTTTTTTTTCTCGTTTCTAATGAAATTTGTTCACAAGTTGTTCAAAATAGCTTTATTT…	group1	165	Tdi_LRv5a_scf6	18982407	18990000
seq_481	AAAAAAGGAAATAATCGAAATCGATTATATTCGCTCAGTTGATGGTTTTCATATTTTTATTGAATTTATATTTACAGATCCTCAAATAAAGCTATTTTGAACAACTTGTGAACAAATTTCATTAGAAACGACGAAAAATAAGGAATTGTCATTTCTTGACGATTTCAAAAATCGAAATCGATGAATATGTTCGCTCAGTTGATGGTTTTCATATTTTTATTGAATTTATAGTTACAGATCCTCAAATAAAGCTATTTTGAACAATTTGTGAACAAATTTCATTAGAAACGACGAAAAATAAGGAATTGTCATTTCTTGACGATTTC	AAAAAAGGAAATAATCGAAATCGATTATATTCGCTCAGTTGATGGTTTTCATATTTTTATTGAATTTATATTTACAGATCCTCAAATAAAGCTATTTTGAACAACTTGTGAACAAATTTCATTAGAAACGACGAAAAATAAGGAATTGTCATTTCTTGACGATTTCAAAAATCGAAATCGATGAATATGTTCGCTCAGTTGATGGTTTTCATATTTTTATTGAATTTATAGTTACAGATCCTCAAATAAAGCTATTTTGAACAATTTGTGAACAAATTTCATTAGAAACGACGAAAAATAAGGAATTGTCATTTCTTGACGATTTCAAAAAAGGAAATAATCGAAATCGATTATATTCGCTCAGTTGATGGTTTTCATATTTTTATTGAATTTATATTT…	CATCAACTGAGCGAATATAATCGATTTCGATTATTTCCTTTTTTGAAATCGTCAAGAAATGACAATTCCTTATTTTTCGTCGTTTCTAATGAAATTTGTTCACAAATTGTTCAAAATAGCTTTATTTGAGGATCTGTAACTATAAATTCAATAAAAATATGAAAACCATCAACTGAGCGAACATATTCATCGATTTCGATTTTTGAAATCGTCAAGAAATGACAATTCCTTATTTTTCGTCGTTTCTAATGAAATTTGTTCACAAGTTGTTCAAAATAGCTTTATTTGAGGATCTGTAAATATAAATTCAATAAAAATATGAAAACCATCAACTGAGCGAATATAATCGATTTCGATTATTTCCTTTTTTGAAATCGTCAAGAAATGACAATTCCTTAT…	group1	326	Tdi_LRv5a_scf6	18983429	18990000
seq_481	AAAAAAGGAAATAATCGAAATCGATTATATTCGCTCAGTTGATGGTTTTCATATTTTTATTGAATTTATATTTACAGATCCTCAAATAAAGCTATTTTGAACAACTTGTGAACAAATTTCATTAGAAACGACGAAAAATAAGGAATTGTCATTTCTTGACGATTTCAAAAATCGAAATCGATGAATATGTTCGCTCAGTTGATGGTTTTCATATTTTTATTGAATTTATAGTTACAGATCCTCAAATAAAGCTATTTTGAACAATTTGTGAACAAATTTCATTAGAAACGACGAAAAATAAGGAATTGTCATTTCTTGACGATTTC	AAAAAAGGAAATAATCGAAATCGATTATATTCGCTCAGTTGATGGTTTTCATATTTTTATTGAATTTATATTTACAGATCCTCAAATAAAGCTATTTTGAACAACTTGTGAACAAATTTCATTAGAAACGACGAAAAATAAGGAATTGTCATTTCTTGACGATTTCAAAAATCGAAATCGATGAATATGTTCGCTCAGTTGATGGTTTTCATATTTTTATTGAATTTATAGTTACAGATCCTCAAATAAAGCTATTTTGAACAATTTGTGAACAAATTTCATTAGAAACGACGAAAAATAAGGAATTGTCATTTCTTGACGATTTCAAAAAAGGAAATAATCGAAATCGATTATATTCGCTCAGTTGATGGTTTTCATATTTTTATTGAATTTATATTT…	CATCAACTGAGCGAATATAATCGATTTCGATTATTTCCTTTTTTGAAATCGTCAAGAAATGACAATTCCTTATTTTTCGTCGTTTCTAATGAAATTTGTTCACAAATTGTTCAAAATAGCTTTATTTGAGGATCTGTAACTATAAATTCAATAAAAATATGAAAACCATCAACTGAGCGAACATATTCATCGATTTCGATTTTTGAAATCGTCAAGAAATGACAATTCCTTATTTTTCGTCGTTTCTAATGAAATTTGTTCACAAGTTGTTCAAAATAGCTTTATTTGAGGATCTGTAAATATAAATTCAATAAAAATATGAAAACCATCAACTGAGCGAATATAATCGATTTCGATTATTTCCTTTTTTGAAATCGTCAAGAAATGACAATTCCTTAT…	group1	326	Tdi_LRv5a_scf6	18990000	18991192
seq_483	AAAAAAGAAATAATCGAAATCGATTATGTTCGCTCAGTTGATGGTTTTCATATTTTTATTGAATTTATAGTTACAGATCCTCAAATAAAGCTATTTTGAACAACTTGTGAACAAATTTCATTAGAAACGACGAAAAATAAGGAATTGTCATTTCTTGACGATTTC	AAAAAAGAAATAATCGAAATCGATTATGTTCGCTCAGTTGATGGTTTTCATATTTTTATTGAATTTATAGTTACAGATCCTCAAATAAAGCTATTTTGAACAACTTGTGAACAAATTTCATTAGAAACGACGAAAAATAAGGAATTGTCATTTCTTGACGATTTCAAAAAAGAAATAATCGAAATCGATTATGTTCGCTCAGTTGATGGTTTTCATATTTTTATTGAATTTATAGTTACAGATCCTCAAATAAAGCTATTTTGAACAACTTGTGAACAAATTTCATTAGAAACGACGAAAAATAAGGAATTGTCATTTCTTGACGATTTCAAAAAAGAAATAATCGAAATCGATTATGTTCGCTCAGTTGATGGTTTTCATATTTTTATTGAATTTATA…	ATTTCGATTATTTCTTTTTTGAAATCGTCAAGAAATGACAATTCCTTATTTTTCGTCGTTTCTAATGAAATTTGTTCACAAGTTGTTCAAAATAGCTTTATTTGAGGATCTGTAACTATAAATTCAATAAAAATATGAAAACCATCAACTGAGCGAACATAATCGATTTCGATTATTTCTTTTTTGAAATCGTCAAGAAATGACAATTCCTTATTTTTCGTCGTTTCTAATGAAATTTGTTCACAAGTTGTTCAAAATAGCTTTATTTGAGGATCTGTAACTATAAATTCAATAAAAATATGAAAACCATCAACTGAGCGAACATAATCGATTTCGATTATTTCTTTTTTGAAATCGTCAAGAAATGACAATTCCTTATTTTTCGTCGTTTCTAATGAA…	group1	165	Tdi_LRv5a_scf6	18994614	18995652
seq_484	AAAAAAGGAAATAATCGAAATCATTATATTCGCTCATTTGATGGTTTTCATATTTTTATTGCATTTATATTTACAGATCCTGAAGTAAATCTATTTTGAACAACTTGTGAACAAATTTCATTAGAAACGACGAAAAATAAGGAATTGTCATTTCTTGACGATTTC	AAAAAAGGAAATAATCGAAATCATTATATTCGCTCATTTGATGGTTTTCATATTTTTATTGCATTTATATTTACAGATCCTGAAGTAAATCTATTTTGAACAACTTGTGAACAAATTTCATTAGAAACGACGAAAAATAAGGAATTGTCATTTCTTGACGATTTCAAAAAAGGAAATAATCGAAATCATTATATTCGCTCATTTGATGGTTTTCATATTTTTATTGCATTTATATTTACAGATCCTGAAGTAAATCTATTTTGAACAACTTGTGAACAAATTTCATTAGAAACGACGAAAAATAAGGAATTGTCATTTCTTGACGATTTCAAAAAAGGAAATAATCGAAATCATTATATTCGCTCATTTGATGGTTTTCATATTTTTATTGCATTTATA…	TTTCGATTATTTCCTTTTTTGAAATCGTCAAGAAATGACAATTCCTTATTTTTCGTCGTTTCTAATGAAATTTGTTCACAAGTTGTTCAAAATAGATTTACTTCAGGATCTGTAAATATAAATGCAATAAAAATATGAAAACCATCAAATGAGCGAATATAATGATTTCGATTATTTCCTTTTTTGAAATCGTCAAGAAATGACAATTCCTTATTTTTCGTCGTTTCTAATGAAATTTGTTCACAAGTTGTTCAAAATAGATTTACTTCAGGATCTGTAAATATAAATGCAATAAAAATATGAAAACCATCAAATGAGCGAATATAATGATTTCGATTATTTCCTTTTTTGAAATCGTCAAGAAATGACAATTCCTTATTTTTCGTCGTTTCTAATGAA…	group1	165	Tdi_LRv5a_scf6	18995783	18996195
seq_485	AAAAAAGGAAATAATCGAAATCGATTATGTTCGCTCAGTTGATGGTTTTCATATTTTTATTGAATTTATATTTACAGATCCTCAAATAAAGCTATTTTGAACAATTTGTGAACAAATTTCATTAGAAACTACGAAAAATAAGGAATTGTCATTTCTTGACGATTTC	AAAAAAGGAAATAATCGAAATCGATTATGTTCGCTCAGTTGATGGTTTTCATATTTTTATTGAATTTATATTTACAGATCCTCAAATAAAGCTATTTTGAACAATTTGTGAACAAATTTCATTAGAAACTACGAAAAATAAGGAATTGTCATTTCTTGACGATTTCAAAAAAGGAAATAATCGAAATCGATTATGTTCGCTCAGTTGATGGTTTTCATATTTTTATTGAATTTATATTTACAGATCCTCAAATAAAGCTATTTTGAACAATTTGTGAACAAATTTCATTAGAAACTACGAAAAATAAGGAATTGTCATTTCTTGACGATTTCAAAAAAGGAAATAATCGAAATCGATTATGTTCGCTCAGTTGATGGTTTTCATATTTTTATTGAATTT…	CCTTTTTTGAAATCGTCAAGAAATGACAATTCCTTATTTTTCGTAGTTTCTAATGAAATTTGTTCACAAATTGTTCAAAATAGCTTTATTTGAGGATCTGTAAATATAAATTCAATAAAAATATGAAAACCATCAACTGAGCGAACATAATCGATTTCGATTATTTCCTTTTTTGAAATCGTCAAGAAATGACAATTCCTTATTTTTCGTAGTTTCTAATGAAATTTGTTCACAAATTGTTCAAAATAGCTTTATTTGAGGATCTGTAAATATAAATTCAATAAAAATATGAAAACCATCAACTGAGCGAACATAATCGATTTCGATTATTTCCTTTTTTGAAATCGTCAAGAAATGACAATTCCTTATTTTTCGTAGTTTCTAATGAAATTTGTTCAC…	group1	166	Tdi_LRv5a_scf6	18996288	18997234
seq_486	AAAAAACGAAATGATCGAAATCGATTATATTCGCTCAGTTGATGGTTTTCATATTTTATTGAATTTATAGTTACAGATCCTCAAATAAAGCTATTTTGAACAACTTGTGAACAAATTTCATTAGAAACGTCGAAAAATAAGGAATTGTCATTTCTTGACGATTTC	AAAAAACGAAATGATCGAAATCGATTATATTCGCTCAGTTGATGGTTTTCATATTTTATTGAATTTATAGTTACAGATCCTCAAATAAAGCTATTTTGAACAACTTGTGAACAAATTTCATTAGAAACGTCGAAAAATAAGGAATTGTCATTTCTTGACGATTTCAAAAAACGAAATGATCGAAATCGATTATATTCGCTCAGTTGATGGTTTTCATATTTTATTGAATTTATAGTTACAGATCCTCAAATAAAGCTATTTTGAACAACTTGTGAACAAATTTCATTAGAAACGTCGAAAAATAAGGAATTGTCATTTCTTGACGATTTCAAAAAACGAAATGATCGAAATCGATTATATTCGCTCAGTTGATGGTTTTCATATTTTATTGAATTTATA…	TTTCGATCATTTCGTTTTTTGAAATCGTCAAGAAATGACAATTCCTTATTTTTCGACGTTTCTAATGAAATTTGTTCACAAGTTGTTCAAAATAGCTTTATTTGAGGATCTGTAACTATAAATTCAATAAAATATGAAAACCATCAACTGAGCGAATATAATCGATTTCGATCATTTCGTTTTTTGAAATCGTCAAGAAATGACAATTCCTTATTTTTCGACGTTTCTAATGAAATTTGTTCACAAGTTGTTCAAAATAGCTTTATTTGAGGATCTGTAACTATAAATTCAATAAAATATGAAAACCATCAACTGAGCGAATATAATCGATTTCGATCATTTCGTTTTTTGAAATCGTCAAGAAATGACAATTCCTTATTTTTCGACGTTTCTAATGAA…	group1	165	Tdi_LRv5a_scf6	19010000	19020000
seq_486	AAAAAACGAAATGATCGAAATCGATTATATTCGCTCAGTTGATGGTTTTCATATTTTATTGAATTTATAGTTACAGATCCTCAAATAAAGCTATTTTGAACAACTTGTGAACAAATTTCATTAGAAACGTCGAAAAATAAGGAATTGTCATTTCTTGACGATTTC	AAAAAACGAAATGATCGAAATCGATTATATTCGCTCAGTTGATGGTTTTCATATTTTATTGAATTTATAGTTACAGATCCTCAAATAAAGCTATTTTGAACAACTTGTGAACAAATTTCATTAGAAACGTCGAAAAATAAGGAATTGTCATTTCTTGACGATTTCAAAAAACGAAATGATCGAAATCGATTATATTCGCTCAGTTGATGGTTTTCATATTTTATTGAATTTATAGTTACAGATCCTCAAATAAAGCTATTTTGAACAACTTGTGAACAAATTTCATTAGAAACGTCGAAAAATAAGGAATTGTCATTTCTTGACGATTTCAAAAAACGAAATGATCGAAATCGATTATATTCGCTCAGTTGATGGTTTTCATATTTTATTGAATTTATA…	TTTCGATCATTTCGTTTTTTGAAATCGTCAAGAAATGACAATTCCTTATTTTTCGACGTTTCTAATGAAATTTGTTCACAAGTTGTTCAAAATAGCTTTATTTGAGGATCTGTAACTATAAATTCAATAAAATATGAAAACCATCAACTGAGCGAATATAATCGATTTCGATCATTTCGTTTTTTGAAATCGTCAAGAAATGACAATTCCTTATTTTTCGACGTTTCTAATGAAATTTGTTCACAAGTTGTTCAAAATAGCTTTATTTGAGGATCTGTAACTATAAATTCAATAAAATATGAAAACCATCAACTGAGCGAATATAATCGATTTCGATCATTTCGTTTTTTGAAATCGTCAAGAAATGACAATTCCTTATTTTTCGACGTTTCTAATGAA…	group1	165	Tdi_LRv5a_scf6	18997762	19000000
seq_486	AAAAAACGAAATGATCGAAATCGATTATATTCGCTCAGTTGATGGTTTTCATATTTTATTGAATTTATAGTTACAGATCCTCAAATAAAGCTATTTTGAACAACTTGTGAACAAATTTCATTAGAAACGTCGAAAAATAAGGAATTGTCATTTCTTGACGATTTC	AAAAAACGAAATGATCGAAATCGATTATATTCGCTCAGTTGATGGTTTTCATATTTTATTGAATTTATAGTTACAGATCCTCAAATAAAGCTATTTTGAACAACTTGTGAACAAATTTCATTAGAAACGTCGAAAAATAAGGAATTGTCATTTCTTGACGATTTCAAAAAACGAAATGATCGAAATCGATTATATTCGCTCAGTTGATGGTTTTCATATTTTATTGAATTTATAGTTACAGATCCTCAAATAAAGCTATTTTGAACAACTTGTGAACAAATTTCATTAGAAACGTCGAAAAATAAGGAATTGTCATTTCTTGACGATTTCAAAAAACGAAATGATCGAAATCGATTATATTCGCTCAGTTGATGGTTTTCATATTTTATTGAATTTATA…	TTTCGATCATTTCGTTTTTTGAAATCGTCAAGAAATGACAATTCCTTATTTTTCGACGTTTCTAATGAAATTTGTTCACAAGTTGTTCAAAATAGCTTTATTTGAGGATCTGTAACTATAAATTCAATAAAATATGAAAACCATCAACTGAGCGAATATAATCGATTTCGATCATTTCGTTTTTTGAAATCGTCAAGAAATGACAATTCCTTATTTTTCGACGTTTCTAATGAAATTTGTTCACAAGTTGTTCAAAATAGCTTTATTTGAGGATCTGTAACTATAAATTCAATAAAATATGAAAACCATCAACTGAGCGAATATAATCGATTTCGATCATTTCGTTTTTTGAAATCGTCAAGAAATGACAATTCCTTATTTTTCGACGTTTCTAATGAA…	group1	165	Tdi_LRv5a_scf6	19020000	19020213
seq_486	AAAAAACGAAATGATCGAAATCGATTATATTCGCTCAGTTGATGGTTTTCATATTTTATTGAATTTATAGTTACAGATCCTCAAATAAAGCTATTTTGAACAACTTGTGAACAAATTTCATTAGAAACGTCGAAAAATAAGGAATTGTCATTTCTTGACGATTTC	AAAAAACGAAATGATCGAAATCGATTATATTCGCTCAGTTGATGGTTTTCATATTTTATTGAATTTATAGTTACAGATCCTCAAATAAAGCTATTTTGAACAACTTGTGAACAAATTTCATTAGAAACGTCGAAAAATAAGGAATTGTCATTTCTTGACGATTTCAAAAAACGAAATGATCGAAATCGATTATATTCGCTCAGTTGATGGTTTTCATATTTTATTGAATTTATAGTTACAGATCCTCAAATAAAGCTATTTTGAACAACTTGTGAACAAATTTCATTAGAAACGTCGAAAAATAAGGAATTGTCATTTCTTGACGATTTCAAAAAACGAAATGATCGAAATCGATTATATTCGCTCAGTTGATGGTTTTCATATTTTATTGAATTTATA…	TTTCGATCATTTCGTTTTTTGAAATCGTCAAGAAATGACAATTCCTTATTTTTCGACGTTTCTAATGAAATTTGTTCACAAGTTGTTCAAAATAGCTTTATTTGAGGATCTGTAACTATAAATTCAATAAAATATGAAAACCATCAACTGAGCGAATATAATCGATTTCGATCATTTCGTTTTTTGAAATCGTCAAGAAATGACAATTCCTTATTTTTCGACGTTTCTAATGAAATTTGTTCACAAGTTGTTCAAAATAGCTTTATTTGAGGATCTGTAACTATAAATTCAATAAAATATGAAAACCATCAACTGAGCGAATATAATCGATTTCGATCATTTCGTTTTTTGAAATCGTCAAGAAATGACAATTCCTTATTTTTCGACGTTTCTAATGAA…	group1	165	Tdi_LRv5a_scf6	19000000	19010000
seq_488	AAAAAAGAAATGATCGAAATCGAATATGTTCGCTCAGTTGATGGTTTACATATTTTATTGAATTTATAGTTACAGAACCTCAAATAAAGCTATTTTGAACAATTTGTGAACAAATTTCATTAGAAACGTTGAAAAATAAGGAATTGTCATTTCTTGACGATTTCAAAAAAGAAATGATCGAAATCGATTATATTCGCTCAGTTGATGGTTTTCATATTTTATTGAATTTATATTTACAGATCCTCAAATAAAGCTATTTTGAACAACTTGTGAACAAATTTCATTAGAAACGTCGAAAAATAAGGAATTGCATTTCTTGACGATTTCAAAAAAGAAATGATCGAAATCGAGTATATTCGCTCAGTTGATGGTTTTCATATTTTTATTGAATTTATAGTT…	AAAAAAGAAATGATCGAAATCGAATATGTTCGCTCAGTTGATGGTTTACATATTTTATTGAATTTATAGTTACAGAACCTCAAATAAAGCTATTTTGAACAATTTGTGAACAAATTTCATTAGAAACGTTGAAAAATAAGGAATTGTCATTTCTTGACGATTTCAAAAAAGAAATGATCGAAATCGATTATATTCGCTCAGTTGATGGTTTTCATATTTTATTGAATTTATATTTACAGATCCTCAAATAAAGCTATTTTGAACAACTTGTGAACAAATTTCATTAGAAACGTCGAAAAATAAGGAATTGCATTTCTTGACGATTTCAAAAAAGAAATGATCGAAATCGAGTATATTCGCTCAGTTGATGGTTTTCATATTTTTATTGAATTTATAGTT…	ATATGTAAACCATCAACTGAGCGAACATATTCGATTTCGATCATTTCTTTTTTGAAATCGTCAAGAAATGAAATTTCCTTATTCTTAGTCGTTTCTAATGAAATTTGTTCACAAGTTGTTCAAAATAGCTTTACTTGAGGTTCTGTAACTATAATTCAATAAAAATATGAAAAACATCAACTGAGCGATACATCAATCGATTTCCTTTTTTGAAATCGTCAAAAATGACAATTCCTTATTTTTAGTCGTTTCTAATGAAATTTGTTCACAAGTTGTTCAAAATAGCTTTATTTGAGGATCTGTAACTATAAATTCAATAAAAATATGAAAACCATCAACTGAGCGAATATACTCGATTTCGATCATTTCTTTTTTGAAATCGTCAAGAAATGCAATTCC…	group1	649	Tdi_LRv5a_scf6	19020210	19026492
seq_489	AAAAAAGAAATGATCGAAATCGAGTATGTTCGCTCAGTTGATGGTTTTCATATTTTATTGAACTTATAGTTACAGAACCTCAAATAAAGCTATTTTGAACAATTTTGTGAACAAATTTCATTAGAAACGTTGAAAAATAAGGAATTGTCATTTCTTGACGATTTCAAAAAAGGAAATCGATTATGTACCGCTCAATTGATTTTTCCCCTTTTTTATTGAATTTATATTTACAGATCATCATATATAGCTATTTTGAACAACTTGTGAACAAATTTCACTAGAAACGACGAAAAATAAGGAACTATCATTTCTTGACGATTTC	AAAAAAGAAATGATCGAAATCGAGTATGTTCGCTCAGTTGATGGTTTTCATATTTTATTGAACTTATAGTTACAGAACCTCAAATAAAGCTATTTTGAACAATTTTGTGAACAAATTTCATTAGAAACGTTGAAAAATAAGGAATTGTCATTTCTTGACGATTTCAAAAAAGGAAATCGATTATGTACCGCTCAATTGATTTTTCCCCTTTTTTATTGAATTTATATTTACAGATCATCATATATAGCTATTTTGAACAACTTGTGAACAAATTTCACTAGAAACGACGAAAAATAAGGAACTATCATTTCTTGACGATTTCAAAAAAGAAATGATCGAAATCGAGTATGTTCGCTCAGTTGATGGTTTTCATATTTTATTGAACTTATAGTTACAGAA…	TATAAGTTCAATAAAATATGAAAACCATCAACTGAGCGAACATACTCGATTTCGATCATTTCTTTTTTGAAATCGTCAAGAAATGATAGTTCCTTATTTTTCGTCGTTTCTAGTGAAATTTGTTCACAAGTTGTTCAAAATAGCTATATATGATGATCTGTAAATATAAATTCAATAAAAAAGGGGAAAAATCAATTGAGCGGTACATAATCGATTTCCTTTTTTGAAATCGTCAAGAAATGACAATTCCTTATTTTTCAACGTTTCTAATGAAATTTGTTCACAAAATTGTTCAAAATAGCTTTATTTGAGGTTCTGTAACTATAAGTTCAATAAAATATGAAAACCATCAACTGAGCGAACATACTCGATTTCGATCATTTCTTTTTTGAAATCGTC…	group1	322	Tdi_LRv5a_scf6	19020261	19024039
seq_490	AAAAAAGGAAATAATCGAAATCGAGTATATTCGCTCAGTTGATGGTTTTCATATTTTTATTGAATTTATAGTTACAGAACCTCAAATAAAGCTATTTTGAACAACTTGTGAACAAATTTCATTAGAAACGACGAAAAATAAGGAATTGTCATTTCTTGACGATTTC	AAAAAAGGAAATAATCGAAATCGAGTATATTCGCTCAGTTGATGGTTTTCATATTTTTATTGAATTTATAGTTACAGAACCTCAAATAAAGCTATTTTGAACAACTTGTGAACAAATTTCATTAGAAACGACGAAAAATAAGGAATTGTCATTTCTTGACGATTTCAAAAAAGGAAATAATCGAAATCGAGTATATTCGCTCAGTTGATGGTTTTCATATTTTTATTGAATTTATAGTTACAGAACCTCAAATAAAGCTATTTTGAACAACTTGTGAACAAATTTCATTAGAAACGACGAAAAATAAGGAATTGTCATTTCTTGACGATTTCAAAAAAGGAAATAATCGAAATCGAGTATATTCGCTCAGTTGATGGTTTTCATATTTTTATTGAATTT…	CCTTTTTTGAAATCGTCAAGAAATGACAATTCCTTATTTTTCGTCGTTTCTAATGAAATTTGTTCACAAGTTGTTCAAAATAGCTTTATTTGAGGTTCTGTAACTATAAATTCAATAAAAATATGAAAACCATCAACTGAGCGAATATACTCGATTTCGATTATTTCCTTTTTTGAAATCGTCAAGAAATGACAATTCCTTATTTTTCGTCGTTTCTAATGAAATTTGTTCACAAGTTGTTCAAAATAGCTTTATTTGAGGTTCTGTAACTATAAATTCAATAAAAATATGAAAACCATCAACTGAGCGAATATACTCGATTTCGATTATTTCCTTTTTTGAAATCGTCAAGAAATGACAATTCCTTATTTTTCGTCGTTTCTAATGAAATTTGTTCAC…	group1	166	Tdi_LRv5a_scf6	19020471	19024039
seq_491	AAAAAAGAAATGATCGAAATCGGATATGTTCGCTCAGTTGATGGTTTTCATATTTTTATTGAATTTATATTTACAGATCCTCAAATAAAGTATTTTGAACAACTTTGAACAAATTTCATTCGAAACTACGAAAATAAGGCATTGCATTTCTTGACGATTTC	AAAAAAGAAATGATCGAAATCGGATATGTTCGCTCAGTTGATGGTTTTCATATTTTTATTGAATTTATATTTACAGATCCTCAAATAAAGTATTTTGAACAACTTTGAACAAATTTCATTCGAAACTACGAAAATAAGGCATTGCATTTCTTGACGATTTCAAAAAAGAAATGATCGAAATCGGATATGTTCGCTCAGTTGATGGTTTTCATATTTTTATTGAATTTATATTTACAGATCCTCAAATAAAGTATTTTGAACAACTTTGAACAAATTTCATTCGAAACTACGAAAATAAGGCATTGCATTTCTTGACGATTTCAAAAAAGAAATGATCGAAATCGGATATGTTCGCTCAGTTGATGGTTTTCATATTTTTATTGAATTTATATTTACAGA…	ATAAATTCAATAAAAATATGAAAACCATCAACTGAGCGAACATATCCGATTTCGATCATTTCTTTTTTGAAATCGTCAAGAAATGCAATGCCTTATTTTCGTAGTTTCGAATGAAATTTGTTCAAAGTTGTTCAAAATACTTTATTTGAGGATCTGTAAATATAAATTCAATAAAAATATGAAAACCATCAACTGAGCGAACATATCCGATTTCGATCATTTCTTTTTTGAAATCGTCAAGAAATGCAATGCCTTATTTTCGTAGTTTCGAATGAAATTTGTTCAAAGTTGTTCAAAATACTTTATTTGAGGATCTGTAAATATAAATTCAATAAAAATATGAAAACCATCAACTGAGCGAACATATCCGATTTCGATCATTTCTTTTTTGAAATCGTC…	group1	161	Tdi_LRv5a_scf6	19024105	19024475
seq_492	AAAAAAGGAAATAATCGAAATCGATTATATTCGCTCAGTTGATGGTTTTCATATTTTATTGAATTTATAGTTACAGAACCTCAAATAAAGCTATTTTGAACAATTTGTGAACAAATTTCATTAGAAACGTTGAAAAATAAGAATTGTCATTTCTTGACGATTTC	AAAAAAGGAAATAATCGAAATCGATTATATTCGCTCAGTTGATGGTTTTCATATTTTATTGAATTTATAGTTACAGAACCTCAAATAAAGCTATTTTGAACAATTTGTGAACAAATTTCATTAGAAACGTTGAAAAATAAGAATTGTCATTTCTTGACGATTTCAAAAAAGGAAATAATCGAAATCGATTATATTCGCTCAGTTGATGGTTTTCATATTTTATTGAATTTATAGTTACAGAACCTCAAATAAAGCTATTTTGAACAATTTGTGAACAAATTTCATTAGAAACGTTGAAAAATAAGAATTGTCATTTCTTGACGATTTCAAAAAAGGAAATAATCGAAATCGATTATATTCGCTCAGTTGATGGTTTTCATATTTTATTGAATTTATAGT…	GAATATAATCGATTTCGATTATTTCCTTTTTTGAAATCGTCAAGAAATGACAATTCTTATTTTTCAACGTTTCTAATGAAATTTGTTCACAAATTGTTCAAAATAGCTTTATTTGAGGTTCTGTAACTATAAATTCAATAAAATATGAAAACCATCAACTGAGCGAATATAATCGATTTCGATTATTTCCTTTTTTGAAATCGTCAAGAAATGACAATTCTTATTTTTCAACGTTTCTAATGAAATTTGTTCACAAATTGTTCAAAATAGCTTTATTTGAGGTTCTGTAACTATAAATTCAATAAAATATGAAAACCATCAACTGAGCGAATATAATCGATTTCGATTATTTCCTTTTTTGAAATCGTCAAGAAATGACAATTCTTATTTTTCAACGTT…	group1	164	Tdi_LRv5a_scf6	19030000	19030126
seq_492	AAAAAAGGAAATAATCGAAATCGATTATATTCGCTCAGTTGATGGTTTTCATATTTTATTGAATTTATAGTTACAGAACCTCAAATAAAGCTATTTTGAACAATTTGTGAACAAATTTCATTAGAAACGTTGAAAAATAAGAATTGTCATTTCTTGACGATTTC	AAAAAAGGAAATAATCGAAATCGATTATATTCGCTCAGTTGATGGTTTTCATATTTTATTGAATTTATAGTTACAGAACCTCAAATAAAGCTATTTTGAACAATTTGTGAACAAATTTCATTAGAAACGTTGAAAAATAAGAATTGTCATTTCTTGACGATTTCAAAAAAGGAAATAATCGAAATCGATTATATTCGCTCAGTTGATGGTTTTCATATTTTATTGAATTTATAGTTACAGAACCTCAAATAAAGCTATTTTGAACAATTTGTGAACAAATTTCATTAGAAACGTTGAAAAATAAGAATTGTCATTTCTTGACGATTTCAAAAAAGGAAATAATCGAAATCGATTATATTCGCTCAGTTGATGGTTTTCATATTTTATTGAATTTATAGT…	GAATATAATCGATTTCGATTATTTCCTTTTTTGAAATCGTCAAGAAATGACAATTCTTATTTTTCAACGTTTCTAATGAAATTTGTTCACAAATTGTTCAAAATAGCTTTATTTGAGGTTCTGTAACTATAAATTCAATAAAATATGAAAACCATCAACTGAGCGAATATAATCGATTTCGATTATTTCCTTTTTTGAAATCGTCAAGAAATGACAATTCTTATTTTTCAACGTTTCTAATGAAATTTGTTCACAAATTGTTCAAAATAGCTTTATTTGAGGTTCTGTAACTATAAATTCAATAAAATATGAAAACCATCAACTGAGCGAATATAATCGATTTCGATTATTTCCTTTTTTGAAATCGTCAAGAAATGACAATTCTTATTTTTCAACGTT…	group1	164	Tdi_LRv5a_scf6	19024538	19030000
seq_493	AAAAAACGAAATGATCGAAATCGAGTGTGTTCGCTCAGTTGATGGTTTTCATATTTTATCGAATTTATAGTTACAGAACCTCAAATAAAGCTATTTTGAACAGTTTTGAACAAATTTCATTAGAAACGTTGAAAAATAAGAATTAATATTTCTTGACGATTTCAAAAAAGGAAATAATCGAAATCGATTATATTCGCTCAGTTGATGATTTTCATATTTTTATTGCATTTATAGTTACAGAACCTGAAGTAAATCTATTTTGAAAACTTTGTGAACAAATATAATTGGAAACGACTTAGAATAAGAAATTGTCATTTCTTGAAATTTCAAAAAAGGAAATCGATTATGTACCGCTAAATTGATTTTTTCCCCTTCTTTTATTGAAATATAGTTACAGAA…	AAAAAACGAAATGATCGAAATCGAGTGTGTTCGCTCAGTTGATGGTTTTCATATTTTATCGAATTTATAGTTACAGAACCTCAAATAAAGCTATTTTGAACAGTTTTGAACAAATTTCATTAGAAACGTTGAAAAATAAGAATTAATATTTCTTGACGATTTCAAAAAAGGAAATAATCGAAATCGATTATATTCGCTCAGTTGATGATTTTCATATTTTTATTGCATTTATAGTTACAGAACCTGAAGTAAATCTATTTTGAAAACTTTGTGAACAAATATAATTGGAAACGACTTAGAATAAGAAATTGTCATTTCTTGAAATTTCAAAAAAGGAAATCGATTATGTACCGCTAAATTGATTTTTTCCCCTTCTTTTATTGAAATATAGTTACAGAA…	AAATATGAAAACCATCAACTGAGCGAACACACTCGATTTCGATCATTTCGTTTTTTGAAATCGTCAAGAAATCATAGTTCCTTATTCTTCGTCGTTTCTAGTGAAATTCGTTCACAAGTTGTTCAAAATAGCTATAAATGATGTTCTGTAACTATATTTCAATAAAAGAAGGGGAAAAAATCAATTTAGCGGTACATAATCGATTTCCTTTTTTGAAATTTCAAGAAATGACAATTTCTTATTCTAAGTCGTTTCCAATTATATTTGTTCACAAAGTTTTCAAAATAGATTTACTTCAGGTTCTGTAACTATAAATGCAATAAAAATATGAAAATCATCAACTGAGCGAATATAATCGATTTCGATTATTTCCTTTTTTGAAATCGTCAAGAAATATTA…	group1	486	Tdi_LRv5a_scf6	19024586	19026494
seq_494	AAAAAAGGAAATGATCGAAATCGAGTATGTTCGCTCAGTTGATGGTTTTCATATTTTTATTGAATTATAGTTACAGATCCTCAAATAAAGCTATTTTGAACAACTTGTGAACAAATTTCACTAGAAACGACGAAAAATAAGGAATTATCATTTCTTGACGATTTC	AAAAAAGGAAATGATCGAAATCGAGTATGTTCGCTCAGTTGATGGTTTTCATATTTTTATTGAATTATAGTTACAGATCCTCAAATAAAGCTATTTTGAACAACTTGTGAACAAATTTCACTAGAAACGACGAAAAATAAGGAATTATCATTTCTTGACGATTTCAAAAAAGGAAATGATCGAAATCGAGTATGTTCGCTCAGTTGATGGTTTTCATATTTTTATTGAATTATAGTTACAGATCCTCAAATAAAGCTATTTTGAACAACTTGTGAACAAATTTCACTAGAAACGACGAAAAATAAGGAATTATCATTTCTTGACGATTTCAAAAAAGGAAATGATCGAAATCGAGTATGTTCGCTCAGTTGATGGTTTTCATATTTTTATTGAATTATA…	TTTCGATCATTTCCTTTTTTGAAATCGTCAAGAAATGATAATTCCTTATTTTTCGTCGTTTCTAGTGAAATTTGTTCACAAGTTGTTCAAAATAGCTTTATTTGAGGATCTGTAACTATAATTCAATAAAAATATGAAAACCATCAACTGAGCGAACATACTCGATTTCGATCATTTCCTTTTTTGAAATCGTCAAGAAATGATAATTCCTTATTTTTCGTCGTTTCTAGTGAAATTTGTTCACAAGTTGTTCAAAATAGCTTTATTTGAGGATCTGTAACTATAATTCAATAAAAATATGAAAACCATCAACTGAGCGAACATACTCGATTTCGATCATTTCCTTTTTTGAAATCGTCAAGAAATGATAATTCCTTATTTTTCGTCGTTTCTAGTGAA…	group1	165	Tdi_LRv5a_scf6	19030627	19032027
seq_495	AAAAAATGAAATAATCGAAATCGATTATATTCGCGCAGTTGATGATTTTCATATTTTTATTGAATTTATATTTACACATCTTCAAATAAAGCTATTTTGAACAACTTGTGAATAAATTTCAATAGAAACGACGAAAAATAAAGAACTATCATTTCTAGACGATTTCATAAAAAGAAATGATCGAAATCGAGTATGTTCGCTCAGTTGATGGTTTACATATTTTATCGAACTTATAGTTACAGAGCCTCAAATAAAGCTATTTTGAACAGTTTTGGAACAAATTTCATTAGAAACGTTGAAAAATAAGGAATTAATATTTCTTGACGATTT	AAAAAATGAAATAATCGAAATCGATTATATTCGCGCAGTTGATGATTTTCATATTTTTATTGAATTTATATTTACACATCTTCAAATAAAGCTATTTTGAACAACTTGTGAATAAATTTCAATAGAAACGACGAAAAATAAAGAACTATCATTTCTAGACGATTTCATAAAAAGAAATGATCGAAATCGAGTATGTTCGCTCAGTTGATGGTTTACATATTTTATCGAACTTATAGTTACAGAGCCTCAAATAAAGCTATTTTGAACAGTTTTGGAACAAATTTCATTAGAAACGTTGAAAAATAAGGAATTAATATTTCTTGACGATTTAAAAAATGAAATAATCGAAATCGATTATATTCGCGCAGTTGATGATTTTCATATTTTTATTGAATTTAT…	TTTCGATTATTTCATTTTTTAAATCGTCAAGAAATATTAATTCCTTATTTTTCAACGTTTCTAATGAAATTTGTTCCAAAACTGTTCAAAATAGCTTTATTTGAGGCTCTGTAACTATAAGTTCGATAAAATATGTAAACCATCAACTGAGCGAACATACTCGATTTCGATCATTTCTTTTTATGAAATCGTCTAGAAATGATAGTTCTTTATTTTTCGTCGTTTCTATTGAAATTTATTCACAAGTTGTTCAAAATAGCTTTATTTGAAGATGTGTAAATATAAATTCAATAAAAATATGAAAATCATCAACTGCGCGAATATAATCGATTTCGATTATTTCATTTTTTAAATCGTCAAGAAATATTAATTCCTTATTTTTCAACGTTTCTAATGAAA…	group1	330	Tdi_LRv5a_scf6	19030929	19032027
seq_496	AAAAAAGGAAATAATCGAAATCGAGTATATTCGCGCAGTTGATGATTTTCATATTTTTATTGAATCTATAGTTACACATCCTCAAATAAATATATTTTGAACAACTTGTGAACAAATTTCAACAGAAACGACGAAAAATAAAGAATTGTCATTACTAGACGATTTCAAAAAAGGAAATCGATTATGTACCGCTCAATTGATTTTTTCCCCTTCTTTTATTGAAATATAGTTACAGAACATCAAATAAAGCTATTTTGAACACTTGTGGAACAAATTTCACTAGAAACGACGAAAAATAAGGAACTAATATATCTTGACGATTTCAAAAAATGAAATAATCGAAATCGAGTATATTCGCGCAGTTGATGATTTACATATTTTATCGAACTTATAGTTACA…	AAAAAAGGAAATAATCGAAATCGAGTATATTCGCGCAGTTGATGATTTTCATATTTTTATTGAATCTATAGTTACACATCCTCAAATAAATATATTTTGAACAACTTGTGAACAAATTTCAACAGAAACGACGAAAAATAAAGAATTGTCATTACTAGACGATTTCAAAAAAGGAAATCGATTATGTACCGCTCAATTGATTTTTTCCCCTTCTTTTATTGAAATATAGTTACAGAACATCAAATAAAGCTATTTTGAACACTTGTGGAACAAATTTCACTAGAAACGACGAAAAATAAGGAACTAATATATCTTGACGATTTCAAAAAATGAAATAATCGAAATCGAGTATATTCGCGCAGTTGATGATTTACATATTTTATCGAACTTATAGTTACA…	CATCAACTGCGCGAATATACTCGATTTCGATTATTTCCTTTTTTAAAATCGTCTAGAAATATTAATTCTTTATTTTTCGTCGTTTCTATTGAAATTTGTTCCACAAGTGTTCAAAATAGCTTTATTTGAGGCTGTGTAACTATAAGTTCGATAAAATATGTAAATCATCAACTGCGCGAATATACTCGATTTCGATTATTTCATTTTTTGAAATCGTCAAGATATATTAGTTCCTTATTTTTCGTCGTTTCTAGTGAAATTTGTTCCACAAGTGTTCAAAATAGCTTTATTTGATGTTCTGTAACTATATTTCAATAAAAGAAGGGGAAAAAATCAATTGAGCGGTACATAATCGATTTCCTTTTTTGAAATCGTCTAGTAATGACAATTCTTTATTTT…	group1	489	Tdi_LRv5a_scf6	19031071	19032001
seq_504	AAAAATAAGAATTGTCATTTCTTGACGATTTCAAAAGTCGAAAATTATCGAAATCGAGTATGTCCGCTTAGTTGTTATTTTCCGATCTTTATTGAATTTTTAGTTACAGAACCTCAAATAAAGCTATTTTGAACAACTTGGGAACAAATTTCACTAGAAAAGACGAAAAATAAGGAATTGTCATTTCTTGACGATTTCAAAAGCGAAGATTATTGAAATCAAGTATGTCCGCTTTGTTGATTATTTTCCGATCTTTATTGAATTTTTAGTTACAGAACCTCAAATAAAGCTATTTTGAACAACTTGGGAACATATTTCACTAGAAAAGACG	AAAAATAAGAATTGTCATTTCTTGACGATTTCAAAAGTCGAAAATTATCGAAATCGAGTATGTCCGCTTAGTTGTTATTTTCCGATCTTTATTGAATTTTTAGTTACAGAACCTCAAATAAAGCTATTTTGAACAACTTGGGAACAAATTTCACTAGAAAAGACGAAAAATAAGGAATTGTCATTTCTTGACGATTTCAAAAGCGAAGATTATTGAAATCAAGTATGTCCGCTTTGTTGATTATTTTCCGATCTTTATTGAATTTTTAGTTACAGAACCTCAAATAAAGCTATTTTGAACAACTTGGGAACATATTTCACTAGAAAAGACGAAAAATAAGAATTGTCATTTCTTGACGATTTCAAAAGTCGAAAATTATCGAAATCGAGTATGTCCGCT…	CAATTCTTATTTTTCGTCTTTTCTAGTGAAATATGTTCCCAAGTTGTTCAAAATAGCTTTATTTGAGGTTCTGTAACTAAAAATTCAATAAAGATCGGAAAATAATCAACAAAGCGGACATACTTGATTTCAATAATCTTCGCTTTTGAAATCGTCAAGAAATGACAATTCCTTATTTTTCGTCTTTTCTAGTGAAATTTGTTCCCAAGTTGTTCAAAATAGCTTTATTTGAGGTTCTGTAACTAAAAATTCAATAAAGATCGGAAAATAACAACTAAGCGGACATACTCGATTTCGATAATTTTCGACTTTTGAAATCGTCAAGAAATGACAATTCTTATTTTTCGTCTTTTCTAGTGAAATATGTTCCCAAGTTGTTCAAAATAGCTTTATTTGAGG…	group1	331	Tdi_LRv5a_scf659	1	2801
seq_505	AAAAATAAGAAATTGTCATTTCTTGACAATTTCAAAAGCGAAGATTATTGAAATCAAGTATGTCCGCTTTGTTGATTATTTTCCGATCTTTATTGAATTTTTAGTTACAGAACCTCAAATAAAGCTATTTTGAACAACTTGGGAACATATTTCACAAGAAAAGACGAAAAATAAGGAATTGTCATTCTTGACGATTTCAAAAGCGAAAATTATCGAAATGAGTATGTCCGCTCTGTTGTTATTTTCCGATCTTTATTGAATTTTTAGTTACAGAACCTCAAATAAAGCTATTTTGAACAACTTGGGAACAAATTTCACTAGAAAAGACGAAAAATAAGGAATTGTCATTTCTTGACGATTTCAAAAGCGAAGATTATTGAAATCAAGTATGTCCGCTTT…	AAAAATAAGAAATTGTCATTTCTTGACAATTTCAAAAGCGAAGATTATTGAAATCAAGTATGTCCGCTTTGTTGATTATTTTCCGATCTTTATTGAATTTTTAGTTACAGAACCTCAAATAAAGCTATTTTGAACAACTTGGGAACATATTTCACAAGAAAAGACGAAAAATAAGGAATTGTCATTCTTGACGATTTCAAAAGCGAAAATTATCGAAATGAGTATGTCCGCTCTGTTGTTATTTTCCGATCTTTATTGAATTTTTAGTTACAGAACCTCAAATAAAGCTATTTTGAACAACTTGGGAACAAATTTCACTAGAAAAGACGAAAAATAAGGAATTGTCATTTCTTGACGATTTCAAAAGCGAAGATTATTGAAATCAAGTATGTCCGCTTT…	AATGACAATTTCTTATTTTTAGTCTTTTCTAGTGAAATTTGTTCCCAAGTTGTTCAAAATAGCTTTATTTGAGGTTCTGTAACTAAAAATTCAATAAAGATCGGAAAATAATCAACAAAGCGGACATACTTGATTTCAATAATCTTCGCTTTTGAAATCGTCAAGAAATGACAATTCCTTATTTTTCGTCTTTTCTAGTGAAATTTGTTCCCAAGTTGTTCAAAATAGCTTTATTTGAGGTTCTGTAACTAAAAATTCAATAAAGATCGGAAAATAACAACAGAGCGGACATACTCATTTCGATAATTTTCGCTTTTGAAATCGTCAAGAATGACAATTCCTTATTTTTCGTCTTTTCTTGTGAAATATGTTCCCAAGTTGTTCAAAATAGCTTTATTT…	group1	495	Tdi_LRv5a_scf659	1	8609
seq_508	AAAAATAAGGAATTGTCATTTCTTGACGATTTCAAAAGCGAAGATTATTGAAATCGAGTATGTCCGCTTTGTTGATTATTTTCCGATCTTTATTGAATTTTTAGTTACAGAACCTCAAATAAAGCTATTTTGAACAACTTGGGAACAAATTTCACTAGAAAAGACG	AAAAATAAGGAATTGTCATTTCTTGACGATTTCAAAAGCGAAGATTATTGAAATCGAGTATGTCCGCTTTGTTGATTATTTTCCGATCTTTATTGAATTTTTAGTTACAGAACCTCAAATAAAGCTATTTTGAACAACTTGGGAACAAATTTCACTAGAAAAGACGAAAAATAAGGAATTGTCATTTCTTGACGATTTCAAAAGCGAAGATTATTGAAATCGAGTATGTCCGCTTTGTTGATTATTTTCCGATCTTTATTGAATTTTTAGTTACAGAACCTCAAATAAAGCTATTTTGAACAACTTGGGAACAAATTTCACTAGAAAAGACGAAAAATAAGGAATTGTCATTTCTTGACGATTTCAAAAGCGAAGATTATTGAAATCGAGTATGTCCGC…	TTATTTTTCGTCTTTTCTAGTGAAATTTGTTCCCAAGTTGTTCAAAATAGCTTTATTTGAGGTTCTGTAACTAAAAATTCAATAAAGATCGGAAAATAATCAACAAAGCGGACATACTCGATTTCAATAATCTTCGCTTTTGAAATCGTCAAGAAATGACAATTCCTTATTTTTCGTCTTTTCTAGTGAAATTTGTTCCCAAGTTGTTCAAAATAGCTTTATTTGAGGTTCTGTAACTAAAAATTCAATAAAGATCGGAAAATAATCAACAAAGCGGACATACTCGATTTCAATAATCTTCGCTTTTGAAATCGTCAAGAAATGACAATTCCTTATTTTTCGTCTTTTCTAGTGAAATTTGTTCCCAAGTTGTTCAAAATAGCTTTATTTGAGGTTCTG…	group1	166	Tdi_LRv5a_scf659	4476	8609
seq_509	AAAAAAAGATAGGAAAATAACAACTGAGCGGACAAAATCGATTTCGATTATTTTTGTCTTTTGAAATCATAAAGAATTGAATATTCCATATTTTTCGTTTTTTCTTGTGAAATATGTTCCCACGGTGTTCAAAATAGCTTTATTTGAGATTCTGTAACTAAAAATTCAATAAAGATAGGAAAATAATCAACTAAGTGGACATACTTGATTTCAATAATCTTCGCTTTTGAAATTGTCAAGAAATGACAATTTCTTATTTTTAGTCTTTTCTAGTGAAATTTGTTCCCAAGTTGTTCAAAATAGCTTTATTTAAGGTTCTGTAACTAAAAATTCAATAAAGATCGGAAAATAATCAACAAAGCGGACATACTTGATTTCAATAATCTTCGCTTTTGAAAT…	AAAAAAAGATAGGAAAATAACAACTGAGCGGACAAAATCGATTTCGATTATTTTTGTCTTTTGAAATCATAAAGAATTGAATATTCCATATTTTTCGTTTTTTCTTGTGAAATATGTTCCCACGGTGTTCAAAATAGCTTTATTTGAGATTCTGTAACTAAAAATTCAATAAAGATAGGAAAATAATCAACTAAGTGGACATACTTGATTTCAATAATCTTCGCTTTTGAAATTGTCAAGAAATGACAATTTCTTATTTTTAGTCTTTTCTAGTGAAATTTGTTCCCAAGTTGTTCAAAATAGCTTTATTTAAGGTTCTGTAACTAAAAATTCAATAAAGATCGGAAAATAATCAACAAAGCGGACATACTTGATTTCAATAATCTTCGCTTTTGAAAT…	TATCTTTTTTTGAATTTTTAGTTACAGAACCTCAAATAAAGTTATTTTGAACAACTTGGGAACAAATTTCAATAGAAAATGAATGAATGAATTGTCATTTCATGACGATTTTAAAAGCGAAGATTATTGAAATGAAGTATGTCCGCTTTGTTGATTATTTTCCGATCGTTATTGAATTTTTAGTTACAGAACCTCAAATAAAGCTATTTTGAACAACTTGGGAACAAATTTCACTAGAAAAGACGAAAAATAAGAAATTGTCATTTCTTGACAATTTCAAAAGCGAAGATTATTGAAATCAAGTATGTCCACTTTGTTGATTATTTTCCGATCTTTATTGAATTTTTAGTTACAGAACCTCAAATAAAGCTTTTTTGAACATTTTGGGAACATATTTCA…	group1	1989	Tdi_LRv5a_scf659	4476	8609
seq_582	AAAAATAAGGAATAGTCATTTCTTGACGATTTCAAAAGCGAAAATTATTGAAATCAAGTATGTTCACGCAGTTGATTATTTTCCGATCTTTATTGAATTTTTAGTTACAGAACCTCAAATAAAGCTATTTTGAACAACTTGGGAACAAATTTCACTAGAAAAGACGAAAAATAAGGAATTGTCATTTCTTGACGATTTCAAAAGCGAAGATTATTGAAATCAAGTATGTCCGTTTGTTGATTATTTTCCGATCTTTATTGAATTTTTAGTTACAGAACCTCAAATAAAGCTATTTTGAACAACTTGGGAACAAATTTCACAAGAAAAGACG	AAAAATAAGGAATAGTCATTTCTTGACGATTTCAAAAGCGAAAATTATTGAAATCAAGTATGTTCACGCAGTTGATTATTTTCCGATCTTTATTGAATTTTTAGTTACAGAACCTCAAATAAAGCTATTTTGAACAACTTGGGAACAAATTTCACTAGAAAAGACGAAAAATAAGGAATTGTCATTTCTTGACGATTTCAAAAGCGAAGATTATTGAAATCAAGTATGTCCGTTTGTTGATTATTTTCCGATCTTTATTGAATTTTTAGTTACAGAACCTCAAATAAAGCTATTTTGAACAACTTGGGAACAAATTTCACAAGAAAAGACGAAAAATAAGGAATAGTCATTTCTTGACGATTTCAAAAGCGAAAATTATTGAAATCAAGTATGTTCACG…	TATTCCTTATTTTTCGTCTTTTCTTGTGAAATTTGTTCCCAAGTTGTTCAAAATAGCTTTATTTGAGGTTCTGTAACTAAAAATTCAATAAAGATCGGAAAATAATCAACAAACGGACATACTTGATTTCAATAATCTTCGCTTTTGAAATCGTCAAGAAATGACAATTCCTTATTTTTCGTCTTTTCTAGTGAAATTTGTTCCCAAGTTGTTCAAAATAGCTTTATTTGAGGTTCTGTAACTAAAAATTCAATAAAGATCGGAAAATAATCAACTGCGTGAACATACTTGATTTCAATAATTTTCGCTTTTGAAATCGTCAAGAAATGACTATTCCTTATTTTTCGTCTTTTCTTGTGAAATTTGTTCCCAAGTTGTTCAAAATAGCTTTATTTGAGG…	group1	331	Tdi_LRv5a_scf7	25917781	25920000
seq_582	AAAAATAAGGAATAGTCATTTCTTGACGATTTCAAAAGCGAAAATTATTGAAATCAAGTATGTTCACGCAGTTGATTATTTTCCGATCTTTATTGAATTTTTAGTTACAGAACCTCAAATAAAGCTATTTTGAACAACTTGGGAACAAATTTCACTAGAAAAGACGAAAAATAAGGAATTGTCATTTCTTGACGATTTCAAAAGCGAAGATTATTGAAATCAAGTATGTCCGTTTGTTGATTATTTTCCGATCTTTATTGAATTTTTAGTTACAGAACCTCAAATAAAGCTATTTTGAACAACTTGGGAACAAATTTCACAAGAAAAGACG	AAAAATAAGGAATAGTCATTTCTTGACGATTTCAAAAGCGAAAATTATTGAAATCAAGTATGTTCACGCAGTTGATTATTTTCCGATCTTTATTGAATTTTTAGTTACAGAACCTCAAATAAAGCTATTTTGAACAACTTGGGAACAAATTTCACTAGAAAAGACGAAAAATAAGGAATTGTCATTTCTTGACGATTTCAAAAGCGAAGATTATTGAAATCAAGTATGTCCGTTTGTTGATTATTTTCCGATCTTTATTGAATTTTTAGTTACAGAACCTCAAATAAAGCTATTTTGAACAACTTGGGAACAAATTTCACAAGAAAAGACGAAAAATAAGGAATAGTCATTTCTTGACGATTTCAAAAGCGAAAATTATTGAAATCAAGTATGTTCACG…	TATTCCTTATTTTTCGTCTTTTCTTGTGAAATTTGTTCCCAAGTTGTTCAAAATAGCTTTATTTGAGGTTCTGTAACTAAAAATTCAATAAAGATCGGAAAATAATCAACAAACGGACATACTTGATTTCAATAATCTTCGCTTTTGAAATCGTCAAGAAATGACAATTCCTTATTTTTCGTCTTTTCTAGTGAAATTTGTTCCCAAGTTGTTCAAAATAGCTTTATTTGAGGTTCTGTAACTAAAAATTCAATAAAGATCGGAAAATAATCAACTGCGTGAACATACTTGATTTCAATAATTTTCGCTTTTGAAATCGTCAAGAAATGACTATTCCTTATTTTTCGTCTTTTCTTGTGAAATTTGTTCCCAAGTTGTTCAAAATAGCTTTATTTGAGG…	group1	331	Tdi_LRv5a_scf7	25920000	25921110
seq_584	AAAAAAGAAATGATCGAAATCGATTATGTTCGCTCAGTTGATGGTTTTCATATTTTATTGAATTTATAGTTACAGAACCTCAAATAAAGCTATTTTGAACAACTTGTGAACAAATTTCATTAGAAACGACGAAAAATAAGGAATTGTCATTTCTTGACGATTTC	AAAAAAGAAATGATCGAAATCGATTATGTTCGCTCAGTTGATGGTTTTCATATTTTATTGAATTTATAGTTACAGAACCTCAAATAAAGCTATTTTGAACAACTTGTGAACAAATTTCATTAGAAACGACGAAAAATAAGGAATTGTCATTTCTTGACGATTTCAAAAAAGAAATGATCGAAATCGATTATGTTCGCTCAGTTGATGGTTTTCATATTTTATTGAATTTATAGTTACAGAACCTCAAATAAAGCTATTTTGAACAACTTGTGAACAAATTTCATTAGAAACGACGAAAAATAAGGAATTGTCATTTCTTGACGATTTCAAAAAAGAAATGATCGAAATCGATTATGTTCGCTCAGTTGATGGTTTTCATATTTTATTGAATTTATAGTT…	CGAACATAATCGATTTCGATCATTTCTTTTTTGAAATCGTCAAGAAATGACAATTCCTTATTTTTCGTCGTTTCTAATGAAATTTGTTCACAAGTTGTTCAAAATAGCTTTATTTGAGGTTCTGTAACTATAAATTCAATAAAATATGAAAACCATCAACTGAGCGAACATAATCGATTTCGATCATTTCTTTTTTGAAATCGTCAAGAAATGACAATTCCTTATTTTTCGTCGTTTCTAATGAAATTTGTTCACAAGTTGTTCAAAATAGCTTTATTTGAGGTTCTGTAACTATAAATTCAATAAAATATGAAAACCATCAACTGAGCGAACATAATCGATTTCGATCATTTCTTTTTTGAAATCGTCAAGAAATGACAATTCCTTATTTTTCGTCGT…	group1	164	Tdi_LRv5a_scf716	1	5488
seq_585	AAAAAAAAAATGAAAACCATCAACTGAGCGAATATATCCGATTTCGATTATTTCGTTTTTTGAAATCGTCAAGAAATGCAATGCCTTATTTTTCATCGTTTCTAATGAAATTTGTTCCCAAGTTGTTCAAAATAGCTTAATTTGAGAATCTGTAAATATAAATTCAATAAAAATATGAAAACCATCAACTGAGCGATCATAATCGATTTCGATCATTTCATTTTTGAAATCGTCAAGAAATGACAATTCCTAATTCTTAGACGTTTCTAGTGAAACTTGTTCACAAGTTGTTCAAAATAGTTTTACTTGAGGATCTGTAAATATAAATTCAATAAAATATCAAAACCATCAACTGAGCGAATATAATCGATTTCGATCATTTCGATTTTTGAAATCGTC…	AAAAAAAAAATGAAAACCATCAACTGAGCGAATATATCCGATTTCGATTATTTCGTTTTTTGAAATCGTCAAGAAATGCAATGCCTTATTTTTCATCGTTTCTAATGAAATTTGTTCCCAAGTTGTTCAAAATAGCTTAATTTGAGAATCTGTAAATATAAATTCAATAAAAATATGAAAACCATCAACTGAGCGATCATAATCGATTTCGATCATTTCATTTTTGAAATCGTCAAGAAATGACAATTCCTAATTCTTAGACGTTTCTAGTGAAACTTGTTCACAAGTTGTTCAAAATAGTTTTACTTGAGGATCTGTAAATATAAATTCAATAAAATATCAAAACCATCAACTGAGCGAATATAATCGATTTCGATCATTTCGATTTTTGAAATCGTC…	GATCGAAATCGATTATGTTCGCTCAGTTGATGGTTTACATATTTTATTGAATTTATAGTTACAGATCATCAAATAAAGCTATTTTGAACAAGTTTTGAACAAATTTCATTAGAAACGTTGAAAAATAAGGAATTAATATTTCTTGACGATTTCAAAAAGGAAATAATCGAAATCGATTATATTCGCTCAGTTGATGATTTTCATATTTTTATTGAATTTATATTTACAGATCCTCAAATAAAGCTATTTTGAACAACTTGTGAACAAGTTTCATTAGAAACGTCGAAAAGTAAGGAATTGTCATTTCTTGACGATTTCAAAAATCGAAATCGAATATGTTCGTTCAGTTGATGGTTTACATATTTTTATTGAATTTATAAGTTACAAATCCTCAAATAA…	group1	1135	Tdi_LRv5a_scf716	1	6231
seq_586	AAAAAAAGGAAAACATCAAATGAGCGGTACATAATCGATTTCGCTTTTTGAAATCGTCTAGAAATGACAATTTCTTATTTTAAGTCGTTTCTAATTAAATTTGTTCACAAAGTTGTTCAAAATAGCTTTATTTGAGGATCTGTAAATATAAATTCAATAAAAATATGAAAACCATCAACTGAGCGAATATAATCGATTTCGATTATTTCGATTTTTGAAATCGTCAAGAAATGACAATTCCTTATTTTTCGACGTTTCTAATGAAATTTGTTCAAAATTGTTCAAAATAGCTTTATTTGAGGATCTGTAAATTAAAATTCAATAAAATATGAAAACCATCAACTGAGCGAACATAATCGATTTCGATCATTTCGATTTTTGAAATCGTCAAGAAATGAC…	AAAAAAAGGAAAACATCAAATGAGCGGTACATAATCGATTTCGCTTTTTGAAATCGTCTAGAAATGACAATTTCTTATTTTAAGTCGTTTCTAATTAAATTTGTTCACAAAGTTGTTCAAAATAGCTTTATTTGAGGATCTGTAAATATAAATTCAATAAAAATATGAAAACCATCAACTGAGCGAATATAATCGATTTCGATTATTTCGATTTTTGAAATCGTCAAGAAATGACAATTCCTTATTTTTCGACGTTTCTAATGAAATTTGTTCAAAATTGTTCAAAATAGCTTTATTTGAGGATCTGTAAATTAAAATTCAATAAAATATGAAAACCATCAACTGAGCGAACATAATCGATTTCGATCATTTCGATTTTTGAAATCGTCAAGAAATGAC…	TGTCATTTCTTGACGATTTCAAAAATCGAAATCGATTATGTTCGTTCAGTTGATGGTTTACATATTTATATTGAATTTTAAGTTACAAATCCTCAAATAAAGTTATTTTGAACAATTTTGAGCAAATTTCATTAGAAACTACAAAAATAAGGAATTGTCATTTCTTGACGATTTCAAAAATCGAAATGATCGAAATCGATTATGTTCGCTCAGTTGATGGTTTTCATATTTTATTGAATTTTAATTTACAGATCCTCAAATAAAGCTATTTTGAACAATTTTGAACAAATTTCATTAGAAACGTCGAAAAATAAGGAATTGTCATTTCTTGACGATTTCAAAAATCGAAATAATCGAAATCGATTATATTCGCTCAGTTGATGGTTTTCATATTTTTAT…	group1	1445	Tdi_LRv5a_scf716	1	6261
seq_587	AAAAACCATCAACTGAGCGAATACATCGATTTCGATATTTCATTTTTGAAATCGTCAAGAAATGAATTCCTTATTCTTCGTCGTTTCTAATGAAATTTGTTCAAAATTGTTCAAAATAGCTTTACTTGAGGTTCTGTAACTATAAATTCAATAAAATATG	AAAAACCATCAACTGAGCGAATACATCGATTTCGATATTTCATTTTTGAAATCGTCAAGAAATGAATTCCTTATTCTTCGTCGTTTCTAATGAAATTTGTTCAAAATTGTTCAAAATAGCTTTACTTGAGGTTCTGTAACTATAAATTCAATAAAATATGAAAAACCATCAACTGAGCGAATACATCGATTTCGATATTTCATTTTTGAAATCGTCAAGAAATGAATTCCTTATTCTTCGTCGTTTCTAATGAAATTTGTTCAAAATTGTTCAAAATAGCTTTACTTGAGGTTCTGTAACTATAAATTCAATAAAATATGAAAAACCATCAACTGAGCGAATACATCGATTTCGATATTTCATTTTTGAAATCGTCAAGAAATGAATTCCTTATTCTTC…	CGAAGAATAAGGAATTCATTTCTTGACGATTTCAAAAATGAAATATCGAAATCGATGTATTCGCTCAGTTGATGGTTTTTCATATTTTATTGAATTTATAGTTACAGAACCTCAAGTAAAGCTATTTTGAACAATTTTGAACAAATTTCATTAGAAACGACGAAGAATAAGGAATTCATTTCTTGACGATTTCAAAAATGAAATATCGAAATCGATGTATTCGCTCAGTTGATGGTTTTTCATATTTTATTGAATTTATAGTTACAGAACCTCAAGTAAAGCTATTTTGAACAATTTTGAACAAATTTCATTAGAAACGACGAAGAATAAGGAATTCATTTCTTGACGATTTCAAAAATGAAATATCGAAATCGATGTATTCGCTCAGTTGATGGTTTT…	group1	160	Tdi_LRv5a_scf716	5513	6261
seq_588	AAAAAGGAAATGATCGAAATCGATTGTGTTCGCTCAGTTGATGGTTTTCATATTTTTAATGAATTTATATTTACAGATCCTCAAATAAAGCTATTTTAACAGTTTGTGAACAAGTTTCATTAGAAACGTTGAAAAATAAGGAATTAAGGACGATTTCAT	AAAAAGGAAATGATCGAAATCGATTGTGTTCGCTCAGTTGATGGTTTTCATATTTTTAATGAATTTATATTTACAGATCCTCAAATAAAGCTATTTTAACAGTTTGTGAACAAGTTTCATTAGAAACGTTGAAAAATAAGGAATTAAGGACGATTTCATAAAAAGGAAATGATCGAAATCGATTGTGTTCGCTCAGTTGATGGTTTTCATATTTTTAATGAATTTATATTTACAGATCCTCAAATAAAGCTATTTTAACAGTTTGTGAACAAGTTTCATTAGAAACGTTGAAAAATAAGGAATTAAGGACGATTTCATAAAAAGGAAATGATCGAAATCGATTGTGTTCGCTCAGTTGATGGTTTTCATATTTTTAATGAATTTATATTTACAGATCCT…	AGCTTTATTTGAGGATCTGTAAATATAAATTCATTAAAAATATGAAAACCATCAACTGAGCGAACACAATCGATTTCGATCATTTCCTTTTTATGAAATCGTCCTTAATTCCTTATTTTTCAACGTTTCTAATGAAACTTGTTCACAAACTGTTAAAATAGCTTTATTTGAGGATCTGTAAATATAAATTCATTAAAAATATGAAAACCATCAACTGAGCGAACACAATCGATTTCGATCATTTCCTTTTTATGAAATCGTCCTTAATTCCTTATTTTTCAACGTTTCTAATGAAACTTGTTCACAAACTGTTAAAATAGCTTTATTTGAGGATCTGTAAATATAAATTCATTAAAAATATGAAAACCATCAACTGAGCGAACACAATCGATTTCGATC…	group1	159	Tdi_LRv5a_scf716	5543	5847
seq_589	AAAAATAAGGAATTGTCATTTCTTGACGATTTCAAAAGCGAAGATTATTGAAATCAAGTATGTCCGCTTAGTTGATTATTTTCCGATCTTTATTGAATTTTTAGTTACAGAACCTCAAATAAAGCTATTTTGAACAACTTGGGAACAAATTTCACTAGAAAAGACGAAAAATAAGGAATTGTCATTTCTTGACGATTTCAAAAGCGAAGATTATTGAAATCAAGTATGTCCGCTTAGTTGATTATTTTCCGATCTTTATTGAATTTTTAGTTACAGAACCTCAAATAAAGCTATTTTGAACAACTTGGGAACAAATTTCACTAGAAAAGACG	AAAAATAAGGAATTGTCATTTCTTGACGATTTCAAAAGCGAAGATTATTGAAATCAAGTATGTCCGCTTAGTTGATTATTTTCCGATCTTTATTGAATTTTTAGTTACAGAACCTCAAATAAAGCTATTTTGAACAACTTGGGAACAAATTTCACTAGAAAAGACGAAAAATAAGGAATTGTCATTTCTTGACGATTTCAAAAGCGAAGATTATTGAAATCAAGTATGTCCGCTTAGTTGATTATTTTCCGATCTTTATTGAATTTTTAGTTACAGAACCTCAAATAAAGCTATTTTGAACAACTTGGGAACAAATTTCACTAGAAAAGACGAAAAATAAGGAATTGTCATTTCTTGACGATTTCAAAAGCGAAGATTATTGAAATCAAGTATGTCCGC…	TTATTTTTCGTCTTTTCTAGTGAAATTTGTTCCCAAGTTGTTCAAAATAGCTTTATTTGAGGTTCTGTAACTAAAAATTCAATAAAGATCGGAAAATAATCAACTAAGCGGACATACTTGATTTCAATAATCTTCGCTTTTGAAATCGTCAAGAAATGACAATTCCTTATTTTTCGTCTTTTCTAGTGAAATTTGTTCCCAAGTTGTTCAAAATAGCTTTATTTGAGGTTCTGTAACTAAAAATTCAATAAAGATCGGAAAATAATCAACTAAGCGGACATACTTGATTTCAATAATCTTCGCTTTTGAAATCGTCAAGAAATGACAATTCCTTATTTTTCGTCTTTTCTAGTGAAATTTGTTCCCAAGTTGTTCAAAATAGCTTTATTTGAGGTTCTG…	group1	332	Tdi_LRv5a_scf737	1	5825
seq_590	AAAAATAAGAATTGTCATTTCTTGACGATTTCAAAAGCGAAGATTATTGAAATCAAGTATGTCCGCTTAGTTGATTATTTTCCGATCTTTATTGAATTTTTAGTTACAGAACCTCAAATAAAGCTATTTTGAACAACTTGGGAACAAATTTCACAAGAAAAGACGAAAAATAAGGAATTGTCATTTCTTGACGATTTCAAAAGCGAAAATTATCGAAATCAAGTATGTCCGCTCAGTTGATTATTTTCCGATCTTTATTGAATTTTTAGTTACAGAACCTCAAATAAAGCTATTTTGAACAACTTGGGAACAAATTTCAATAGAAAAGACGAAATAAGGAATTGTCATTTCTTGACGATTTCAAAAGCGAAGATTATTGAAATCAAGTATGTCCGCTTT…	AAAAATAAGAATTGTCATTTCTTGACGATTTCAAAAGCGAAGATTATTGAAATCAAGTATGTCCGCTTAGTTGATTATTTTCCGATCTTTATTGAATTTTTAGTTACAGAACCTCAAATAAAGCTATTTTGAACAACTTGGGAACAAATTTCACAAGAAAAGACGAAAAATAAGGAATTGTCATTTCTTGACGATTTCAAAAGCGAAAATTATCGAAATCAAGTATGTCCGCTCAGTTGATTATTTTCCGATCTTTATTGAATTTTTAGTTACAGAACCTCAAATAAAGCTATTTTGAACAACTTGGGAACAAATTTCAATAGAAAAGACGAAATAAGGAATTGTCATTTCTTGACGATTTCAAAAGCGAAGATTATTGAAATCAAGTATGTCCGCTTT…	AAATGACAATTCTTATTTTTCGTCTTTTCTAGTGAAATTTGTTCCCAAGTTGTTCAAAATAGCTTTATTTGAGGTTCTGTAACTAAAAATTCAATAAAGATCGGAAAATAATCAACAAAGCGGACATACTTGATTTCAATAATCTTCGCTTTTGAAATCGTCAAGAAATGACAATTCCTTATTTCGTCTTTTCTATTGAAATTTGTTCCCAAGTTGTTCAAAATAGCTTTATTTGAGGTTCTGTAACTAAAAATTCAATAAAGATCGGAAAATAATCAACTGAGCGGACATACTTGATTTCGATAATTTTCGCTTTTGAAATCGTCAAGAAATGACAATTCCTTATTTTTCGTCTTTTCTTGTGAAATTTGTTCCCAAGTTGTTCAAAATAGCTTTATT…	group1	495	Tdi_LRv5a_scf737	1	5825
seq_762	AAAAATAAGGAATAGTCACTTCTTGACGATTTCAAAAGTCGAAAATTATCGAAATCAAGTATGTCCGCTTTGTTGATTATTTTCCGATCTTTATTGAATTTTTAGTTACAGAACCTCAAATAAAGCTATTTTGAACAACTTGGGAACAAATTTCACTAGAAAAGACG	AAAAATAAGGAATAGTCACTTCTTGACGATTTCAAAAGTCGAAAATTATCGAAATCAAGTATGTCCGCTTTGTTGATTATTTTCCGATCTTTATTGAATTTTTAGTTACAGAACCTCAAATAAAGCTATTTTGAACAACTTGGGAACAAATTTCACTAGAAAAGACGAAAAATAAGGAATAGTCACTTCTTGACGATTTCAAAAGTCGAAAATTATCGAAATCAAGTATGTCCGCTTTGTTGATTATTTTCCGATCTTTATTGAATTTTTAGTTACAGAACCTCAAATAAAGCTATTTTGAACAACTTGGGAACAAATTTCACTAGAAAAGACGAAAAATAAGGAATAGTCACTTCTTGACGATTTCAAAAGTCGAAAATTATCGAAATCAAGTATGTC…	TTTTCTAGTGAAATTTGTTCCCAAGTTGTTCAAAATAGCTTTATTTGAGGTTCTGTAACTAAAAATTCAATAAAGATCGGAAAATAATCAACAAAGCGGACATACTTGATTTCGATAATTTTCGACTTTTGAAATCGTCAAGAAGTGACTATTCCTTATTTTTCGTCTTTTCTAGTGAAATTTGTTCCCAAGTTGTTCAAAATAGCTTTATTTGAGGTTCTGTAACTAAAAATTCAATAAAGATCGGAAAATAATCAACAAAGCGGACATACTTGATTTCGATAATTTTCGACTTTTGAAATCGTCAAGAAGTGACTATTCCTTATTTTTCGTCTTTTCTAGTGAAATTTGTTCCCAAGTTGTTCAAAATAGCTTTATTTGAGGTTCTGTAACTAAAAA…	group1	167	Tdi_LRv5a_scf743	1	1241
seq_763	AAAAATAAGGAATTGTCATTTCTTGACGATTTCAAAAGCGAAAATTATTGAAATCAAGTATGTCCGCTTGTTGATTATTTTCCGATCTTTATTGAATTTTTAGTTACAGAACCTCAAATAAAGCTATTTTGAACAACTTGGGAACAAATTTCACTAGAAAAGACG	AAAAATAAGGAATTGTCATTTCTTGACGATTTCAAAAGCGAAAATTATTGAAATCAAGTATGTCCGCTTGTTGATTATTTTCCGATCTTTATTGAATTTTTAGTTACAGAACCTCAAATAAAGCTATTTTGAACAACTTGGGAACAAATTTCACTAGAAAAGACGAAAAATAAGGAATTGTCATTTCTTGACGATTTCAAAAGCGAAAATTATTGAAATCAAGTATGTCCGCTTGTTGATTATTTTCCGATCTTTATTGAATTTTTAGTTACAGAACCTCAAATAAAGCTATTTTGAACAACTTGGGAACAAATTTCACTAGAAAAGACGAAAAATAAGGAATTGTCATTTCTTGACGATTTCAAAAGCGAAAATTATTGAAATCAAGTATGTCCGCTT…	AATGACAATTCCTTATTTTTCGTCTTTTCTAGTGAAATTTGTTCCCAAGTTGTTCAAAATAGCTTTATTTGAGGTTCTGTAACTAAAAATTCAATAAAGATCGGAAAATAATCAACAAGCGGACATACTTGATTTCAATAATTTTCGCTTTTGAAATCGTCAAGAAATGACAATTCCTTATTTTTCGTCTTTTCTAGTGAAATTTGTTCCCAAGTTGTTCAAAATAGCTTTATTTGAGGTTCTGTAACTAAAAATTCAATAAAGATCGGAAAATAATCAACAAGCGGACATACTTGATTTCAATAATTTTCGCTTTTGAAATCGTCAAGAAATGACAATTCCTTATTTTTCGTCTTTTCTAGTGAAATTTGTTCCCAAGTTGTTCAAAATAGCTTTATT…	group1	165	Tdi_LRv5a_scf743	1248	3245
seq_765	AAAAATAAGGAATTGACATTTCTTGACGATTTCAAAAGCGAAGATTATTGAAATCAAGTATGTCCGCTTTGTTGATTATTTTCCGATCTTTATTGAATTTTTAGTTACAGAACCTCAAATAAAGCTATTTTGAACATCGTGGGAACAAATTTCACTAGAAAAGACGAAAAATAAGGAATTGTCATTTCTTGACGATTTCAAAAGCGAAGATTATTGAAATCAAGTATGTCCGCTTTGTTGATTATTTTCCGATCTTTATTGAATTTTTAGTTACAGAACCTCAAATAAAGCTATTTTGAACAACTTGGGAACAAATTTCACTAGAAAAGACG	AAAAATAAGGAATTGACATTTCTTGACGATTTCAAAAGCGAAGATTATTGAAATCAAGTATGTCCGCTTTGTTGATTATTTTCCGATCTTTATTGAATTTTTAGTTACAGAACCTCAAATAAAGCTATTTTGAACATCGTGGGAACAAATTTCACTAGAAAAGACGAAAAATAAGGAATTGTCATTTCTTGACGATTTCAAAAGCGAAGATTATTGAAATCAAGTATGTCCGCTTTGTTGATTATTTTCCGATCTTTATTGAATTTTTAGTTACAGAACCTCAAATAAAGCTATTTTGAACAACTTGGGAACAAATTTCACTAGAAAAGACGAAAAATAAGGAATTGACATTTCTTGACGATTTCAAAAGCGAAGATTATTGAAATCAAGTATGTCCGC…	TTATTTTTCGTCTTTTCTAGTGAAATTTGTTCCCAAGTTGTTCAAAATAGCTTTATTTGAGGTTCTGTAACTAAAAATTCAATAAAGATCGGAAAATAATCAACAAAGCGGACATACTTGATTTCAATAATCTTCGCTTTTGAAATCGTCAAGAAATGACAATTCCTTATTTTTCGTCTTTTCTAGTGAAATTTGTTCCCACGATGTTCAAAATAGCTTTATTTGAGGTTCTGTAACTAAAAATTCAATAAAGATCGGAAAATAATCAACAAAGCGGACATACTTGATTTCAATAATCTTCGCTTTTGAAATCGTCAAGAAATGTCAATTCCTTATTTTTCGTCTTTTCTAGTGAAATTTGTTCCCAAGTTGTTCAAAATAGCTTTATTTGAGGTTCTG…	group1	332	Tdi_LRv5a_scf796	1	3613
seq_766	AAAAAAGCTTTATTTGAGGTTCTGTAACTAAAAATTCAATAAAGATCGGAAAATAATCAACTAAACGGACATACTTGATTTCAATAATCTTCGCTTTTGAAATCGTCAAGAAATGACAATTCCTTATTTTAGTCTTTTCTAGTGAAATTTGTTCCCAAGTTGTTCAAAATTGCTTTATTTGAGGTTCTGTAACTAAAAATTCAATAACGATCGGAAAATAACAACTGAGTGAACATACTCGATTTCGATGATTTTCGACTTTTGAAATCGTCAAGAAGTGACTATTCCTTATTTTTCGTCTTTTCTTGTGAAATATGTTCCCACGTTGTTC	AAAAAAGCTTTATTTGAGGTTCTGTAACTAAAAATTCAATAAAGATCGGAAAATAATCAACTAAACGGACATACTTGATTTCAATAATCTTCGCTTTTGAAATCGTCAAGAAATGACAATTCCTTATTTTAGTCTTTTCTAGTGAAATTTGTTCCCAAGTTGTTCAAAATTGCTTTATTTGAGGTTCTGTAACTAAAAATTCAATAACGATCGGAAAATAACAACTGAGTGAACATACTCGATTTCGATGATTTTCGACTTTTGAAATCGTCAAGAAGTGACTATTCCTTATTTTTCGTCTTTTCTTGTGAAATATGTTCCCACGTTGTTCAAAAAAGCTTTATTTGAGGTTCTGTAACTAAAAATTCAATAAAGATCGGAAAATAATCAACTAAACGG…	AATAAAGCTTTTTTGAACAACGTGGGAACATATTTCACAAGAAAAGACGAAAAATAAGGAATAGTCACTTCTTGACGATTTCAAAAGTCGAAAATCATCGAAATCGAGTATGTTCACTCAGTTGTTATTTTCCGATCGTTATTGAATTTTTAGTTACAGAACCTCAAATAAAGCAATTTTGAACAACTTGGGAACAAATTTCACTAGAAAAGACTAAAATAAGGAATTGTCATTTCTTGACGATTTCAAAAGCGAAGATTATTGAAATCAAGTATGTCCGTTTAGTTGATTATTTTCCGATCTTTATTGAATTTTTAGTTACAGAACCTCAAATAAAGCTTTTTTGAACAACGTGGGAACATATTTCACAAGAAAAGACGAAAAATAAGGAATAGTCAC…	group1	331	Tdi_LRv5a_scf796	3652	4671
seq_767	AAAAATAAGGAATAGTCATTTCTTGACGATTTCAAAAGCGAAGATTATTGAAATCAAGTATGTCCTTTAGTTGATTATTTTCCGATCTTTATTGAATTTTTAGTTACAGAACCTCAAATAAAGCTATTTTGAACAACTTGGGAACATATTTCACTAGAAAAGACG	AAAAATAAGGAATAGTCATTTCTTGACGATTTCAAAAGCGAAGATTATTGAAATCAAGTATGTCCTTTAGTTGATTATTTTCCGATCTTTATTGAATTTTTAGTTACAGAACCTCAAATAAAGCTATTTTGAACAACTTGGGAACATATTTCACTAGAAAAGACGAAAAATAAGGAATAGTCATTTCTTGACGATTTCAAAAGCGAAGATTATTGAAATCAAGTATGTCCTTTAGTTGATTATTTTCCGATCTTTATTGAATTTTTAGTTACAGAACCTCAAATAAAGCTATTTTGAACAACTTGGGAACATATTTCACTAGAAAAGACGAAAAATAAGGAATAGTCATTTCTTGACGATTTCAAAAGCGAAGATTATTGAAATCAAGTATGTCCTTTA…	AATGACTATTCCTTATTTTTCGTCTTTTCTAGTGAAATATGTTCCCAAGTTGTTCAAAATAGCTTTATTTGAGGTTCTGTAACTAAAAATTCAATAAAGATCGGAAAATAATCAACTAAAGGACATACTTGATTTCAATAATCTTCGCTTTTGAAATCGTCAAGAAATGACTATTCCTTATTTTTCGTCTTTTCTAGTGAAATATGTTCCCAAGTTGTTCAAAATAGCTTTATTTGAGGTTCTGTAACTAAAAATTCAATAAAGATCGGAAAATAATCAACTAAAGGACATACTTGATTTCAATAATCTTCGCTTTTGAAATCGTCAAGAAATGACTATTCCTTATTTTTCGTCTTTTCTAGTGAAATATGTTCCCAAGTTGTTCAAAATAGCTTTATT…	group1	165	Tdi_LRv5a_scf796	3652	4673
seq_774	AAAAATAAGGAATATACAATTCTTAACGATTTCAAAAGCGAAGATTATTGAAATCAAGTATGTCCGCTTTGTTGTTATTTTACGATCGTTATTGAATTTTTAGTTACAGAACCTAAATAAAGCTATTTTGAACAACTTGGGAACAAATTTCACTAGAAAAGACG	AAAAATAAGGAATATACAATTCTTAACGATTTCAAAAGCGAAGATTATTGAAATCAAGTATGTCCGCTTTGTTGTTATTTTACGATCGTTATTGAATTTTTAGTTACAGAACCTAAATAAAGCTATTTTGAACAACTTGGGAACAAATTTCACTAGAAAAGACGAAAAATAAGGAATATACAATTCTTAACGATTTCAAAAGCGAAGATTATTGAAATCAAGTATGTCCGCTTTGTTGTTATTTTACGATCGTTATTGAATTTTTAGTTACAGAACCTAAATAAAGCTATTTTGAACAACTTGGGAACAAATTTCACTAGAAAAGACGAAAAATAAGGAATATACAATTCTTAACGATTTCAAAAGCGAAGATTATTGAAATCAAGTATGTCCGCTTTG…	AAATCGTTAAGAATTGTATATTCCTTATTTTTCGTCTTTTCTAGTGAAATTTGTTCCCAAGTTGTTCAAAATAGCTTTATTTAGGTTCTGTAACTAAAAATTCAATAACGATCGTAAAATAACAACAAAGCGGACATACTTGATTTCAATAATCTTCGCTTTTGAAATCGTTAAGAATTGTATATTCCTTATTTTTCGTCTTTTCTAGTGAAATTTGTTCCCAAGTTGTTCAAAATAGCTTTATTTAGGTTCTGTAACTAAAAATTCAATAACGATCGTAAAATAACAACAAAGCGGACATACTTGATTTCAATAATCTTCGCTTTTGAAATCGTTAAGAATTGTATATTCCTTATTTTTCGTCTTTTCTAGTGAAATTTGTTCCCAAGTTGTTCAAAA…	group1	164	Tdi_LRv5a_scf810	3938	4532
seq_776	AAAAATAAGGAATTGTCATTTCTTGACGATTTCAAAAGCGAAGATTATTGAAATCAAGTATGTCCGTTTAGTTGATTATTTTCCGATCTTTATTGAATTTTTAGTTACAGAACCTCAAATAAAGCTATTTTGAACAACTTGGGAACAAATTTCACTAGAAAAGACGAAAAATAAGGAATTGTCATTTCTTGACGATTTCAAAAGCGAAGATTATTGAAATGAAGTATGTCCGCTTTGTTGATTATTTTCCGATCTTTATTGAATTTTTAGTTACAGAACCTCAAATAAAGCTATTTTGAACAACTTGGGAACAAATTTCACTAGAAAAGACT	AAAAATAAGGAATTGTCATTTCTTGACGATTTCAAAAGCGAAGATTATTGAAATCAAGTATGTCCGTTTAGTTGATTATTTTCCGATCTTTATTGAATTTTTAGTTACAGAACCTCAAATAAAGCTATTTTGAACAACTTGGGAACAAATTTCACTAGAAAAGACGAAAAATAAGGAATTGTCATTTCTTGACGATTTCAAAAGCGAAGATTATTGAAATGAAGTATGTCCGCTTTGTTGATTATTTTCCGATCTTTATTGAATTTTTAGTTACAGAACCTCAAATAAAGCTATTTTGAACAACTTGGGAACAAATTTCACTAGAAAAGACTAAAAATAAGGAATTGTCATTTCTTGACGATTTCAAAAGCGAAGATTATTGAAATCAAGTATGTCCGT…	TTATTTTTAGTCTTTTCTAGTGAAATTTGTTCCCAAGTTGTTCAAAATAGCTTTATTTGAGGTTCTGTAACTAAAAATTCAATAAAGATCGGAAAATAATCAACAAAGCGGACATACTTCATTTCAATAATCTTCGCTTTTGAAATCGTCAAGAAATGACAATTCCTTATTTTTCGTCTTTTCTAGTGAAATTTGTTCCCAAGTTGTTCAAAATAGCTTTATTTGAGGTTCTGTAACTAAAAATTCAATAAAGATCGGAAAATAATCAACTAAACGGACATACTTGATTTCAATAATCTTCGCTTTTGAAATCGTCAAGAAATGACAATTCCTTATTTTTAGTCTTTTCTAGTGAAATTTGTTCCCAAGTTGTTCAAAATAGCTTTATTTGAGGTTCTG…	group1	332	Tdi_LRv5a_scf852	1	3884
seq_777	AAAAATAAGGAATTGTCATTTCTTGACGATTTCAAAAGCGAAAATTATTGAAATCAAGTATGTCCGCTTAGTTGATTATTTTCCGATCTTTATTGAATTTTTAGTTACAGAACCTCAAATAAAGCTATTTTGAACAACTTGGGAACAAATTTCACTAGAAAAGACGAAAAATAAGGAATTGTCATTTCTTGACGATTTCAAAAGCGAAGATTATTGAAATCAAGTATGTCCGCTTTGTTGATTATTTTCCGATCTTTATTGAATTTTTAGTTACAGAACCTCAAATAAAGCTATTTTGAACAACTTGGGAACAAATTTCACTAGAAAAGACGAAAAATAAGGAATTGTCATTTCTTGACGATTTCAAAAGCGAAGATTATTGAAATCAAGTATGTCCGC…	AAAAATAAGGAATTGTCATTTCTTGACGATTTCAAAAGCGAAAATTATTGAAATCAAGTATGTCCGCTTAGTTGATTATTTTCCGATCTTTATTGAATTTTTAGTTACAGAACCTCAAATAAAGCTATTTTGAACAACTTGGGAACAAATTTCACTAGAAAAGACGAAAAATAAGGAATTGTCATTTCTTGACGATTTCAAAAGCGAAGATTATTGAAATCAAGTATGTCCGCTTTGTTGATTATTTTCCGATCTTTATTGAATTTTTAGTTACAGAACCTCAAATAAAGCTATTTTGAACAACTTGGGAACAAATTTCACTAGAAAAGACGAAAAATAAGGAATTGTCATTTCTTGACGATTTCAAAAGCGAAGATTATTGAAATCAAGTATGTCCGC…	AATTCCTTATTTTTCGTCTTTTCTAGTGAAATTTGTTCCCAAGTTGTTCAAAATAGCTTTATTTGAGGTTCTGTAACTAAAAATTCAATAAAGATCGGAAAATAATCAACTAACGGACATACTTGATTTCAATAATCTTCGCTTTTGAAATCGTCAAGAAATGACAATTCCTTATTTTTCGTCTTTTCTAGTGAAATTTGTTCCCAAGTTGTTCAAAATAGCTTTATTTGAGGTTCTGTAACTAAAAATTCAATAAAGATCGGAAAATAATCAACAAGCGGACATACTTGATTTCAATAATCTTCGCTTTTGAAATCGTCAAGAAATGACAATTCCTTATTTTTCGTCTTTTCTAGTGAAATTTGTTCCCAAGTTGTTCAAAATAGCTTTATTTGAGGT…	group1	662	Tdi_LRv5a_scf852	1	3884
seq_778	AAAAATAAGAAATTGTCATTTCTTGACGATTTCAAAAGCGAAAAATTATTGAAATCAAGTATGTCCACTTAGTTGATTATTTTCCGATCTTTATTGAATTTTTAGTTACAGAACCTCAAATAAAGCTATTTTGAACAACTTGGGAACAAATTTCACTAGAAAAGACG	AAAAATAAGAAATTGTCATTTCTTGACGATTTCAAAAGCGAAAAATTATTGAAATCAAGTATGTCCACTTAGTTGATTATTTTCCGATCTTTATTGAATTTTTAGTTACAGAACCTCAAATAAAGCTATTTTGAACAACTTGGGAACAAATTTCACTAGAAAAGACGAAAAATAAGAAATTGTCATTTCTTGACGATTTCAAAAGCGAAAAATTATTGAAATCAAGTATGTCCACTTAGTTGATTATTTTCCGATCTTTATTGAATTTTTAGTTACAGAACCTCAAATAAAGCTATTTTGAACAACTTGGGAACAAATTTCACTAGAAAAGACGAAAAATAAGAAATTGTCATTTCTTGACGATTTCAAAAGCGAAAAATTATTGAAATCAAGTATGTC…	TTTTCTAGTGAAATTTGTTCCCAAGTTGTTCAAAATAGCTTTATTTGAGGTTCTGTAACTAAAAATTCAATAAAGATCGGAAAATAATCAACTAAGTGGACATACTTGATTTCAATAATTTTTCGCTTTTGAAATCGTCAAGAAATGACAATTTCTTATTTTTCGTCTTTTCTAGTGAAATTTGTTCCCAAGTTGTTCAAAATAGCTTTATTTGAGGTTCTGTAACTAAAAATTCAATAAAGATCGGAAAATAATCAACTAAGTGGACATACTTGATTTCAATAATTTTTCGCTTTTGAAATCGTCAAGAAATGACAATTTCTTATTTTTCGTCTTTTCTAGTGAAATTTGTTCCCAAGTTGTTCAAAATAGCTTTATTTGAGGTTCTGTAACTAAAAA…	group1	167	Tdi_LRv5a_scf860	1	474
seq_780	AAAAAGCTTTATTTGAGGTTCTGTAACTAAAAATTCAATAAAGATCGGAAAATAATCAACAAAGCGGACATACTCGATTTCAATAATCCTCGCTTTTGAAATCGTCAAGAAATGACAATTCCTTATTTTTCGTCTTTTCTAGTGAAATTTGTTCCCAAGTTGTTCAAAATAGCTTTATTTGAGGTTCTGTAACTAAAAATTCAATAACGATCGGAAAATAATAACTAGCGGACATACTCGATTTCGATAATTTTCGCTTTTGAAATCGTCAAGAAGTGACTATTCCTTATTTTTCGTCTTTTCTTGTGAAATTTGTTCCCAAGTTGTTCAAAATAGCTTTATTTGAGGTTCTGTAACTAAAAATTCAATAAAGATCGGAAAATAATCAACAAAGCGGAC…	AAAAAGCTTTATTTGAGGTTCTGTAACTAAAAATTCAATAAAGATCGGAAAATAATCAACAAAGCGGACATACTCGATTTCAATAATCCTCGCTTTTGAAATCGTCAAGAAATGACAATTCCTTATTTTTCGTCTTTTCTAGTGAAATTTGTTCCCAAGTTGTTCAAAATAGCTTTATTTGAGGTTCTGTAACTAAAAATTCAATAACGATCGGAAAATAATAACTAGCGGACATACTCGATTTCGATAATTTTCGCTTTTGAAATCGTCAAGAAGTGACTATTCCTTATTTTTCGTCTTTTCTTGTGAAATTTGTTCCCAAGTTGTTCAAAATAGCTTTATTTGAGGTTCTGTAACTAAAAATTCAATAAAGATCGGAAAATAATCAACAAAGCGGAC…	AACCTCAAATAAAGCTTTTTGAACAACTTGGGAACAAATTTCACTAGAAAAGACGAAAAATAAGGAATTGTCATTTCTTGACGATTTCAAAAGCGAAGATTATTGAAATCAAGTATGTCCGCTTTGTTGATTATTTTCCGATCTTTATTGAATTTTTAGTTACAGAACCTCAAATAAAGCTATTTTGAACAACTTGGGAACAAATTTCACAAGAAAAGACGAAAAATAAGGAATAGTCACTTCTTGACGATTTCAAAAGCGAAAATTATCGAAATCGAGTATGTCCGCTAGTTATTATTTTCCGATCGTTATTGAATTTTTAGTTACAGAACCTCAAATAAAGCTATTTTGAACAACTTGGGAACAAATTTCACTAGAAAAGACGAAAAATAAGGAATT…	group1	495	Tdi_LRv5a_scf860	502	3809
seq_781	AAAAAGCTTTATTTGAGGTTCTGTAACTAAAAATTCAATAAAGATCGGAAAATAATCAACTAAGCGGACATACTTCATTTCAATAATCTTCGCTTTTGAAATCGTCAAGAAATGACAATTCTTATTTTTCGTCTTTTCTAGTGAAATTTGTTCCCAAGTTGTTC	AAAAAGCTTTATTTGAGGTTCTGTAACTAAAAATTCAATAAAGATCGGAAAATAATCAACTAAGCGGACATACTTCATTTCAATAATCTTCGCTTTTGAAATCGTCAAGAAATGACAATTCTTATTTTTCGTCTTTTCTAGTGAAATTTGTTCCCAAGTTGTTCAAAAAGCTTTATTTGAGGTTCTGTAACTAAAAATTCAATAAAGATCGGAAAATAATCAACTAAGCGGACATACTTCATTTCAATAATCTTCGCTTTTGAAATCGTCAAGAAATGACAATTCTTATTTTTCGTCTTTTCTAGTGAAATTTGTTCCCAAGTTGTTCAAAAAGCTTTATTTGAGGTTCTGTAACTAAAAATTCAATAAAGATCGGAAAATAATCAACTAAGCGGACAT…	TTTTAGTTACAGAACCTCAAATAAAGCTTTTTGAACAACTTGGGAACAAATTTCACTAGAAAAGACGAAAAATAAGAATTGTCATTTCTTGACGATTTCAAAAGCGAAGATTATTGAAATGAAGTATGTCCGCTTAGTTGATTATTTTCCGATCTTTATTGAATTTTTAGTTACAGAACCTCAAATAAAGCTTTTTGAACAACTTGGGAACAAATTTCACTAGAAAAGACGAAAAATAAGAATTGTCATTTCTTGACGATTTCAAAAGCGAAGATTATTGAAATGAAGTATGTCCGCTTAGTTGATTATTTTCCGATCTTTATTGAATTTTTAGTTACAGAACCTCAAATAAAGCTTTTTGAACAACTTGGGAACAAATTTCACTAGAAAAGACGAAAA…	group1	164	Tdi_LRv5a_scf866	1	673
seq_108	AGGCAGGCC	AGGCAGGCCAGGCAGGCCAGGCAGGCCAGGCAGGCCAGGCAGGCCAGGCAGGCCAGGCAGGCCAGGCAGGCCAGGCAGGCCAGGCAGGCCAGGCAGGCCAGGCAGGCCAGGCAGGCCAGGCAGGCCAGGCAGGCCAGGCAGGCCAGGCAGGCCAGGCAGGCCAGGCAGGCCAGGCAGGCCAGGCAGGCCAGGCAGGCCAGGCAGGCCAGGCAGGCCAGGCAGGCCAGGCAGGCCAGGCAGGCCAGGCAGGCCAGGCAGGCCAGGCAGGCCAGGCAGGCCAGGCAGGCCAGGCAGGCCAGGCAGGCCAGGCAGGCCAGGCAGGCCAGGCAGGCCAGGCAGGCCAGGCAGGCCAGGCAGGCCAGGCAGGCCAGGCAGGCCAGGCAGGCCAGGCAGGCCAGG…	CTGGCCTGCCTGGCCTGCCTGGCCTGCCTGGCCTGCCTGGCCTGCCTGGCCTGCCTGGCCTGCCTGGCCTGCCTGGCCTGCCTGGCCTGCCTGGCCTGCCTGGCCTGCCTGGCCTGCCTGGCCTGCCTGGCCTGCCTGGCCTGCCTGGCCTGCCTGGCCTGCCTGGCCTGCCTGGCCTGCCTGGCCTGCCTGGCCTGCCTGGCCTGCCTGGCCTGCCTGGCCTGCCTGGCCTGCCTGGCCTGCCTGGCCTGCCTGGCCTGCCTGGCCTGCCTGGCCTGCCTGGCCTGCCTGGCCTGCCTGGCCTGCCTGGCCTGCCTGGCCTGCCTGGCCTGCCTGGCCTGCCTGGCCTGCCTGGCCTGCCTGGCCTGCCTGGCCTGCCTGGCCTGCCTGGCCTGCCTG…	group2	9	Tdi_LRv5a_scf13	101875	101938
seq_109	AGGCCAGGCCAGGCC	AGGCCAGGCCAGGCCAGGCCAGGCCAGGCCAGGCCAGGCCAGGCCAGGCCAGGCCAGGCCAGGCCAGGCCAGGCCAGGCCAGGCCAGGCCAGGCCAGGCCAGGCCAGGCCAGGCCAGGCCAGGCCAGGCCAGGCCAGGCCAGGCCAGGCCAGGCCAGGCCAGGCCAGGCCAGGCCAGGCCAGGCCAGGCCAGGCCAGGCCAGGCCAGGCCAGGCCAGGCCAGGCCAGGCCAGGCCAGGCCAGGCCAGGCCAGGCCAGGCCAGGCCAGGCCAGGCCAGGCCAGGCCAGGCCAGGCCAGGCCAGGCCAGGCCAGGCCAGGCCAGGCCAGGCCAGGCCAGGCCAGGCCAGGCCAGGCCAGGCCAGGCCAGGCCAGGCCAGGCCAGGCCAGGCCAGGCCAGGC…	GGCCTGGCCTGGCCTGGCCTGGCCTGGCCTGGCCTGGCCTGGCCTGGCCTGGCCTGGCCTGGCCTGGCCTGGCCTGGCCTGGCCTGGCCTGGCCTGGCCTGGCCTGGCCTGGCCTGGCCTGGCCTGGCCTGGCCTGGCCTGGCCTGGCCTGGCCTGGCCTGGCCTGGCCTGGCCTGGCCTGGCCTGGCCTGGCCTGGCCTGGCCTGGCCTGGCCTGGCCTGGCCTGGCCTGGCCTGGCCTGGCCTGGCCTGGCCTGGCCTGGCCTGGCCTGGCCTGGCCTGGCCTGGCCTGGCCTGGCCTGGCCTGGCCTGGCCTGGCCTGGCCTGGCCTGGCCTGGCCTGGCCTGGCCTGGCCTGGCCTGGCCTGGCCTGGCCTGGCCTGGCCTGGCCTGGCCTGGCC…	group2	15	Tdi_LRv5a_scf13	101875	101938
seq_110	AACCCAACCTAACCT	AACCCAACCTAACCTAACCCAACCTAACCTAACCCAACCTAACCTAACCCAACCTAACCTAACCCAACCTAACCTAACCCAACCTAACCTAACCCAACCTAACCTAACCCAACCTAACCTAACCCAACCTAACCTAACCCAACCTAACCTAACCCAACCTAACCTAACCCAACCTAACCTAACCCAACCTAACCTAACCCAACCTAACCTAACCCAACCTAACCTAACCCAACCTAACCTAACCCAACCTAACCTAACCCAACCTAACCTAACCCAACCTAACCTAACCCAACCTAACCTAACCCAACCTAACCTAACCCAACCTAACCTAACCCAACCTAACCTAACCCAACCTAACCTAACCCAACCTAACCTAACCCAACCTAACCTAACCCAACC…	GGGTTAGGTTAGGTTGGGTTAGGTTAGGTTGGGTTAGGTTAGGTTGGGTTAGGTTAGGTTGGGTTAGGTTAGGTTGGGTTAGGTTAGGTTGGGTTAGGTTAGGTTGGGTTAGGTTAGGTTGGGTTAGGTTAGGTTGGGTTAGGTTAGGTTGGGTTAGGTTAGGTTGGGTTAGGTTAGGTTGGGTTAGGTTAGGTTGGGTTAGGTTAGGTTGGGTTAGGTTAGGTTGGGTTAGGTTAGGTTGGGTTAGGTTAGGTTGGGTTAGGTTAGGTTGGGTTAGGTTAGGTTGGGTTAGGTTAGGTTGGGTTAGGTTAGGTTGGGTTAGGTTAGGTTGGGTTAGGTTAGGTTGGGTTAGGTTAGGTTGGGTTAGGTTAGGTTGGGTTAGGTTAGGTTGGGTTAGGT…	group2	15	Tdi_LRv5a_scf13	75918	76051
seq_110	AACCCAACCTAACCT	AACCCAACCTAACCTAACCCAACCTAACCTAACCCAACCTAACCTAACCCAACCTAACCTAACCCAACCTAACCTAACCCAACCTAACCTAACCCAACCTAACCTAACCCAACCTAACCTAACCCAACCTAACCTAACCCAACCTAACCTAACCCAACCTAACCTAACCCAACCTAACCTAACCCAACCTAACCTAACCCAACCTAACCTAACCCAACCTAACCTAACCCAACCTAACCTAACCCAACCTAACCTAACCCAACCTAACCTAACCCAACCTAACCTAACCCAACCTAACCTAACCCAACCTAACCTAACCCAACCTAACCTAACCCAACCTAACCTAACCCAACCTAACCTAACCCAACCTAACCTAACCCAACCTAACCTAACCCAACC…	GGGTTAGGTTAGGTTGGGTTAGGTTAGGTTGGGTTAGGTTAGGTTGGGTTAGGTTAGGTTGGGTTAGGTTAGGTTGGGTTAGGTTAGGTTGGGTTAGGTTAGGTTGGGTTAGGTTAGGTTGGGTTAGGTTAGGTTGGGTTAGGTTAGGTTGGGTTAGGTTAGGTTGGGTTAGGTTAGGTTGGGTTAGGTTAGGTTGGGTTAGGTTAGGTTGGGTTAGGTTAGGTTGGGTTAGGTTAGGTTGGGTTAGGTTAGGTTGGGTTAGGTTAGGTTGGGTTAGGTTAGGTTGGGTTAGGTTAGGTTGGGTTAGGTTAGGTTGGGTTAGGTTAGGTTGGGTTAGGTTAGGTTGGGTTAGGTTAGGTTGGGTTAGGTTAGGTTGGGTTAGGTTAGGTTGGGTTAGGT…	group2	15	Tdi_LRv5a_scf13	67974	68070
seq_110	AACCCAACCTAACCT	AACCCAACCTAACCTAACCCAACCTAACCTAACCCAACCTAACCTAACCCAACCTAACCTAACCCAACCTAACCTAACCCAACCTAACCTAACCCAACCTAACCTAACCCAACCTAACCTAACCCAACCTAACCTAACCCAACCTAACCTAACCCAACCTAACCTAACCCAACCTAACCTAACCCAACCTAACCTAACCCAACCTAACCTAACCCAACCTAACCTAACCCAACCTAACCTAACCCAACCTAACCTAACCCAACCTAACCTAACCCAACCTAACCTAACCCAACCTAACCTAACCCAACCTAACCTAACCCAACCTAACCTAACCCAACCTAACCTAACCCAACCTAACCTAACCCAACCTAACCTAACCCAACCTAACCTAACCCAACC…	GGGTTAGGTTAGGTTGGGTTAGGTTAGGTTGGGTTAGGTTAGGTTGGGTTAGGTTAGGTTGGGTTAGGTTAGGTTGGGTTAGGTTAGGTTGGGTTAGGTTAGGTTGGGTTAGGTTAGGTTGGGTTAGGTTAGGTTGGGTTAGGTTAGGTTGGGTTAGGTTAGGTTGGGTTAGGTTAGGTTGGGTTAGGTTAGGTTGGGTTAGGTTAGGTTGGGTTAGGTTAGGTTGGGTTAGGTTAGGTTGGGTTAGGTTAGGTTGGGTTAGGTTAGGTTGGGTTAGGTTAGGTTGGGTTAGGTTAGGTTGGGTTAGGTTAGGTTGGGTTAGGTTAGGTTGGGTTAGGTTAGGTTGGGTTAGGTTAGGTTGGGTTAGGTTAGGTTGGGTTAGGTTAGGTTGGGTTAGGT…	group2	15	Tdi_LRv5a_scf13	644876	644942
seq_110	AACCCAACCTAACCT	AACCCAACCTAACCTAACCCAACCTAACCTAACCCAACCTAACCTAACCCAACCTAACCTAACCCAACCTAACCTAACCCAACCTAACCTAACCCAACCTAACCTAACCCAACCTAACCTAACCCAACCTAACCTAACCCAACCTAACCTAACCCAACCTAACCTAACCCAACCTAACCTAACCCAACCTAACCTAACCCAACCTAACCTAACCCAACCTAACCTAACCCAACCTAACCTAACCCAACCTAACCTAACCCAACCTAACCTAACCCAACCTAACCTAACCCAACCTAACCTAACCCAACCTAACCTAACCCAACCTAACCTAACCCAACCTAACCTAACCCAACCTAACCTAACCCAACCTAACCTAACCCAACCTAACCTAACCCAACC…	GGGTTAGGTTAGGTTGGGTTAGGTTAGGTTGGGTTAGGTTAGGTTGGGTTAGGTTAGGTTGGGTTAGGTTAGGTTGGGTTAGGTTAGGTTGGGTTAGGTTAGGTTGGGTTAGGTTAGGTTGGGTTAGGTTAGGTTGGGTTAGGTTAGGTTGGGTTAGGTTAGGTTGGGTTAGGTTAGGTTGGGTTAGGTTAGGTTGGGTTAGGTTAGGTTGGGTTAGGTTAGGTTGGGTTAGGTTAGGTTGGGTTAGGTTAGGTTGGGTTAGGTTAGGTTGGGTTAGGTTAGGTTGGGTTAGGTTAGGTTGGGTTAGGTTAGGTTGGGTTAGGTTAGGTTGGGTTAGGTTAGGTTGGGTTAGGTTAGGTTGGGTTAGGTTAGGTTGGGTTAGGTTAGGTTGGGTTAGGT…	group2	15	Tdi_LRv5a_scf13	170338	170384
seq_110	AACCCAACCTAACCT	AACCCAACCTAACCTAACCCAACCTAACCTAACCCAACCTAACCTAACCCAACCTAACCTAACCCAACCTAACCTAACCCAACCTAACCTAACCCAACCTAACCTAACCCAACCTAACCTAACCCAACCTAACCTAACCCAACCTAACCTAACCCAACCTAACCTAACCCAACCTAACCTAACCCAACCTAACCTAACCCAACCTAACCTAACCCAACCTAACCTAACCCAACCTAACCTAACCCAACCTAACCTAACCCAACCTAACCTAACCCAACCTAACCTAACCCAACCTAACCTAACCCAACCTAACCTAACCCAACCTAACCTAACCCAACCTAACCTAACCCAACCTAACCTAACCCAACCTAACCTAACCCAACCTAACCTAACCCAACC…	GGGTTAGGTTAGGTTGGGTTAGGTTAGGTTGGGTTAGGTTAGGTTGGGTTAGGTTAGGTTGGGTTAGGTTAGGTTGGGTTAGGTTAGGTTGGGTTAGGTTAGGTTGGGTTAGGTTAGGTTGGGTTAGGTTAGGTTGGGTTAGGTTAGGTTGGGTTAGGTTAGGTTGGGTTAGGTTAGGTTGGGTTAGGTTAGGTTGGGTTAGGTTAGGTTGGGTTAGGTTAGGTTGGGTTAGGTTAGGTTGGGTTAGGTTAGGTTGGGTTAGGTTAGGTTGGGTTAGGTTAGGTTGGGTTAGGTTAGGTTGGGTTAGGTTAGGTTGGGTTAGGTTAGGTTGGGTTAGGTTAGGTTGGGTTAGGTTAGGTTGGGTTAGGTTAGGTTGGGTTAGGTTAGGTTGGGTTAGGT…	group2	15	Tdi_LRv5a_scf684	7397	7436
seq_110	AACCCAACCTAACCT	AACCCAACCTAACCTAACCCAACCTAACCTAACCCAACCTAACCTAACCCAACCTAACCTAACCCAACCTAACCTAACCCAACCTAACCTAACCCAACCTAACCTAACCCAACCTAACCTAACCCAACCTAACCTAACCCAACCTAACCTAACCCAACCTAACCTAACCCAACCTAACCTAACCCAACCTAACCTAACCCAACCTAACCTAACCCAACCTAACCTAACCCAACCTAACCTAACCCAACCTAACCTAACCCAACCTAACCTAACCCAACCTAACCTAACCCAACCTAACCTAACCCAACCTAACCTAACCCAACCTAACCTAACCCAACCTAACCTAACCCAACCTAACCTAACCCAACCTAACCTAACCCAACCTAACCTAACCCAACC…	GGGTTAGGTTAGGTTGGGTTAGGTTAGGTTGGGTTAGGTTAGGTTGGGTTAGGTTAGGTTGGGTTAGGTTAGGTTGGGTTAGGTTAGGTTGGGTTAGGTTAGGTTGGGTTAGGTTAGGTTGGGTTAGGTTAGGTTGGGTTAGGTTAGGTTGGGTTAGGTTAGGTTGGGTTAGGTTAGGTTGGGTTAGGTTAGGTTGGGTTAGGTTAGGTTGGGTTAGGTTAGGTTGGGTTAGGTTAGGTTGGGTTAGGTTAGGTTGGGTTAGGTTAGGTTGGGTTAGGTTAGGTTGGGTTAGGTTAGGTTGGGTTAGGTTAGGTTGGGTTAGGTTAGGTTGGGTTAGGTTAGGTTGGGTTAGGTTAGGTTGGGTTAGGTTAGGTTGGGTTAGGTTAGGTTGGGTTAGGT…	group2	15	Tdi_LRv5a_scf13	97515	97545
seq_110	AACCCAACCTAACCT	AACCCAACCTAACCTAACCCAACCTAACCTAACCCAACCTAACCTAACCCAACCTAACCTAACCCAACCTAACCTAACCCAACCTAACCTAACCCAACCTAACCTAACCCAACCTAACCTAACCCAACCTAACCTAACCCAACCTAACCTAACCCAACCTAACCTAACCCAACCTAACCTAACCCAACCTAACCTAACCCAACCTAACCTAACCCAACCTAACCTAACCCAACCTAACCTAACCCAACCTAACCTAACCCAACCTAACCTAACCCAACCTAACCTAACCCAACCTAACCTAACCCAACCTAACCTAACCCAACCTAACCTAACCCAACCTAACCTAACCCAACCTAACCTAACCCAACCTAACCTAACCCAACCTAACCTAACCCAACC…	GGGTTAGGTTAGGTTGGGTTAGGTTAGGTTGGGTTAGGTTAGGTTGGGTTAGGTTAGGTTGGGTTAGGTTAGGTTGGGTTAGGTTAGGTTGGGTTAGGTTAGGTTGGGTTAGGTTAGGTTGGGTTAGGTTAGGTTGGGTTAGGTTAGGTTGGGTTAGGTTAGGTTGGGTTAGGTTAGGTTGGGTTAGGTTAGGTTGGGTTAGGTTAGGTTGGGTTAGGTTAGGTTGGGTTAGGTTAGGTTGGGTTAGGTTAGGTTGGGTTAGGTTAGGTTGGGTTAGGTTAGGTTGGGTTAGGTTAGGTTGGGTTAGGTTAGGTTGGGTTAGGTTAGGTTGGGTTAGGTTAGGTTGGGTTAGGTTAGGTTGGGTTAGGTTAGGTTGGGTTAGGTTAGGTTGGGTTAGGT…	group2	15	Tdi_LRv5a_scf13	160295	160369
seq_110	AACCCAACCTAACCT	AACCCAACCTAACCTAACCCAACCTAACCTAACCCAACCTAACCTAACCCAACCTAACCTAACCCAACCTAACCTAACCCAACCTAACCTAACCCAACCTAACCTAACCCAACCTAACCTAACCCAACCTAACCTAACCCAACCTAACCTAACCCAACCTAACCTAACCCAACCTAACCTAACCCAACCTAACCTAACCCAACCTAACCTAACCCAACCTAACCTAACCCAACCTAACCTAACCCAACCTAACCTAACCCAACCTAACCTAACCCAACCTAACCTAACCCAACCTAACCTAACCCAACCTAACCTAACCCAACCTAACCTAACCCAACCTAACCTAACCCAACCTAACCTAACCCAACCTAACCTAACCCAACCTAACCTAACCCAACC…	GGGTTAGGTTAGGTTGGGTTAGGTTAGGTTGGGTTAGGTTAGGTTGGGTTAGGTTAGGTTGGGTTAGGTTAGGTTGGGTTAGGTTAGGTTGGGTTAGGTTAGGTTGGGTTAGGTTAGGTTGGGTTAGGTTAGGTTGGGTTAGGTTAGGTTGGGTTAGGTTAGGTTGGGTTAGGTTAGGTTGGGTTAGGTTAGGTTGGGTTAGGTTAGGTTGGGTTAGGTTAGGTTGGGTTAGGTTAGGTTGGGTTAGGTTAGGTTGGGTTAGGTTAGGTTGGGTTAGGTTAGGTTGGGTTAGGTTAGGTTGGGTTAGGTTAGGTTGGGTTAGGTTAGGTTGGGTTAGGTTAGGTTGGGTTAGGTTAGGTTGGGTTAGGTTAGGTTGGGTTAGGTTAGGTTGGGTTAGGT…	group2	15	Tdi_LRv5a_scf4	22862137	22862820
seq_110	AACCCAACCTAACCT	AACCCAACCTAACCTAACCCAACCTAACCTAACCCAACCTAACCTAACCCAACCTAACCTAACCCAACCTAACCTAACCCAACCTAACCTAACCCAACCTAACCTAACCCAACCTAACCTAACCCAACCTAACCTAACCCAACCTAACCTAACCCAACCTAACCTAACCCAACCTAACCTAACCCAACCTAACCTAACCCAACCTAACCTAACCCAACCTAACCTAACCCAACCTAACCTAACCCAACCTAACCTAACCCAACCTAACCTAACCCAACCTAACCTAACCCAACCTAACCTAACCCAACCTAACCTAACCCAACCTAACCTAACCCAACCTAACCTAACCCAACCTAACCTAACCCAACCTAACCTAACCCAACCTAACCTAACCCAACC…	GGGTTAGGTTAGGTTGGGTTAGGTTAGGTTGGGTTAGGTTAGGTTGGGTTAGGTTAGGTTGGGTTAGGTTAGGTTGGGTTAGGTTAGGTTGGGTTAGGTTAGGTTGGGTTAGGTTAGGTTGGGTTAGGTTAGGTTGGGTTAGGTTAGGTTGGGTTAGGTTAGGTTGGGTTAGGTTAGGTTGGGTTAGGTTAGGTTGGGTTAGGTTAGGTTGGGTTAGGTTAGGTTGGGTTAGGTTAGGTTGGGTTAGGTTAGGTTGGGTTAGGTTAGGTTGGGTTAGGTTAGGTTGGGTTAGGTTAGGTTGGGTTAGGTTAGGTTGGGTTAGGTTAGGTTGGGTTAGGTTAGGTTGGGTTAGGTTAGGTTGGGTTAGGTTAGGTTGGGTTAGGTTAGGTTGGGTTAGGT…	group2	15	Tdi_LRv5a_scf13	102610	102692
seq_111	AACCTGGCCT	AACCTGGCCTAACCTGGCCTAACCTGGCCTAACCTGGCCTAACCTGGCCTAACCTGGCCTAACCTGGCCTAACCTGGCCTAACCTGGCCTAACCTGGCCTAACCTGGCCTAACCTGGCCTAACCTGGCCTAACCTGGCCTAACCTGGCCTAACCTGGCCTAACCTGGCCTAACCTGGCCTAACCTGGCCTAACCTGGCCTAACCTGGCCTAACCTGGCCTAACCTGGCCTAACCTGGCCTAACCTGGCCTAACCTGGCCTAACCTGGCCTAACCTGGCCTAACCTGGCCTAACCTGGCCTAACCTGGCCTAACCTGGCCTAACCTGGCCTAACCTGGCCTAACCTGGCCTAACCTGGCCTAACCTGGCCTAACCTGGCCTAACCTGGCCTAACCTGGCC…	AGGCCAGGTTAGGCCAGGTTAGGCCAGGTTAGGCCAGGTTAGGCCAGGTTAGGCCAGGTTAGGCCAGGTTAGGCCAGGTTAGGCCAGGTTAGGCCAGGTTAGGCCAGGTTAGGCCAGGTTAGGCCAGGTTAGGCCAGGTTAGGCCAGGTTAGGCCAGGTTAGGCCAGGTTAGGCCAGGTTAGGCCAGGTTAGGCCAGGTTAGGCCAGGTTAGGCCAGGTTAGGCCAGGTTAGGCCAGGTTAGGCCAGGTTAGGCCAGGTTAGGCCAGGTTAGGCCAGGTTAGGCCAGGTTAGGCCAGGTTAGGCCAGGTTAGGCCAGGTTAGGCCAGGTTAGGCCAGGTTAGGCCAGGTTAGGCCAGGTTAGGCCAGGTTAGGCCAGGTTAGGCCAGGTTAGGCCAGGT…	group2	10	Tdi_LRv5a_scf13	204247	204330
seq_111	AACCTGGCCT	AACCTGGCCTAACCTGGCCTAACCTGGCCTAACCTGGCCTAACCTGGCCTAACCTGGCCTAACCTGGCCTAACCTGGCCTAACCTGGCCTAACCTGGCCTAACCTGGCCTAACCTGGCCTAACCTGGCCTAACCTGGCCTAACCTGGCCTAACCTGGCCTAACCTGGCCTAACCTGGCCTAACCTGGCCTAACCTGGCCTAACCTGGCCTAACCTGGCCTAACCTGGCCTAACCTGGCCTAACCTGGCCTAACCTGGCCTAACCTGGCCTAACCTGGCCTAACCTGGCCTAACCTGGCCTAACCTGGCCTAACCTGGCCTAACCTGGCCTAACCTGGCCTAACCTGGCCTAACCTGGCCTAACCTGGCCTAACCTGGCCTAACCTGGCCTAACCTGGCC…	AGGCCAGGTTAGGCCAGGTTAGGCCAGGTTAGGCCAGGTTAGGCCAGGTTAGGCCAGGTTAGGCCAGGTTAGGCCAGGTTAGGCCAGGTTAGGCCAGGTTAGGCCAGGTTAGGCCAGGTTAGGCCAGGTTAGGCCAGGTTAGGCCAGGTTAGGCCAGGTTAGGCCAGGTTAGGCCAGGTTAGGCCAGGTTAGGCCAGGTTAGGCCAGGTTAGGCCAGGTTAGGCCAGGTTAGGCCAGGTTAGGCCAGGTTAGGCCAGGTTAGGCCAGGTTAGGCCAGGTTAGGCCAGGTTAGGCCAGGTTAGGCCAGGTTAGGCCAGGTTAGGCCAGGTTAGGCCAGGTTAGGCCAGGTTAGGCCAGGTTAGGCCAGGTTAGGCCAGGTTAGGCCAGGTTAGGCCAGGT…	group2	10	Tdi_LRv5a_scf13	103722	103785
seq_113	AAACCAATCCTAACCTAACCTAATCT	AAACCAATCCTAACCTAACCTAATCTAAACCAATCCTAACCTAACCTAATCTAAACCAATCCTAACCTAACCTAATCTAAACCAATCCTAACCTAACCTAATCTAAACCAATCCTAACCTAACCTAATCTAAACCAATCCTAACCTAACCTAATCTAAACCAATCCTAACCTAACCTAATCTAAACCAATCCTAACCTAACCTAATCTAAACCAATCCTAACCTAACCTAATCTAAACCAATCCTAACCTAACCTAATCTAAACCAATCCTAACCTAACCTAATCTAAACCAATCCTAACCTAACCTAATCTAAACCAATCCTAACCTAACCTAATCTAAACCAATCCTAACCTAACCTAATCTAAACCAATCCTAACCTAACCTAATCTAAACCAATC…	ATTAGGTTAGGTTAGGATTGGTTTAGATTAGGTTAGGTTAGGATTGGTTTAGATTAGGTTAGGTTAGGATTGGTTTAGATTAGGTTAGGTTAGGATTGGTTTAGATTAGGTTAGGTTAGGATTGGTTTAGATTAGGTTAGGTTAGGATTGGTTTAGATTAGGTTAGGTTAGGATTGGTTTAGATTAGGTTAGGTTAGGATTGGTTTAGATTAGGTTAGGTTAGGATTGGTTTAGATTAGGTTAGGTTAGGATTGGTTTAGATTAGGTTAGGTTAGGATTGGTTTAGATTAGGTTAGGTTAGGATTGGTTTAGATTAGGTTAGGTTAGGATTGGTTTAGATTAGGTTAGGTTAGGATTGGTTTAGATTAGGTTAGGTTAGGATTGGTTTAGATTAGGTTA…	group2	26	Tdi_LRv5a_scf13	106587	106674
seq_116	AAACCCAACCCAATCTAACCTAACCCAACCTAACCCAACCT	AAACCCAACCCAATCTAACCTAACCCAACCTAACCCAACCTAAACCCAACCCAATCTAACCTAACCCAACCTAACCCAACCTAAACCCAACCCAATCTAACCTAACCCAACCTAACCCAACCTAAACCCAACCCAATCTAACCTAACCCAACCTAACCCAACCTAAACCCAACCCAATCTAACCTAACCCAACCTAACCCAACCTAAACCCAACCCAATCTAACCTAACCCAACCTAACCCAACCTAAACCCAACCCAATCTAACCTAACCCAACCTAACCCAACCTAAACCCAACCCAATCTAACCTAACCCAACCTAACCCAACCTAAACCCAACCCAATCTAACCTAACCCAACCTAACCCAACCTAAACCCAACCCAATCTAACCTAACCCAACC…	TAGGTTGGGTTAGGTTAGATTGGGTTGGGTTTAGGTTGGGTTAGGTTGGGTTAGGTTAGATTGGGTTGGGTTTAGGTTGGGTTAGGTTGGGTTAGGTTAGATTGGGTTGGGTTTAGGTTGGGTTAGGTTGGGTTAGGTTAGATTGGGTTGGGTTTAGGTTGGGTTAGGTTGGGTTAGGTTAGATTGGGTTGGGTTTAGGTTGGGTTAGGTTGGGTTAGGTTAGATTGGGTTGGGTTTAGGTTGGGTTAGGTTGGGTTAGGTTAGATTGGGTTGGGTTTAGGTTGGGTTAGGTTGGGTTAGGTTAGATTGGGTTGGGTTTAGGTTGGGTTAGGTTGGGTTAGGTTAGATTGGGTTGGGTTTAGGTTGGGTTAGGTTGGGTTAGGTTAGATTGGGTTGGGT…	group2	41	Tdi_LRv5a_scf13	109103	109186
seq_118	AACCCTAACCT	AACCCTAACCTAACCCTAACCTAACCCTAACCTAACCCTAACCTAACCCTAACCTAACCCTAACCTAACCCTAACCTAACCCTAACCTAACCCTAACCTAACCCTAACCTAACCCTAACCTAACCCTAACCTAACCCTAACCTAACCCTAACCTAACCCTAACCTAACCCTAACCTAACCCTAACCTAACCCTAACCTAACCCTAACCTAACCCTAACCTAACCCTAACCTAACCCTAACCTAACCCTAACCTAACCCTAACCTAACCCTAACCTAACCCTAACCTAACCCTAACCTAACCCTAACCTAACCCTAACCTAACCCTAACCTAACCCTAACCTAACCCTAACCTAACCCTAACCTAACCCTAACCTAACCCTAACCTAACCCTAACCTAAC…	GTTAGGGTTAGGTTAGGGTTAGGTTAGGGTTAGGTTAGGGTTAGGTTAGGGTTAGGTTAGGGTTAGGTTAGGGTTAGGTTAGGGTTAGGTTAGGGTTAGGTTAGGGTTAGGTTAGGGTTAGGTTAGGGTTAGGTTAGGGTTAGGTTAGGGTTAGGTTAGGGTTAGGTTAGGGTTAGGTTAGGGTTAGGTTAGGGTTAGGTTAGGGTTAGGTTAGGGTTAGGTTAGGGTTAGGTTAGGGTTAGGTTAGGGTTAGGTTAGGGTTAGGTTAGGGTTAGGTTAGGGTTAGGTTAGGGTTAGGTTAGGGTTAGGTTAGGGTTAGGTTAGGGTTAGGTTAGGGTTAGGTTAGGGTTAGGTTAGGGTTAGGTTAGGGTTAGGTTAGGGTTAGGTTAGGGTTAGGTT…	group2	11	Tdi_LRv5a_scf13	111966	111993
seq_130	AAACTAACTAACATAACAT	AAACTAACTAACATAACATAAACTAACTAACATAACATAAACTAACTAACATAACATAAACTAACTAACATAACATAAACTAACTAACATAACATAAACTAACTAACATAACATAAACTAACTAACATAACATAAACTAACTAACATAACATAAACTAACTAACATAACATAAACTAACTAACATAACATAAACTAACTAACATAACATAAACTAACTAACATAACATAAACTAACTAACATAACATAAACTAACTAACATAACATAAACTAACTAACATAACATAAACTAACTAACATAACATAAACTAACTAACATAACATAAACTAACTAACATAACATAAACTAACTAACATAACATAAACTAACTAACATAACATAAACTAACTAACATAACAT…	AGTTTATGTTATGTTAGTTAGTTTATGTTATGTTAGTTAGTTTATGTTATGTTAGTTAGTTTATGTTATGTTAGTTAGTTTATGTTATGTTAGTTAGTTTATGTTATGTTAGTTAGTTTATGTTATGTTAGTTAGTTTATGTTATGTTAGTTAGTTTATGTTATGTTAGTTAGTTTATGTTATGTTAGTTAGTTTATGTTATGTTAGTTAGTTTATGTTATGTTAGTTAGTTTATGTTATGTTAGTTAGTTTATGTTATGTTAGTTAGTTTATGTTATGTTAGTTAGTTTATGTTATGTTAGTTAGTTTATGTTATGTTAGTTAGTTTATGTTATGTTAGTTAGTTTATGTTATGTTAGTTAGTTTATGTTATGTTAGTTAGTTTATGTTATGTTAGTT…	group2	19	Tdi_LRv5a_scf13	149627	149669
seq_133	AACATAACCCAACCCAACCT	AACATAACCCAACCCAACCTAACATAACCCAACCCAACCTAACATAACCCAACCCAACCTAACATAACCCAACCCAACCTAACATAACCCAACCCAACCTAACATAACCCAACCCAACCTAACATAACCCAACCCAACCTAACATAACCCAACCCAACCTAACATAACCCAACCCAACCTAACATAACCCAACCCAACCTAACATAACCCAACCCAACCTAACATAACCCAACCCAACCTAACATAACCCAACCCAACCTAACATAACCCAACCCAACCTAACATAACCCAACCCAACCTAACATAACCCAACCCAACCTAACATAACCCAACCCAACCTAACATAACCCAACCCAACCTAACATAACCCAACCCAACCTAACATAACCCAACCCAACC…	AGGTTGGGTTGGGTTATGTTAGGTTGGGTTGGGTTATGTTAGGTTGGGTTGGGTTATGTTAGGTTGGGTTGGGTTATGTTAGGTTGGGTTGGGTTATGTTAGGTTGGGTTGGGTTATGTTAGGTTGGGTTGGGTTATGTTAGGTTGGGTTGGGTTATGTTAGGTTGGGTTGGGTTATGTTAGGTTGGGTTGGGTTATGTTAGGTTGGGTTGGGTTATGTTAGGTTGGGTTGGGTTATGTTAGGTTGGGTTGGGTTATGTTAGGTTGGGTTGGGTTATGTTAGGTTGGGTTGGGTTATGTTAGGTTGGGTTGGGTTATGTTAGGTTGGGTTGGGTTATGTTAGGTTGGGTTGGGTTATGTTAGGTTGGGTTGGGTTATGTTAGGTTGGGTTGGGTTATGT…	group2	20	Tdi_LRv5a_scf13	155172	155215
seq_134	AACATAACCCAACCT	AACATAACCCAACCTAACATAACCCAACCTAACATAACCCAACCTAACATAACCCAACCTAACATAACCCAACCTAACATAACCCAACCTAACATAACCCAACCTAACATAACCCAACCTAACATAACCCAACCTAACATAACCCAACCTAACATAACCCAACCTAACATAACCCAACCTAACATAACCCAACCTAACATAACCCAACCTAACATAACCCAACCTAACATAACCCAACCTAACATAACCCAACCTAACATAACCCAACCTAACATAACCCAACCTAACATAACCCAACCTAACATAACCCAACCTAACATAACCCAACCTAACATAACCCAACCTAACATAACCCAACCTAACATAACCCAACCTAACATAACCCAACCTAACATAACC…	ATGTTAGGTTGGGTTATGTTAGGTTGGGTTATGTTAGGTTGGGTTATGTTAGGTTGGGTTATGTTAGGTTGGGTTATGTTAGGTTGGGTTATGTTAGGTTGGGTTATGTTAGGTTGGGTTATGTTAGGTTGGGTTATGTTAGGTTGGGTTATGTTAGGTTGGGTTATGTTAGGTTGGGTTATGTTAGGTTGGGTTATGTTAGGTTGGGTTATGTTAGGTTGGGTTATGTTAGGTTGGGTTATGTTAGGTTGGGTTATGTTAGGTTGGGTTATGTTAGGTTGGGTTATGTTAGGTTGGGTTATGTTAGGTTGGGTTATGTTAGGTTGGGTTATGTTAGGTTGGGTTATGTTAGGTTGGGTTATGTTAGGTTGGGTTATGTTAGGTTGGGTTATGTTAGGT…	group2	15	Tdi_LRv5a_scf13	155177	155216
seq_136	AACCCAACCG	AACCCAACCGAACCCAACCGAACCCAACCGAACCCAACCGAACCCAACCGAACCCAACCGAACCCAACCGAACCCAACCGAACCCAACCGAACCCAACCGAACCCAACCGAACCCAACCGAACCCAACCGAACCCAACCGAACCCAACCGAACCCAACCGAACCCAACCGAACCCAACCGAACCCAACCGAACCCAACCGAACCCAACCGAACCCAACCGAACCCAACCGAACCCAACCGAACCCAACCGAACCCAACCGAACCCAACCGAACCCAACCGAACCCAACCGAACCCAACCGAACCCAACCGAACCCAACCGAACCCAACCGAACCCAACCGAACCCAACCGAACCCAACCGAACCCAACCGAACCCAACCGAACCCAACCGAACCCAACC…	CGGTTGGGTTCGGTTGGGTTCGGTTGGGTTCGGTTGGGTTCGGTTGGGTTCGGTTGGGTTCGGTTGGGTTCGGTTGGGTTCGGTTGGGTTCGGTTGGGTTCGGTTGGGTTCGGTTGGGTTCGGTTGGGTTCGGTTGGGTTCGGTTGGGTTCGGTTGGGTTCGGTTGGGTTCGGTTGGGTTCGGTTGGGTTCGGTTGGGTTCGGTTGGGTTCGGTTGGGTTCGGTTGGGTTCGGTTGGGTTCGGTTGGGTTCGGTTGGGTTCGGTTGGGTTCGGTTGGGTTCGGTTGGGTTCGGTTGGGTTCGGTTGGGTTCGGTTGGGTTCGGTTGGGTTCGGTTGGGTTCGGTTGGGTTCGGTTGGGTTCGGTTGGGTTCGGTTGGGTTCGGTTGGGTTCGGTTGGGT…	group2	10	Tdi_LRv5a_scf13	160296	160372
seq_141	AACCTAACCTAACCTGGCCTGGCCT	AACCTAACCTAACCTGGCCTGGCCTAACCTAACCTAACCTGGCCTGGCCTAACCTAACCTAACCTGGCCTGGCCTAACCTAACCTAACCTGGCCTGGCCTAACCTAACCTAACCTGGCCTGGCCTAACCTAACCTAACCTGGCCTGGCCTAACCTAACCTAACCTGGCCTGGCCTAACCTAACCTAACCTGGCCTGGCCTAACCTAACCTAACCTGGCCTGGCCTAACCTAACCTAACCTGGCCTGGCCTAACCTAACCTAACCTGGCCTGGCCTAACCTAACCTAACCTGGCCTGGCCTAACCTAACCTAACCTGGCCTGGCCTAACCTAACCTAACCTGGCCTGGCCTAACCTAACCTAACCTGGCCTGGCCTAACCTAACCTAACCTGGCCTGGCC…	AGGCCAGGCCAGGTTAGGTTAGGTTAGGCCAGGCCAGGTTAGGTTAGGTTAGGCCAGGCCAGGTTAGGTTAGGTTAGGCCAGGCCAGGTTAGGTTAGGTTAGGCCAGGCCAGGTTAGGTTAGGTTAGGCCAGGCCAGGTTAGGTTAGGTTAGGCCAGGCCAGGTTAGGTTAGGTTAGGCCAGGCCAGGTTAGGTTAGGTTAGGCCAGGCCAGGTTAGGTTAGGTTAGGCCAGGCCAGGTTAGGTTAGGTTAGGCCAGGCCAGGTTAGGTTAGGTTAGGCCAGGCCAGGTTAGGTTAGGTTAGGCCAGGCCAGGTTAGGTTAGGTTAGGCCAGGCCAGGTTAGGTTAGGTTAGGCCAGGCCAGGTTAGGTTAGGTTAGGCCAGGCCAGGTTAGGTTAGGT…	group2	25	Tdi_LRv5a_scf13	167819	167917
seq_142	AACCTAACCTGGCCTGGCCT	AACCTAACCTGGCCTGGCCTAACCTAACCTGGCCTGGCCTAACCTAACCTGGCCTGGCCTAACCTAACCTGGCCTGGCCTAACCTAACCTGGCCTGGCCTAACCTAACCTGGCCTGGCCTAACCTAACCTGGCCTGGCCTAACCTAACCTGGCCTGGCCTAACCTAACCTGGCCTGGCCTAACCTAACCTGGCCTGGCCTAACCTAACCTGGCCTGGCCTAACCTAACCTGGCCTGGCCTAACCTAACCTGGCCTGGCCTAACCTAACCTGGCCTGGCCTAACCTAACCTGGCCTGGCCTAACCTAACCTGGCCTGGCCTAACCTAACCTGGCCTGGCCTAACCTAACCTGGCCTGGCCTAACCTAACCTGGCCTGGCCTAACCTAACCTGGCCTGGCC…	AGGCCAGGCCAGGTTAGGTTAGGCCAGGCCAGGTTAGGTTAGGCCAGGCCAGGTTAGGTTAGGCCAGGCCAGGTTAGGTTAGGCCAGGCCAGGTTAGGTTAGGCCAGGCCAGGTTAGGTTAGGCCAGGCCAGGTTAGGTTAGGCCAGGCCAGGTTAGGTTAGGCCAGGCCAGGTTAGGTTAGGCCAGGCCAGGTTAGGTTAGGCCAGGCCAGGTTAGGTTAGGCCAGGCCAGGTTAGGTTAGGCCAGGCCAGGTTAGGTTAGGCCAGGCCAGGTTAGGTTAGGCCAGGCCAGGTTAGGTTAGGCCAGGCCAGGTTAGGTTAGGCCAGGCCAGGTTAGGTTAGGCCAGGCCAGGTTAGGTTAGGCCAGGCCAGGTTAGGTTAGGCCAGGCCAGGTTAGGT…	group2	20	Tdi_LRv5a_scf13	631447	631553
seq_142	AACCTAACCTGGCCTGGCCT	AACCTAACCTGGCCTGGCCTAACCTAACCTGGCCTGGCCTAACCTAACCTGGCCTGGCCTAACCTAACCTGGCCTGGCCTAACCTAACCTGGCCTGGCCTAACCTAACCTGGCCTGGCCTAACCTAACCTGGCCTGGCCTAACCTAACCTGGCCTGGCCTAACCTAACCTGGCCTGGCCTAACCTAACCTGGCCTGGCCTAACCTAACCTGGCCTGGCCTAACCTAACCTGGCCTGGCCTAACCTAACCTGGCCTGGCCTAACCTAACCTGGCCTGGCCTAACCTAACCTGGCCTGGCCTAACCTAACCTGGCCTGGCCTAACCTAACCTGGCCTGGCCTAACCTAACCTGGCCTGGCCTAACCTAACCTGGCCTGGCCTAACCTAACCTGGCCTGGCC…	AGGCCAGGCCAGGTTAGGTTAGGCCAGGCCAGGTTAGGTTAGGCCAGGCCAGGTTAGGTTAGGCCAGGCCAGGTTAGGTTAGGCCAGGCCAGGTTAGGTTAGGCCAGGCCAGGTTAGGTTAGGCCAGGCCAGGTTAGGTTAGGCCAGGCCAGGTTAGGTTAGGCCAGGCCAGGTTAGGTTAGGCCAGGCCAGGTTAGGTTAGGCCAGGCCAGGTTAGGTTAGGCCAGGCCAGGTTAGGTTAGGCCAGGCCAGGTTAGGTTAGGCCAGGCCAGGTTAGGTTAGGCCAGGCCAGGTTAGGTTAGGCCAGGCCAGGTTAGGTTAGGCCAGGCCAGGTTAGGTTAGGCCAGGCCAGGTTAGGTTAGGCCAGGCCAGGTTAGGTTAGGCCAGGCCAGGTTAGGT…	group2	20	Tdi_LRv5a_scf13	167836	167908
seq_142	AACCTAACCTGGCCTGGCCT	AACCTAACCTGGCCTGGCCTAACCTAACCTGGCCTGGCCTAACCTAACCTGGCCTGGCCTAACCTAACCTGGCCTGGCCTAACCTAACCTGGCCTGGCCTAACCTAACCTGGCCTGGCCTAACCTAACCTGGCCTGGCCTAACCTAACCTGGCCTGGCCTAACCTAACCTGGCCTGGCCTAACCTAACCTGGCCTGGCCTAACCTAACCTGGCCTGGCCTAACCTAACCTGGCCTGGCCTAACCTAACCTGGCCTGGCCTAACCTAACCTGGCCTGGCCTAACCTAACCTGGCCTGGCCTAACCTAACCTGGCCTGGCCTAACCTAACCTGGCCTGGCCTAACCTAACCTGGCCTGGCCTAACCTAACCTGGCCTGGCCTAACCTAACCTGGCCTGGCC…	AGGCCAGGCCAGGTTAGGTTAGGCCAGGCCAGGTTAGGTTAGGCCAGGCCAGGTTAGGTTAGGCCAGGCCAGGTTAGGTTAGGCCAGGCCAGGTTAGGTTAGGCCAGGCCAGGTTAGGTTAGGCCAGGCCAGGTTAGGTTAGGCCAGGCCAGGTTAGGTTAGGCCAGGCCAGGTTAGGTTAGGCCAGGCCAGGTTAGGTTAGGCCAGGCCAGGTTAGGTTAGGCCAGGCCAGGTTAGGTTAGGCCAGGCCAGGTTAGGTTAGGCCAGGCCAGGTTAGGTTAGGCCAGGCCAGGTTAGGTTAGGCCAGGCCAGGTTAGGTTAGGCCAGGCCAGGTTAGGTTAGGCCAGGCCAGGTTAGGTTAGGCCAGGCCAGGTTAGGTTAGGCCAGGCCAGGTTAGGT…	group2	20	Tdi_LRv5a_scf13	9483	9544
seq_144	AAACTTACCCAACCTAACCTAACC	AAACTTACCCAACCTAACCTAACCAAACTTACCCAACCTAACCTAACCAAACTTACCCAACCTAACCTAACCAAACTTACCCAACCTAACCTAACCAAACTTACCCAACCTAACCTAACCAAACTTACCCAACCTAACCTAACCAAACTTACCCAACCTAACCTAACCAAACTTACCCAACCTAACCTAACCAAACTTACCCAACCTAACCTAACCAAACTTACCCAACCTAACCTAACCAAACTTACCCAACCTAACCTAACCAAACTTACCCAACCTAACCTAACCAAACTTACCCAACCTAACCTAACCAAACTTACCCAACCTAACCTAACCAAACTTACCCAACCTAACCTAACCAAACTTACCCAACCTAACCTAACCAAACTTACCCAACCT…	GTAAGTTTGGTTAGGTTAGGTTGGGTAAGTTTGGTTAGGTTAGGTTGGGTAAGTTTGGTTAGGTTAGGTTGGGTAAGTTTGGTTAGGTTAGGTTGGGTAAGTTTGGTTAGGTTAGGTTGGGTAAGTTTGGTTAGGTTAGGTTGGGTAAGTTTGGTTAGGTTAGGTTGGGTAAGTTTGGTTAGGTTAGGTTGGGTAAGTTTGGTTAGGTTAGGTTGGGTAAGTTTGGTTAGGTTAGGTTGGGTAAGTTTGGTTAGGTTAGGTTGGGTAAGTTTGGTTAGGTTAGGTTGGGTAAGTTTGGTTAGGTTAGGTTGGGTAAGTTTGGTTAGGTTAGGTTGGGTAAGTTTGGTTAGGTTAGGTTGGGTAAGTTTGGTTAGGTTAGGTTGGGTAAGTTTGGTTAGG…	group2	24	Tdi_LRv5a_scf13	168903	168968
seq_144	AAACTTACCCAACCTAACCTAACC	AAACTTACCCAACCTAACCTAACCAAACTTACCCAACCTAACCTAACCAAACTTACCCAACCTAACCTAACCAAACTTACCCAACCTAACCTAACCAAACTTACCCAACCTAACCTAACCAAACTTACCCAACCTAACCTAACCAAACTTACCCAACCTAACCTAACCAAACTTACCCAACCTAACCTAACCAAACTTACCCAACCTAACCTAACCAAACTTACCCAACCTAACCTAACCAAACTTACCCAACCTAACCTAACCAAACTTACCCAACCTAACCTAACCAAACTTACCCAACCTAACCTAACCAAACTTACCCAACCTAACCTAACCAAACTTACCCAACCTAACCTAACCAAACTTACCCAACCTAACCTAACCAAACTTACCCAACCT…	GTAAGTTTGGTTAGGTTAGGTTGGGTAAGTTTGGTTAGGTTAGGTTGGGTAAGTTTGGTTAGGTTAGGTTGGGTAAGTTTGGTTAGGTTAGGTTGGGTAAGTTTGGTTAGGTTAGGTTGGGTAAGTTTGGTTAGGTTAGGTTGGGTAAGTTTGGTTAGGTTAGGTTGGGTAAGTTTGGTTAGGTTAGGTTGGGTAAGTTTGGTTAGGTTAGGTTGGGTAAGTTTGGTTAGGTTAGGTTGGGTAAGTTTGGTTAGGTTAGGTTGGGTAAGTTTGGTTAGGTTAGGTTGGGTAAGTTTGGTTAGGTTAGGTTGGGTAAGTTTGGTTAGGTTAGGTTGGGTAAGTTTGGTTAGGTTAGGTTGGGTAAGTTTGGTTAGGTTAGGTTGGGTAAGTTTGGTTAGG…	group2	24	Tdi_LRv5a_scf13	176233	176298
seq_145	AACCTGGCCTGACCT	AACCTGGCCTGACCTAACCTGGCCTGACCTAACCTGGCCTGACCTAACCTGGCCTGACCTAACCTGGCCTGACCTAACCTGGCCTGACCTAACCTGGCCTGACCTAACCTGGCCTGACCTAACCTGGCCTGACCTAACCTGGCCTGACCTAACCTGGCCTGACCTAACCTGGCCTGACCTAACCTGGCCTGACCTAACCTGGCCTGACCTAACCTGGCCTGACCTAACCTGGCCTGACCTAACCTGGCCTGACCTAACCTGGCCTGACCTAACCTGGCCTGACCTAACCTGGCCTGACCTAACCTGGCCTGACCTAACCTGGCCTGACCTAACCTGGCCTGACCTAACCTGGCCTGACCTAACCTGGCCTGACCTAACCTGGCCTGACCTAACCTGGCC…	AGGTTAGGTCAGGCCAGGTTAGGTCAGGCCAGGTTAGGTCAGGCCAGGTTAGGTCAGGCCAGGTTAGGTCAGGCCAGGTTAGGTCAGGCCAGGTTAGGTCAGGCCAGGTTAGGTCAGGCCAGGTTAGGTCAGGCCAGGTTAGGTCAGGCCAGGTTAGGTCAGGCCAGGTTAGGTCAGGCCAGGTTAGGTCAGGCCAGGTTAGGTCAGGCCAGGTTAGGTCAGGCCAGGTTAGGTCAGGCCAGGTTAGGTCAGGCCAGGTTAGGTCAGGCCAGGTTAGGTCAGGCCAGGTTAGGTCAGGCCAGGTTAGGTCAGGCCAGGTTAGGTCAGGCCAGGTTAGGTCAGGCCAGGTTAGGTCAGGCCAGGTTAGGTCAGGCCAGGTTAGGTCAGGCCAGGTTAGGT…	group2	15	Tdi_LRv5a_scf13	172276	172843
seq_147	AACCTAACCTGGCCTGGCCTAATCT	AACCTAACCTGGCCTGGCCTAATCTAACCTAACCTGGCCTGGCCTAATCTAACCTAACCTGGCCTGGCCTAATCTAACCTAACCTGGCCTGGCCTAATCTAACCTAACCTGGCCTGGCCTAATCTAACCTAACCTGGCCTGGCCTAATCTAACCTAACCTGGCCTGGCCTAATCTAACCTAACCTGGCCTGGCCTAATCTAACCTAACCTGGCCTGGCCTAATCTAACCTAACCTGGCCTGGCCTAATCTAACCTAACCTGGCCTGGCCTAATCTAACCTAACCTGGCCTGGCCTAATCTAACCTAACCTGGCCTGGCCTAATCTAACCTAACCTGGCCTGGCCTAATCTAACCTAACCTGGCCTGGCCTAATCTAACCTAACCTGGCCTGGCCTAATC…	AGATTAGGCCAGGCCAGGTTAGGTTAGATTAGGCCAGGCCAGGTTAGGTTAGATTAGGCCAGGCCAGGTTAGGTTAGATTAGGCCAGGCCAGGTTAGGTTAGATTAGGCCAGGCCAGGTTAGGTTAGATTAGGCCAGGCCAGGTTAGGTTAGATTAGGCCAGGCCAGGTTAGGTTAGATTAGGCCAGGCCAGGTTAGGTTAGATTAGGCCAGGCCAGGTTAGGTTAGATTAGGCCAGGCCAGGTTAGGTTAGATTAGGCCAGGCCAGGTTAGGTTAGATTAGGCCAGGCCAGGTTAGGTTAGATTAGGCCAGGCCAGGTTAGGTTAGATTAGGCCAGGCCAGGTTAGGTTAGATTAGGCCAGGCCAGGTTAGGTTAGATTAGGCCAGGCCAGGTTAGGT…	group2	25	Tdi_LRv5a_scf13	174591	174653
seq_151	AACCTAACCT	AACCTAACCTAACCTAACCTAACCTAACCTAACCTAACCTAACCTAACCTAACCTAACCTAACCTAACCTAACCTAACCTAACCTAACCTAACCTAACCTAACCTAACCTAACCTAACCTAACCTAACCTAACCTAACCTAACCTAACCTAACCTAACCTAACCTAACCTAACCTAACCTAACCTAACCTAACCTAACCTAACCTAACCTAACCTAACCTAACCTAACCTAACCTAACCTAACCTAACCTAACCTAACCTAACCTAACCTAACCTAACCTAACCTAACCTAACCTAACCTAACCTAACCTAACCTAACCTAACCTAACCTAACCTAACCTAACCTAACCTAACCTAACCTAACCTAACCTAACCTAACCTAACCTAACCTAACCTAACC…	AGGTTAGGTTAGGTTAGGTTAGGTTAGGTTAGGTTAGGTTAGGTTAGGTTAGGTTAGGTTAGGTTAGGTTAGGTTAGGTTAGGTTAGGTTAGGTTAGGTTAGGTTAGGTTAGGTTAGGTTAGGTTAGGTTAGGTTAGGTTAGGTTAGGTTAGGTTAGGTTAGGTTAGGTTAGGTTAGGTTAGGTTAGGTTAGGTTAGGTTAGGTTAGGTTAGGTTAGGTTAGGTTAGGTTAGGTTAGGTTAGGTTAGGTTAGGTTAGGTTAGGTTAGGTTAGGTTAGGTTAGGTTAGGTTAGGTTAGGTTAGGTTAGGTTAGGTTAGGTTAGGTTAGGTTAGGTTAGGTTAGGTTAGGTTAGGTTAGGTTAGGTTAGGTTAGGTTAGGTTAGGTTAGGTTAGGTTAGGT…	group2	10	Tdi_LRv5a_scf4	22874287	22874336
seq_151	AACCTAACCT	AACCTAACCTAACCTAACCTAACCTAACCTAACCTAACCTAACCTAACCTAACCTAACCTAACCTAACCTAACCTAACCTAACCTAACCTAACCTAACCTAACCTAACCTAACCTAACCTAACCTAACCTAACCTAACCTAACCTAACCTAACCTAACCTAACCTAACCTAACCTAACCTAACCTAACCTAACCTAACCTAACCTAACCTAACCTAACCTAACCTAACCTAACCTAACCTAACCTAACCTAACCTAACCTAACCTAACCTAACCTAACCTAACCTAACCTAACCTAACCTAACCTAACCTAACCTAACCTAACCTAACCTAACCTAACCTAACCTAACCTAACCTAACCTAACCTAACCTAACCTAACCTAACCTAACCTAACCTAACC…	AGGTTAGGTTAGGTTAGGTTAGGTTAGGTTAGGTTAGGTTAGGTTAGGTTAGGTTAGGTTAGGTTAGGTTAGGTTAGGTTAGGTTAGGTTAGGTTAGGTTAGGTTAGGTTAGGTTAGGTTAGGTTAGGTTAGGTTAGGTTAGGTTAGGTTAGGTTAGGTTAGGTTAGGTTAGGTTAGGTTAGGTTAGGTTAGGTTAGGTTAGGTTAGGTTAGGTTAGGTTAGGTTAGGTTAGGTTAGGTTAGGTTAGGTTAGGTTAGGTTAGGTTAGGTTAGGTTAGGTTAGGTTAGGTTAGGTTAGGTTAGGTTAGGTTAGGTTAGGTTAGGTTAGGTTAGGTTAGGTTAGGTTAGGTTAGGTTAGGTTAGGTTAGGTTAGGTTAGGTTAGGTTAGGTTAGGTTAGGT…	group2	10	Tdi_LRv5a_scf13	56653	56701
seq_151	AACCTAACCT	AACCTAACCTAACCTAACCTAACCTAACCTAACCTAACCTAACCTAACCTAACCTAACCTAACCTAACCTAACCTAACCTAACCTAACCTAACCTAACCTAACCTAACCTAACCTAACCTAACCTAACCTAACCTAACCTAACCTAACCTAACCTAACCTAACCTAACCTAACCTAACCTAACCTAACCTAACCTAACCTAACCTAACCTAACCTAACCTAACCTAACCTAACCTAACCTAACCTAACCTAACCTAACCTAACCTAACCTAACCTAACCTAACCTAACCTAACCTAACCTAACCTAACCTAACCTAACCTAACCTAACCTAACCTAACCTAACCTAACCTAACCTAACCTAACCTAACCTAACCTAACCTAACCTAACCTAACCTAACC…	AGGTTAGGTTAGGTTAGGTTAGGTTAGGTTAGGTTAGGTTAGGTTAGGTTAGGTTAGGTTAGGTTAGGTTAGGTTAGGTTAGGTTAGGTTAGGTTAGGTTAGGTTAGGTTAGGTTAGGTTAGGTTAGGTTAGGTTAGGTTAGGTTAGGTTAGGTTAGGTTAGGTTAGGTTAGGTTAGGTTAGGTTAGGTTAGGTTAGGTTAGGTTAGGTTAGGTTAGGTTAGGTTAGGTTAGGTTAGGTTAGGTTAGGTTAGGTTAGGTTAGGTTAGGTTAGGTTAGGTTAGGTTAGGTTAGGTTAGGTTAGGTTAGGTTAGGTTAGGTTAGGTTAGGTTAGGTTAGGTTAGGTTAGGTTAGGTTAGGTTAGGTTAGGTTAGGTTAGGTTAGGTTAGGTTAGGTTAGGT…	group2	10	Tdi_LRv5a_scf13	182981	183113
seq_152	AACCTAACCTAACCTAACCTAACTT	AACCTAACCTAACCTAACCTAACTTAACCTAACCTAACCTAACCTAACTTAACCTAACCTAACCTAACCTAACTTAACCTAACCTAACCTAACCTAACTTAACCTAACCTAACCTAACCTAACTTAACCTAACCTAACCTAACCTAACTTAACCTAACCTAACCTAACCTAACTTAACCTAACCTAACCTAACCTAACTTAACCTAACCTAACCTAACCTAACTTAACCTAACCTAACCTAACCTAACTTAACCTAACCTAACCTAACCTAACTTAACCTAACCTAACCTAACCTAACTTAACCTAACCTAACCTAACCTAACTTAACCTAACCTAACCTAACCTAACTTAACCTAACCTAACCTAACCTAACTTAACCTAACCTAACCTAACCTAACT…	AAGTTAGGTTAGGTTAGGTTAGGTTAAGTTAGGTTAGGTTAGGTTAGGTTAAGTTAGGTTAGGTTAGGTTAGGTTAAGTTAGGTTAGGTTAGGTTAGGTTAAGTTAGGTTAGGTTAGGTTAGGTTAAGTTAGGTTAGGTTAGGTTAGGTTAAGTTAGGTTAGGTTAGGTTAGGTTAAGTTAGGTTAGGTTAGGTTAGGTTAAGTTAGGTTAGGTTAGGTTAGGTTAAGTTAGGTTAGGTTAGGTTAGGTTAAGTTAGGTTAGGTTAGGTTAGGTTAAGTTAGGTTAGGTTAGGTTAGGTTAAGTTAGGTTAGGTTAGGTTAGGTTAAGTTAGGTTAGGTTAGGTTAGGTTAAGTTAGGTTAGGTTAGGTTAGGTTAAGTTAGGTTAGGTTAGGTTAGGT…	group2	25	Tdi_LRv5a_scf13	183049	183113
seq_156	AACCTAACCTAACCTC	AACCTAACCTAACCTCAACCTAACCTAACCTCAACCTAACCTAACCTCAACCTAACCTAACCTCAACCTAACCTAACCTCAACCTAACCTAACCTCAACCTAACCTAACCTCAACCTAACCTAACCTCAACCTAACCTAACCTCAACCTAACCTAACCTCAACCTAACCTAACCTCAACCTAACCTAACCTCAACCTAACCTAACCTCAACCTAACCTAACCTCAACCTAACCTAACCTCAACCTAACCTAACCTCAACCTAACCTAACCTCAACCTAACCTAACCTCAACCTAACCTAACCTCAACCTAACCTAACCTCAACCTAACCTAACCTCAACCTAACCTAACCTCAACCTAACCTAACCTCAACCTAACCTAACCTCAACCTAACCTAACCT…	GAGGTTAGGTTAGGTTGAGGTTAGGTTAGGTTGAGGTTAGGTTAGGTTGAGGTTAGGTTAGGTTGAGGTTAGGTTAGGTTGAGGTTAGGTTAGGTTGAGGTTAGGTTAGGTTGAGGTTAGGTTAGGTTGAGGTTAGGTTAGGTTGAGGTTAGGTTAGGTTGAGGTTAGGTTAGGTTGAGGTTAGGTTAGGTTGAGGTTAGGTTAGGTTGAGGTTAGGTTAGGTTGAGGTTAGGTTAGGTTGAGGTTAGGTTAGGTTGAGGTTAGGTTAGGTTGAGGTTAGGTTAGGTTGAGGTTAGGTTAGGTTGAGGTTAGGTTAGGTTGAGGTTAGGTTAGGTTGAGGTTAGGTTAGGTTGAGGTTAGGTTAGGTTGAGGTTAGGTTAGGTTGAGGTTAGGTTAGGT…	group2	16	Tdi_LRv5a_scf13	18839	18896
seq_163	AAACCTAACCTAACCT	AAACCTAACCTAACCTAAACCTAACCTAACCTAAACCTAACCTAACCTAAACCTAACCTAACCTAAACCTAACCTAACCTAAACCTAACCTAACCTAAACCTAACCTAACCTAAACCTAACCTAACCTAAACCTAACCTAACCTAAACCTAACCTAACCTAAACCTAACCTAACCTAAACCTAACCTAACCTAAACCTAACCTAACCTAAACCTAACCTAACCTAAACCTAACCTAACCTAAACCTAACCTAACCTAAACCTAACCTAACCTAAACCTAACCTAACCTAAACCTAACCTAACCTAAACCTAACCTAACCTAAACCTAACCTAACCTAAACCTAACCTAACCTAAACCTAACCTAACCTAAACCTAACCTAACCTAAACCTAACCTAACC…	AGGTTAGGTTAGGTTTAGGTTAGGTTAGGTTTAGGTTAGGTTAGGTTTAGGTTAGGTTAGGTTTAGGTTAGGTTAGGTTTAGGTTAGGTTAGGTTTAGGTTAGGTTAGGTTTAGGTTAGGTTAGGTTTAGGTTAGGTTAGGTTTAGGTTAGGTTAGGTTTAGGTTAGGTTAGGTTTAGGTTAGGTTAGGTTTAGGTTAGGTTAGGTTTAGGTTAGGTTAGGTTTAGGTTAGGTTAGGTTTAGGTTAGGTTAGGTTTAGGTTAGGTTAGGTTTAGGTTAGGTTAGGTTTAGGTTAGGTTAGGTTTAGGTTAGGTTAGGTTTAGGTTAGGTTAGGTTTAGGTTAGGTTAGGTTTAGGTTAGGTTAGGTTTAGGTTAGGTTAGGTTTAGGTTAGGTTAGGTT…	group2	16	Tdi_LRv5a_scf74	30338	30370
seq_163	AAACCTAACCTAACCT	AAACCTAACCTAACCTAAACCTAACCTAACCTAAACCTAACCTAACCTAAACCTAACCTAACCTAAACCTAACCTAACCTAAACCTAACCTAACCTAAACCTAACCTAACCTAAACCTAACCTAACCTAAACCTAACCTAACCTAAACCTAACCTAACCTAAACCTAACCTAACCTAAACCTAACCTAACCTAAACCTAACCTAACCTAAACCTAACCTAACCTAAACCTAACCTAACCTAAACCTAACCTAACCTAAACCTAACCTAACCTAAACCTAACCTAACCTAAACCTAACCTAACCTAAACCTAACCTAACCTAAACCTAACCTAACCTAAACCTAACCTAACCTAAACCTAACCTAACCTAAACCTAACCTAACCTAAACCTAACCTAACC…	AGGTTAGGTTAGGTTTAGGTTAGGTTAGGTTTAGGTTAGGTTAGGTTTAGGTTAGGTTAGGTTTAGGTTAGGTTAGGTTTAGGTTAGGTTAGGTTTAGGTTAGGTTAGGTTTAGGTTAGGTTAGGTTTAGGTTAGGTTAGGTTTAGGTTAGGTTAGGTTTAGGTTAGGTTAGGTTTAGGTTAGGTTAGGTTTAGGTTAGGTTAGGTTTAGGTTAGGTTAGGTTTAGGTTAGGTTAGGTTTAGGTTAGGTTAGGTTTAGGTTAGGTTAGGTTTAGGTTAGGTTAGGTTTAGGTTAGGTTAGGTTTAGGTTAGGTTAGGTTTAGGTTAGGTTAGGTTTAGGTTAGGTTAGGTTTAGGTTAGGTTAGGTTTAGGTTAGGTTAGGTTTAGGTTAGGTTAGGTT…	group2	16	Tdi_LRv5a_scf13	209169	209209
seq_164	AACCTAACCTAACCTGGCCT	AACCTAACCTAACCTGGCCTAACCTAACCTAACCTGGCCTAACCTAACCTAACCTGGCCTAACCTAACCTAACCTGGCCTAACCTAACCTAACCTGGCCTAACCTAACCTAACCTGGCCTAACCTAACCTAACCTGGCCTAACCTAACCTAACCTGGCCTAACCTAACCTAACCTGGCCTAACCTAACCTAACCTGGCCTAACCTAACCTAACCTGGCCTAACCTAACCTAACCTGGCCTAACCTAACCTAACCTGGCCTAACCTAACCTAACCTGGCCTAACCTAACCTAACCTGGCCTAACCTAACCTAACCTGGCCTAACCTAACCTAACCTGGCCTAACCTAACCTAACCTGGCCTAACCTAACCTAACCTGGCCTAACCTAACCTAACCTGGCC…	AGGCCAGGTTAGGTTAGGTTAGGCCAGGTTAGGTTAGGTTAGGCCAGGTTAGGTTAGGTTAGGCCAGGTTAGGTTAGGTTAGGCCAGGTTAGGTTAGGTTAGGCCAGGTTAGGTTAGGTTAGGCCAGGTTAGGTTAGGTTAGGCCAGGTTAGGTTAGGTTAGGCCAGGTTAGGTTAGGTTAGGCCAGGTTAGGTTAGGTTAGGCCAGGTTAGGTTAGGTTAGGCCAGGTTAGGTTAGGTTAGGCCAGGTTAGGTTAGGTTAGGCCAGGTTAGGTTAGGTTAGGCCAGGTTAGGTTAGGTTAGGCCAGGTTAGGTTAGGTTAGGCCAGGTTAGGTTAGGTTAGGCCAGGTTAGGTTAGGTTAGGCCAGGTTAGGTTAGGTTAGGCCAGGTTAGGTTAGGT…	group2	20	Tdi_LRv5a_scf13	209815	209978
seq_165	AACCTAACCTAACCTAACCTAACCTACCT	AACCTAACCTAACCTAACCTAACCTACCTAACCTAACCTAACCTAACCTAACCTACCTAACCTAACCTAACCTAACCTAACCTACCTAACCTAACCTAACCTAACCTAACCTACCTAACCTAACCTAACCTAACCTAACCTACCTAACCTAACCTAACCTAACCTAACCTACCTAACCTAACCTAACCTAACCTAACCTACCTAACCTAACCTAACCTAACCTAACCTACCTAACCTAACCTAACCTAACCTAACCTACCTAACCTAACCTAACCTAACCTAACCTACCTAACCTAACCTAACCTAACCTAACCTACCTAACCTAACCTAACCTAACCTAACCTACCTAACCTAACCTAACCTAACCTAACCTACCTAACCTAACCTAACCTAACCTAA…	GGTAGGTTAGGTTAGGTTAGGTTAGGTTAGGTAGGTTAGGTTAGGTTAGGTTAGGTTAGGTAGGTTAGGTTAGGTTAGGTTAGGTTAGGTAGGTTAGGTTAGGTTAGGTTAGGTTAGGTAGGTTAGGTTAGGTTAGGTTAGGTTAGGTAGGTTAGGTTAGGTTAGGTTAGGTTAGGTAGGTTAGGTTAGGTTAGGTTAGGTTAGGTAGGTTAGGTTAGGTTAGGTTAGGTTAGGTAGGTTAGGTTAGGTTAGGTTAGGTTAGGTAGGTTAGGTTAGGTTAGGTTAGGTTAGGTAGGTTAGGTTAGGTTAGGTTAGGTTAGGTAGGTTAGGTTAGGTTAGGTTAGGTTAGGTAGGTTAGGTTAGGTTAGGTTAGGTTAGGTAGGTTAGGTTAGGTTAGGT…	group2	29	Tdi_LRv5a_scf13	214441	214554
seq_166	AAACCTAACCTGGCCT	AAACCTAACCTGGCCTAAACCTAACCTGGCCTAAACCTAACCTGGCCTAAACCTAACCTGGCCTAAACCTAACCTGGCCTAAACCTAACCTGGCCTAAACCTAACCTGGCCTAAACCTAACCTGGCCTAAACCTAACCTGGCCTAAACCTAACCTGGCCTAAACCTAACCTGGCCTAAACCTAACCTGGCCTAAACCTAACCTGGCCTAAACCTAACCTGGCCTAAACCTAACCTGGCCTAAACCTAACCTGGCCTAAACCTAACCTGGCCTAAACCTAACCTGGCCTAAACCTAACCTGGCCTAAACCTAACCTGGCCTAAACCTAACCTGGCCTAAACCTAACCTGGCCTAAACCTAACCTGGCCTAAACCTAACCTGGCCTAAACCTAACCTGGCC…	AGGCCAGGTTAGGTTTAGGCCAGGTTAGGTTTAGGCCAGGTTAGGTTTAGGCCAGGTTAGGTTTAGGCCAGGTTAGGTTTAGGCCAGGTTAGGTTTAGGCCAGGTTAGGTTTAGGCCAGGTTAGGTTTAGGCCAGGTTAGGTTTAGGCCAGGTTAGGTTTAGGCCAGGTTAGGTTTAGGCCAGGTTAGGTTTAGGCCAGGTTAGGTTTAGGCCAGGTTAGGTTTAGGCCAGGTTAGGTTTAGGCCAGGTTAGGTTTAGGCCAGGTTAGGTTTAGGCCAGGTTAGGTTTAGGCCAGGTTAGGTTTAGGCCAGGTTAGGTTTAGGCCAGGTTAGGTTTAGGCCAGGTTAGGTTTAGGCCAGGTTAGGTTTAGGCCAGGTTAGGTTTAGGCCAGGTTAGGTT…	group2	16	Tdi_LRv5a_scf13	215994	216024
seq_175	AACCTAACCTAACCTAACCTAGCCTAACCTAATCT	AACCTAACCTAACCTAACCTAGCCTAACCTAATCTAACCTAACCTAACCTAACCTAGCCTAACCTAATCTAACCTAACCTAACCTAACCTAGCCTAACCTAATCTAACCTAACCTAACCTAACCTAGCCTAACCTAATCTAACCTAACCTAACCTAACCTAGCCTAACCTAATCTAACCTAACCTAACCTAACCTAGCCTAACCTAATCTAACCTAACCTAACCTAACCTAGCCTAACCTAATCTAACCTAACCTAACCTAACCTAGCCTAACCTAATCTAACCTAACCTAACCTAACCTAGCCTAACCTAATCTAACCTAACCTAACCTAACCTAGCCTAACCTAATCTAACCTAACCTAACCTAACCTAGCCTAACCTAATCTAACCTAACCTAACC…	AGGTTAGATTAGGTTAGGCTAGGTTAGGTTAGGTTAGGTTAGATTAGGTTAGGCTAGGTTAGGTTAGGTTAGGTTAGATTAGGTTAGGCTAGGTTAGGTTAGGTTAGGTTAGATTAGGTTAGGCTAGGTTAGGTTAGGTTAGGTTAGATTAGGTTAGGCTAGGTTAGGTTAGGTTAGGTTAGATTAGGTTAGGCTAGGTTAGGTTAGGTTAGGTTAGATTAGGTTAGGCTAGGTTAGGTTAGGTTAGGTTAGATTAGGTTAGGCTAGGTTAGGTTAGGTTAGGTTAGATTAGGTTAGGCTAGGTTAGGTTAGGTTAGGTTAGATTAGGTTAGGCTAGGTTAGGTTAGGTTAGGTTAGATTAGGTTAGGCTAGGTTAGGTTAGGTTAGGTTAGATTAGGT…	group2	35	Tdi_LRv5a_scf13	229487	229578
seq_176	AACCTGGCCTGGCCT	AACCTGGCCTGGCCTAACCTGGCCTGGCCTAACCTGGCCTGGCCTAACCTGGCCTGGCCTAACCTGGCCTGGCCTAACCTGGCCTGGCCTAACCTGGCCTGGCCTAACCTGGCCTGGCCTAACCTGGCCTGGCCTAACCTGGCCTGGCCTAACCTGGCCTGGCCTAACCTGGCCTGGCCTAACCTGGCCTGGCCTAACCTGGCCTGGCCTAACCTGGCCTGGCCTAACCTGGCCTGGCCTAACCTGGCCTGGCCTAACCTGGCCTGGCCTAACCTGGCCTGGCCTAACCTGGCCTGGCCTAACCTGGCCTGGCCTAACCTGGCCTGGCCTAACCTGGCCTGGCCTAACCTGGCCTGGCCTAACCTGGCCTGGCCTAACCTGGCCTGGCCTAACCTGGCC…	AGGTTAGGCCAGGCCAGGTTAGGCCAGGCCAGGTTAGGCCAGGCCAGGTTAGGCCAGGCCAGGTTAGGCCAGGCCAGGTTAGGCCAGGCCAGGTTAGGCCAGGCCAGGTTAGGCCAGGCCAGGTTAGGCCAGGCCAGGTTAGGCCAGGCCAGGTTAGGCCAGGCCAGGTTAGGCCAGGCCAGGTTAGGCCAGGCCAGGTTAGGCCAGGCCAGGTTAGGCCAGGCCAGGTTAGGCCAGGCCAGGTTAGGCCAGGCCAGGTTAGGCCAGGCCAGGTTAGGCCAGGCCAGGTTAGGCCAGGCCAGGTTAGGCCAGGCCAGGTTAGGCCAGGCCAGGTTAGGCCAGGCCAGGTTAGGCCAGGCCAGGTTAGGCCAGGCCAGGTTAGGCCAGGCCAGGTTAGGC…	group2	15	Tdi_LRv5a_scf13	229566	229623
seq_177	AACCCAACCTAACCTAACCTAACTAACCTAACCTAACCTAACCT	AACCCAACCTAACCTAACCTAACTAACCTAACCTAACCTAACCTAACCCAACCTAACCTAACCTAACTAACCTAACCTAACCTAACCTAACCCAACCTAACCTAACCTAACTAACCTAACCTAACCTAACCTAACCCAACCTAACCTAACCTAACTAACCTAACCTAACCTAACCTAACCCAACCTAACCTAACCTAACTAACCTAACCTAACCTAACCTAACCCAACCTAACCTAACCTAACTAACCTAACCTAACCTAACCTAACCCAACCTAACCTAACCTAACTAACCTAACCTAACCTAACCTAACCCAACCTAACCTAACCTAACTAACCTAACCTAACCTAACCTAACCCAACCTAACCTAACCTAACTAACCTAACCTAACCTAACCTAAC…	AGGTTAGGTTAGGTTGGGTTAGGTTAGGTTAGGTTAGGTTAGTTAGGTTAGGTTAGGTTGGGTTAGGTTAGGTTAGGTTAGGTTAGTTAGGTTAGGTTAGGTTGGGTTAGGTTAGGTTAGGTTAGGTTAGTTAGGTTAGGTTAGGTTGGGTTAGGTTAGGTTAGGTTAGGTTAGTTAGGTTAGGTTAGGTTGGGTTAGGTTAGGTTAGGTTAGGTTAGTTAGGTTAGGTTAGGTTGGGTTAGGTTAGGTTAGGTTAGGTTAGTTAGGTTAGGTTAGGTTGGGTTAGGTTAGGTTAGGTTAGGTTAGTTAGGTTAGGTTAGGTTGGGTTAGGTTAGGTTAGGTTAGGTTAGTTAGGTTAGGTTAGGTTGGGTTAGGTTAGGTTAGGTTAGGTTAGTTAGG…	group2	44	Tdi_LRv5a_scf13	229755	229852
seq_178	AACCTAACCTAACCTAACCTAACCTAACCT	AACCTAACCTAACCTAACCTAACCTAACCTAACCTAACCTAACCTAACCTAACCTAACCTAACCTAACCTAACCTAACCTAACCTAACCTAACCTAACCTAACCTAACCTAACCTAACCTAACCTAACCTAACCTAACCTAACCTAACCTAACCTAACCTAACCTAACCTAACCTAACCTAACCTAACCTAACCTAACCTAACCTAACCTAACCTAACCTAACCTAACCTAACCTAACCTAACCTAACCTAACCTAACCTAACCTAACCTAACCTAACCTAACCTAACCTAACCTAACCTAACCTAACCTAACCTAACCTAACCTAACCTAACCTAACCTAACCTAACCTAACCTAACCTAACCTAACCTAACCTAACCTAACCTAACCTAACCTAACC…	AGGTTAGGTTAGGTTAGGTTAGGTTAGGTTAGGTTAGGTTAGGTTAGGTTAGGTTAGGTTAGGTTAGGTTAGGTTAGGTTAGGTTAGGTTAGGTTAGGTTAGGTTAGGTTAGGTTAGGTTAGGTTAGGTTAGGTTAGGTTAGGTTAGGTTAGGTTAGGTTAGGTTAGGTTAGGTTAGGTTAGGTTAGGTTAGGTTAGGTTAGGTTAGGTTAGGTTAGGTTAGGTTAGGTTAGGTTAGGTTAGGTTAGGTTAGGTTAGGTTAGGTTAGGTTAGGTTAGGTTAGGTTAGGTTAGGTTAGGTTAGGTTAGGTTAGGTTAGGTTAGGTTAGGTTAGGTTAGGTTAGGTTAGGTTAGGTTAGGTTAGGTTAGGTTAGGTTAGGTTAGGTTAGGTTAGGTTAGGT…	group2	30	Tdi_LRv5a_scf13	24268	24362
seq_179	AAACCCTAAACCTAACCTAACCCAACCTAACCTACCTAACCAAACCT	AAACCCTAAACCTAACCTAACCCAACCTAACCTACCTAACCAAACCTAAACCCTAAACCTAACCTAACCCAACCTAACCTACCTAACCAAACCTAAACCCTAAACCTAACCTAACCCAACCTAACCTACCTAACCAAACCTAAACCCTAAACCTAACCTAACCCAACCTAACCTACCTAACCAAACCTAAACCCTAAACCTAACCTAACCCAACCTAACCTACCTAACCAAACCTAAACCCTAAACCTAACCTAACCCAACCTAACCTACCTAACCAAACCTAAACCCTAAACCTAACCTAACCCAACCTAACCTACCTAACCAAACCTAAACCCTAAACCTAACCTAACCCAACCTAACCTACCTAACCAAACCTAAACCCTAAACCTAACCTAACCC…	GTTGGGTTAGGTTAGGTTTAGGGTTTAGGTTTGGTTAGGTAGGTTAGGTTGGGTTAGGTTAGGTTTAGGGTTTAGGTTTGGTTAGGTAGGTTAGGTTGGGTTAGGTTAGGTTTAGGGTTTAGGTTTGGTTAGGTAGGTTAGGTTGGGTTAGGTTAGGTTTAGGGTTTAGGTTTGGTTAGGTAGGTTAGGTTGGGTTAGGTTAGGTTTAGGGTTTAGGTTTGGTTAGGTAGGTTAGGTTGGGTTAGGTTAGGTTTAGGGTTTAGGTTTGGTTAGGTAGGTTAGGTTGGGTTAGGTTAGGTTTAGGGTTTAGGTTTGGTTAGGTAGGTTAGGTTGGGTTAGGTTAGGTTTAGGGTTTAGGTTTGGTTAGGTAGGTTAGGTTGGGTTAGGTTAGGTTTAGGG…	group2	47	Tdi_LRv5a_scf13	24272	24362
seq_181	AACCTAACCTAACCTAACCTACTCAGCCC	AACCTAACCTAACCTAACCTACTCAGCCCAACCTAACCTAACCTAACCTACTCAGCCCAACCTAACCTAACCTAACCTACTCAGCCCAACCTAACCTAACCTAACCTACTCAGCCCAACCTAACCTAACCTAACCTACTCAGCCCAACCTAACCTAACCTAACCTACTCAGCCCAACCTAACCTAACCTAACCTACTCAGCCCAACCTAACCTAACCTAACCTACTCAGCCCAACCTAACCTAACCTAACCTACTCAGCCCAACCTAACCTAACCTAACCTACTCAGCCCAACCTAACCTAACCTAACCTACTCAGCCCAACCTAACCTAACCTAACCTACTCAGCCCAACCTAACCTAACCTAACCTACTCAGCCCAACCTAACCTAACCTAACCTAC…	GGCTGAGTAGGTTAGGTTAGGTTAGGTTGGGCTGAGTAGGTTAGGTTAGGTTAGGTTGGGCTGAGTAGGTTAGGTTAGGTTAGGTTGGGCTGAGTAGGTTAGGTTAGGTTAGGTTGGGCTGAGTAGGTTAGGTTAGGTTAGGTTGGGCTGAGTAGGTTAGGTTAGGTTAGGTTGGGCTGAGTAGGTTAGGTTAGGTTAGGTTGGGCTGAGTAGGTTAGGTTAGGTTAGGTTGGGCTGAGTAGGTTAGGTTAGGTTAGGTTGGGCTGAGTAGGTTAGGTTAGGTTAGGTTGGGCTGAGTAGGTTAGGTTAGGTTAGGTTGGGCTGAGTAGGTTAGGTTAGGTTAGGTTGGGCTGAGTAGGTTAGGTTAGGTTAGGTTGGGCTGAGTAGGTTAGGTTAGGT…	group2	29	Tdi_LRv5a_scf13	25797	25879
seq_185	AACCTAACTGGCCTGGCCTGGCT	AACCTAACTGGCCTGGCCTGGCTAACCTAACTGGCCTGGCCTGGCTAACCTAACTGGCCTGGCCTGGCTAACCTAACTGGCCTGGCCTGGCTAACCTAACTGGCCTGGCCTGGCTAACCTAACTGGCCTGGCCTGGCTAACCTAACTGGCCTGGCCTGGCTAACCTAACTGGCCTGGCCTGGCTAACCTAACTGGCCTGGCCTGGCTAACCTAACTGGCCTGGCCTGGCTAACCTAACTGGCCTGGCCTGGCTAACCTAACTGGCCTGGCCTGGCTAACCTAACTGGCCTGGCCTGGCTAACCTAACTGGCCTGGCCTGGCTAACCTAACTGGCCTGGCCTGGCTAACCTAACTGGCCTGGCCTGGCTAACCTAACTGGCCTGGCCTGGCTAACCTAAC…	GCCAGGCCAGGCCAGTTAGGTTAGCCAGGCCAGGCCAGTTAGGTTAGCCAGGCCAGGCCAGTTAGGTTAGCCAGGCCAGGCCAGTTAGGTTAGCCAGGCCAGGCCAGTTAGGTTAGCCAGGCCAGGCCAGTTAGGTTAGCCAGGCCAGGCCAGTTAGGTTAGCCAGGCCAGGCCAGTTAGGTTAGCCAGGCCAGGCCAGTTAGGTTAGCCAGGCCAGGCCAGTTAGGTTAGCCAGGCCAGGCCAGTTAGGTTAGCCAGGCCAGGCCAGTTAGGTTAGCCAGGCCAGGCCAGTTAGGTTAGCCAGGCCAGGCCAGTTAGGTTAGCCAGGCCAGGCCAGTTAGGTTAGCCAGGCCAGGCCAGTTAGGTTAGCCAGGCCAGGCCAGTTAGGTTAGCCAGGCC…	group2	23	Tdi_LRv5a_scf13	287845	287900
seq_186	AACCTAACCTAACTTGGC	AACCTAACCTAACTTGGCAACCTAACCTAACTTGGCAACCTAACCTAACTTGGCAACCTAACCTAACTTGGCAACCTAACCTAACTTGGCAACCTAACCTAACTTGGCAACCTAACCTAACTTGGCAACCTAACCTAACTTGGCAACCTAACCTAACTTGGCAACCTAACCTAACTTGGCAACCTAACCTAACTTGGCAACCTAACCTAACTTGGCAACCTAACCTAACTTGGCAACCTAACCTAACTTGGCAACCTAACCTAACTTGGCAACCTAACCTAACTTGGCAACCTAACCTAACTTGGCAACCTAACCTAACTTGGCAACCTAACCTAACTTGGCAACCTAACCTAACTTGGCAACCTAACCTAACTTGGCAACCTAACCTAACTTGGCAAC…	TTGCCAAGTTAGGTTAGGTTGCCAAGTTAGGTTAGGTTGCCAAGTTAGGTTAGGTTGCCAAGTTAGGTTAGGTTGCCAAGTTAGGTTAGGTTGCCAAGTTAGGTTAGGTTGCCAAGTTAGGTTAGGTTGCCAAGTTAGGTTAGGTTGCCAAGTTAGGTTAGGTTGCCAAGTTAGGTTAGGTTGCCAAGTTAGGTTAGGTTGCCAAGTTAGGTTAGGTTGCCAAGTTAGGTTAGGTTGCCAAGTTAGGTTAGGTTGCCAAGTTAGGTTAGGTTGCCAAGTTAGGTTAGGTTGCCAAGTTAGGTTAGGTTGCCAAGTTAGGTTAGGTTGCCAAGTTAGGTTAGGTTGCCAAGTTAGGTTAGGTTGCCAAGTTAGGTTAGGTTGCCAAGTTAGGTTAGGTTG…	group2	18	Tdi_LRv5a_scf13	288815	288861
seq_189	AACATAACATAACCTAACCTAACCTAACCTACCTAACCT	AACATAACATAACCTAACCTAACCTAACCTACCTAACCTAACATAACATAACCTAACCTAACCTAACCTACCTAACCTAACATAACATAACCTAACCTAACCTAACCTACCTAACCTAACATAACATAACCTAACCTAACCTAACCTACCTAACCTAACATAACATAACCTAACCTAACCTAACCTACCTAACCTAACATAACATAACCTAACCTAACCTAACCTACCTAACCTAACATAACATAACCTAACCTAACCTAACCTACCTAACCTAACATAACATAACCTAACCTAACCTAACCTACCTAACCTAACATAACATAACCTAACCTAACCTAACCTACCTAACCTAACATAACATAACCTAACCTAACCTAACCTACCTAACCTAACATAACA…	TATGTTATGTTAGGTTAGGTAGGTTAGGTTAGGTTAGGTTATGTTATGTTAGGTTAGGTAGGTTAGGTTAGGTTAGGTTATGTTATGTTAGGTTAGGTAGGTTAGGTTAGGTTAGGTTATGTTATGTTAGGTTAGGTAGGTTAGGTTAGGTTAGGTTATGTTATGTTAGGTTAGGTAGGTTAGGTTAGGTTAGGTTATGTTATGTTAGGTTAGGTAGGTTAGGTTAGGTTAGGTTATGTTATGTTAGGTTAGGTAGGTTAGGTTAGGTTAGGTTATGTTATGTTAGGTTAGGTAGGTTAGGTTAGGTTAGGTTATGTTATGTTAGGTTAGGTAGGTTAGGTTAGGTTAGGTTATGTTATGTTAGGTTAGGTAGGTTAGGTTAGGTTAGGTTATGTTATG…	group2	39	Tdi_LRv5a_scf13	297437	297555
seq_193	AAACCCAACCCAACCCAACCAACCCAACCCAACCTAACCC	AAACCCAACCCAACCCAACCAACCCAACCCAACCTAACCCAAACCCAACCCAACCCAACCAACCCAACCCAACCTAACCCAAACCCAACCCAACCCAACCAACCCAACCCAACCTAACCCAAACCCAACCCAACCCAACCAACCCAACCCAACCTAACCCAAACCCAACCCAACCCAACCAACCCAACCCAACCTAACCCAAACCCAACCCAACCCAACCAACCCAACCCAACCTAACCCAAACCCAACCCAACCCAACCAACCCAACCCAACCTAACCCAAACCCAACCCAACCCAACCAACCCAACCCAACCTAACCCAAACCCAACCCAACCCAACCAACCCAACCCAACCTAACCCAAACCCAACCCAACCCAACCAACCCAACCCAACCTAACC…	GGGTTAGGTTGGGTTGGGTTGGTTGGGTTGGGTTGGGTTTGGGTTAGGTTGGGTTGGGTTGGTTGGGTTGGGTTGGGTTTGGGTTAGGTTGGGTTGGGTTGGTTGGGTTGGGTTGGGTTTGGGTTAGGTTGGGTTGGGTTGGTTGGGTTGGGTTGGGTTTGGGTTAGGTTGGGTTGGGTTGGTTGGGTTGGGTTGGGTTTGGGTTAGGTTGGGTTGGGTTGGTTGGGTTGGGTTGGGTTTGGGTTAGGTTGGGTTGGGTTGGTTGGGTTGGGTTGGGTTTGGGTTAGGTTGGGTTGGGTTGGTTGGGTTGGGTTGGGTTTGGGTTAGGTTGGGTTGGGTTGGTTGGGTTGGGTTGGGTTTGGGTTAGGTTGGGTTGGGTTGGTTGGGTTGGGTTGGGTT…	group2	40	Tdi_LRv5a_scf13	31950	32042
seq_197	AACATAACCTACCTAACCTACTAACCTAACCTCTTCTGACCTGAGCTAACCTAACCT	AACATAACCTACCTAACCTACTAACCTAACCTCTTCTGACCTGAGCTAACCTAACCTAACATAACCTACCTAACCTACTAACCTAACCTCTTCTGACCTGAGCTAACCTAACCTAACATAACCTACCTAACCTACTAACCTAACCTCTTCTGACCTGAGCTAACCTAACCTAACATAACCTACCTAACCTACTAACCTAACCTCTTCTGACCTGAGCTAACCTAACCTAACATAACCTACCTAACCTACTAACCTAACCTCTTCTGACCTGAGCTAACCTAACCTAACATAACCTACCTAACCTACTAACCTAACCTCTTCTGACCTGAGCTAACCTAACCTAACATAACCTACCTAACCTACTAACCTAACCTCTTCTGACCTGAGCTAACCTAACCT…	ATGTTAGGTTAGGTTAGCTCAGGTCAGAAGAGGTTAGGTTAGTAGGTTAGGTAGGTTATGTTAGGTTAGGTTAGCTCAGGTCAGAAGAGGTTAGGTTAGTAGGTTAGGTAGGTTATGTTAGGTTAGGTTAGCTCAGGTCAGAAGAGGTTAGGTTAGTAGGTTAGGTAGGTTATGTTAGGTTAGGTTAGCTCAGGTCAGAAGAGGTTAGGTTAGTAGGTTAGGTAGGTTATGTTAGGTTAGGTTAGCTCAGGTCAGAAGAGGTTAGGTTAGTAGGTTAGGTAGGTTATGTTAGGTTAGGTTAGCTCAGGTCAGAAGAGGTTAGGTTAGTAGGTTAGGTAGGTTATGTTAGGTTAGGTTAGCTCAGGTCAGAAGAGGTTAGGTTAGTAGGTTAGGTAGGTT…	group2	57	Tdi_LRv5a_scf13	339579	339732
seq_202	AAAATAAGTTAGGCTAGGTTAGGTTAGGTTGGGCTGGGTTAGGTTATGTTAGGTTAGGTTGGGTTAATTTGGTTAGGTTACGTAAGTATAGGTTAAGTTATGCTAGGTTAGGTTAGGCTAGGTTAGGTTGGGTTAGGTT	AAAATAAGTTAGGCTAGGTTAGGTTAGGTTGGGCTGGGTTAGGTTATGTTAGGTTAGGTTGGGTTAATTTGGTTAGGTTACGTAAGTATAGGTTAAGTTATGCTAGGTTAGGTTAGGCTAGGTTAGGTTGGGTTAGGTTAAAATAAGTTAGGCTAGGTTAGGTTAGGTTGGGCTGGGTTAGGTTATGTTAGGTTAGGTTGGGTTAATTTGGTTAGGTTACGTAAGTATAGGTTAAGTTATGCTAGGTTAGGTTAGGCTAGGTTAGGTTGGGTTAGGTTAAAATAAGTTAGGCTAGGTTAGGTTAGGTTGGGCTGGGTTAGGTTATGTTAGGTTAGGTTGGGTTAATTTGGTTAGGTTACGTAAGTATAGGTTAAGTTATGCTAGGTTAGGTTAGGCTAG…	ACCTAACATAACCTAACCCAGCCCAACCTAACCTAACCTAGCCTAACTTATTTTAACCTAACCCAACCTAACCTAGCCTAACCTAACCTAGCATAACTTAACCTATACTTACGTAACCTAACCAAATTAACCCAACCTAACCTAACATAACCTAACCCAGCCCAACCTAACCTAACCTAGCCTAACTTATTTTAACCTAACCCAACCTAACCTAGCCTAACCTAACCTAGCATAACTTAACCTATACTTACGTAACCTAACCAAATTAACCCAACCTAACCTAACATAACCTAACCCAGCCCAACCTAACCTAACCTAGCCTAACTTATTTTAACCTAACCCAACCTAACCTAGCCTAACCTAACCTAGCATAACTTAACCTATACTTACGTAACCTAA…	group2	139	Tdi_LRv5a_scf13	364834	365133
seq_203	AAACCTAACTTAACCCTTACCTAACCC	AAACCTAACTTAACCCTTACCTAACCCAAACCTAACTTAACCCTTACCTAACCCAAACCTAACTTAACCCTTACCTAACCCAAACCTAACTTAACCCTTACCTAACCCAAACCTAACTTAACCCTTACCTAACCCAAACCTAACTTAACCCTTACCTAACCCAAACCTAACTTAACCCTTACCTAACCCAAACCTAACTTAACCCTTACCTAACCCAAACCTAACTTAACCCTTACCTAACCCAAACCTAACTTAACCCTTACCTAACCCAAACCTAACTTAACCCTTACCTAACCCAAACCTAACTTAACCCTTACCTAACCCAAACCTAACTTAACCCTTACCTAACCCAAACCTAACTTAACCCTTACCTAACCCAAACCTAACTTAACCCTTACC…	TTGGGTTAGGTAAGGGTTAAGTTAGGTTTGGGTTAGGTAAGGGTTAAGTTAGGTTTGGGTTAGGTAAGGGTTAAGTTAGGTTTGGGTTAGGTAAGGGTTAAGTTAGGTTTGGGTTAGGTAAGGGTTAAGTTAGGTTTGGGTTAGGTAAGGGTTAAGTTAGGTTTGGGTTAGGTAAGGGTTAAGTTAGGTTTGGGTTAGGTAAGGGTTAAGTTAGGTTTGGGTTAGGTAAGGGTTAAGTTAGGTTTGGGTTAGGTAAGGGTTAAGTTAGGTTTGGGTTAGGTAAGGGTTAAGTTAGGTTTGGGTTAGGTAAGGGTTAAGTTAGGTTTGGGTTAGGTAAGGGTTAAGTTAGGTTTGGGTTAGGTAAGGGTTAAGTTAGGTTTGGGTTAGGTAAGGGTTAAG…	group2	27	Tdi_LRv5a_scf13	366252	366314
seq_204	AAAATAGCCCTAATCTCACCTACCCTTACCAACCTAACCTGTTCTGACCTAACCTAACCTAACCTAGCTTACCTAACTTAACCTAACCTACCTCACCTACCATTAACATAACCTAACCTAACCT	AAAATAGCCCTAATCTCACCTACCCTTACCAACCTAACCTGTTCTGACCTAACCTAACCTAACCTAGCTTACCTAACTTAACCTAACCTACCTCACCTACCATTAACATAACCTAACCTAACCTAAAATAGCCCTAATCTCACCTACCCTTACCAACCTAACCTGTTCTGACCTAACCTAACCTAACCTAGCTTACCTAACTTAACCTAACCTACCTCACCTACCATTAACATAACCTAACCTAACCTAAAATAGCCCTAATCTCACCTACCCTTACCAACCTAACCTGTTCTGACCTAACCTAACCTAACCTAGCTTACCTAACTTAACCTAACCTACCTCACCTACCATTAACATAACCTAACCTAACCTAAAATAGCCCTAATCTCACCTACCCTT…	AGATTAGGGCTATTTTAGGTTAGGTTAGGTTATGTTAATGGTAGGTGAGGTAGGTTAGGTTAAGTTAGGTAAGCTAGGTTAGGTTAGGTTAGGTCAGAACAGGTTAGGTTGGTAAGGGTAGGTGAGATTAGGGCTATTTTAGGTTAGGTTAGGTTATGTTAATGGTAGGTGAGGTAGGTTAGGTTAAGTTAGGTAAGCTAGGTTAGGTTAGGTTAGGTCAGAACAGGTTAGGTTGGTAAGGGTAGGTGAGATTAGGGCTATTTTAGGTTAGGTTAGGTTATGTTAATGGTAGGTGAGGTAGGTTAGGTTAAGTTAGGTAAGCTAGGTTAGGTTAGGTTAGGTCAGAACAGGTTAGGTTGGTAAGGGTAGGTGAGATTAGGGCTATTTTAGGTTAGGTTA…	group2	124	Tdi_LRv5a_scf13	366424	366768
seq_205	AACCCAACCTAACTTAACCT	AACCCAACCTAACTTAACCTAACCCAACCTAACTTAACCTAACCCAACCTAACTTAACCTAACCCAACCTAACTTAACCTAACCCAACCTAACTTAACCTAACCCAACCTAACTTAACCTAACCCAACCTAACTTAACCTAACCCAACCTAACTTAACCTAACCCAACCTAACTTAACCTAACCCAACCTAACTTAACCTAACCCAACCTAACTTAACCTAACCCAACCTAACTTAACCTAACCCAACCTAACTTAACCTAACCCAACCTAACTTAACCTAACCCAACCTAACTTAACCTAACCCAACCTAACTTAACCTAACCCAACCTAACTTAACCTAACCCAACCTAACTTAACCTAACCCAACCTAACTTAACCTAACCCAACCTAACTTAACC…	AGGTTAAGTTAGGTTGGGTTAGGTTAAGTTAGGTTGGGTTAGGTTAAGTTAGGTTGGGTTAGGTTAAGTTAGGTTGGGTTAGGTTAAGTTAGGTTGGGTTAGGTTAAGTTAGGTTGGGTTAGGTTAAGTTAGGTTGGGTTAGGTTAAGTTAGGTTGGGTTAGGTTAAGTTAGGTTGGGTTAGGTTAAGTTAGGTTGGGTTAGGTTAAGTTAGGTTGGGTTAGGTTAAGTTAGGTTGGGTTAGGTTAAGTTAGGTTGGGTTAGGTTAAGTTAGGTTGGGTTAGGTTAAGTTAGGTTGGGTTAGGTTAAGTTAGGTTGGGTTAGGTTAAGTTAGGTTGGGTTAGGTTAAGTTAGGTTGGGTTAGGTTAAGTTAGGTTGGGTTAGGTTAAGTTAGGTTGGGT…	group2	20	Tdi_LRv5a_scf13	369732	369795
seq_208	AAATTAACATAACCTAACCT	AAATTAACATAACCTAACCTAAATTAACATAACCTAACCTAAATTAACATAACCTAACCTAAATTAACATAACCTAACCTAAATTAACATAACCTAACCTAAATTAACATAACCTAACCTAAATTAACATAACCTAACCTAAATTAACATAACCTAACCTAAATTAACATAACCTAACCTAAATTAACATAACCTAACCTAAATTAACATAACCTAACCTAAATTAACATAACCTAACCTAAATTAACATAACCTAACCTAAATTAACATAACCTAACCTAAATTAACATAACCTAACCTAAATTAACATAACCTAACCTAAATTAACATAACCTAACCTAAATTAACATAACCTAACCTAAATTAACATAACCTAACCTAAATTAACATAACCTAACC…	AGGTTAGGTTATGTTAATTTAGGTTAGGTTATGTTAATTTAGGTTAGGTTATGTTAATTTAGGTTAGGTTATGTTAATTTAGGTTAGGTTATGTTAATTTAGGTTAGGTTATGTTAATTTAGGTTAGGTTATGTTAATTTAGGTTAGGTTATGTTAATTTAGGTTAGGTTATGTTAATTTAGGTTAGGTTATGTTAATTTAGGTTAGGTTATGTTAATTTAGGTTAGGTTATGTTAATTTAGGTTAGGTTATGTTAATTTAGGTTAGGTTATGTTAATTTAGGTTAGGTTATGTTAATTTAGGTTAGGTTATGTTAATTTAGGTTAGGTTATGTTAATTTAGGTTAGGTTATGTTAATTTAGGTTAGGTTATGTTAATTTAGGTTAGGTTATGTTAATT…	group2	20	Tdi_LRv5a_scf13	396547	396590
seq_210	AAACCAACCCAACCC	AAACCAACCCAACCCAAACCAACCCAACCCAAACCAACCCAACCCAAACCAACCCAACCCAAACCAACCCAACCCAAACCAACCCAACCCAAACCAACCCAACCCAAACCAACCCAACCCAAACCAACCCAACCCAAACCAACCCAACCCAAACCAACCCAACCCAAACCAACCCAACCCAAACCAACCCAACCCAAACCAACCCAACCCAAACCAACCCAACCCAAACCAACCCAACCCAAACCAACCCAACCCAAACCAACCCAACCCAAACCAACCCAACCCAAACCAACCCAACCCAAACCAACCCAACCCAAACCAACCCAACCCAAACCAACCCAACCCAAACCAACCCAACCCAAACCAACCCAACCCAAACCAACCCAACCCAAACCAACC…	GGTTTGGGTTGGGTTGGTTTGGGTTGGGTTGGTTTGGGTTGGGTTGGTTTGGGTTGGGTTGGTTTGGGTTGGGTTGGTTTGGGTTGGGTTGGTTTGGGTTGGGTTGGTTTGGGTTGGGTTGGTTTGGGTTGGGTTGGTTTGGGTTGGGTTGGTTTGGGTTGGGTTGGTTTGGGTTGGGTTGGTTTGGGTTGGGTTGGTTTGGGTTGGGTTGGTTTGGGTTGGGTTGGTTTGGGTTGGGTTGGTTTGGGTTGGGTTGGTTTGGGTTGGGTTGGTTTGGGTTGGGTTGGTTTGGGTTGGGTTGGTTTGGGTTGGGTTGGTTTGGGTTGGGTTGGTTTGGGTTGGGTTGGTTTGGGTTGGGTTGGTTTGGGTTGGGTTGGTTTGGGTTGGGTTGGTTTGGGT…	group2	15	Tdi_LRv5a_scf13	398900	398943
seq_234	AACCTAACCTAACCTAACCTAACCTAATCT	AACCTAACCTAACCTAACCTAACCTAATCTAACCTAACCTAACCTAACCTAACCTAATCTAACCTAACCTAACCTAACCTAACCTAATCTAACCTAACCTAACCTAACCTAACCTAATCTAACCTAACCTAACCTAACCTAACCTAATCTAACCTAACCTAACCTAACCTAACCTAATCTAACCTAACCTAACCTAACCTAACCTAATCTAACCTAACCTAACCTAACCTAACCTAATCTAACCTAACCTAACCTAACCTAACCTAATCTAACCTAACCTAACCTAACCTAACCTAATCTAACCTAACCTAACCTAACCTAACCTAATCTAACCTAACCTAACCTAACCTAACCTAATCTAACCTAACCTAACCTAACCTAACCTAATCTAACCTAACC…	AGGTTAGGTTAGGTTAGGTTAGATTAGGTTAGGTTAGGTTAGGTTAGGTTAGATTAGGTTAGGTTAGGTTAGGTTAGGTTAGATTAGGTTAGGTTAGGTTAGGTTAGGTTAGATTAGGTTAGGTTAGGTTAGGTTAGGTTAGATTAGGTTAGGTTAGGTTAGGTTAGGTTAGATTAGGTTAGGTTAGGTTAGGTTAGGTTAGATTAGGTTAGGTTAGGTTAGGTTAGGTTAGATTAGGTTAGGTTAGGTTAGGTTAGGTTAGATTAGGTTAGGTTAGGTTAGGTTAGGTTAGATTAGGTTAGGTTAGGTTAGGTTAGGTTAGATTAGGTTAGGTTAGGTTAGGTTAGGTTAGATTAGGTTAGGTTAGGTTAGGTTAGGTTAGATTAGGTTAGGTTAGGT…	group2	30	Tdi_LRv5a_scf13	53901	53992
seq_235	AACCTAACCTGGCCTACCTAACCTGCT	AACCTAACCTGGCCTACCTAACCTGCTAACCTAACCTGGCCTACCTAACCTGCTAACCTAACCTGGCCTACCTAACCTGCTAACCTAACCTGGCCTACCTAACCTGCTAACCTAACCTGGCCTACCTAACCTGCTAACCTAACCTGGCCTACCTAACCTGCTAACCTAACCTGGCCTACCTAACCTGCTAACCTAACCTGGCCTACCTAACCTGCTAACCTAACCTGGCCTACCTAACCTGCTAACCTAACCTGGCCTACCTAACCTGCTAACCTAACCTGGCCTACCTAACCTGCTAACCTAACCTGGCCTACCTAACCTGCTAACCTAACCTGGCCTACCTAACCTGCTAACCTAACCTGGCCTACCTAACCTGCTAACCTAACCTGGCCTACCTAA…	TTAGCAGGTTAGGTAGGCCAGGTTAGGTTAGCAGGTTAGGTAGGCCAGGTTAGGTTAGCAGGTTAGGTAGGCCAGGTTAGGTTAGCAGGTTAGGTAGGCCAGGTTAGGTTAGCAGGTTAGGTAGGCCAGGTTAGGTTAGCAGGTTAGGTAGGCCAGGTTAGGTTAGCAGGTTAGGTAGGCCAGGTTAGGTTAGCAGGTTAGGTAGGCCAGGTTAGGTTAGCAGGTTAGGTAGGCCAGGTTAGGTTAGCAGGTTAGGTAGGCCAGGTTAGGTTAGCAGGTTAGGTAGGCCAGGTTAGGTTAGCAGGTTAGGTAGGCCAGGTTAGGTTAGCAGGTTAGGTAGGCCAGGTTAGGTTAGCAGGTTAGGTAGGCCAGGTTAGGTTAGCAGGTTAGGTAGGCCAG…	group2	27	Tdi_LRv5a_scf13	54170	54230
seq_237	AGGCCAGGCCAGGCCAGGCCAGGCCAGGCC	AGGCCAGGCCAGGCCAGGCCAGGCCAGGCCAGGCCAGGCCAGGCCAGGCCAGGCCAGGCCAGGCCAGGCCAGGCCAGGCCAGGCCAGGCCAGGCCAGGCCAGGCCAGGCCAGGCCAGGCCAGGCCAGGCCAGGCCAGGCCAGGCCAGGCCAGGCCAGGCCAGGCCAGGCCAGGCCAGGCCAGGCCAGGCCAGGCCAGGCCAGGCCAGGCCAGGCCAGGCCAGGCCAGGCCAGGCCAGGCCAGGCCAGGCCAGGCCAGGCCAGGCCAGGCCAGGCCAGGCCAGGCCAGGCCAGGCCAGGCCAGGCCAGGCCAGGCCAGGCCAGGCCAGGCCAGGCCAGGCCAGGCCAGGCCAGGCCAGGCCAGGCCAGGCCAGGCCAGGCCAGGCCAGGCCAGGCCAGGC…	GGCCTGGCCTGGCCTGGCCTGGCCTGGCCTGGCCTGGCCTGGCCTGGCCTGGCCTGGCCTGGCCTGGCCTGGCCTGGCCTGGCCTGGCCTGGCCTGGCCTGGCCTGGCCTGGCCTGGCCTGGCCTGGCCTGGCCTGGCCTGGCCTGGCCTGGCCTGGCCTGGCCTGGCCTGGCCTGGCCTGGCCTGGCCTGGCCTGGCCTGGCCTGGCCTGGCCTGGCCTGGCCTGGCCTGGCCTGGCCTGGCCTGGCCTGGCCTGGCCTGGCCTGGCCTGGCCTGGCCTGGCCTGGCCTGGCCTGGCCTGGCCTGGCCTGGCCTGGCCTGGCCTGGCCTGGCCTGGCCTGGCCTGGCCTGGCCTGGCCTGGCCTGGCCTGGCCTGGCCTGGCCTGGCCTGGCCTGGCC…	group2	30	Tdi_LRv5a_scf13	55340	55538
seq_242	AACCTAACCTAACCT	AACCTAACCTAACCTAACCTAACCTAACCTAACCTAACCTAACCTAACCTAACCTAACCTAACCTAACCTAACCTAACCTAACCTAACCTAACCTAACCTAACCTAACCTAACCTAACCTAACCTAACCTAACCTAACCTAACCTAACCTAACCTAACCTAACCTAACCTAACCTAACCTAACCTAACCTAACCTAACCTAACCTAACCTAACCTAACCTAACCTAACCTAACCTAACCTAACCTAACCTAACCTAACCTAACCTAACCTAACCTAACCTAACCTAACCTAACCTAACCTAACCTAACCTAACCTAACCTAACCTAACCTAACCTAACCTAACCTAACCTAACCTAACCTAACCTAACCTAACCTAACCTAACCTAACCTAACCTAACC…	AGGTTAGGTTAGGTTAGGTTAGGTTAGGTTAGGTTAGGTTAGGTTAGGTTAGGTTAGGTTAGGTTAGGTTAGGTTAGGTTAGGTTAGGTTAGGTTAGGTTAGGTTAGGTTAGGTTAGGTTAGGTTAGGTTAGGTTAGGTTAGGTTAGGTTAGGTTAGGTTAGGTTAGGTTAGGTTAGGTTAGGTTAGGTTAGGTTAGGTTAGGTTAGGTTAGGTTAGGTTAGGTTAGGTTAGGTTAGGTTAGGTTAGGTTAGGTTAGGTTAGGTTAGGTTAGGTTAGGTTAGGTTAGGTTAGGTTAGGTTAGGTTAGGTTAGGTTAGGTTAGGTTAGGTTAGGTTAGGTTAGGTTAGGTTAGGTTAGGTTAGGTTAGGTTAGGTTAGGTTAGGTTAGGTTAGGTTAGGT…	group2	15	Tdi_LRv5a_scf13	56653	56701
seq_242	AACCTAACCTAACCT	AACCTAACCTAACCTAACCTAACCTAACCTAACCTAACCTAACCTAACCTAACCTAACCTAACCTAACCTAACCTAACCTAACCTAACCTAACCTAACCTAACCTAACCTAACCTAACCTAACCTAACCTAACCTAACCTAACCTAACCTAACCTAACCTAACCTAACCTAACCTAACCTAACCTAACCTAACCTAACCTAACCTAACCTAACCTAACCTAACCTAACCTAACCTAACCTAACCTAACCTAACCTAACCTAACCTAACCTAACCTAACCTAACCTAACCTAACCTAACCTAACCTAACCTAACCTAACCTAACCTAACCTAACCTAACCTAACCTAACCTAACCTAACCTAACCTAACCTAACCTAACCTAACCTAACCTAACCTAACC…	AGGTTAGGTTAGGTTAGGTTAGGTTAGGTTAGGTTAGGTTAGGTTAGGTTAGGTTAGGTTAGGTTAGGTTAGGTTAGGTTAGGTTAGGTTAGGTTAGGTTAGGTTAGGTTAGGTTAGGTTAGGTTAGGTTAGGTTAGGTTAGGTTAGGTTAGGTTAGGTTAGGTTAGGTTAGGTTAGGTTAGGTTAGGTTAGGTTAGGTTAGGTTAGGTTAGGTTAGGTTAGGTTAGGTTAGGTTAGGTTAGGTTAGGTTAGGTTAGGTTAGGTTAGGTTAGGTTAGGTTAGGTTAGGTTAGGTTAGGTTAGGTTAGGTTAGGTTAGGTTAGGTTAGGTTAGGTTAGGTTAGGTTAGGTTAGGTTAGGTTAGGTTAGGTTAGGTTAGGTTAGGTTAGGTTAGGTTAGGT…	group2	15	Tdi_LRv5a_scf74	28644	28702
seq_249	AACCAACCTGACCT	AACCAACCTGACCTAACCAACCTGACCTAACCAACCTGACCTAACCAACCTGACCTAACCAACCTGACCTAACCAACCTGACCTAACCAACCTGACCTAACCAACCTGACCTAACCAACCTGACCTAACCAACCTGACCTAACCAACCTGACCTAACCAACCTGACCTAACCAACCTGACCTAACCAACCTGACCTAACCAACCTGACCTAACCAACCTGACCTAACCAACCTGACCTAACCAACCTGACCTAACCAACCTGACCTAACCAACCTGACCTAACCAACCTGACCTAACCAACCTGACCTAACCAACCTGACCTAACCAACCTGACCTAACCAACCTGACCTAACCAACCTGACCTAACCAACCTGACCTAACCAACCTGACCTAACCAAC…	GTCAGGTTGGTTAGGTCAGGTTGGTTAGGTCAGGTTGGTTAGGTCAGGTTGGTTAGGTCAGGTTGGTTAGGTCAGGTTGGTTAGGTCAGGTTGGTTAGGTCAGGTTGGTTAGGTCAGGTTGGTTAGGTCAGGTTGGTTAGGTCAGGTTGGTTAGGTCAGGTTGGTTAGGTCAGGTTGGTTAGGTCAGGTTGGTTAGGTCAGGTTGGTTAGGTCAGGTTGGTTAGGTCAGGTTGGTTAGGTCAGGTTGGTTAGGTCAGGTTGGTTAGGTCAGGTTGGTTAGGTCAGGTTGGTTAGGTCAGGTTGGTTAGGTCAGGTTGGTTAGGTCAGGTTGGTTAGGTCAGGTTGGTTAGGTCAGGTTGGTTAGGTCAGGTTGGTTAGGTCAGGTTGGTTAGGTCAGGT…	group2	14	Tdi_LRv5a_scf13	591487	591528
seq_266	AACCCAACCTAACCCAACCTAACCT	AACCCAACCTAACCCAACCTAACCTAACCCAACCTAACCCAACCTAACCTAACCCAACCTAACCCAACCTAACCTAACCCAACCTAACCCAACCTAACCTAACCCAACCTAACCCAACCTAACCTAACCCAACCTAACCCAACCTAACCTAACCCAACCTAACCCAACCTAACCTAACCCAACCTAACCCAACCTAACCTAACCCAACCTAACCCAACCTAACCTAACCCAACCTAACCCAACCTAACCTAACCCAACCTAACCCAACCTAACCTAACCCAACCTAACCCAACCTAACCTAACCCAACCTAACCCAACCTAACCTAACCCAACCTAACCCAACCTAACCTAACCCAACCTAACCCAACCTAACCTAACCCAACCTAACCCAACCTAACC…	AGGTTAGGTTGGGTTAGGTTGGGTTAGGTTAGGTTGGGTTAGGTTGGGTTAGGTTAGGTTGGGTTAGGTTGGGTTAGGTTAGGTTGGGTTAGGTTGGGTTAGGTTAGGTTGGGTTAGGTTGGGTTAGGTTAGGTTGGGTTAGGTTGGGTTAGGTTAGGTTGGGTTAGGTTGGGTTAGGTTAGGTTGGGTTAGGTTGGGTTAGGTTAGGTTGGGTTAGGTTGGGTTAGGTTAGGTTGGGTTAGGTTGGGTTAGGTTAGGTTGGGTTAGGTTGGGTTAGGTTAGGTTGGGTTAGGTTGGGTTAGGTTAGGTTGGGTTAGGTTGGGTTAGGTTAGGTTGGGTTAGGTTGGGTTAGGTTAGGTTGGGTTAGGTTGGGTTAGGTTAGGTTGGGTTAGGTTGGGT…	group2	25	Tdi_LRv5a_scf13	631368	631457
seq_268	AAACCTAACCTAACCTAACCC	AAACCTAACCTAACCTAACCCAAACCTAACCTAACCTAACCCAAACCTAACCTAACCTAACCCAAACCTAACCTAACCTAACCCAAACCTAACCTAACCTAACCCAAACCTAACCTAACCTAACCCAAACCTAACCTAACCTAACCCAAACCTAACCTAACCTAACCCAAACCTAACCTAACCTAACCCAAACCTAACCTAACCTAACCCAAACCTAACCTAACCTAACCCAAACCTAACCTAACCTAACCCAAACCTAACCTAACCTAACCCAAACCTAACCTAACCTAACCCAAACCTAACCTAACCTAACCCAAACCTAACCTAACCTAACCCAAACCTAACCTAACCTAACCCAAACCTAACCTAACCTAACCCAAACCTAACCTAACCTAACCC…	GGTTTGGGTTAGGTTAGGTTAGGTTTGGGTTAGGTTAGGTTAGGTTTGGGTTAGGTTAGGTTAGGTTTGGGTTAGGTTAGGTTAGGTTTGGGTTAGGTTAGGTTAGGTTTGGGTTAGGTTAGGTTAGGTTTGGGTTAGGTTAGGTTAGGTTTGGGTTAGGTTAGGTTAGGTTTGGGTTAGGTTAGGTTAGGTTTGGGTTAGGTTAGGTTAGGTTTGGGTTAGGTTAGGTTAGGTTTGGGTTAGGTTAGGTTAGGTTTGGGTTAGGTTAGGTTAGGTTTGGGTTAGGTTAGGTTAGGTTTGGGTTAGGTTAGGTTAGGTTTGGGTTAGGTTAGGTTAGGTTTGGGTTAGGTTAGGTTAGGTTTGGGTTAGGTTAGGTTAGGTTTGGGTTAGGTTAGGTTA…	group2	21	Tdi_LRv5a_scf13	63690	63739
seq_271	AACCAACCTAACCTGGCCTGGCCT	AACCAACCTAACCTGGCCTGGCCTAACCAACCTAACCTGGCCTGGCCTAACCAACCTAACCTGGCCTGGCCTAACCAACCTAACCTGGCCTGGCCTAACCAACCTAACCTGGCCTGGCCTAACCAACCTAACCTGGCCTGGCCTAACCAACCTAACCTGGCCTGGCCTAACCAACCTAACCTGGCCTGGCCTAACCAACCTAACCTGGCCTGGCCTAACCAACCTAACCTGGCCTGGCCTAACCAACCTAACCTGGCCTGGCCTAACCAACCTAACCTGGCCTGGCCTAACCAACCTAACCTGGCCTGGCCTAACCAACCTAACCTGGCCTGGCCTAACCAACCTAACCTGGCCTGGCCTAACCAACCTAACCTGGCCTGGCCTAACCAACCTAACCTG…	GGTTGGTTAGGCCAGGCCAGGTTAGGTTGGTTAGGCCAGGCCAGGTTAGGTTGGTTAGGCCAGGCCAGGTTAGGTTGGTTAGGCCAGGCCAGGTTAGGTTGGTTAGGCCAGGCCAGGTTAGGTTGGTTAGGCCAGGCCAGGTTAGGTTGGTTAGGCCAGGCCAGGTTAGGTTGGTTAGGCCAGGCCAGGTTAGGTTGGTTAGGCCAGGCCAGGTTAGGTTGGTTAGGCCAGGCCAGGTTAGGTTGGTTAGGCCAGGCCAGGTTAGGTTGGTTAGGCCAGGCCAGGTTAGGTTGGTTAGGCCAGGCCAGGTTAGGTTGGTTAGGCCAGGCCAGGTTAGGTTGGTTAGGCCAGGCCAGGTTAGGTTGGTTAGGCCAGGCCAGGTTAGGTTGGTTAGGCCAG…	group2	24	Tdi_LRv5a_scf13	64101	64151
seq_273	AACCTAACCTAACCTGCTCTGATCTGACCT	AACCTAACCTAACCTGCTCTGATCTGACCTAACCTAACCTAACCTGCTCTGATCTGACCTAACCTAACCTAACCTGCTCTGATCTGACCTAACCTAACCTAACCTGCTCTGATCTGACCTAACCTAACCTAACCTGCTCTGATCTGACCTAACCTAACCTAACCTGCTCTGATCTGACCTAACCTAACCTAACCTGCTCTGATCTGACCTAACCTAACCTAACCTGCTCTGATCTGACCTAACCTAACCTAACCTGCTCTGATCTGACCTAACCTAACCTAACCTGCTCTGATCTGACCTAACCTAACCTAACCTGCTCTGATCTGACCTAACCTAACCTAACCTGCTCTGATCTGACCTAACCTAACCTAACCTGCTCTGATCTGACCTAACCTAACC…	AGAGCAGGTTAGGTTAGGTTAGGTCAGATCAGAGCAGGTTAGGTTAGGTTAGGTCAGATCAGAGCAGGTTAGGTTAGGTTAGGTCAGATCAGAGCAGGTTAGGTTAGGTTAGGTCAGATCAGAGCAGGTTAGGTTAGGTTAGGTCAGATCAGAGCAGGTTAGGTTAGGTTAGGTCAGATCAGAGCAGGTTAGGTTAGGTTAGGTCAGATCAGAGCAGGTTAGGTTAGGTTAGGTCAGATCAGAGCAGGTTAGGTTAGGTTAGGTCAGATCAGAGCAGGTTAGGTTAGGTTAGGTCAGATCAGAGCAGGTTAGGTTAGGTTAGGTCAGATCAGAGCAGGTTAGGTTAGGTTAGGTCAGATCAGAGCAGGTTAGGTTAGGTTAGGTCAGATCAGAGCAGGT…	group2	30	Tdi_LRv5a_scf13	641874	641950
seq_275	AACCCAACCTTACCCAACCTAACCT	AACCCAACCTTACCCAACCTAACCTAACCCAACCTTACCCAACCTAACCTAACCCAACCTTACCCAACCTAACCTAACCCAACCTTACCCAACCTAACCTAACCCAACCTTACCCAACCTAACCTAACCCAACCTTACCCAACCTAACCTAACCCAACCTTACCCAACCTAACCTAACCCAACCTTACCCAACCTAACCTAACCCAACCTTACCCAACCTAACCTAACCCAACCTTACCCAACCTAACCTAACCCAACCTTACCCAACCTAACCTAACCCAACCTTACCCAACCTAACCTAACCCAACCTTACCCAACCTAACCTAACCCAACCTTACCCAACCTAACCTAACCCAACCTTACCCAACCTAACCTAACCCAACCTTACCCAACCTAACC…	AGGTTAGGTTGGGTAAGGTTGGGTTAGGTTAGGTTGGGTAAGGTTGGGTTAGGTTAGGTTGGGTAAGGTTGGGTTAGGTTAGGTTGGGTAAGGTTGGGTTAGGTTAGGTTGGGTAAGGTTGGGTTAGGTTAGGTTGGGTAAGGTTGGGTTAGGTTAGGTTGGGTAAGGTTGGGTTAGGTTAGGTTGGGTAAGGTTGGGTTAGGTTAGGTTGGGTAAGGTTGGGTTAGGTTAGGTTGGGTAAGGTTGGGTTAGGTTAGGTTGGGTAAGGTTGGGTTAGGTTAGGTTGGGTAAGGTTGGGTTAGGTTAGGTTGGGTAAGGTTGGGTTAGGTTAGGTTGGGTAAGGTTGGGTTAGGTTAGGTTGGGTAAGGTTGGGTTAGGTTAGGTTGGGTAAGGTTGGGT…	group2	25	Tdi_LRv5a_scf13	643820	643889
seq_278	AACCCAACCCAACCCAATCTAATCGAACCTAACCT	AACCCAACCCAACCCAATCTAATCGAACCTAACCTAACCCAACCCAACCCAATCTAATCGAACCTAACCTAACCCAACCCAACCCAATCTAATCGAACCTAACCTAACCCAACCCAACCCAATCTAATCGAACCTAACCTAACCCAACCCAACCCAATCTAATCGAACCTAACCTAACCCAACCCAACCCAATCTAATCGAACCTAACCTAACCCAACCCAACCCAATCTAATCGAACCTAACCTAACCCAACCCAACCCAATCTAATCGAACCTAACCTAACCCAACCCAACCCAATCTAATCGAACCTAACCTAACCCAACCCAACCCAATCTAATCGAACCTAACCTAACCCAACCCAACCCAATCTAATCGAACCTAACCTAACCCAACCCAACC…	GGGTTAGGTTAGGTTCGATTAGATTGGGTTGGGTTGGGTTAGGTTAGGTTCGATTAGATTGGGTTGGGTTGGGTTAGGTTAGGTTCGATTAGATTGGGTTGGGTTGGGTTAGGTTAGGTTCGATTAGATTGGGTTGGGTTGGGTTAGGTTAGGTTCGATTAGATTGGGTTGGGTTGGGTTAGGTTAGGTTCGATTAGATTGGGTTGGGTTGGGTTAGGTTAGGTTCGATTAGATTGGGTTGGGTTGGGTTAGGTTAGGTTCGATTAGATTGGGTTGGGTTGGGTTAGGTTAGGTTCGATTAGATTGGGTTGGGTTGGGTTAGGTTAGGTTCGATTAGATTGGGTTGGGTTGGGTTAGGTTAGGTTCGATTAGATTGGGTTGGGTTGGGTTAGGTTAGGT…	group2	35	Tdi_LRv5a_scf13	67979	68070
seq_280	AACCCTGGCCTAACCTACCTGGCCT	AACCCTGGCCTAACCTACCTGGCCTAACCCTGGCCTAACCTACCTGGCCTAACCCTGGCCTAACCTACCTGGCCTAACCCTGGCCTAACCTACCTGGCCTAACCCTGGCCTAACCTACCTGGCCTAACCCTGGCCTAACCTACCTGGCCTAACCCTGGCCTAACCTACCTGGCCTAACCCTGGCCTAACCTACCTGGCCTAACCCTGGCCTAACCTACCTGGCCTAACCCTGGCCTAACCTACCTGGCCTAACCCTGGCCTAACCTACCTGGCCTAACCCTGGCCTAACCTACCTGGCCTAACCCTGGCCTAACCTACCTGGCCTAACCCTGGCCTAACCTACCTGGCCTAACCCTGGCCTAACCTACCTGGCCTAACCCTGGCCTAACCTACCTGGCC…	AGGCCAGGTAGGTTAGGCCAGGGTTAGGCCAGGTAGGTTAGGCCAGGGTTAGGCCAGGTAGGTTAGGCCAGGGTTAGGCCAGGTAGGTTAGGCCAGGGTTAGGCCAGGTAGGTTAGGCCAGGGTTAGGCCAGGTAGGTTAGGCCAGGGTTAGGCCAGGTAGGTTAGGCCAGGGTTAGGCCAGGTAGGTTAGGCCAGGGTTAGGCCAGGTAGGTTAGGCCAGGGTTAGGCCAGGTAGGTTAGGCCAGGGTTAGGCCAGGTAGGTTAGGCCAGGGTTAGGCCAGGTAGGTTAGGCCAGGGTTAGGCCAGGTAGGTTAGGCCAGGGTTAGGCCAGGTAGGTTAGGCCAGGGTTAGGCCAGGTAGGTTAGGCCAGGGTTAGGCCAGGTAGGTTAGGCCAGGGT…	group2	25	Tdi_LRv5a_scf13	72334	72386
seq_281	AACCTAACCTGGCCCTAACCTGGCCT	AACCTAACCTGGCCCTAACCTGGCCTAACCTAACCTGGCCCTAACCTGGCCTAACCTAACCTGGCCCTAACCTGGCCTAACCTAACCTGGCCCTAACCTGGCCTAACCTAACCTGGCCCTAACCTGGCCTAACCTAACCTGGCCCTAACCTGGCCTAACCTAACCTGGCCCTAACCTGGCCTAACCTAACCTGGCCCTAACCTGGCCTAACCTAACCTGGCCCTAACCTGGCCTAACCTAACCTGGCCCTAACCTGGCCTAACCTAACCTGGCCCTAACCTGGCCTAACCTAACCTGGCCCTAACCTGGCCTAACCTAACCTGGCCCTAACCTGGCCTAACCTAACCTGGCCCTAACCTGGCCTAACCTAACCTGGCCCTAACCTGGCCTAACCTAACC…	GCCAGGTTAGGGCCAGGTTAGGTTAGGCCAGGTTAGGGCCAGGTTAGGTTAGGCCAGGTTAGGGCCAGGTTAGGTTAGGCCAGGTTAGGGCCAGGTTAGGTTAGGCCAGGTTAGGGCCAGGTTAGGTTAGGCCAGGTTAGGGCCAGGTTAGGTTAGGCCAGGTTAGGGCCAGGTTAGGTTAGGCCAGGTTAGGGCCAGGTTAGGTTAGGCCAGGTTAGGGCCAGGTTAGGTTAGGCCAGGTTAGGGCCAGGTTAGGTTAGGCCAGGTTAGGGCCAGGTTAGGTTAGGCCAGGTTAGGGCCAGGTTAGGTTAGGCCAGGTTAGGGCCAGGTTAGGTTAGGCCAGGTTAGGGCCAGGTTAGGTTAGGCCAGGTTAGGGCCAGGTTAGGTTAGGCCAGGTTA…	group2	26	Tdi_LRv5a_scf13	73917	73986
seq_282	AACCTAACCTAACCTAACCTGGCCTTACCTAACCTAACCTGGCCTGGCCCT	AACCTAACCTAACCTAACCTGGCCTTACCTAACCTAACCTGGCCTGGCCCTAACCTAACCTAACCTAACCTGGCCTTACCTAACCTAACCTGGCCTGGCCCTAACCTAACCTAACCTAACCTGGCCTTACCTAACCTAACCTGGCCTGGCCCTAACCTAACCTAACCTAACCTGGCCTTACCTAACCTAACCTGGCCTGGCCCTAACCTAACCTAACCTAACCTGGCCTTACCTAACCTAACCTGGCCTGGCCCTAACCTAACCTAACCTAACCTGGCCTTACCTAACCTAACCTGGCCTGGCCCTAACCTAACCTAACCTAACCTGGCCTTACCTAACCTAACCTGGCCTGGCCCTAACCTAACCTAACCTAACCTGGCCTTACCTAACCTAACCTGG…	TAGGTTAGGTTAGGGCCAGGCCAGGTTAGGTTAGGTAAGGCCAGGTTAGGTTAGGTTAGGTTAGGGCCAGGCCAGGTTAGGTTAGGTAAGGCCAGGTTAGGTTAGGTTAGGTTAGGGCCAGGCCAGGTTAGGTTAGGTAAGGCCAGGTTAGGTTAGGTTAGGTTAGGGCCAGGCCAGGTTAGGTTAGGTAAGGCCAGGTTAGGTTAGGTTAGGTTAGGGCCAGGCCAGGTTAGGTTAGGTAAGGCCAGGTTAGGTTAGGTTAGGTTAGGGCCAGGCCAGGTTAGGTTAGGTAAGGCCAGGTTAGGTTAGGTTAGGTTAGGGCCAGGCCAGGTTAGGTTAGGTAAGGCCAGGTTAGGTTAGGTTAGGTTAGGGCCAGGCCAGGTTAGGTTAGGTAAGGCC…	group2	51	Tdi_LRv5a_scf13	74128	74226
seq_283	AACCTAACCTAACCTAGCCTGGCCTTACCTAACCTAACCTGGCCCT	AACCTAACCTAACCTAGCCTGGCCTTACCTAACCTAACCTGGCCCTAACCTAACCTAACCTAGCCTGGCCTTACCTAACCTAACCTGGCCCTAACCTAACCTAACCTAGCCTGGCCTTACCTAACCTAACCTGGCCCTAACCTAACCTAACCTAGCCTGGCCTTACCTAACCTAACCTGGCCCTAACCTAACCTAACCTAGCCTGGCCTTACCTAACCTAACCTGGCCCTAACCTAACCTAACCTAGCCTGGCCTTACCTAACCTAACCTGGCCCTAACCTAACCTAACCTAGCCTGGCCTTACCTAACCTAACCTGGCCCTAACCTAACCTAACCTAGCCTGGCCTTACCTAACCTAACCTGGCCCTAACCTAACCTAACCTAGCCTGGCCTTACCTA…	CCAGGCTAGGTTAGGTTAGGTTAGGGCCAGGTTAGGTTAGGTAAGGCCAGGCTAGGTTAGGTTAGGTTAGGGCCAGGTTAGGTTAGGTAAGGCCAGGCTAGGTTAGGTTAGGTTAGGGCCAGGTTAGGTTAGGTAAGGCCAGGCTAGGTTAGGTTAGGTTAGGGCCAGGTTAGGTTAGGTAAGGCCAGGCTAGGTTAGGTTAGGTTAGGGCCAGGTTAGGTTAGGTAAGGCCAGGCTAGGTTAGGTTAGGTTAGGGCCAGGTTAGGTTAGGTAAGGCCAGGCTAGGTTAGGTTAGGTTAGGGCCAGGTTAGGTTAGGTAAGGCCAGGCTAGGTTAGGTTAGGTTAGGGCCAGGTTAGGTTAGGTAAGGCCAGGCTAGGTTAGGTTAGGTTAGGGCCAGG…	group2	46	Tdi_LRv5a_scf13	74135	74226
seq_285	AACATGGCCTAGCTTGGCCTGCCTGGCCT	AACATGGCCTAGCTTGGCCTGCCTGGCCTAACATGGCCTAGCTTGGCCTGCCTGGCCTAACATGGCCTAGCTTGGCCTGCCTGGCCTAACATGGCCTAGCTTGGCCTGCCTGGCCTAACATGGCCTAGCTTGGCCTGCCTGGCCTAACATGGCCTAGCTTGGCCTGCCTGGCCTAACATGGCCTAGCTTGGCCTGCCTGGCCTAACATGGCCTAGCTTGGCCTGCCTGGCCTAACATGGCCTAGCTTGGCCTGCCTGGCCTAACATGGCCTAGCTTGGCCTGCCTGGCCTAACATGGCCTAGCTTGGCCTGCCTGGCCTAACATGGCCTAGCTTGGCCTGCCTGGCCTAACATGGCCTAGCTTGGCCTGCCTGGCCTAACATGGCCTAGCTTGGCCTGC…	GGCCAGGCAGGCCAAGCTAGGCCATGTTAGGCCAGGCAGGCCAAGCTAGGCCATGTTAGGCCAGGCAGGCCAAGCTAGGCCATGTTAGGCCAGGCAGGCCAAGCTAGGCCATGTTAGGCCAGGCAGGCCAAGCTAGGCCATGTTAGGCCAGGCAGGCCAAGCTAGGCCATGTTAGGCCAGGCAGGCCAAGCTAGGCCATGTTAGGCCAGGCAGGCCAAGCTAGGCCATGTTAGGCCAGGCAGGCCAAGCTAGGCCATGTTAGGCCAGGCAGGCCAAGCTAGGCCATGTTAGGCCAGGCAGGCCAAGCTAGGCCATGTTAGGCCAGGCAGGCCAAGCTAGGCCATGTTAGGCCAGGCAGGCCAAGCTAGGCCATGTTAGGCCAGGCAGGCCAAGCTAGGC…	group2	29	Tdi_LRv5a_scf13	75433	75495
seq_287	AACAACTAACCCTGGCCTGGCCT	AACAACTAACCCTGGCCTGGCCTAACAACTAACCCTGGCCTGGCCTAACAACTAACCCTGGCCTGGCCTAACAACTAACCCTGGCCTGGCCTAACAACTAACCCTGGCCTGGCCTAACAACTAACCCTGGCCTGGCCTAACAACTAACCCTGGCCTGGCCTAACAACTAACCCTGGCCTGGCCTAACAACTAACCCTGGCCTGGCCTAACAACTAACCCTGGCCTGGCCTAACAACTAACCCTGGCCTGGCCTAACAACTAACCCTGGCCTGGCCTAACAACTAACCCTGGCCTGGCCTAACAACTAACCCTGGCCTGGCCTAACAACTAACCCTGGCCTGGCCTAACAACTAACCCTGGCCTGGCCTAACAACTAACCCTGGCCTGGCCTAACAACTA…	GGCCAGGCCAGGGTTAGTTGTTAGGCCAGGCCAGGGTTAGTTGTTAGGCCAGGCCAGGGTTAGTTGTTAGGCCAGGCCAGGGTTAGTTGTTAGGCCAGGCCAGGGTTAGTTGTTAGGCCAGGCCAGGGTTAGTTGTTAGGCCAGGCCAGGGTTAGTTGTTAGGCCAGGCCAGGGTTAGTTGTTAGGCCAGGCCAGGGTTAGTTGTTAGGCCAGGCCAGGGTTAGTTGTTAGGCCAGGCCAGGGTTAGTTGTTAGGCCAGGCCAGGGTTAGTTGTTAGGCCAGGCCAGGGTTAGTTGTTAGGCCAGGCCAGGGTTAGTTGTTAGGCCAGGCCAGGGTTAGTTGTTAGGCCAGGCCAGGGTTAGTTGTTAGGCCAGGCCAGGGTTAGTTGTTAGGCCAGGC…	group2	23	Tdi_LRv5a_scf13	9491	9544
seq_288	AACCCAGCCCAACCTAACCT	AACCCAGCCCAACCTAACCTAACCCAGCCCAACCTAACCTAACCCAGCCCAACCTAACCTAACCCAGCCCAACCTAACCTAACCCAGCCCAACCTAACCTAACCCAGCCCAACCTAACCTAACCCAGCCCAACCTAACCTAACCCAGCCCAACCTAACCTAACCCAGCCCAACCTAACCTAACCCAGCCCAACCTAACCTAACCCAGCCCAACCTAACCTAACCCAGCCCAACCTAACCTAACCCAGCCCAACCTAACCTAACCCAGCCCAACCTAACCTAACCCAGCCCAACCTAACCTAACCCAGCCCAACCTAACCTAACCCAGCCCAACCTAACCTAACCCAGCCCAACCTAACCTAACCCAGCCCAACCTAACCTAACCCAGCCCAACCTAACC…	AGGTTAGGTTGGGCTGGGTTAGGTTAGGTTGGGCTGGGTTAGGTTAGGTTGGGCTGGGTTAGGTTAGGTTGGGCTGGGTTAGGTTAGGTTGGGCTGGGTTAGGTTAGGTTGGGCTGGGTTAGGTTAGGTTGGGCTGGGTTAGGTTAGGTTGGGCTGGGTTAGGTTAGGTTGGGCTGGGTTAGGTTAGGTTGGGCTGGGTTAGGTTAGGTTGGGCTGGGTTAGGTTAGGTTGGGCTGGGTTAGGTTAGGTTGGGCTGGGTTAGGTTAGGTTGGGCTGGGTTAGGTTAGGTTGGGCTGGGTTAGGTTAGGTTGGGCTGGGTTAGGTTAGGTTGGGCTGGGTTAGGTTAGGTTGGGCTGGGTTAGGTTAGGTTGGGCTGGGTTAGGTTAGGTTGGGCTGGGT…	group2	20	Tdi_LRv5a_scf13	97509	97612
seq_289	AAATCAACCCAACCCAACCC	AAATCAACCCAACCCAACCCAAATCAACCCAACCCAACCCAAATCAACCCAACCCAACCCAAATCAACCCAACCCAACCCAAATCAACCCAACCCAACCCAAATCAACCCAACCCAACCCAAATCAACCCAACCCAACCCAAATCAACCCAACCCAACCCAAATCAACCCAACCCAACCCAAATCAACCCAACCCAACCCAAATCAACCCAACCCAACCCAAATCAACCCAACCCAACCCAAATCAACCCAACCCAACCCAAATCAACCCAACCCAACCCAAATCAACCCAACCCAACCCAAATCAACCCAACCCAACCCAAATCAACCCAACCCAACCCAAATCAACCCAACCCAACCCAAATCAACCCAACCCAACCCAAATCAACCCAACCCAACC…	GGGTTGGGTTGGGTTGATTTGGGTTGGGTTGGGTTGATTTGGGTTGGGTTGGGTTGATTTGGGTTGGGTTGGGTTGATTTGGGTTGGGTTGGGTTGATTTGGGTTGGGTTGGGTTGATTTGGGTTGGGTTGGGTTGATTTGGGTTGGGTTGGGTTGATTTGGGTTGGGTTGGGTTGATTTGGGTTGGGTTGGGTTGATTTGGGTTGGGTTGGGTTGATTTGGGTTGGGTTGGGTTGATTTGGGTTGGGTTGGGTTGATTTGGGTTGGGTTGGGTTGATTTGGGTTGGGTTGGGTTGATTTGGGTTGGGTTGGGTTGATTTGGGTTGGGTTGGGTTGATTTGGGTTGGGTTGGGTTGATTTGGGTTGGGTTGGGTTGATTTGGGTTGGGTTGGGTTGATT…	group2	20	Tdi_LRv5a_scf13	9775	9825
seq_299	AACCTAACCTAACCTAACCTAACCTTACCTACCTACCT	AACCTAACCTAACCTAACCTAACCTTACCTACCTACCTAACCTAACCTAACCTAACCTAACCTTACCTACCTACCTAACCTAACCTAACCTAACCTAACCTTACCTACCTACCTAACCTAACCTAACCTAACCTAACCTTACCTACCTACCTAACCTAACCTAACCTAACCTAACCTTACCTACCTACCTAACCTAACCTAACCTAACCTAACCTTACCTACCTACCTAACCTAACCTAACCTAACCTAACCTTACCTACCTACCTAACCTAACCTAACCTAACCTAACCTTACCTACCTACCTAACCTAACCTAACCTAACCTAACCTTACCTACCTACCTAACCTAACCTAACCTAACCTAACCTTACCTACCTACCTAACCTAACCTAACCTAACC…	GGTTAGGTTAGGTTAGGTTAGGTTAGGTAGGTAGGTAAGGTTAGGTTAGGTTAGGTTAGGTTAGGTAGGTAGGTAAGGTTAGGTTAGGTTAGGTTAGGTTAGGTAGGTAGGTAAGGTTAGGTTAGGTTAGGTTAGGTTAGGTAGGTAGGTAAGGTTAGGTTAGGTTAGGTTAGGTTAGGTAGGTAGGTAAGGTTAGGTTAGGTTAGGTTAGGTTAGGTAGGTAGGTAAGGTTAGGTTAGGTTAGGTTAGGTTAGGTAGGTAGGTAAGGTTAGGTTAGGTTAGGTTAGGTTAGGTAGGTAGGTAAGGTTAGGTTAGGTTAGGTTAGGTTAGGTAGGTAGGTAAGGTTAGGTTAGGTTAGGTTAGGTTAGGTAGGTAGGTAAGGTTAGGTTAGGTTAGGTT…	group2	38	Tdi_LRv5a_scf179	8727	8952
seq_3	AACCTAACCTACCCACCT	AACCTAACCTACCCACCTAACCTAACCTACCCACCTAACCTAACCTACCCACCTAACCTAACCTACCCACCTAACCTAACCTACCCACCTAACCTAACCTACCCACCTAACCTAACCTACCCACCTAACCTAACCTACCCACCTAACCTAACCTACCCACCTAACCTAACCTACCCACCTAACCTAACCTACCCACCTAACCTAACCTACCCACCTAACCTAACCTACCCACCTAACCTAACCTACCCACCTAACCTAACCTACCCACCTAACCTAACCTACCCACCTAACCTAACCTACCCACCTAACCTAACCTACCCACCTAACCTAACCTACCCACCTAACCTAACCTACCCACCTAACCTAACCTACCCACCTAACCTAACCTACCCACCTAAC…	TTAGGTGGGTAGGTTAGGTTAGGTGGGTAGGTTAGGTTAGGTGGGTAGGTTAGGTTAGGTGGGTAGGTTAGGTTAGGTGGGTAGGTTAGGTTAGGTGGGTAGGTTAGGTTAGGTGGGTAGGTTAGGTTAGGTGGGTAGGTTAGGTTAGGTGGGTAGGTTAGGTTAGGTGGGTAGGTTAGGTTAGGTGGGTAGGTTAGGTTAGGTGGGTAGGTTAGGTTAGGTGGGTAGGTTAGGTTAGGTGGGTAGGTTAGGTTAGGTGGGTAGGTTAGGTTAGGTGGGTAGGTTAGGTTAGGTGGGTAGGTTAGGTTAGGTGGGTAGGTTAGGTTAGGTGGGTAGGTTAGGTTAGGTGGGTAGGTTAGGTTAGGTGGGTAGGTTAGGTTAGGTGGGTAGGTTAGGTTA…	group2	18	Tdi_LRv5a_scf1	50372749	50372816
seq_30	AACCTAACCTAACT	AACCTAACCTAACTAACCTAACCTAACTAACCTAACCTAACTAACCTAACCTAACTAACCTAACCTAACTAACCTAACCTAACTAACCTAACCTAACTAACCTAACCTAACTAACCTAACCTAACTAACCTAACCTAACTAACCTAACCTAACTAACCTAACCTAACTAACCTAACCTAACTAACCTAACCTAACTAACCTAACCTAACTAACCTAACCTAACTAACCTAACCTAACTAACCTAACCTAACTAACCTAACCTAACTAACCTAACCTAACTAACCTAACCTAACTAACCTAACCTAACTAACCTAACCTAACTAACCTAACCTAACTAACCTAACCTAACTAACCTAACCTAACTAACCTAACCTAACTAACCTAACCTAACTAACCTAA…	TTAGGTTAGGTTAGTTAGGTTAGGTTAGTTAGGTTAGGTTAGTTAGGTTAGGTTAGTTAGGTTAGGTTAGTTAGGTTAGGTTAGTTAGGTTAGGTTAGTTAGGTTAGGTTAGTTAGGTTAGGTTAGTTAGGTTAGGTTAGTTAGGTTAGGTTAGTTAGGTTAGGTTAGTTAGGTTAGGTTAGTTAGGTTAGGTTAGTTAGGTTAGGTTAGTTAGGTTAGGTTAGTTAGGTTAGGTTAGTTAGGTTAGGTTAGTTAGGTTAGGTTAGTTAGGTTAGGTTAGTTAGGTTAGGTTAGTTAGGTTAGGTTAGTTAGGTTAGGTTAGTTAGGTTAGGTTAGTTAGGTTAGGTTAGTTAGGTTAGGTTAGTTAGGTTAGGTTAGTTAGGTTAGGTTAGTTAGGTT…	group2	14	Tdi_LRv5a_scf12	4752293	4752394
seq_300	AAACTGACCTACCAACCTAACATAACCTAACCT	AAACTGACCTACCAACCTAACATAACCTAACCTAAACTGACCTACCAACCTAACATAACCTAACCTAAACTGACCTACCAACCTAACATAACCTAACCTAAACTGACCTACCAACCTAACATAACCTAACCTAAACTGACCTACCAACCTAACATAACCTAACCTAAACTGACCTACCAACCTAACATAACCTAACCTAAACTGACCTACCAACCTAACATAACCTAACCTAAACTGACCTACCAACCTAACATAACCTAACCTAAACTGACCTACCAACCTAACATAACCTAACCTAAACTGACCTACCAACCTAACATAACCTAACCTAAACTGACCTACCAACCTAACATAACCTAACCTAAACTGACCTACCAACCTAACATAACCTAACCTAAA…	TTAGGTTGGTAGGTCAGTTTAGGTTAGGTTATGTTAGGTTGGTAGGTCAGTTTAGGTTAGGTTATGTTAGGTTGGTAGGTCAGTTTAGGTTAGGTTATGTTAGGTTGGTAGGTCAGTTTAGGTTAGGTTATGTTAGGTTGGTAGGTCAGTTTAGGTTAGGTTATGTTAGGTTGGTAGGTCAGTTTAGGTTAGGTTATGTTAGGTTGGTAGGTCAGTTTAGGTTAGGTTATGTTAGGTTGGTAGGTCAGTTTAGGTTAGGTTATGTTAGGTTGGTAGGTCAGTTTAGGTTAGGTTATGTTAGGTTGGTAGGTCAGTTTAGGTTAGGTTATGTTAGGTTGGTAGGTCAGTTTAGGTTAGGTTATGTTAGGTTGGTAGGTCAGTTTAGGTTAGGTTATGTTA…	group2	33	Tdi_LRv5a_scf179	8815	8933
seq_31	AAAACTAAGCTAACCTAACC	AAAACTAAGCTAACCTAACCAAAACTAAGCTAACCTAACCAAAACTAAGCTAACCTAACCAAAACTAAGCTAACCTAACCAAAACTAAGCTAACCTAACCAAAACTAAGCTAACCTAACCAAAACTAAGCTAACCTAACCAAAACTAAGCTAACCTAACCAAAACTAAGCTAACCTAACCAAAACTAAGCTAACCTAACCAAAACTAAGCTAACCTAACCAAAACTAAGCTAACCTAACCAAAACTAAGCTAACCTAACCAAAACTAAGCTAACCTAACCAAAACTAAGCTAACCTAACCAAAACTAAGCTAACCTAACCAAAACTAAGCTAACCTAACCAAAACTAAGCTAACCTAACCAAAACTAAGCTAACCTAACCAAAACTAAGCTAACCTAAC…	GGTTAGGTTAGCTTAGTTTTGGTTAGGTTAGCTTAGTTTTGGTTAGGTTAGCTTAGTTTTGGTTAGGTTAGCTTAGTTTTGGTTAGGTTAGCTTAGTTTTGGTTAGGTTAGCTTAGTTTTGGTTAGGTTAGCTTAGTTTTGGTTAGGTTAGCTTAGTTTTGGTTAGGTTAGCTTAGTTTTGGTTAGGTTAGCTTAGTTTTGGTTAGGTTAGCTTAGTTTTGGTTAGGTTAGCTTAGTTTTGGTTAGGTTAGCTTAGTTTTGGTTAGGTTAGCTTAGTTTTGGTTAGGTTAGCTTAGTTTTGGTTAGGTTAGCTTAGTTTTGGTTAGGTTAGCTTAGTTTTGGTTAGGTTAGCTTAGTTTTGGTTAGGTTAGCTTAGTTTTGGTTAGGTTAGCTTAGTTT…	group2	20	Tdi_LRv5a_scf12	4752314	4752372
seq_32	AACCTAACCTAACCTAGCT	AACCTAACCTAACCTAGCTAACCTAACCTAACCTAGCTAACCTAACCTAACCTAGCTAACCTAACCTAACCTAGCTAACCTAACCTAACCTAGCTAACCTAACCTAACCTAGCTAACCTAACCTAACCTAGCTAACCTAACCTAACCTAGCTAACCTAACCTAACCTAGCTAACCTAACCTAACCTAGCTAACCTAACCTAACCTAGCTAACCTAACCTAACCTAGCTAACCTAACCTAACCTAGCTAACCTAACCTAACCTAGCTAACCTAACCTAACCTAGCTAACCTAACCTAACCTAGCTAACCTAACCTAACCTAGCTAACCTAACCTAACCTAGCTAACCTAACCTAACCTAGCTAACCTAACCTAACCTAGCTAACCTAACCTAACCTAGCT…	AGGTTAGCTAGGTTAGGTTAGGTTAGCTAGGTTAGGTTAGGTTAGCTAGGTTAGGTTAGGTTAGCTAGGTTAGGTTAGGTTAGCTAGGTTAGGTTAGGTTAGCTAGGTTAGGTTAGGTTAGCTAGGTTAGGTTAGGTTAGCTAGGTTAGGTTAGGTTAGCTAGGTTAGGTTAGGTTAGCTAGGTTAGGTTAGGTTAGCTAGGTTAGGTTAGGTTAGCTAGGTTAGGTTAGGTTAGCTAGGTTAGGTTAGGTTAGCTAGGTTAGGTTAGGTTAGCTAGGTTAGGTTAGGTTAGCTAGGTTAGGTTAGGTTAGCTAGGTTAGGTTAGGTTAGCTAGGTTAGGTTAGGTTAGCTAGGTTAGGTTAGGTTAGCTAGGTTAGGTTAGGTTAGCTAGGTTAGGTT…	group2	19	Tdi_LRv5a_scf12	4752343	4752399
seq_348	AACCTAATTACCT	AACCTAATTACCTAACCTAATTACCTAACCTAATTACCTAACCTAATTACCTAACCTAATTACCTAACCTAATTACCTAACCTAATTACCTAACCTAATTACCTAACCTAATTACCTAACCTAATTACCTAACCTAATTACCTAACCTAATTACCTAACCTAATTACCTAACCTAATTACCTAACCTAATTACCTAACCTAATTACCTAACCTAATTACCTAACCTAATTACCTAACCTAATTACCTAACCTAATTACCTAACCTAATTACCTAACCTAATTACCTAACCTAATTACCTAACCTAATTACCTAACCTAATTACCTAACCTAATTACCTAACCTAATTACCTAACCTAATTACCTAACCTAATTACCTAACCTAATTACCTAACCTAATT…	GTAATTAGGTTAGGTAATTAGGTTAGGTAATTAGGTTAGGTAATTAGGTTAGGTAATTAGGTTAGGTAATTAGGTTAGGTAATTAGGTTAGGTAATTAGGTTAGGTAATTAGGTTAGGTAATTAGGTTAGGTAATTAGGTTAGGTAATTAGGTTAGGTAATTAGGTTAGGTAATTAGGTTAGGTAATTAGGTTAGGTAATTAGGTTAGGTAATTAGGTTAGGTAATTAGGTTAGGTAATTAGGTTAGGTAATTAGGTTAGGTAATTAGGTTAGGTAATTAGGTTAGGTAATTAGGTTAGGTAATTAGGTTAGGTAATTAGGTTAGGTAATTAGGTTAGGTAATTAGGTTAGGTAATTAGGTTAGGTAATTAGGTTAGGTAATTAGGTTAGGTAATTAGG…	group2	13	Tdi_LRv5a_scf270	6839	6863
seq_349	AACCTACCTAACCTATCT	AACCTACCTAACCTATCTAACCTACCTAACCTATCTAACCTACCTAACCTATCTAACCTACCTAACCTATCTAACCTACCTAACCTATCTAACCTACCTAACCTATCTAACCTACCTAACCTATCTAACCTACCTAACCTATCTAACCTACCTAACCTATCTAACCTACCTAACCTATCTAACCTACCTAACCTATCTAACCTACCTAACCTATCTAACCTACCTAACCTATCTAACCTACCTAACCTATCTAACCTACCTAACCTATCTAACCTACCTAACCTATCTAACCTACCTAACCTATCTAACCTACCTAACCTATCTAACCTACCTAACCTATCTAACCTACCTAACCTATCTAACCTACCTAACCTATCTAACCTACCTAACCTATCTAAC…	TTAGATAGGTTAGGTAGGTTAGATAGGTTAGGTAGGTTAGATAGGTTAGGTAGGTTAGATAGGTTAGGTAGGTTAGATAGGTTAGGTAGGTTAGATAGGTTAGGTAGGTTAGATAGGTTAGGTAGGTTAGATAGGTTAGGTAGGTTAGATAGGTTAGGTAGGTTAGATAGGTTAGGTAGGTTAGATAGGTTAGGTAGGTTAGATAGGTTAGGTAGGTTAGATAGGTTAGGTAGGTTAGATAGGTTAGGTAGGTTAGATAGGTTAGGTAGGTTAGATAGGTTAGGTAGGTTAGATAGGTTAGGTAGGTTAGATAGGTTAGGTAGGTTAGATAGGTTAGGTAGGTTAGATAGGTTAGGTAGGTTAGATAGGTTAGGTAGGTTAGATAGGTTAGGTAGGTTA…	group2	18	Tdi_LRv5a_scf284	14850	14884
seq_35	AAACAAACCTAACCT	AAACAAACCTAACCTAAACAAACCTAACCTAAACAAACCTAACCTAAACAAACCTAACCTAAACAAACCTAACCTAAACAAACCTAACCTAAACAAACCTAACCTAAACAAACCTAACCTAAACAAACCTAACCTAAACAAACCTAACCTAAACAAACCTAACCTAAACAAACCTAACCTAAACAAACCTAACCTAAACAAACCTAACCTAAACAAACCTAACCTAAACAAACCTAACCTAAACAAACCTAACCTAAACAAACCTAACCTAAACAAACCTAACCTAAACAAACCTAACCTAAACAAACCTAACCTAAACAAACCTAACCTAAACAAACCTAACCTAAACAAACCTAACCTAAACAAACCTAACCTAAACAAACCTAACCTAAACAAACC…	TGTTTAGGTTAGGTTTGTTTAGGTTAGGTTTGTTTAGGTTAGGTTTGTTTAGGTTAGGTTTGTTTAGGTTAGGTTTGTTTAGGTTAGGTTTGTTTAGGTTAGGTTTGTTTAGGTTAGGTTTGTTTAGGTTAGGTTTGTTTAGGTTAGGTTTGTTTAGGTTAGGTTTGTTTAGGTTAGGTTTGTTTAGGTTAGGTTTGTTTAGGTTAGGTTTGTTTAGGTTAGGTTTGTTTAGGTTAGGTTTGTTTAGGTTAGGTTTGTTTAGGTTAGGTTTGTTTAGGTTAGGTTTGTTTAGGTTAGGTTTGTTTAGGTTAGGTTTGTTTAGGTTAGGTTTGTTTAGGTTAGGTTTGTTTAGGTTAGGTTTGTTTAGGTTAGGTTTGTTTAGGTTAGGTTTGTTTAGGT…	group2	15	Tdi_LRv5a_scf12	4756916	4757000
seq_361	AACCTAACCTAACCTACCT	AACCTAACCTAACCTACCTAACCTAACCTAACCTACCTAACCTAACCTAACCTACCTAACCTAACCTAACCTACCTAACCTAACCTAACCTACCTAACCTAACCTAACCTACCTAACCTAACCTAACCTACCTAACCTAACCTAACCTACCTAACCTAACCTAACCTACCTAACCTAACCTAACCTACCTAACCTAACCTAACCTACCTAACCTAACCTAACCTACCTAACCTAACCTAACCTACCTAACCTAACCTAACCTACCTAACCTAACCTAACCTACCTAACCTAACCTAACCTACCTAACCTAACCTAACCTACCTAACCTAACCTAACCTACCTAACCTAACCTAACCTACCTAACCTAACCTAACCTACCTAACCTAACCTAACCTACCT…	AGGTTAGGTAGGTTAGGTTAGGTTAGGTAGGTTAGGTTAGGTTAGGTAGGTTAGGTTAGGTTAGGTAGGTTAGGTTAGGTTAGGTAGGTTAGGTTAGGTTAGGTAGGTTAGGTTAGGTTAGGTAGGTTAGGTTAGGTTAGGTAGGTTAGGTTAGGTTAGGTAGGTTAGGTTAGGTTAGGTAGGTTAGGTTAGGTTAGGTAGGTTAGGTTAGGTTAGGTAGGTTAGGTTAGGTTAGGTAGGTTAGGTTAGGTTAGGTAGGTTAGGTTAGGTTAGGTAGGTTAGGTTAGGTTAGGTAGGTTAGGTTAGGTTAGGTAGGTTAGGTTAGGTTAGGTAGGTTAGGTTAGGTTAGGTAGGTTAGGTTAGGTTAGGTAGGTTAGGTTAGGTTAGGTAGGTTAGGTT…	group2	19	Tdi_LRv5a_scf4	22844461	22844499
seq_37	AACCTAACCTAACCTACT	AACCTAACCTAACCTACTAACCTAACCTAACCTACTAACCTAACCTAACCTACTAACCTAACCTAACCTACTAACCTAACCTAACCTACTAACCTAACCTAACCTACTAACCTAACCTAACCTACTAACCTAACCTAACCTACTAACCTAACCTAACCTACTAACCTAACCTAACCTACTAACCTAACCTAACCTACTAACCTAACCTAACCTACTAACCTAACCTAACCTACTAACCTAACCTAACCTACTAACCTAACCTAACCTACTAACCTAACCTAACCTACTAACCTAACCTAACCTACTAACCTAACCTAACCTACTAACCTAACCTAACCTACTAACCTAACCTAACCTACTAACCTAACCTAACCTACTAACCTAACCTAACCTACTAAC…	TTAGTAGGTTAGGTTAGGTTAGTAGGTTAGGTTAGGTTAGTAGGTTAGGTTAGGTTAGTAGGTTAGGTTAGGTTAGTAGGTTAGGTTAGGTTAGTAGGTTAGGTTAGGTTAGTAGGTTAGGTTAGGTTAGTAGGTTAGGTTAGGTTAGTAGGTTAGGTTAGGTTAGTAGGTTAGGTTAGGTTAGTAGGTTAGGTTAGGTTAGTAGGTTAGGTTAGGTTAGTAGGTTAGGTTAGGTTAGTAGGTTAGGTTAGGTTAGTAGGTTAGGTTAGGTTAGTAGGTTAGGTTAGGTTAGTAGGTTAGGTTAGGTTAGTAGGTTAGGTTAGGTTAGTAGGTTAGGTTAGGTTAGTAGGTTAGGTTAGGTTAGTAGGTTAGGTTAGGTTAGTAGGTTAGGTTAGGTTA…	group2	18	Tdi_LRv5a_scf12	4760377	4760453
seq_370	AACATAACCATGCCTAACCTAACCTACCCTACCTAACCTAACCT	AACATAACCATGCCTAACCTAACCTACCCTACCTAACCTAACCTAACATAACCATGCCTAACCTAACCTACCCTACCTAACCTAACCTAACATAACCATGCCTAACCTAACCTACCCTACCTAACCTAACCTAACATAACCATGCCTAACCTAACCTACCCTACCTAACCTAACCTAACATAACCATGCCTAACCTAACCTACCCTACCTAACCTAACCTAACATAACCATGCCTAACCTAACCTACCCTACCTAACCTAACCTAACATAACCATGCCTAACCTAACCTACCCTACCTAACCTAACCTAACATAACCATGCCTAACCTAACCTACCCTACCTAACCTAACCTAACATAACCATGCCTAACCTAACCTACCCTACCTAACCTAACCTAAC…	AGGTTAGGCATGGTTATGTTAGGTTAGGTTAGGTAGGGTAGGTTAGGTTAGGCATGGTTATGTTAGGTTAGGTTAGGTAGGGTAGGTTAGGTTAGGCATGGTTATGTTAGGTTAGGTTAGGTAGGGTAGGTTAGGTTAGGCATGGTTATGTTAGGTTAGGTTAGGTAGGGTAGGTTAGGTTAGGCATGGTTATGTTAGGTTAGGTTAGGTAGGGTAGGTTAGGTTAGGCATGGTTATGTTAGGTTAGGTTAGGTAGGGTAGGTTAGGTTAGGCATGGTTATGTTAGGTTAGGTTAGGTAGGGTAGGTTAGGTTAGGCATGGTTATGTTAGGTTAGGTTAGGTAGGGTAGGTTAGGTTAGGCATGGTTATGTTAGGTTAGGTTAGGTAGGGTAGGTTAGG…	group2	44	Tdi_LRv5a_scf4	22860567	22860707
seq_372	AAACCAACCAAATCCAACCGAACCTAACCTAACCC	AAACCAACCAAATCCAACCGAACCTAACCTAACCCAAACCAACCAAATCCAACCGAACCTAACCTAACCCAAACCAACCAAATCCAACCGAACCTAACCTAACCCAAACCAACCAAATCCAACCGAACCTAACCTAACCCAAACCAACCAAATCCAACCGAACCTAACCTAACCCAAACCAACCAAATCCAACCGAACCTAACCTAACCCAAACCAACCAAATCCAACCGAACCTAACCTAACCCAAACCAACCAAATCCAACCGAACCTAACCTAACCCAAACCAACCAAATCCAACCGAACCTAACCTAACCCAAACCAACCAAATCCAACCGAACCTAACCTAACCCAAACCAACCAAATCCAACCGAACCTAACCTAACCCAAACCAACCAAATC…	GGTTTGGGTTAGGTTAGGTTCGGTTGGATTTGGTTGGTTTGGGTTAGGTTAGGTTCGGTTGGATTTGGTTGGTTTGGGTTAGGTTAGGTTCGGTTGGATTTGGTTGGTTTGGGTTAGGTTAGGTTCGGTTGGATTTGGTTGGTTTGGGTTAGGTTAGGTTCGGTTGGATTTGGTTGGTTTGGGTTAGGTTAGGTTCGGTTGGATTTGGTTGGTTTGGGTTAGGTTAGGTTCGGTTGGATTTGGTTGGTTTGGGTTAGGTTAGGTTCGGTTGGATTTGGTTGGTTTGGGTTAGGTTAGGTTCGGTTGGATTTGGTTGGTTTGGGTTAGGTTAGGTTCGGTTGGATTTGGTTGGTTTGGGTTAGGTTAGGTTCGGTTGGATTTGGTTGGTTTGGGTTAGGT…	group2	35	Tdi_LRv5a_scf4	22862715	22862808
seq_378	AACCCAACCCAACCTAATCCAACCCC	AACCCAACCCAACCTAATCCAACCCCAACCCAACCCAACCTAATCCAACCCCAACCCAACCCAACCTAATCCAACCCCAACCCAACCCAACCTAATCCAACCCCAACCCAACCCAACCTAATCCAACCCCAACCCAACCCAACCTAATCCAACCCCAACCCAACCCAACCTAATCCAACCCCAACCCAACCCAACCTAATCCAACCCCAACCCAACCCAACCTAATCCAACCCCAACCCAACCCAACCTAATCCAACCCCAACCCAACCCAACCTAATCCAACCCCAACCCAACCCAACCTAATCCAACCCCAACCCAACCCAACCTAATCCAACCCCAACCCAACCCAACCTAATCCAACCCCAACCCAACCCAACCTAATCCAACCCCAACCCAACC…	GGTTGGATTAGGTTGGGTTGGGTTGGGGTTGGATTAGGTTGGGTTGGGTTGGGGTTGGATTAGGTTGGGTTGGGTTGGGGTTGGATTAGGTTGGGTTGGGTTGGGGTTGGATTAGGTTGGGTTGGGTTGGGGTTGGATTAGGTTGGGTTGGGTTGGGGTTGGATTAGGTTGGGTTGGGTTGGGGTTGGATTAGGTTGGGTTGGGTTGGGGTTGGATTAGGTTGGGTTGGGTTGGGGTTGGATTAGGTTGGGTTGGGTTGGGGTTGGATTAGGTTGGGTTGGGTTGGGGTTGGATTAGGTTGGGTTGGGTTGGGGTTGGATTAGGTTGGGTTGGGTTGGGGTTGGATTAGGTTGGGTTGGGTTGGGGTTGGATTAGGTTGGGTTGGGTTGGGGTTGGATT…	group2	26	Tdi_LRv5a_scf4	22874251	22874332
seq_379	AAACCTAACCTAACC	AAACCTAACCTAACCAAACCTAACCTAACCAAACCTAACCTAACCAAACCTAACCTAACCAAACCTAACCTAACCAAACCTAACCTAACCAAACCTAACCTAACCAAACCTAACCTAACCAAACCTAACCTAACCAAACCTAACCTAACCAAACCTAACCTAACCAAACCTAACCTAACCAAACCTAACCTAACCAAACCTAACCTAACCAAACCTAACCTAACCAAACCTAACCTAACCAAACCTAACCTAACCAAACCTAACCTAACCAAACCTAACCTAACCAAACCTAACCTAACCAAACCTAACCTAACCAAACCTAACCTAACCAAACCTAACCTAACCAAACCTAACCTAACCAAACCTAACCTAACCAAACCTAACCTAACCAAACCTAAC…	GGTTTGGTTAGGTTAGGTTTGGTTAGGTTAGGTTTGGTTAGGTTAGGTTTGGTTAGGTTAGGTTTGGTTAGGTTAGGTTTGGTTAGGTTAGGTTTGGTTAGGTTAGGTTTGGTTAGGTTAGGTTTGGTTAGGTTAGGTTTGGTTAGGTTAGGTTTGGTTAGGTTAGGTTTGGTTAGGTTAGGTTTGGTTAGGTTAGGTTTGGTTAGGTTAGGTTTGGTTAGGTTAGGTTTGGTTAGGTTAGGTTTGGTTAGGTTAGGTTTGGTTAGGTTAGGTTTGGTTAGGTTAGGTTTGGTTAGGTTAGGTTTGGTTAGGTTAGGTTTGGTTAGGTTAGGTTTGGTTAGGTTAGGTTTGGTTAGGTTAGGTTTGGTTAGGTTAGGTTTGGTTAGGTTAGGTTTGGTT…	group2	15	Tdi_LRv5a_scf4	22874287	22874336
seq_388	AACCCAACCCAACTCAACCT	AACCCAACCCAACTCAACCTAACCCAACCCAACTCAACCTAACCCAACCCAACTCAACCTAACCCAACCCAACTCAACCTAACCCAACCCAACTCAACCTAACCCAACCCAACTCAACCTAACCCAACCCAACTCAACCTAACCCAACCCAACTCAACCTAACCCAACCCAACTCAACCTAACCCAACCCAACTCAACCTAACCCAACCCAACTCAACCTAACCCAACCCAACTCAACCTAACCCAACCCAACTCAACCTAACCCAACCCAACTCAACCTAACCCAACCCAACTCAACCTAACCCAACCCAACTCAACCTAACCCAACCCAACTCAACCTAACCCAACCCAACTCAACCTAACCCAACCCAACTCAACCTAACCCAACCCAACTCAACC…	AGGTTGAGTTGGGTTGGGTTAGGTTGAGTTGGGTTGGGTTAGGTTGAGTTGGGTTGGGTTAGGTTGAGTTGGGTTGGGTTAGGTTGAGTTGGGTTGGGTTAGGTTGAGTTGGGTTGGGTTAGGTTGAGTTGGGTTGGGTTAGGTTGAGTTGGGTTGGGTTAGGTTGAGTTGGGTTGGGTTAGGTTGAGTTGGGTTGGGTTAGGTTGAGTTGGGTTGGGTTAGGTTGAGTTGGGTTGGGTTAGGTTGAGTTGGGTTGGGTTAGGTTGAGTTGGGTTGGGTTAGGTTGAGTTGGGTTGGGTTAGGTTGAGTTGGGTTGGGTTAGGTTGAGTTGGGTTGGGTTAGGTTGAGTTGGGTTGGGTTAGGTTGAGTTGGGTTGGGTTAGGTTGAGTTGGGTTGGGT…	group2	20	Tdi_LRv5a_scf4	22885360	22885448
seq_4	AACCT	AACCTAACCTAACCTAACCTAACCTAACCTAACCTAACCTAACCTAACCTAACCTAACCTAACCTAACCTAACCTAACCTAACCTAACCTAACCTAACCTAACCTAACCTAACCTAACCTAACCTAACCTAACCTAACCTAACCTAACCTAACCTAACCTAACCTAACCTAACCTAACCTAACCTAACCTAACCTAACCTAACCTAACCTAACCTAACCTAACCTAACCTAACCTAACCTAACCTAACCTAACCTAACCTAACCTAACCTAACCTAACCTAACCTAACCTAACCTAACCTAACCTAACCTAACCTAACCTAACCTAACCTAACCTAACCTAACCTAACCTAACCTAACCTAACCTAACCTAACCTAACCTAACCTAACCTAACCTAACC…	AGGTTAGGTTAGGTTAGGTTAGGTTAGGTTAGGTTAGGTTAGGTTAGGTTAGGTTAGGTTAGGTTAGGTTAGGTTAGGTTAGGTTAGGTTAGGTTAGGTTAGGTTAGGTTAGGTTAGGTTAGGTTAGGTTAGGTTAGGTTAGGTTAGGTTAGGTTAGGTTAGGTTAGGTTAGGTTAGGTTAGGTTAGGTTAGGTTAGGTTAGGTTAGGTTAGGTTAGGTTAGGTTAGGTTAGGTTAGGTTAGGTTAGGTTAGGTTAGGTTAGGTTAGGTTAGGTTAGGTTAGGTTAGGTTAGGTTAGGTTAGGTTAGGTTAGGTTAGGTTAGGTTAGGTTAGGTTAGGTTAGGTTAGGTTAGGTTAGGTTAGGTTAGGTTAGGTTAGGTTAGGTTAGGTTAGGTTAGGT…	group2	5	Tdi_LRv5a_scf12	4831809	4832236
seq_4	AACCT	AACCTAACCTAACCTAACCTAACCTAACCTAACCTAACCTAACCTAACCTAACCTAACCTAACCTAACCTAACCTAACCTAACCTAACCTAACCTAACCTAACCTAACCTAACCTAACCTAACCTAACCTAACCTAACCTAACCTAACCTAACCTAACCTAACCTAACCTAACCTAACCTAACCTAACCTAACCTAACCTAACCTAACCTAACCTAACCTAACCTAACCTAACCTAACCTAACCTAACCTAACCTAACCTAACCTAACCTAACCTAACCTAACCTAACCTAACCTAACCTAACCTAACCTAACCTAACCTAACCTAACCTAACCTAACCTAACCTAACCTAACCTAACCTAACCTAACCTAACCTAACCTAACCTAACCTAACCTAACC…	AGGTTAGGTTAGGTTAGGTTAGGTTAGGTTAGGTTAGGTTAGGTTAGGTTAGGTTAGGTTAGGTTAGGTTAGGTTAGGTTAGGTTAGGTTAGGTTAGGTTAGGTTAGGTTAGGTTAGGTTAGGTTAGGTTAGGTTAGGTTAGGTTAGGTTAGGTTAGGTTAGGTTAGGTTAGGTTAGGTTAGGTTAGGTTAGGTTAGGTTAGGTTAGGTTAGGTTAGGTTAGGTTAGGTTAGGTTAGGTTAGGTTAGGTTAGGTTAGGTTAGGTTAGGTTAGGTTAGGTTAGGTTAGGTTAGGTTAGGTTAGGTTAGGTTAGGTTAGGTTAGGTTAGGTTAGGTTAGGTTAGGTTAGGTTAGGTTAGGTTAGGTTAGGTTAGGTTAGGTTAGGTTAGGTTAGGTTAGGT…	group2	5	Tdi_LRv5a_scf12	4832826	4833045
seq_4	AACCT	AACCTAACCTAACCTAACCTAACCTAACCTAACCTAACCTAACCTAACCTAACCTAACCTAACCTAACCTAACCTAACCTAACCTAACCTAACCTAACCTAACCTAACCTAACCTAACCTAACCTAACCTAACCTAACCTAACCTAACCTAACCTAACCTAACCTAACCTAACCTAACCTAACCTAACCTAACCTAACCTAACCTAACCTAACCTAACCTAACCTAACCTAACCTAACCTAACCTAACCTAACCTAACCTAACCTAACCTAACCTAACCTAACCTAACCTAACCTAACCTAACCTAACCTAACCTAACCTAACCTAACCTAACCTAACCTAACCTAACCTAACCTAACCTAACCTAACCTAACCTAACCTAACCTAACCTAACCTAACC…	AGGTTAGGTTAGGTTAGGTTAGGTTAGGTTAGGTTAGGTTAGGTTAGGTTAGGTTAGGTTAGGTTAGGTTAGGTTAGGTTAGGTTAGGTTAGGTTAGGTTAGGTTAGGTTAGGTTAGGTTAGGTTAGGTTAGGTTAGGTTAGGTTAGGTTAGGTTAGGTTAGGTTAGGTTAGGTTAGGTTAGGTTAGGTTAGGTTAGGTTAGGTTAGGTTAGGTTAGGTTAGGTTAGGTTAGGTTAGGTTAGGTTAGGTTAGGTTAGGTTAGGTTAGGTTAGGTTAGGTTAGGTTAGGTTAGGTTAGGTTAGGTTAGGTTAGGTTAGGTTAGGTTAGGTTAGGTTAGGTTAGGTTAGGTTAGGTTAGGTTAGGTTAGGTTAGGTTAGGTTAGGTTAGGTTAGGTTAGGT…	group2	5	Tdi_LRv5a_scf13	583530	583976
seq_4	AACCT	AACCTAACCTAACCTAACCTAACCTAACCTAACCTAACCTAACCTAACCTAACCTAACCTAACCTAACCTAACCTAACCTAACCTAACCTAACCTAACCTAACCTAACCTAACCTAACCTAACCTAACCTAACCTAACCTAACCTAACCTAACCTAACCTAACCTAACCTAACCTAACCTAACCTAACCTAACCTAACCTAACCTAACCTAACCTAACCTAACCTAACCTAACCTAACCTAACCTAACCTAACCTAACCTAACCTAACCTAACCTAACCTAACCTAACCTAACCTAACCTAACCTAACCTAACCTAACCTAACCTAACCTAACCTAACCTAACCTAACCTAACCTAACCTAACCTAACCTAACCTAACCTAACCTAACCTAACCTAACC…	AGGTTAGGTTAGGTTAGGTTAGGTTAGGTTAGGTTAGGTTAGGTTAGGTTAGGTTAGGTTAGGTTAGGTTAGGTTAGGTTAGGTTAGGTTAGGTTAGGTTAGGTTAGGTTAGGTTAGGTTAGGTTAGGTTAGGTTAGGTTAGGTTAGGTTAGGTTAGGTTAGGTTAGGTTAGGTTAGGTTAGGTTAGGTTAGGTTAGGTTAGGTTAGGTTAGGTTAGGTTAGGTTAGGTTAGGTTAGGTTAGGTTAGGTTAGGTTAGGTTAGGTTAGGTTAGGTTAGGTTAGGTTAGGTTAGGTTAGGTTAGGTTAGGTTAGGTTAGGTTAGGTTAGGTTAGGTTAGGTTAGGTTAGGTTAGGTTAGGTTAGGTTAGGTTAGGTTAGGTTAGGTTAGGTTAGGTTAGGT…	group2	5	Tdi_LRv5a_scf12	4772110	4772540
seq_4	AACCT	AACCTAACCTAACCTAACCTAACCTAACCTAACCTAACCTAACCTAACCTAACCTAACCTAACCTAACCTAACCTAACCTAACCTAACCTAACCTAACCTAACCTAACCTAACCTAACCTAACCTAACCTAACCTAACCTAACCTAACCTAACCTAACCTAACCTAACCTAACCTAACCTAACCTAACCTAACCTAACCTAACCTAACCTAACCTAACCTAACCTAACCTAACCTAACCTAACCTAACCTAACCTAACCTAACCTAACCTAACCTAACCTAACCTAACCTAACCTAACCTAACCTAACCTAACCTAACCTAACCTAACCTAACCTAACCTAACCTAACCTAACCTAACCTAACCTAACCTAACCTAACCTAACCTAACCTAACCTAACC…	AGGTTAGGTTAGGTTAGGTTAGGTTAGGTTAGGTTAGGTTAGGTTAGGTTAGGTTAGGTTAGGTTAGGTTAGGTTAGGTTAGGTTAGGTTAGGTTAGGTTAGGTTAGGTTAGGTTAGGTTAGGTTAGGTTAGGTTAGGTTAGGTTAGGTTAGGTTAGGTTAGGTTAGGTTAGGTTAGGTTAGGTTAGGTTAGGTTAGGTTAGGTTAGGTTAGGTTAGGTTAGGTTAGGTTAGGTTAGGTTAGGTTAGGTTAGGTTAGGTTAGGTTAGGTTAGGTTAGGTTAGGTTAGGTTAGGTTAGGTTAGGTTAGGTTAGGTTAGGTTAGGTTAGGTTAGGTTAGGTTAGGTTAGGTTAGGTTAGGTTAGGTTAGGTTAGGTTAGGTTAGGTTAGGTTAGGTTAGGT…	group2	5	Tdi_LRv5a_scf13	286438	286684
seq_4	AACCT	AACCTAACCTAACCTAACCTAACCTAACCTAACCTAACCTAACCTAACCTAACCTAACCTAACCTAACCTAACCTAACCTAACCTAACCTAACCTAACCTAACCTAACCTAACCTAACCTAACCTAACCTAACCTAACCTAACCTAACCTAACCTAACCTAACCTAACCTAACCTAACCTAACCTAACCTAACCTAACCTAACCTAACCTAACCTAACCTAACCTAACCTAACCTAACCTAACCTAACCTAACCTAACCTAACCTAACCTAACCTAACCTAACCTAACCTAACCTAACCTAACCTAACCTAACCTAACCTAACCTAACCTAACCTAACCTAACCTAACCTAACCTAACCTAACCTAACCTAACCTAACCTAACCTAACCTAACCTAACC…	AGGTTAGGTTAGGTTAGGTTAGGTTAGGTTAGGTTAGGTTAGGTTAGGTTAGGTTAGGTTAGGTTAGGTTAGGTTAGGTTAGGTTAGGTTAGGTTAGGTTAGGTTAGGTTAGGTTAGGTTAGGTTAGGTTAGGTTAGGTTAGGTTAGGTTAGGTTAGGTTAGGTTAGGTTAGGTTAGGTTAGGTTAGGTTAGGTTAGGTTAGGTTAGGTTAGGTTAGGTTAGGTTAGGTTAGGTTAGGTTAGGTTAGGTTAGGTTAGGTTAGGTTAGGTTAGGTTAGGTTAGGTTAGGTTAGGTTAGGTTAGGTTAGGTTAGGTTAGGTTAGGTTAGGTTAGGTTAGGTTAGGTTAGGTTAGGTTAGGTTAGGTTAGGTTAGGTTAGGTTAGGTTAGGTTAGGTTAGGT…	group2	5	Tdi_LRv5a_scf13	289876	290000
seq_4	AACCT	AACCTAACCTAACCTAACCTAACCTAACCTAACCTAACCTAACCTAACCTAACCTAACCTAACCTAACCTAACCTAACCTAACCTAACCTAACCTAACCTAACCTAACCTAACCTAACCTAACCTAACCTAACCTAACCTAACCTAACCTAACCTAACCTAACCTAACCTAACCTAACCTAACCTAACCTAACCTAACCTAACCTAACCTAACCTAACCTAACCTAACCTAACCTAACCTAACCTAACCTAACCTAACCTAACCTAACCTAACCTAACCTAACCTAACCTAACCTAACCTAACCTAACCTAACCTAACCTAACCTAACCTAACCTAACCTAACCTAACCTAACCTAACCTAACCTAACCTAACCTAACCTAACCTAACCTAACCTAACC…	AGGTTAGGTTAGGTTAGGTTAGGTTAGGTTAGGTTAGGTTAGGTTAGGTTAGGTTAGGTTAGGTTAGGTTAGGTTAGGTTAGGTTAGGTTAGGTTAGGTTAGGTTAGGTTAGGTTAGGTTAGGTTAGGTTAGGTTAGGTTAGGTTAGGTTAGGTTAGGTTAGGTTAGGTTAGGTTAGGTTAGGTTAGGTTAGGTTAGGTTAGGTTAGGTTAGGTTAGGTTAGGTTAGGTTAGGTTAGGTTAGGTTAGGTTAGGTTAGGTTAGGTTAGGTTAGGTTAGGTTAGGTTAGGTTAGGTTAGGTTAGGTTAGGTTAGGTTAGGTTAGGTTAGGTTAGGTTAGGTTAGGTTAGGTTAGGTTAGGTTAGGTTAGGTTAGGTTAGGTTAGGTTAGGTTAGGTTAGGT…	group2	5	Tdi_LRv5a_scf12	4854472	4854952
seq_4	AACCT	AACCTAACCTAACCTAACCTAACCTAACCTAACCTAACCTAACCTAACCTAACCTAACCTAACCTAACCTAACCTAACCTAACCTAACCTAACCTAACCTAACCTAACCTAACCTAACCTAACCTAACCTAACCTAACCTAACCTAACCTAACCTAACCTAACCTAACCTAACCTAACCTAACCTAACCTAACCTAACCTAACCTAACCTAACCTAACCTAACCTAACCTAACCTAACCTAACCTAACCTAACCTAACCTAACCTAACCTAACCTAACCTAACCTAACCTAACCTAACCTAACCTAACCTAACCTAACCTAACCTAACCTAACCTAACCTAACCTAACCTAACCTAACCTAACCTAACCTAACCTAACCTAACCTAACCTAACCTAACC…	AGGTTAGGTTAGGTTAGGTTAGGTTAGGTTAGGTTAGGTTAGGTTAGGTTAGGTTAGGTTAGGTTAGGTTAGGTTAGGTTAGGTTAGGTTAGGTTAGGTTAGGTTAGGTTAGGTTAGGTTAGGTTAGGTTAGGTTAGGTTAGGTTAGGTTAGGTTAGGTTAGGTTAGGTTAGGTTAGGTTAGGTTAGGTTAGGTTAGGTTAGGTTAGGTTAGGTTAGGTTAGGTTAGGTTAGGTTAGGTTAGGTTAGGTTAGGTTAGGTTAGGTTAGGTTAGGTTAGGTTAGGTTAGGTTAGGTTAGGTTAGGTTAGGTTAGGTTAGGTTAGGTTAGGTTAGGTTAGGTTAGGTTAGGTTAGGTTAGGTTAGGTTAGGTTAGGTTAGGTTAGGTTAGGTTAGGTTAGGT…	group2	5	Tdi_LRv5a_scf12	4852520	4853128
seq_4	AACCT	AACCTAACCTAACCTAACCTAACCTAACCTAACCTAACCTAACCTAACCTAACCTAACCTAACCTAACCTAACCTAACCTAACCTAACCTAACCTAACCTAACCTAACCTAACCTAACCTAACCTAACCTAACCTAACCTAACCTAACCTAACCTAACCTAACCTAACCTAACCTAACCTAACCTAACCTAACCTAACCTAACCTAACCTAACCTAACCTAACCTAACCTAACCTAACCTAACCTAACCTAACCTAACCTAACCTAACCTAACCTAACCTAACCTAACCTAACCTAACCTAACCTAACCTAACCTAACCTAACCTAACCTAACCTAACCTAACCTAACCTAACCTAACCTAACCTAACCTAACCTAACCTAACCTAACCTAACCTAACC…	AGGTTAGGTTAGGTTAGGTTAGGTTAGGTTAGGTTAGGTTAGGTTAGGTTAGGTTAGGTTAGGTTAGGTTAGGTTAGGTTAGGTTAGGTTAGGTTAGGTTAGGTTAGGTTAGGTTAGGTTAGGTTAGGTTAGGTTAGGTTAGGTTAGGTTAGGTTAGGTTAGGTTAGGTTAGGTTAGGTTAGGTTAGGTTAGGTTAGGTTAGGTTAGGTTAGGTTAGGTTAGGTTAGGTTAGGTTAGGTTAGGTTAGGTTAGGTTAGGTTAGGTTAGGTTAGGTTAGGTTAGGTTAGGTTAGGTTAGGTTAGGTTAGGTTAGGTTAGGTTAGGTTAGGTTAGGTTAGGTTAGGTTAGGTTAGGTTAGGTTAGGTTAGGTTAGGTTAGGTTAGGTTAGGTTAGGTTAGGT…	group2	5	Tdi_LRv5a_scf12	4861406	4861968
seq_4	AACCT	AACCTAACCTAACCTAACCTAACCTAACCTAACCTAACCTAACCTAACCTAACCTAACCTAACCTAACCTAACCTAACCTAACCTAACCTAACCTAACCTAACCTAACCTAACCTAACCTAACCTAACCTAACCTAACCTAACCTAACCTAACCTAACCTAACCTAACCTAACCTAACCTAACCTAACCTAACCTAACCTAACCTAACCTAACCTAACCTAACCTAACCTAACCTAACCTAACCTAACCTAACCTAACCTAACCTAACCTAACCTAACCTAACCTAACCTAACCTAACCTAACCTAACCTAACCTAACCTAACCTAACCTAACCTAACCTAACCTAACCTAACCTAACCTAACCTAACCTAACCTAACCTAACCTAACCTAACCTAACC…	AGGTTAGGTTAGGTTAGGTTAGGTTAGGTTAGGTTAGGTTAGGTTAGGTTAGGTTAGGTTAGGTTAGGTTAGGTTAGGTTAGGTTAGGTTAGGTTAGGTTAGGTTAGGTTAGGTTAGGTTAGGTTAGGTTAGGTTAGGTTAGGTTAGGTTAGGTTAGGTTAGGTTAGGTTAGGTTAGGTTAGGTTAGGTTAGGTTAGGTTAGGTTAGGTTAGGTTAGGTTAGGTTAGGTTAGGTTAGGTTAGGTTAGGTTAGGTTAGGTTAGGTTAGGTTAGGTTAGGTTAGGTTAGGTTAGGTTAGGTTAGGTTAGGTTAGGTTAGGTTAGGTTAGGTTAGGTTAGGTTAGGTTAGGTTAGGTTAGGTTAGGTTAGGTTAGGTTAGGTTAGGTTAGGTTAGGTTAGGT…	group2	5	Tdi_LRv5a_scf13	26762	26832
seq_4	AACCT	AACCTAACCTAACCTAACCTAACCTAACCTAACCTAACCTAACCTAACCTAACCTAACCTAACCTAACCTAACCTAACCTAACCTAACCTAACCTAACCTAACCTAACCTAACCTAACCTAACCTAACCTAACCTAACCTAACCTAACCTAACCTAACCTAACCTAACCTAACCTAACCTAACCTAACCTAACCTAACCTAACCTAACCTAACCTAACCTAACCTAACCTAACCTAACCTAACCTAACCTAACCTAACCTAACCTAACCTAACCTAACCTAACCTAACCTAACCTAACCTAACCTAACCTAACCTAACCTAACCTAACCTAACCTAACCTAACCTAACCTAACCTAACCTAACCTAACCTAACCTAACCTAACCTAACCTAACCTAACC…	AGGTTAGGTTAGGTTAGGTTAGGTTAGGTTAGGTTAGGTTAGGTTAGGTTAGGTTAGGTTAGGTTAGGTTAGGTTAGGTTAGGTTAGGTTAGGTTAGGTTAGGTTAGGTTAGGTTAGGTTAGGTTAGGTTAGGTTAGGTTAGGTTAGGTTAGGTTAGGTTAGGTTAGGTTAGGTTAGGTTAGGTTAGGTTAGGTTAGGTTAGGTTAGGTTAGGTTAGGTTAGGTTAGGTTAGGTTAGGTTAGGTTAGGTTAGGTTAGGTTAGGTTAGGTTAGGTTAGGTTAGGTTAGGTTAGGTTAGGTTAGGTTAGGTTAGGTTAGGTTAGGTTAGGTTAGGTTAGGTTAGGTTAGGTTAGGTTAGGTTAGGTTAGGTTAGGTTAGGTTAGGTTAGGTTAGGTTAGGT…	group2	5	Tdi_LRv5a_scf12	4863311	4863481
seq_4	AACCT	AACCTAACCTAACCTAACCTAACCTAACCTAACCTAACCTAACCTAACCTAACCTAACCTAACCTAACCTAACCTAACCTAACCTAACCTAACCTAACCTAACCTAACCTAACCTAACCTAACCTAACCTAACCTAACCTAACCTAACCTAACCTAACCTAACCTAACCTAACCTAACCTAACCTAACCTAACCTAACCTAACCTAACCTAACCTAACCTAACCTAACCTAACCTAACCTAACCTAACCTAACCTAACCTAACCTAACCTAACCTAACCTAACCTAACCTAACCTAACCTAACCTAACCTAACCTAACCTAACCTAACCTAACCTAACCTAACCTAACCTAACCTAACCTAACCTAACCTAACCTAACCTAACCTAACCTAACCTAACC…	AGGTTAGGTTAGGTTAGGTTAGGTTAGGTTAGGTTAGGTTAGGTTAGGTTAGGTTAGGTTAGGTTAGGTTAGGTTAGGTTAGGTTAGGTTAGGTTAGGTTAGGTTAGGTTAGGTTAGGTTAGGTTAGGTTAGGTTAGGTTAGGTTAGGTTAGGTTAGGTTAGGTTAGGTTAGGTTAGGTTAGGTTAGGTTAGGTTAGGTTAGGTTAGGTTAGGTTAGGTTAGGTTAGGTTAGGTTAGGTTAGGTTAGGTTAGGTTAGGTTAGGTTAGGTTAGGTTAGGTTAGGTTAGGTTAGGTTAGGTTAGGTTAGGTTAGGTTAGGTTAGGTTAGGTTAGGTTAGGTTAGGTTAGGTTAGGTTAGGTTAGGTTAGGTTAGGTTAGGTTAGGTTAGGTTAGGTTAGGT…	group2	5	Tdi_LRv5a_scf12	4850000	4850122
seq_4	AACCT	AACCTAACCTAACCTAACCTAACCTAACCTAACCTAACCTAACCTAACCTAACCTAACCTAACCTAACCTAACCTAACCTAACCTAACCTAACCTAACCTAACCTAACCTAACCTAACCTAACCTAACCTAACCTAACCTAACCTAACCTAACCTAACCTAACCTAACCTAACCTAACCTAACCTAACCTAACCTAACCTAACCTAACCTAACCTAACCTAACCTAACCTAACCTAACCTAACCTAACCTAACCTAACCTAACCTAACCTAACCTAACCTAACCTAACCTAACCTAACCTAACCTAACCTAACCTAACCTAACCTAACCTAACCTAACCTAACCTAACCTAACCTAACCTAACCTAACCTAACCTAACCTAACCTAACCTAACCTAACC…	AGGTTAGGTTAGGTTAGGTTAGGTTAGGTTAGGTTAGGTTAGGTTAGGTTAGGTTAGGTTAGGTTAGGTTAGGTTAGGTTAGGTTAGGTTAGGTTAGGTTAGGTTAGGTTAGGTTAGGTTAGGTTAGGTTAGGTTAGGTTAGGTTAGGTTAGGTTAGGTTAGGTTAGGTTAGGTTAGGTTAGGTTAGGTTAGGTTAGGTTAGGTTAGGTTAGGTTAGGTTAGGTTAGGTTAGGTTAGGTTAGGTTAGGTTAGGTTAGGTTAGGTTAGGTTAGGTTAGGTTAGGTTAGGTTAGGTTAGGTTAGGTTAGGTTAGGTTAGGTTAGGTTAGGTTAGGTTAGGTTAGGTTAGGTTAGGTTAGGTTAGGTTAGGTTAGGTTAGGTTAGGTTAGGTTAGGTTAGGT…	group2	5	Tdi_LRv5a_scf12	4835207	4835615
seq_4	AACCT	AACCTAACCTAACCTAACCTAACCTAACCTAACCTAACCTAACCTAACCTAACCTAACCTAACCTAACCTAACCTAACCTAACCTAACCTAACCTAACCTAACCTAACCTAACCTAACCTAACCTAACCTAACCTAACCTAACCTAACCTAACCTAACCTAACCTAACCTAACCTAACCTAACCTAACCTAACCTAACCTAACCTAACCTAACCTAACCTAACCTAACCTAACCTAACCTAACCTAACCTAACCTAACCTAACCTAACCTAACCTAACCTAACCTAACCTAACCTAACCTAACCTAACCTAACCTAACCTAACCTAACCTAACCTAACCTAACCTAACCTAACCTAACCTAACCTAACCTAACCTAACCTAACCTAACCTAACCTAACC…	AGGTTAGGTTAGGTTAGGTTAGGTTAGGTTAGGTTAGGTTAGGTTAGGTTAGGTTAGGTTAGGTTAGGTTAGGTTAGGTTAGGTTAGGTTAGGTTAGGTTAGGTTAGGTTAGGTTAGGTTAGGTTAGGTTAGGTTAGGTTAGGTTAGGTTAGGTTAGGTTAGGTTAGGTTAGGTTAGGTTAGGTTAGGTTAGGTTAGGTTAGGTTAGGTTAGGTTAGGTTAGGTTAGGTTAGGTTAGGTTAGGTTAGGTTAGGTTAGGTTAGGTTAGGTTAGGTTAGGTTAGGTTAGGTTAGGTTAGGTTAGGTTAGGTTAGGTTAGGTTAGGTTAGGTTAGGTTAGGTTAGGTTAGGTTAGGTTAGGTTAGGTTAGGTTAGGTTAGGTTAGGTTAGGTTAGGTTAGGT…	group2	5	Tdi_LRv5a_scf13	99750	100000
seq_4	AACCT	AACCTAACCTAACCTAACCTAACCTAACCTAACCTAACCTAACCTAACCTAACCTAACCTAACCTAACCTAACCTAACCTAACCTAACCTAACCTAACCTAACCTAACCTAACCTAACCTAACCTAACCTAACCTAACCTAACCTAACCTAACCTAACCTAACCTAACCTAACCTAACCTAACCTAACCTAACCTAACCTAACCTAACCTAACCTAACCTAACCTAACCTAACCTAACCTAACCTAACCTAACCTAACCTAACCTAACCTAACCTAACCTAACCTAACCTAACCTAACCTAACCTAACCTAACCTAACCTAACCTAACCTAACCTAACCTAACCTAACCTAACCTAACCTAACCTAACCTAACCTAACCTAACCTAACCTAACCTAACC…	AGGTTAGGTTAGGTTAGGTTAGGTTAGGTTAGGTTAGGTTAGGTTAGGTTAGGTTAGGTTAGGTTAGGTTAGGTTAGGTTAGGTTAGGTTAGGTTAGGTTAGGTTAGGTTAGGTTAGGTTAGGTTAGGTTAGGTTAGGTTAGGTTAGGTTAGGTTAGGTTAGGTTAGGTTAGGTTAGGTTAGGTTAGGTTAGGTTAGGTTAGGTTAGGTTAGGTTAGGTTAGGTTAGGTTAGGTTAGGTTAGGTTAGGTTAGGTTAGGTTAGGTTAGGTTAGGTTAGGTTAGGTTAGGTTAGGTTAGGTTAGGTTAGGTTAGGTTAGGTTAGGTTAGGTTAGGTTAGGTTAGGTTAGGTTAGGTTAGGTTAGGTTAGGTTAGGTTAGGTTAGGTTAGGTTAGGTTAGGT…	group2	5	Tdi_LRv5a_scf13	285406	285577
seq_4	AACCT	AACCTAACCTAACCTAACCTAACCTAACCTAACCTAACCTAACCTAACCTAACCTAACCTAACCTAACCTAACCTAACCTAACCTAACCTAACCTAACCTAACCTAACCTAACCTAACCTAACCTAACCTAACCTAACCTAACCTAACCTAACCTAACCTAACCTAACCTAACCTAACCTAACCTAACCTAACCTAACCTAACCTAACCTAACCTAACCTAACCTAACCTAACCTAACCTAACCTAACCTAACCTAACCTAACCTAACCTAACCTAACCTAACCTAACCTAACCTAACCTAACCTAACCTAACCTAACCTAACCTAACCTAACCTAACCTAACCTAACCTAACCTAACCTAACCTAACCTAACCTAACCTAACCTAACCTAACCTAACC…	AGGTTAGGTTAGGTTAGGTTAGGTTAGGTTAGGTTAGGTTAGGTTAGGTTAGGTTAGGTTAGGTTAGGTTAGGTTAGGTTAGGTTAGGTTAGGTTAGGTTAGGTTAGGTTAGGTTAGGTTAGGTTAGGTTAGGTTAGGTTAGGTTAGGTTAGGTTAGGTTAGGTTAGGTTAGGTTAGGTTAGGTTAGGTTAGGTTAGGTTAGGTTAGGTTAGGTTAGGTTAGGTTAGGTTAGGTTAGGTTAGGTTAGGTTAGGTTAGGTTAGGTTAGGTTAGGTTAGGTTAGGTTAGGTTAGGTTAGGTTAGGTTAGGTTAGGTTAGGTTAGGTTAGGTTAGGTTAGGTTAGGTTAGGTTAGGTTAGGTTAGGTTAGGTTAGGTTAGGTTAGGTTAGGTTAGGTTAGGT…	group2	5	Tdi_LRv5a_scf13	44535	45028
seq_4	AACCT	AACCTAACCTAACCTAACCTAACCTAACCTAACCTAACCTAACCTAACCTAACCTAACCTAACCTAACCTAACCTAACCTAACCTAACCTAACCTAACCTAACCTAACCTAACCTAACCTAACCTAACCTAACCTAACCTAACCTAACCTAACCTAACCTAACCTAACCTAACCTAACCTAACCTAACCTAACCTAACCTAACCTAACCTAACCTAACCTAACCTAACCTAACCTAACCTAACCTAACCTAACCTAACCTAACCTAACCTAACCTAACCTAACCTAACCTAACCTAACCTAACCTAACCTAACCTAACCTAACCTAACCTAACCTAACCTAACCTAACCTAACCTAACCTAACCTAACCTAACCTAACCTAACCTAACCTAACCTAACC…	AGGTTAGGTTAGGTTAGGTTAGGTTAGGTTAGGTTAGGTTAGGTTAGGTTAGGTTAGGTTAGGTTAGGTTAGGTTAGGTTAGGTTAGGTTAGGTTAGGTTAGGTTAGGTTAGGTTAGGTTAGGTTAGGTTAGGTTAGGTTAGGTTAGGTTAGGTTAGGTTAGGTTAGGTTAGGTTAGGTTAGGTTAGGTTAGGTTAGGTTAGGTTAGGTTAGGTTAGGTTAGGTTAGGTTAGGTTAGGTTAGGTTAGGTTAGGTTAGGTTAGGTTAGGTTAGGTTAGGTTAGGTTAGGTTAGGTTAGGTTAGGTTAGGTTAGGTTAGGTTAGGTTAGGTTAGGTTAGGTTAGGTTAGGTTAGGTTAGGTTAGGTTAGGTTAGGTTAGGTTAGGTTAGGTTAGGTTAGGT…	group2	5	Tdi_LRv5a_scf12	4859159	4859329
seq_4	AACCT	AACCTAACCTAACCTAACCTAACCTAACCTAACCTAACCTAACCTAACCTAACCTAACCTAACCTAACCTAACCTAACCTAACCTAACCTAACCTAACCTAACCTAACCTAACCTAACCTAACCTAACCTAACCTAACCTAACCTAACCTAACCTAACCTAACCTAACCTAACCTAACCTAACCTAACCTAACCTAACCTAACCTAACCTAACCTAACCTAACCTAACCTAACCTAACCTAACCTAACCTAACCTAACCTAACCTAACCTAACCTAACCTAACCTAACCTAACCTAACCTAACCTAACCTAACCTAACCTAACCTAACCTAACCTAACCTAACCTAACCTAACCTAACCTAACCTAACCTAACCTAACCTAACCTAACCTAACCTAACC…	AGGTTAGGTTAGGTTAGGTTAGGTTAGGTTAGGTTAGGTTAGGTTAGGTTAGGTTAGGTTAGGTTAGGTTAGGTTAGGTTAGGTTAGGTTAGGTTAGGTTAGGTTAGGTTAGGTTAGGTTAGGTTAGGTTAGGTTAGGTTAGGTTAGGTTAGGTTAGGTTAGGTTAGGTTAGGTTAGGTTAGGTTAGGTTAGGTTAGGTTAGGTTAGGTTAGGTTAGGTTAGGTTAGGTTAGGTTAGGTTAGGTTAGGTTAGGTTAGGTTAGGTTAGGTTAGGTTAGGTTAGGTTAGGTTAGGTTAGGTTAGGTTAGGTTAGGTTAGGTTAGGTTAGGTTAGGTTAGGTTAGGTTAGGTTAGGTTAGGTTAGGTTAGGTTAGGTTAGGTTAGGTTAGGTTAGGTTAGGT…	group2	5	Tdi_LRv5a_scf13	217002	217480
seq_4	AACCT	AACCTAACCTAACCTAACCTAACCTAACCTAACCTAACCTAACCTAACCTAACCTAACCTAACCTAACCTAACCTAACCTAACCTAACCTAACCTAACCTAACCTAACCTAACCTAACCTAACCTAACCTAACCTAACCTAACCTAACCTAACCTAACCTAACCTAACCTAACCTAACCTAACCTAACCTAACCTAACCTAACCTAACCTAACCTAACCTAACCTAACCTAACCTAACCTAACCTAACCTAACCTAACCTAACCTAACCTAACCTAACCTAACCTAACCTAACCTAACCTAACCTAACCTAACCTAACCTAACCTAACCTAACCTAACCTAACCTAACCTAACCTAACCTAACCTAACCTAACCTAACCTAACCTAACCTAACCTAACC…	AGGTTAGGTTAGGTTAGGTTAGGTTAGGTTAGGTTAGGTTAGGTTAGGTTAGGTTAGGTTAGGTTAGGTTAGGTTAGGTTAGGTTAGGTTAGGTTAGGTTAGGTTAGGTTAGGTTAGGTTAGGTTAGGTTAGGTTAGGTTAGGTTAGGTTAGGTTAGGTTAGGTTAGGTTAGGTTAGGTTAGGTTAGGTTAGGTTAGGTTAGGTTAGGTTAGGTTAGGTTAGGTTAGGTTAGGTTAGGTTAGGTTAGGTTAGGTTAGGTTAGGTTAGGTTAGGTTAGGTTAGGTTAGGTTAGGTTAGGTTAGGTTAGGTTAGGTTAGGTTAGGTTAGGTTAGGTTAGGTTAGGTTAGGTTAGGTTAGGTTAGGTTAGGTTAGGTTAGGTTAGGTTAGGTTAGGTTAGGT…	group2	5	Tdi_LRv5a_scf12	4850743	4851009
seq_4	AACCT	AACCTAACCTAACCTAACCTAACCTAACCTAACCTAACCTAACCTAACCTAACCTAACCTAACCTAACCTAACCTAACCTAACCTAACCTAACCTAACCTAACCTAACCTAACCTAACCTAACCTAACCTAACCTAACCTAACCTAACCTAACCTAACCTAACCTAACCTAACCTAACCTAACCTAACCTAACCTAACCTAACCTAACCTAACCTAACCTAACCTAACCTAACCTAACCTAACCTAACCTAACCTAACCTAACCTAACCTAACCTAACCTAACCTAACCTAACCTAACCTAACCTAACCTAACCTAACCTAACCTAACCTAACCTAACCTAACCTAACCTAACCTAACCTAACCTAACCTAACCTAACCTAACCTAACCTAACCTAACC…	AGGTTAGGTTAGGTTAGGTTAGGTTAGGTTAGGTTAGGTTAGGTTAGGTTAGGTTAGGTTAGGTTAGGTTAGGTTAGGTTAGGTTAGGTTAGGTTAGGTTAGGTTAGGTTAGGTTAGGTTAGGTTAGGTTAGGTTAGGTTAGGTTAGGTTAGGTTAGGTTAGGTTAGGTTAGGTTAGGTTAGGTTAGGTTAGGTTAGGTTAGGTTAGGTTAGGTTAGGTTAGGTTAGGTTAGGTTAGGTTAGGTTAGGTTAGGTTAGGTTAGGTTAGGTTAGGTTAGGTTAGGTTAGGTTAGGTTAGGTTAGGTTAGGTTAGGTTAGGTTAGGTTAGGTTAGGTTAGGTTAGGTTAGGTTAGGTTAGGTTAGGTTAGGTTAGGTTAGGTTAGGTTAGGTTAGGTTAGGT…	group2	5	Tdi_LRv5a_scf12	4863938	4864005
seq_4	AACCT	AACCTAACCTAACCTAACCTAACCTAACCTAACCTAACCTAACCTAACCTAACCTAACCTAACCTAACCTAACCTAACCTAACCTAACCTAACCTAACCTAACCTAACCTAACCTAACCTAACCTAACCTAACCTAACCTAACCTAACCTAACCTAACCTAACCTAACCTAACCTAACCTAACCTAACCTAACCTAACCTAACCTAACCTAACCTAACCTAACCTAACCTAACCTAACCTAACCTAACCTAACCTAACCTAACCTAACCTAACCTAACCTAACCTAACCTAACCTAACCTAACCTAACCTAACCTAACCTAACCTAACCTAACCTAACCTAACCTAACCTAACCTAACCTAACCTAACCTAACCTAACCTAACCTAACCTAACCTAACC…	AGGTTAGGTTAGGTTAGGTTAGGTTAGGTTAGGTTAGGTTAGGTTAGGTTAGGTTAGGTTAGGTTAGGTTAGGTTAGGTTAGGTTAGGTTAGGTTAGGTTAGGTTAGGTTAGGTTAGGTTAGGTTAGGTTAGGTTAGGTTAGGTTAGGTTAGGTTAGGTTAGGTTAGGTTAGGTTAGGTTAGGTTAGGTTAGGTTAGGTTAGGTTAGGTTAGGTTAGGTTAGGTTAGGTTAGGTTAGGTTAGGTTAGGTTAGGTTAGGTTAGGTTAGGTTAGGTTAGGTTAGGTTAGGTTAGGTTAGGTTAGGTTAGGTTAGGTTAGGTTAGGTTAGGTTAGGTTAGGTTAGGTTAGGTTAGGTTAGGTTAGGTTAGGTTAGGTTAGGTTAGGTTAGGTTAGGTTAGGT…	group2	5	Tdi_LRv5a_scf13	267838	268282
seq_4	AACCT	AACCTAACCTAACCTAACCTAACCTAACCTAACCTAACCTAACCTAACCTAACCTAACCTAACCTAACCTAACCTAACCTAACCTAACCTAACCTAACCTAACCTAACCTAACCTAACCTAACCTAACCTAACCTAACCTAACCTAACCTAACCTAACCTAACCTAACCTAACCTAACCTAACCTAACCTAACCTAACCTAACCTAACCTAACCTAACCTAACCTAACCTAACCTAACCTAACCTAACCTAACCTAACCTAACCTAACCTAACCTAACCTAACCTAACCTAACCTAACCTAACCTAACCTAACCTAACCTAACCTAACCTAACCTAACCTAACCTAACCTAACCTAACCTAACCTAACCTAACCTAACCTAACCTAACCTAACCTAACC…	AGGTTAGGTTAGGTTAGGTTAGGTTAGGTTAGGTTAGGTTAGGTTAGGTTAGGTTAGGTTAGGTTAGGTTAGGTTAGGTTAGGTTAGGTTAGGTTAGGTTAGGTTAGGTTAGGTTAGGTTAGGTTAGGTTAGGTTAGGTTAGGTTAGGTTAGGTTAGGTTAGGTTAGGTTAGGTTAGGTTAGGTTAGGTTAGGTTAGGTTAGGTTAGGTTAGGTTAGGTTAGGTTAGGTTAGGTTAGGTTAGGTTAGGTTAGGTTAGGTTAGGTTAGGTTAGGTTAGGTTAGGTTAGGTTAGGTTAGGTTAGGTTAGGTTAGGTTAGGTTAGGTTAGGTTAGGTTAGGTTAGGTTAGGTTAGGTTAGGTTAGGTTAGGTTAGGTTAGGTTAGGTTAGGTTAGGTTAGGT…	group2	5	Tdi_LRv5a_scf12	4846303	4846402
seq_4	AACCT	AACCTAACCTAACCTAACCTAACCTAACCTAACCTAACCTAACCTAACCTAACCTAACCTAACCTAACCTAACCTAACCTAACCTAACCTAACCTAACCTAACCTAACCTAACCTAACCTAACCTAACCTAACCTAACCTAACCTAACCTAACCTAACCTAACCTAACCTAACCTAACCTAACCTAACCTAACCTAACCTAACCTAACCTAACCTAACCTAACCTAACCTAACCTAACCTAACCTAACCTAACCTAACCTAACCTAACCTAACCTAACCTAACCTAACCTAACCTAACCTAACCTAACCTAACCTAACCTAACCTAACCTAACCTAACCTAACCTAACCTAACCTAACCTAACCTAACCTAACCTAACCTAACCTAACCTAACCTAACC…	AGGTTAGGTTAGGTTAGGTTAGGTTAGGTTAGGTTAGGTTAGGTTAGGTTAGGTTAGGTTAGGTTAGGTTAGGTTAGGTTAGGTTAGGTTAGGTTAGGTTAGGTTAGGTTAGGTTAGGTTAGGTTAGGTTAGGTTAGGTTAGGTTAGGTTAGGTTAGGTTAGGTTAGGTTAGGTTAGGTTAGGTTAGGTTAGGTTAGGTTAGGTTAGGTTAGGTTAGGTTAGGTTAGGTTAGGTTAGGTTAGGTTAGGTTAGGTTAGGTTAGGTTAGGTTAGGTTAGGTTAGGTTAGGTTAGGTTAGGTTAGGTTAGGTTAGGTTAGGTTAGGTTAGGTTAGGTTAGGTTAGGTTAGGTTAGGTTAGGTTAGGTTAGGTTAGGTTAGGTTAGGTTAGGTTAGGTTAGGT…	group2	5	Tdi_LRv5a_scf13	280627	281210
seq_4	AACCT	AACCTAACCTAACCTAACCTAACCTAACCTAACCTAACCTAACCTAACCTAACCTAACCTAACCTAACCTAACCTAACCTAACCTAACCTAACCTAACCTAACCTAACCTAACCTAACCTAACCTAACCTAACCTAACCTAACCTAACCTAACCTAACCTAACCTAACCTAACCTAACCTAACCTAACCTAACCTAACCTAACCTAACCTAACCTAACCTAACCTAACCTAACCTAACCTAACCTAACCTAACCTAACCTAACCTAACCTAACCTAACCTAACCTAACCTAACCTAACCTAACCTAACCTAACCTAACCTAACCTAACCTAACCTAACCTAACCTAACCTAACCTAACCTAACCTAACCTAACCTAACCTAACCTAACCTAACCTAACC…	AGGTTAGGTTAGGTTAGGTTAGGTTAGGTTAGGTTAGGTTAGGTTAGGTTAGGTTAGGTTAGGTTAGGTTAGGTTAGGTTAGGTTAGGTTAGGTTAGGTTAGGTTAGGTTAGGTTAGGTTAGGTTAGGTTAGGTTAGGTTAGGTTAGGTTAGGTTAGGTTAGGTTAGGTTAGGTTAGGTTAGGTTAGGTTAGGTTAGGTTAGGTTAGGTTAGGTTAGGTTAGGTTAGGTTAGGTTAGGTTAGGTTAGGTTAGGTTAGGTTAGGTTAGGTTAGGTTAGGTTAGGTTAGGTTAGGTTAGGTTAGGTTAGGTTAGGTTAGGTTAGGTTAGGTTAGGTTAGGTTAGGTTAGGTTAGGTTAGGTTAGGTTAGGTTAGGTTAGGTTAGGTTAGGTTAGGTTAGGT…	group2	5	Tdi_LRv5a_scf13	281428	281889
seq_4	AACCT	AACCTAACCTAACCTAACCTAACCTAACCTAACCTAACCTAACCTAACCTAACCTAACCTAACCTAACCTAACCTAACCTAACCTAACCTAACCTAACCTAACCTAACCTAACCTAACCTAACCTAACCTAACCTAACCTAACCTAACCTAACCTAACCTAACCTAACCTAACCTAACCTAACCTAACCTAACCTAACCTAACCTAACCTAACCTAACCTAACCTAACCTAACCTAACCTAACCTAACCTAACCTAACCTAACCTAACCTAACCTAACCTAACCTAACCTAACCTAACCTAACCTAACCTAACCTAACCTAACCTAACCTAACCTAACCTAACCTAACCTAACCTAACCTAACCTAACCTAACCTAACCTAACCTAACCTAACCTAACC…	AGGTTAGGTTAGGTTAGGTTAGGTTAGGTTAGGTTAGGTTAGGTTAGGTTAGGTTAGGTTAGGTTAGGTTAGGTTAGGTTAGGTTAGGTTAGGTTAGGTTAGGTTAGGTTAGGTTAGGTTAGGTTAGGTTAGGTTAGGTTAGGTTAGGTTAGGTTAGGTTAGGTTAGGTTAGGTTAGGTTAGGTTAGGTTAGGTTAGGTTAGGTTAGGTTAGGTTAGGTTAGGTTAGGTTAGGTTAGGTTAGGTTAGGTTAGGTTAGGTTAGGTTAGGTTAGGTTAGGTTAGGTTAGGTTAGGTTAGGTTAGGTTAGGTTAGGTTAGGTTAGGTTAGGTTAGGTTAGGTTAGGTTAGGTTAGGTTAGGTTAGGTTAGGTTAGGTTAGGTTAGGTTAGGTTAGGTTAGGT…	group2	5	Tdi_LRv5a_scf12	4846615	4847052
seq_4	AACCT	AACCTAACCTAACCTAACCTAACCTAACCTAACCTAACCTAACCTAACCTAACCTAACCTAACCTAACCTAACCTAACCTAACCTAACCTAACCTAACCTAACCTAACCTAACCTAACCTAACCTAACCTAACCTAACCTAACCTAACCTAACCTAACCTAACCTAACCTAACCTAACCTAACCTAACCTAACCTAACCTAACCTAACCTAACCTAACCTAACCTAACCTAACCTAACCTAACCTAACCTAACCTAACCTAACCTAACCTAACCTAACCTAACCTAACCTAACCTAACCTAACCTAACCTAACCTAACCTAACCTAACCTAACCTAACCTAACCTAACCTAACCTAACCTAACCTAACCTAACCTAACCTAACCTAACCTAACCTAACC…	AGGTTAGGTTAGGTTAGGTTAGGTTAGGTTAGGTTAGGTTAGGTTAGGTTAGGTTAGGTTAGGTTAGGTTAGGTTAGGTTAGGTTAGGTTAGGTTAGGTTAGGTTAGGTTAGGTTAGGTTAGGTTAGGTTAGGTTAGGTTAGGTTAGGTTAGGTTAGGTTAGGTTAGGTTAGGTTAGGTTAGGTTAGGTTAGGTTAGGTTAGGTTAGGTTAGGTTAGGTTAGGTTAGGTTAGGTTAGGTTAGGTTAGGTTAGGTTAGGTTAGGTTAGGTTAGGTTAGGTTAGGTTAGGTTAGGTTAGGTTAGGTTAGGTTAGGTTAGGTTAGGTTAGGTTAGGTTAGGTTAGGTTAGGTTAGGTTAGGTTAGGTTAGGTTAGGTTAGGTTAGGTTAGGTTAGGTTAGGT…	group2	5	Tdi_LRv5a_scf12	4847650	4847860
seq_4	AACCT	AACCTAACCTAACCTAACCTAACCTAACCTAACCTAACCTAACCTAACCTAACCTAACCTAACCTAACCTAACCTAACCTAACCTAACCTAACCTAACCTAACCTAACCTAACCTAACCTAACCTAACCTAACCTAACCTAACCTAACCTAACCTAACCTAACCTAACCTAACCTAACCTAACCTAACCTAACCTAACCTAACCTAACCTAACCTAACCTAACCTAACCTAACCTAACCTAACCTAACCTAACCTAACCTAACCTAACCTAACCTAACCTAACCTAACCTAACCTAACCTAACCTAACCTAACCTAACCTAACCTAACCTAACCTAACCTAACCTAACCTAACCTAACCTAACCTAACCTAACCTAACCTAACCTAACCTAACCTAACC…	AGGTTAGGTTAGGTTAGGTTAGGTTAGGTTAGGTTAGGTTAGGTTAGGTTAGGTTAGGTTAGGTTAGGTTAGGTTAGGTTAGGTTAGGTTAGGTTAGGTTAGGTTAGGTTAGGTTAGGTTAGGTTAGGTTAGGTTAGGTTAGGTTAGGTTAGGTTAGGTTAGGTTAGGTTAGGTTAGGTTAGGTTAGGTTAGGTTAGGTTAGGTTAGGTTAGGTTAGGTTAGGTTAGGTTAGGTTAGGTTAGGTTAGGTTAGGTTAGGTTAGGTTAGGTTAGGTTAGGTTAGGTTAGGTTAGGTTAGGTTAGGTTAGGTTAGGTTAGGTTAGGTTAGGTTAGGTTAGGTTAGGTTAGGTTAGGTTAGGTTAGGTTAGGTTAGGTTAGGTTAGGTTAGGTTAGGTTAGGT…	group2	5	Tdi_LRv5a_scf12	4848078	4848647
seq_4	AACCT	AACCTAACCTAACCTAACCTAACCTAACCTAACCTAACCTAACCTAACCTAACCTAACCTAACCTAACCTAACCTAACCTAACCTAACCTAACCTAACCTAACCTAACCTAACCTAACCTAACCTAACCTAACCTAACCTAACCTAACCTAACCTAACCTAACCTAACCTAACCTAACCTAACCTAACCTAACCTAACCTAACCTAACCTAACCTAACCTAACCTAACCTAACCTAACCTAACCTAACCTAACCTAACCTAACCTAACCTAACCTAACCTAACCTAACCTAACCTAACCTAACCTAACCTAACCTAACCTAACCTAACCTAACCTAACCTAACCTAACCTAACCTAACCTAACCTAACCTAACCTAACCTAACCTAACCTAACCTAACC…	AGGTTAGGTTAGGTTAGGTTAGGTTAGGTTAGGTTAGGTTAGGTTAGGTTAGGTTAGGTTAGGTTAGGTTAGGTTAGGTTAGGTTAGGTTAGGTTAGGTTAGGTTAGGTTAGGTTAGGTTAGGTTAGGTTAGGTTAGGTTAGGTTAGGTTAGGTTAGGTTAGGTTAGGTTAGGTTAGGTTAGGTTAGGTTAGGTTAGGTTAGGTTAGGTTAGGTTAGGTTAGGTTAGGTTAGGTTAGGTTAGGTTAGGTTAGGTTAGGTTAGGTTAGGTTAGGTTAGGTTAGGTTAGGTTAGGTTAGGTTAGGTTAGGTTAGGTTAGGTTAGGTTAGGTTAGGTTAGGTTAGGTTAGGTTAGGTTAGGTTAGGTTAGGTTAGGTTAGGTTAGGTTAGGTTAGGTTAGGT…	group2	5	Tdi_LRv5a_scf13	610000	610235
seq_4	AACCT	AACCTAACCTAACCTAACCTAACCTAACCTAACCTAACCTAACCTAACCTAACCTAACCTAACCTAACCTAACCTAACCTAACCTAACCTAACCTAACCTAACCTAACCTAACCTAACCTAACCTAACCTAACCTAACCTAACCTAACCTAACCTAACCTAACCTAACCTAACCTAACCTAACCTAACCTAACCTAACCTAACCTAACCTAACCTAACCTAACCTAACCTAACCTAACCTAACCTAACCTAACCTAACCTAACCTAACCTAACCTAACCTAACCTAACCTAACCTAACCTAACCTAACCTAACCTAACCTAACCTAACCTAACCTAACCTAACCTAACCTAACCTAACCTAACCTAACCTAACCTAACCTAACCTAACCTAACCTAACC…	AGGTTAGGTTAGGTTAGGTTAGGTTAGGTTAGGTTAGGTTAGGTTAGGTTAGGTTAGGTTAGGTTAGGTTAGGTTAGGTTAGGTTAGGTTAGGTTAGGTTAGGTTAGGTTAGGTTAGGTTAGGTTAGGTTAGGTTAGGTTAGGTTAGGTTAGGTTAGGTTAGGTTAGGTTAGGTTAGGTTAGGTTAGGTTAGGTTAGGTTAGGTTAGGTTAGGTTAGGTTAGGTTAGGTTAGGTTAGGTTAGGTTAGGTTAGGTTAGGTTAGGTTAGGTTAGGTTAGGTTAGGTTAGGTTAGGTTAGGTTAGGTTAGGTTAGGTTAGGTTAGGTTAGGTTAGGTTAGGTTAGGTTAGGTTAGGTTAGGTTAGGTTAGGTTAGGTTAGGTTAGGTTAGGTTAGGTTAGGT…	group2	5	Tdi_LRv5a_scf13	24268	24362
seq_4	AACCT	AACCTAACCTAACCTAACCTAACCTAACCTAACCTAACCTAACCTAACCTAACCTAACCTAACCTAACCTAACCTAACCTAACCTAACCTAACCTAACCTAACCTAACCTAACCTAACCTAACCTAACCTAACCTAACCTAACCTAACCTAACCTAACCTAACCTAACCTAACCTAACCTAACCTAACCTAACCTAACCTAACCTAACCTAACCTAACCTAACCTAACCTAACCTAACCTAACCTAACCTAACCTAACCTAACCTAACCTAACCTAACCTAACCTAACCTAACCTAACCTAACCTAACCTAACCTAACCTAACCTAACCTAACCTAACCTAACCTAACCTAACCTAACCTAACCTAACCTAACCTAACCTAACCTAACCTAACCTAACC…	AGGTTAGGTTAGGTTAGGTTAGGTTAGGTTAGGTTAGGTTAGGTTAGGTTAGGTTAGGTTAGGTTAGGTTAGGTTAGGTTAGGTTAGGTTAGGTTAGGTTAGGTTAGGTTAGGTTAGGTTAGGTTAGGTTAGGTTAGGTTAGGTTAGGTTAGGTTAGGTTAGGTTAGGTTAGGTTAGGTTAGGTTAGGTTAGGTTAGGTTAGGTTAGGTTAGGTTAGGTTAGGTTAGGTTAGGTTAGGTTAGGTTAGGTTAGGTTAGGTTAGGTTAGGTTAGGTTAGGTTAGGTTAGGTTAGGTTAGGTTAGGTTAGGTTAGGTTAGGTTAGGTTAGGTTAGGTTAGGTTAGGTTAGGTTAGGTTAGGTTAGGTTAGGTTAGGTTAGGTTAGGTTAGGTTAGGTTAGGT…	group2	5	Tdi_LRv5a_scf12	4849993	4850000
seq_4	AACCT	AACCTAACCTAACCTAACCTAACCTAACCTAACCTAACCTAACCTAACCTAACCTAACCTAACCTAACCTAACCTAACCTAACCTAACCTAACCTAACCTAACCTAACCTAACCTAACCTAACCTAACCTAACCTAACCTAACCTAACCTAACCTAACCTAACCTAACCTAACCTAACCTAACCTAACCTAACCTAACCTAACCTAACCTAACCTAACCTAACCTAACCTAACCTAACCTAACCTAACCTAACCTAACCTAACCTAACCTAACCTAACCTAACCTAACCTAACCTAACCTAACCTAACCTAACCTAACCTAACCTAACCTAACCTAACCTAACCTAACCTAACCTAACCTAACCTAACCTAACCTAACCTAACCTAACCTAACCTAACC…	AGGTTAGGTTAGGTTAGGTTAGGTTAGGTTAGGTTAGGTTAGGTTAGGTTAGGTTAGGTTAGGTTAGGTTAGGTTAGGTTAGGTTAGGTTAGGTTAGGTTAGGTTAGGTTAGGTTAGGTTAGGTTAGGTTAGGTTAGGTTAGGTTAGGTTAGGTTAGGTTAGGTTAGGTTAGGTTAGGTTAGGTTAGGTTAGGTTAGGTTAGGTTAGGTTAGGTTAGGTTAGGTTAGGTTAGGTTAGGTTAGGTTAGGTTAGGTTAGGTTAGGTTAGGTTAGGTTAGGTTAGGTTAGGTTAGGTTAGGTTAGGTTAGGTTAGGTTAGGTTAGGTTAGGTTAGGTTAGGTTAGGTTAGGTTAGGTTAGGTTAGGTTAGGTTAGGTTAGGTTAGGTTAGGTTAGGTTAGGT…	group2	5	Tdi_LRv5a_scf12	4820636	4820806
seq_4	AACCT	AACCTAACCTAACCTAACCTAACCTAACCTAACCTAACCTAACCTAACCTAACCTAACCTAACCTAACCTAACCTAACCTAACCTAACCTAACCTAACCTAACCTAACCTAACCTAACCTAACCTAACCTAACCTAACCTAACCTAACCTAACCTAACCTAACCTAACCTAACCTAACCTAACCTAACCTAACCTAACCTAACCTAACCTAACCTAACCTAACCTAACCTAACCTAACCTAACCTAACCTAACCTAACCTAACCTAACCTAACCTAACCTAACCTAACCTAACCTAACCTAACCTAACCTAACCTAACCTAACCTAACCTAACCTAACCTAACCTAACCTAACCTAACCTAACCTAACCTAACCTAACCTAACCTAACCTAACCTAACC…	AGGTTAGGTTAGGTTAGGTTAGGTTAGGTTAGGTTAGGTTAGGTTAGGTTAGGTTAGGTTAGGTTAGGTTAGGTTAGGTTAGGTTAGGTTAGGTTAGGTTAGGTTAGGTTAGGTTAGGTTAGGTTAGGTTAGGTTAGGTTAGGTTAGGTTAGGTTAGGTTAGGTTAGGTTAGGTTAGGTTAGGTTAGGTTAGGTTAGGTTAGGTTAGGTTAGGTTAGGTTAGGTTAGGTTAGGTTAGGTTAGGTTAGGTTAGGTTAGGTTAGGTTAGGTTAGGTTAGGTTAGGTTAGGTTAGGTTAGGTTAGGTTAGGTTAGGTTAGGTTAGGTTAGGTTAGGTTAGGTTAGGTTAGGTTAGGTTAGGTTAGGTTAGGTTAGGTTAGGTTAGGTTAGGTTAGGTTAGGT…	group2	5	Tdi_LRv5a_scf12	4860000	4860391
seq_4	AACCT	AACCTAACCTAACCTAACCTAACCTAACCTAACCTAACCTAACCTAACCTAACCTAACCTAACCTAACCTAACCTAACCTAACCTAACCTAACCTAACCTAACCTAACCTAACCTAACCTAACCTAACCTAACCTAACCTAACCTAACCTAACCTAACCTAACCTAACCTAACCTAACCTAACCTAACCTAACCTAACCTAACCTAACCTAACCTAACCTAACCTAACCTAACCTAACCTAACCTAACCTAACCTAACCTAACCTAACCTAACCTAACCTAACCTAACCTAACCTAACCTAACCTAACCTAACCTAACCTAACCTAACCTAACCTAACCTAACCTAACCTAACCTAACCTAACCTAACCTAACCTAACCTAACCTAACCTAACCTAACC…	AGGTTAGGTTAGGTTAGGTTAGGTTAGGTTAGGTTAGGTTAGGTTAGGTTAGGTTAGGTTAGGTTAGGTTAGGTTAGGTTAGGTTAGGTTAGGTTAGGTTAGGTTAGGTTAGGTTAGGTTAGGTTAGGTTAGGTTAGGTTAGGTTAGGTTAGGTTAGGTTAGGTTAGGTTAGGTTAGGTTAGGTTAGGTTAGGTTAGGTTAGGTTAGGTTAGGTTAGGTTAGGTTAGGTTAGGTTAGGTTAGGTTAGGTTAGGTTAGGTTAGGTTAGGTTAGGTTAGGTTAGGTTAGGTTAGGTTAGGTTAGGTTAGGTTAGGTTAGGTTAGGTTAGGTTAGGTTAGGTTAGGTTAGGTTAGGTTAGGTTAGGTTAGGTTAGGTTAGGTTAGGTTAGGTTAGGTTAGGT…	group2	5	Tdi_LRv5a_scf12	4860990	4861189
seq_4	AACCT	AACCTAACCTAACCTAACCTAACCTAACCTAACCTAACCTAACCTAACCTAACCTAACCTAACCTAACCTAACCTAACCTAACCTAACCTAACCTAACCTAACCTAACCTAACCTAACCTAACCTAACCTAACCTAACCTAACCTAACCTAACCTAACCTAACCTAACCTAACCTAACCTAACCTAACCTAACCTAACCTAACCTAACCTAACCTAACCTAACCTAACCTAACCTAACCTAACCTAACCTAACCTAACCTAACCTAACCTAACCTAACCTAACCTAACCTAACCTAACCTAACCTAACCTAACCTAACCTAACCTAACCTAACCTAACCTAACCTAACCTAACCTAACCTAACCTAACCTAACCTAACCTAACCTAACCTAACCTAACC…	AGGTTAGGTTAGGTTAGGTTAGGTTAGGTTAGGTTAGGTTAGGTTAGGTTAGGTTAGGTTAGGTTAGGTTAGGTTAGGTTAGGTTAGGTTAGGTTAGGTTAGGTTAGGTTAGGTTAGGTTAGGTTAGGTTAGGTTAGGTTAGGTTAGGTTAGGTTAGGTTAGGTTAGGTTAGGTTAGGTTAGGTTAGGTTAGGTTAGGTTAGGTTAGGTTAGGTTAGGTTAGGTTAGGTTAGGTTAGGTTAGGTTAGGTTAGGTTAGGTTAGGTTAGGTTAGGTTAGGTTAGGTTAGGTTAGGTTAGGTTAGGTTAGGTTAGGTTAGGTTAGGTTAGGTTAGGTTAGGTTAGGTTAGGTTAGGTTAGGTTAGGTTAGGTTAGGTTAGGTTAGGTTAGGTTAGGTTAGGT…	group2	5	Tdi_LRv5a_scf6	18900000	18910000
seq_4	AACCT	AACCTAACCTAACCTAACCTAACCTAACCTAACCTAACCTAACCTAACCTAACCTAACCTAACCTAACCTAACCTAACCTAACCTAACCTAACCTAACCTAACCTAACCTAACCTAACCTAACCTAACCTAACCTAACCTAACCTAACCTAACCTAACCTAACCTAACCTAACCTAACCTAACCTAACCTAACCTAACCTAACCTAACCTAACCTAACCTAACCTAACCTAACCTAACCTAACCTAACCTAACCTAACCTAACCTAACCTAACCTAACCTAACCTAACCTAACCTAACCTAACCTAACCTAACCTAACCTAACCTAACCTAACCTAACCTAACCTAACCTAACCTAACCTAACCTAACCTAACCTAACCTAACCTAACCTAACCTAACC…	AGGTTAGGTTAGGTTAGGTTAGGTTAGGTTAGGTTAGGTTAGGTTAGGTTAGGTTAGGTTAGGTTAGGTTAGGTTAGGTTAGGTTAGGTTAGGTTAGGTTAGGTTAGGTTAGGTTAGGTTAGGTTAGGTTAGGTTAGGTTAGGTTAGGTTAGGTTAGGTTAGGTTAGGTTAGGTTAGGTTAGGTTAGGTTAGGTTAGGTTAGGTTAGGTTAGGTTAGGTTAGGTTAGGTTAGGTTAGGTTAGGTTAGGTTAGGTTAGGTTAGGTTAGGTTAGGTTAGGTTAGGTTAGGTTAGGTTAGGTTAGGTTAGGTTAGGTTAGGTTAGGTTAGGTTAGGTTAGGTTAGGTTAGGTTAGGTTAGGTTAGGTTAGGTTAGGTTAGGTTAGGTTAGGTTAGGTTAGGT…	group2	5	Tdi_LRv5a_scf13	252504	252991
seq_4	AACCT	AACCTAACCTAACCTAACCTAACCTAACCTAACCTAACCTAACCTAACCTAACCTAACCTAACCTAACCTAACCTAACCTAACCTAACCTAACCTAACCTAACCTAACCTAACCTAACCTAACCTAACCTAACCTAACCTAACCTAACCTAACCTAACCTAACCTAACCTAACCTAACCTAACCTAACCTAACCTAACCTAACCTAACCTAACCTAACCTAACCTAACCTAACCTAACCTAACCTAACCTAACCTAACCTAACCTAACCTAACCTAACCTAACCTAACCTAACCTAACCTAACCTAACCTAACCTAACCTAACCTAACCTAACCTAACCTAACCTAACCTAACCTAACCTAACCTAACCTAACCTAACCTAACCTAACCTAACCTAACC…	AGGTTAGGTTAGGTTAGGTTAGGTTAGGTTAGGTTAGGTTAGGTTAGGTTAGGTTAGGTTAGGTTAGGTTAGGTTAGGTTAGGTTAGGTTAGGTTAGGTTAGGTTAGGTTAGGTTAGGTTAGGTTAGGTTAGGTTAGGTTAGGTTAGGTTAGGTTAGGTTAGGTTAGGTTAGGTTAGGTTAGGTTAGGTTAGGTTAGGTTAGGTTAGGTTAGGTTAGGTTAGGTTAGGTTAGGTTAGGTTAGGTTAGGTTAGGTTAGGTTAGGTTAGGTTAGGTTAGGTTAGGTTAGGTTAGGTTAGGTTAGGTTAGGTTAGGTTAGGTTAGGTTAGGTTAGGTTAGGTTAGGTTAGGTTAGGTTAGGTTAGGTTAGGTTAGGTTAGGTTAGGTTAGGTTAGGTTAGGT…	group2	5	Tdi_LRv5a_scf12	4823766	4824353
seq_4	AACCT	AACCTAACCTAACCTAACCTAACCTAACCTAACCTAACCTAACCTAACCTAACCTAACCTAACCTAACCTAACCTAACCTAACCTAACCTAACCTAACCTAACCTAACCTAACCTAACCTAACCTAACCTAACCTAACCTAACCTAACCTAACCTAACCTAACCTAACCTAACCTAACCTAACCTAACCTAACCTAACCTAACCTAACCTAACCTAACCTAACCTAACCTAACCTAACCTAACCTAACCTAACCTAACCTAACCTAACCTAACCTAACCTAACCTAACCTAACCTAACCTAACCTAACCTAACCTAACCTAACCTAACCTAACCTAACCTAACCTAACCTAACCTAACCTAACCTAACCTAACCTAACCTAACCTAACCTAACCTAACC…	AGGTTAGGTTAGGTTAGGTTAGGTTAGGTTAGGTTAGGTTAGGTTAGGTTAGGTTAGGTTAGGTTAGGTTAGGTTAGGTTAGGTTAGGTTAGGTTAGGTTAGGTTAGGTTAGGTTAGGTTAGGTTAGGTTAGGTTAGGTTAGGTTAGGTTAGGTTAGGTTAGGTTAGGTTAGGTTAGGTTAGGTTAGGTTAGGTTAGGTTAGGTTAGGTTAGGTTAGGTTAGGTTAGGTTAGGTTAGGTTAGGTTAGGTTAGGTTAGGTTAGGTTAGGTTAGGTTAGGTTAGGTTAGGTTAGGTTAGGTTAGGTTAGGTTAGGTTAGGTTAGGTTAGGTTAGGTTAGGTTAGGTTAGGTTAGGTTAGGTTAGGTTAGGTTAGGTTAGGTTAGGTTAGGTTAGGTTAGGT…	group2	5	Tdi_LRv5a_scf13	256065	256536
seq_4	AACCT	AACCTAACCTAACCTAACCTAACCTAACCTAACCTAACCTAACCTAACCTAACCTAACCTAACCTAACCTAACCTAACCTAACCTAACCTAACCTAACCTAACCTAACCTAACCTAACCTAACCTAACCTAACCTAACCTAACCTAACCTAACCTAACCTAACCTAACCTAACCTAACCTAACCTAACCTAACCTAACCTAACCTAACCTAACCTAACCTAACCTAACCTAACCTAACCTAACCTAACCTAACCTAACCTAACCTAACCTAACCTAACCTAACCTAACCTAACCTAACCTAACCTAACCTAACCTAACCTAACCTAACCTAACCTAACCTAACCTAACCTAACCTAACCTAACCTAACCTAACCTAACCTAACCTAACCTAACCTAACC…	AGGTTAGGTTAGGTTAGGTTAGGTTAGGTTAGGTTAGGTTAGGTTAGGTTAGGTTAGGTTAGGTTAGGTTAGGTTAGGTTAGGTTAGGTTAGGTTAGGTTAGGTTAGGTTAGGTTAGGTTAGGTTAGGTTAGGTTAGGTTAGGTTAGGTTAGGTTAGGTTAGGTTAGGTTAGGTTAGGTTAGGTTAGGTTAGGTTAGGTTAGGTTAGGTTAGGTTAGGTTAGGTTAGGTTAGGTTAGGTTAGGTTAGGTTAGGTTAGGTTAGGTTAGGTTAGGTTAGGTTAGGTTAGGTTAGGTTAGGTTAGGTTAGGTTAGGTTAGGTTAGGTTAGGTTAGGTTAGGTTAGGTTAGGTTAGGTTAGGTTAGGTTAGGTTAGGTTAGGTTAGGTTAGGTTAGGTTAGGT…	group2	5	Tdi_LRv5a_scf13	257517	258695
seq_4	AACCT	AACCTAACCTAACCTAACCTAACCTAACCTAACCTAACCTAACCTAACCTAACCTAACCTAACCTAACCTAACCTAACCTAACCTAACCTAACCTAACCTAACCTAACCTAACCTAACCTAACCTAACCTAACCTAACCTAACCTAACCTAACCTAACCTAACCTAACCTAACCTAACCTAACCTAACCTAACCTAACCTAACCTAACCTAACCTAACCTAACCTAACCTAACCTAACCTAACCTAACCTAACCTAACCTAACCTAACCTAACCTAACCTAACCTAACCTAACCTAACCTAACCTAACCTAACCTAACCTAACCTAACCTAACCTAACCTAACCTAACCTAACCTAACCTAACCTAACCTAACCTAACCTAACCTAACCTAACCTAACC…	AGGTTAGGTTAGGTTAGGTTAGGTTAGGTTAGGTTAGGTTAGGTTAGGTTAGGTTAGGTTAGGTTAGGTTAGGTTAGGTTAGGTTAGGTTAGGTTAGGTTAGGTTAGGTTAGGTTAGGTTAGGTTAGGTTAGGTTAGGTTAGGTTAGGTTAGGTTAGGTTAGGTTAGGTTAGGTTAGGTTAGGTTAGGTTAGGTTAGGTTAGGTTAGGTTAGGTTAGGTTAGGTTAGGTTAGGTTAGGTTAGGTTAGGTTAGGTTAGGTTAGGTTAGGTTAGGTTAGGTTAGGTTAGGTTAGGTTAGGTTAGGTTAGGTTAGGTTAGGTTAGGTTAGGTTAGGTTAGGTTAGGTTAGGTTAGGTTAGGTTAGGTTAGGTTAGGTTAGGTTAGGTTAGGTTAGGTTAGGT…	group2	5	Tdi_LRv5a_scf12	4825693	4825936
seq_4	AACCT	AACCTAACCTAACCTAACCTAACCTAACCTAACCTAACCTAACCTAACCTAACCTAACCTAACCTAACCTAACCTAACCTAACCTAACCTAACCTAACCTAACCTAACCTAACCTAACCTAACCTAACCTAACCTAACCTAACCTAACCTAACCTAACCTAACCTAACCTAACCTAACCTAACCTAACCTAACCTAACCTAACCTAACCTAACCTAACCTAACCTAACCTAACCTAACCTAACCTAACCTAACCTAACCTAACCTAACCTAACCTAACCTAACCTAACCTAACCTAACCTAACCTAACCTAACCTAACCTAACCTAACCTAACCTAACCTAACCTAACCTAACCTAACCTAACCTAACCTAACCTAACCTAACCTAACCTAACCTAACC…	AGGTTAGGTTAGGTTAGGTTAGGTTAGGTTAGGTTAGGTTAGGTTAGGTTAGGTTAGGTTAGGTTAGGTTAGGTTAGGTTAGGTTAGGTTAGGTTAGGTTAGGTTAGGTTAGGTTAGGTTAGGTTAGGTTAGGTTAGGTTAGGTTAGGTTAGGTTAGGTTAGGTTAGGTTAGGTTAGGTTAGGTTAGGTTAGGTTAGGTTAGGTTAGGTTAGGTTAGGTTAGGTTAGGTTAGGTTAGGTTAGGTTAGGTTAGGTTAGGTTAGGTTAGGTTAGGTTAGGTTAGGTTAGGTTAGGTTAGGTTAGGTTAGGTTAGGTTAGGTTAGGTTAGGTTAGGTTAGGTTAGGTTAGGTTAGGTTAGGTTAGGTTAGGTTAGGTTAGGTTAGGTTAGGTTAGGTTAGGT…	group2	5	Tdi_LRv5a_scf12	4826148	4826550
seq_4	AACCT	AACCTAACCTAACCTAACCTAACCTAACCTAACCTAACCTAACCTAACCTAACCTAACCTAACCTAACCTAACCTAACCTAACCTAACCTAACCTAACCTAACCTAACCTAACCTAACCTAACCTAACCTAACCTAACCTAACCTAACCTAACCTAACCTAACCTAACCTAACCTAACCTAACCTAACCTAACCTAACCTAACCTAACCTAACCTAACCTAACCTAACCTAACCTAACCTAACCTAACCTAACCTAACCTAACCTAACCTAACCTAACCTAACCTAACCTAACCTAACCTAACCTAACCTAACCTAACCTAACCTAACCTAACCTAACCTAACCTAACCTAACCTAACCTAACCTAACCTAACCTAACCTAACCTAACCTAACCTAACC…	AGGTTAGGTTAGGTTAGGTTAGGTTAGGTTAGGTTAGGTTAGGTTAGGTTAGGTTAGGTTAGGTTAGGTTAGGTTAGGTTAGGTTAGGTTAGGTTAGGTTAGGTTAGGTTAGGTTAGGTTAGGTTAGGTTAGGTTAGGTTAGGTTAGGTTAGGTTAGGTTAGGTTAGGTTAGGTTAGGTTAGGTTAGGTTAGGTTAGGTTAGGTTAGGTTAGGTTAGGTTAGGTTAGGTTAGGTTAGGTTAGGTTAGGTTAGGTTAGGTTAGGTTAGGTTAGGTTAGGTTAGGTTAGGTTAGGTTAGGTTAGGTTAGGTTAGGTTAGGTTAGGTTAGGTTAGGTTAGGTTAGGTTAGGTTAGGTTAGGTTAGGTTAGGTTAGGTTAGGTTAGGTTAGGTTAGGTTAGGT…	group2	5	Tdi_LRv5a_scf13	284669	285192
seq_4	AACCT	AACCTAACCTAACCTAACCTAACCTAACCTAACCTAACCTAACCTAACCTAACCTAACCTAACCTAACCTAACCTAACCTAACCTAACCTAACCTAACCTAACCTAACCTAACCTAACCTAACCTAACCTAACCTAACCTAACCTAACCTAACCTAACCTAACCTAACCTAACCTAACCTAACCTAACCTAACCTAACCTAACCTAACCTAACCTAACCTAACCTAACCTAACCTAACCTAACCTAACCTAACCTAACCTAACCTAACCTAACCTAACCTAACCTAACCTAACCTAACCTAACCTAACCTAACCTAACCTAACCTAACCTAACCTAACCTAACCTAACCTAACCTAACCTAACCTAACCTAACCTAACCTAACCTAACCTAACCTAACC…	AGGTTAGGTTAGGTTAGGTTAGGTTAGGTTAGGTTAGGTTAGGTTAGGTTAGGTTAGGTTAGGTTAGGTTAGGTTAGGTTAGGTTAGGTTAGGTTAGGTTAGGTTAGGTTAGGTTAGGTTAGGTTAGGTTAGGTTAGGTTAGGTTAGGTTAGGTTAGGTTAGGTTAGGTTAGGTTAGGTTAGGTTAGGTTAGGTTAGGTTAGGTTAGGTTAGGTTAGGTTAGGTTAGGTTAGGTTAGGTTAGGTTAGGTTAGGTTAGGTTAGGTTAGGTTAGGTTAGGTTAGGTTAGGTTAGGTTAGGTTAGGTTAGGTTAGGTTAGGTTAGGTTAGGTTAGGTTAGGTTAGGTTAGGTTAGGTTAGGTTAGGTTAGGTTAGGTTAGGTTAGGTTAGGTTAGGTTAGGT…	group2	5	Tdi_LRv5a_scf12	4827537	4827636
seq_4	AACCT	AACCTAACCTAACCTAACCTAACCTAACCTAACCTAACCTAACCTAACCTAACCTAACCTAACCTAACCTAACCTAACCTAACCTAACCTAACCTAACCTAACCTAACCTAACCTAACCTAACCTAACCTAACCTAACCTAACCTAACCTAACCTAACCTAACCTAACCTAACCTAACCTAACCTAACCTAACCTAACCTAACCTAACCTAACCTAACCTAACCTAACCTAACCTAACCTAACCTAACCTAACCTAACCTAACCTAACCTAACCTAACCTAACCTAACCTAACCTAACCTAACCTAACCTAACCTAACCTAACCTAACCTAACCTAACCTAACCTAACCTAACCTAACCTAACCTAACCTAACCTAACCTAACCTAACCTAACCTAACC…	AGGTTAGGTTAGGTTAGGTTAGGTTAGGTTAGGTTAGGTTAGGTTAGGTTAGGTTAGGTTAGGTTAGGTTAGGTTAGGTTAGGTTAGGTTAGGTTAGGTTAGGTTAGGTTAGGTTAGGTTAGGTTAGGTTAGGTTAGGTTAGGTTAGGTTAGGTTAGGTTAGGTTAGGTTAGGTTAGGTTAGGTTAGGTTAGGTTAGGTTAGGTTAGGTTAGGTTAGGTTAGGTTAGGTTAGGTTAGGTTAGGTTAGGTTAGGTTAGGTTAGGTTAGGTTAGGTTAGGTTAGGTTAGGTTAGGTTAGGTTAGGTTAGGTTAGGTTAGGTTAGGTTAGGTTAGGTTAGGTTAGGTTAGGTTAGGTTAGGTTAGGTTAGGTTAGGTTAGGTTAGGTTAGGTTAGGTTAGGT…	group2	5	Tdi_LRv5a_scf13	583137	583318
seq_4	AACCT	AACCTAACCTAACCTAACCTAACCTAACCTAACCTAACCTAACCTAACCTAACCTAACCTAACCTAACCTAACCTAACCTAACCTAACCTAACCTAACCTAACCTAACCTAACCTAACCTAACCTAACCTAACCTAACCTAACCTAACCTAACCTAACCTAACCTAACCTAACCTAACCTAACCTAACCTAACCTAACCTAACCTAACCTAACCTAACCTAACCTAACCTAACCTAACCTAACCTAACCTAACCTAACCTAACCTAACCTAACCTAACCTAACCTAACCTAACCTAACCTAACCTAACCTAACCTAACCTAACCTAACCTAACCTAACCTAACCTAACCTAACCTAACCTAACCTAACCTAACCTAACCTAACCTAACCTAACCTAACC…	AGGTTAGGTTAGGTTAGGTTAGGTTAGGTTAGGTTAGGTTAGGTTAGGTTAGGTTAGGTTAGGTTAGGTTAGGTTAGGTTAGGTTAGGTTAGGTTAGGTTAGGTTAGGTTAGGTTAGGTTAGGTTAGGTTAGGTTAGGTTAGGTTAGGTTAGGTTAGGTTAGGTTAGGTTAGGTTAGGTTAGGTTAGGTTAGGTTAGGTTAGGTTAGGTTAGGTTAGGTTAGGTTAGGTTAGGTTAGGTTAGGTTAGGTTAGGTTAGGTTAGGTTAGGTTAGGTTAGGTTAGGTTAGGTTAGGTTAGGTTAGGTTAGGTTAGGTTAGGTTAGGTTAGGTTAGGTTAGGTTAGGTTAGGTTAGGTTAGGTTAGGTTAGGTTAGGTTAGGTTAGGTTAGGTTAGGTTAGGT…	group2	5	Tdi_LRv5a_scf12	4827849	4828310
seq_4	AACCT	AACCTAACCTAACCTAACCTAACCTAACCTAACCTAACCTAACCTAACCTAACCTAACCTAACCTAACCTAACCTAACCTAACCTAACCTAACCTAACCTAACCTAACCTAACCTAACCTAACCTAACCTAACCTAACCTAACCTAACCTAACCTAACCTAACCTAACCTAACCTAACCTAACCTAACCTAACCTAACCTAACCTAACCTAACCTAACCTAACCTAACCTAACCTAACCTAACCTAACCTAACCTAACCTAACCTAACCTAACCTAACCTAACCTAACCTAACCTAACCTAACCTAACCTAACCTAACCTAACCTAACCTAACCTAACCTAACCTAACCTAACCTAACCTAACCTAACCTAACCTAACCTAACCTAACCTAACCTAACC…	AGGTTAGGTTAGGTTAGGTTAGGTTAGGTTAGGTTAGGTTAGGTTAGGTTAGGTTAGGTTAGGTTAGGTTAGGTTAGGTTAGGTTAGGTTAGGTTAGGTTAGGTTAGGTTAGGTTAGGTTAGGTTAGGTTAGGTTAGGTTAGGTTAGGTTAGGTTAGGTTAGGTTAGGTTAGGTTAGGTTAGGTTAGGTTAGGTTAGGTTAGGTTAGGTTAGGTTAGGTTAGGTTAGGTTAGGTTAGGTTAGGTTAGGTTAGGTTAGGTTAGGTTAGGTTAGGTTAGGTTAGGTTAGGTTAGGTTAGGTTAGGTTAGGTTAGGTTAGGTTAGGTTAGGTTAGGTTAGGTTAGGTTAGGTTAGGTTAGGTTAGGTTAGGTTAGGTTAGGTTAGGTTAGGTTAGGTTAGGT…	group2	5	Tdi_LRv5a_scf12	4821388	4821750
seq_4	AACCT	AACCTAACCTAACCTAACCTAACCTAACCTAACCTAACCTAACCTAACCTAACCTAACCTAACCTAACCTAACCTAACCTAACCTAACCTAACCTAACCTAACCTAACCTAACCTAACCTAACCTAACCTAACCTAACCTAACCTAACCTAACCTAACCTAACCTAACCTAACCTAACCTAACCTAACCTAACCTAACCTAACCTAACCTAACCTAACCTAACCTAACCTAACCTAACCTAACCTAACCTAACCTAACCTAACCTAACCTAACCTAACCTAACCTAACCTAACCTAACCTAACCTAACCTAACCTAACCTAACCTAACCTAACCTAACCTAACCTAACCTAACCTAACCTAACCTAACCTAACCTAACCTAACCTAACCTAACCTAACC…	AGGTTAGGTTAGGTTAGGTTAGGTTAGGTTAGGTTAGGTTAGGTTAGGTTAGGTTAGGTTAGGTTAGGTTAGGTTAGGTTAGGTTAGGTTAGGTTAGGTTAGGTTAGGTTAGGTTAGGTTAGGTTAGGTTAGGTTAGGTTAGGTTAGGTTAGGTTAGGTTAGGTTAGGTTAGGTTAGGTTAGGTTAGGTTAGGTTAGGTTAGGTTAGGTTAGGTTAGGTTAGGTTAGGTTAGGTTAGGTTAGGTTAGGTTAGGTTAGGTTAGGTTAGGTTAGGTTAGGTTAGGTTAGGTTAGGTTAGGTTAGGTTAGGTTAGGTTAGGTTAGGTTAGGTTAGGTTAGGTTAGGTTAGGTTAGGTTAGGTTAGGTTAGGTTAGGTTAGGTTAGGTTAGGTTAGGTTAGGT…	group2	5	Tdi_LRv5a_scf12	4821961	4822308
seq_4	AACCT	AACCTAACCTAACCTAACCTAACCTAACCTAACCTAACCTAACCTAACCTAACCTAACCTAACCTAACCTAACCTAACCTAACCTAACCTAACCTAACCTAACCTAACCTAACCTAACCTAACCTAACCTAACCTAACCTAACCTAACCTAACCTAACCTAACCTAACCTAACCTAACCTAACCTAACCTAACCTAACCTAACCTAACCTAACCTAACCTAACCTAACCTAACCTAACCTAACCTAACCTAACCTAACCTAACCTAACCTAACCTAACCTAACCTAACCTAACCTAACCTAACCTAACCTAACCTAACCTAACCTAACCTAACCTAACCTAACCTAACCTAACCTAACCTAACCTAACCTAACCTAACCTAACCTAACCTAACCTAACC…	AGGTTAGGTTAGGTTAGGTTAGGTTAGGTTAGGTTAGGTTAGGTTAGGTTAGGTTAGGTTAGGTTAGGTTAGGTTAGGTTAGGTTAGGTTAGGTTAGGTTAGGTTAGGTTAGGTTAGGTTAGGTTAGGTTAGGTTAGGTTAGGTTAGGTTAGGTTAGGTTAGGTTAGGTTAGGTTAGGTTAGGTTAGGTTAGGTTAGGTTAGGTTAGGTTAGGTTAGGTTAGGTTAGGTTAGGTTAGGTTAGGTTAGGTTAGGTTAGGTTAGGTTAGGTTAGGTTAGGTTAGGTTAGGTTAGGTTAGGTTAGGTTAGGTTAGGTTAGGTTAGGTTAGGTTAGGTTAGGTTAGGTTAGGTTAGGTTAGGTTAGGTTAGGTTAGGTTAGGTTAGGTTAGGTTAGGTTAGGT…	group2	5	Tdi_LRv5a_scf12	4822557	4822783
seq_4	AACCT	AACCTAACCTAACCTAACCTAACCTAACCTAACCTAACCTAACCTAACCTAACCTAACCTAACCTAACCTAACCTAACCTAACCTAACCTAACCTAACCTAACCTAACCTAACCTAACCTAACCTAACCTAACCTAACCTAACCTAACCTAACCTAACCTAACCTAACCTAACCTAACCTAACCTAACCTAACCTAACCTAACCTAACCTAACCTAACCTAACCTAACCTAACCTAACCTAACCTAACCTAACCTAACCTAACCTAACCTAACCTAACCTAACCTAACCTAACCTAACCTAACCTAACCTAACCTAACCTAACCTAACCTAACCTAACCTAACCTAACCTAACCTAACCTAACCTAACCTAACCTAACCTAACCTAACCTAACCTAACC…	AGGTTAGGTTAGGTTAGGTTAGGTTAGGTTAGGTTAGGTTAGGTTAGGTTAGGTTAGGTTAGGTTAGGTTAGGTTAGGTTAGGTTAGGTTAGGTTAGGTTAGGTTAGGTTAGGTTAGGTTAGGTTAGGTTAGGTTAGGTTAGGTTAGGTTAGGTTAGGTTAGGTTAGGTTAGGTTAGGTTAGGTTAGGTTAGGTTAGGTTAGGTTAGGTTAGGTTAGGTTAGGTTAGGTTAGGTTAGGTTAGGTTAGGTTAGGTTAGGTTAGGTTAGGTTAGGTTAGGTTAGGTTAGGTTAGGTTAGGTTAGGTTAGGTTAGGTTAGGTTAGGTTAGGTTAGGTTAGGTTAGGTTAGGTTAGGTTAGGTTAGGTTAGGTTAGGTTAGGTTAGGTTAGGTTAGGTTAGGT…	group2	5	Tdi_LRv5a_scf13	98685	98767
seq_4	AACCT	AACCTAACCTAACCTAACCTAACCTAACCTAACCTAACCTAACCTAACCTAACCTAACCTAACCTAACCTAACCTAACCTAACCTAACCTAACCTAACCTAACCTAACCTAACCTAACCTAACCTAACCTAACCTAACCTAACCTAACCTAACCTAACCTAACCTAACCTAACCTAACCTAACCTAACCTAACCTAACCTAACCTAACCTAACCTAACCTAACCTAACCTAACCTAACCTAACCTAACCTAACCTAACCTAACCTAACCTAACCTAACCTAACCTAACCTAACCTAACCTAACCTAACCTAACCTAACCTAACCTAACCTAACCTAACCTAACCTAACCTAACCTAACCTAACCTAACCTAACCTAACCTAACCTAACCTAACCTAACC…	AGGTTAGGTTAGGTTAGGTTAGGTTAGGTTAGGTTAGGTTAGGTTAGGTTAGGTTAGGTTAGGTTAGGTTAGGTTAGGTTAGGTTAGGTTAGGTTAGGTTAGGTTAGGTTAGGTTAGGTTAGGTTAGGTTAGGTTAGGTTAGGTTAGGTTAGGTTAGGTTAGGTTAGGTTAGGTTAGGTTAGGTTAGGTTAGGTTAGGTTAGGTTAGGTTAGGTTAGGTTAGGTTAGGTTAGGTTAGGTTAGGTTAGGTTAGGTTAGGTTAGGTTAGGTTAGGTTAGGTTAGGTTAGGTTAGGTTAGGTTAGGTTAGGTTAGGTTAGGTTAGGTTAGGTTAGGTTAGGTTAGGTTAGGTTAGGTTAGGTTAGGTTAGGTTAGGTTAGGTTAGGTTAGGTTAGGTTAGGT…	group2	5	Tdi_LRv5a_scf13	380616	381074
seq_4	AACCT	AACCTAACCTAACCTAACCTAACCTAACCTAACCTAACCTAACCTAACCTAACCTAACCTAACCTAACCTAACCTAACCTAACCTAACCTAACCTAACCTAACCTAACCTAACCTAACCTAACCTAACCTAACCTAACCTAACCTAACCTAACCTAACCTAACCTAACCTAACCTAACCTAACCTAACCTAACCTAACCTAACCTAACCTAACCTAACCTAACCTAACCTAACCTAACCTAACCTAACCTAACCTAACCTAACCTAACCTAACCTAACCTAACCTAACCTAACCTAACCTAACCTAACCTAACCTAACCTAACCTAACCTAACCTAACCTAACCTAACCTAACCTAACCTAACCTAACCTAACCTAACCTAACCTAACCTAACCTAACC…	AGGTTAGGTTAGGTTAGGTTAGGTTAGGTTAGGTTAGGTTAGGTTAGGTTAGGTTAGGTTAGGTTAGGTTAGGTTAGGTTAGGTTAGGTTAGGTTAGGTTAGGTTAGGTTAGGTTAGGTTAGGTTAGGTTAGGTTAGGTTAGGTTAGGTTAGGTTAGGTTAGGTTAGGTTAGGTTAGGTTAGGTTAGGTTAGGTTAGGTTAGGTTAGGTTAGGTTAGGTTAGGTTAGGTTAGGTTAGGTTAGGTTAGGTTAGGTTAGGTTAGGTTAGGTTAGGTTAGGTTAGGTTAGGTTAGGTTAGGTTAGGTTAGGTTAGGTTAGGTTAGGTTAGGTTAGGTTAGGTTAGGTTAGGTTAGGTTAGGTTAGGTTAGGTTAGGTTAGGTTAGGTTAGGTTAGGTTAGGT…	group2	5	Tdi_LRv5a_scf12	4831207	4831595
seq_4	AACCT	AACCTAACCTAACCTAACCTAACCTAACCTAACCTAACCTAACCTAACCTAACCTAACCTAACCTAACCTAACCTAACCTAACCTAACCTAACCTAACCTAACCTAACCTAACCTAACCTAACCTAACCTAACCTAACCTAACCTAACCTAACCTAACCTAACCTAACCTAACCTAACCTAACCTAACCTAACCTAACCTAACCTAACCTAACCTAACCTAACCTAACCTAACCTAACCTAACCTAACCTAACCTAACCTAACCTAACCTAACCTAACCTAACCTAACCTAACCTAACCTAACCTAACCTAACCTAACCTAACCTAACCTAACCTAACCTAACCTAACCTAACCTAACCTAACCTAACCTAACCTAACCTAACCTAACCTAACCTAACC…	AGGTTAGGTTAGGTTAGGTTAGGTTAGGTTAGGTTAGGTTAGGTTAGGTTAGGTTAGGTTAGGTTAGGTTAGGTTAGGTTAGGTTAGGTTAGGTTAGGTTAGGTTAGGTTAGGTTAGGTTAGGTTAGGTTAGGTTAGGTTAGGTTAGGTTAGGTTAGGTTAGGTTAGGTTAGGTTAGGTTAGGTTAGGTTAGGTTAGGTTAGGTTAGGTTAGGTTAGGTTAGGTTAGGTTAGGTTAGGTTAGGTTAGGTTAGGTTAGGTTAGGTTAGGTTAGGTTAGGTTAGGTTAGGTTAGGTTAGGTTAGGTTAGGTTAGGTTAGGTTAGGTTAGGTTAGGTTAGGTTAGGTTAGGTTAGGTTAGGTTAGGTTAGGTTAGGTTAGGTTAGGTTAGGTTAGGTTAGGT…	group2	5	Tdi_LRv5a_scf12	4907349	4907673
seq_4	AACCT	AACCTAACCTAACCTAACCTAACCTAACCTAACCTAACCTAACCTAACCTAACCTAACCTAACCTAACCTAACCTAACCTAACCTAACCTAACCTAACCTAACCTAACCTAACCTAACCTAACCTAACCTAACCTAACCTAACCTAACCTAACCTAACCTAACCTAACCTAACCTAACCTAACCTAACCTAACCTAACCTAACCTAACCTAACCTAACCTAACCTAACCTAACCTAACCTAACCTAACCTAACCTAACCTAACCTAACCTAACCTAACCTAACCTAACCTAACCTAACCTAACCTAACCTAACCTAACCTAACCTAACCTAACCTAACCTAACCTAACCTAACCTAACCTAACCTAACCTAACCTAACCTAACCTAACCTAACCTAACC…	AGGTTAGGTTAGGTTAGGTTAGGTTAGGTTAGGTTAGGTTAGGTTAGGTTAGGTTAGGTTAGGTTAGGTTAGGTTAGGTTAGGTTAGGTTAGGTTAGGTTAGGTTAGGTTAGGTTAGGTTAGGTTAGGTTAGGTTAGGTTAGGTTAGGTTAGGTTAGGTTAGGTTAGGTTAGGTTAGGTTAGGTTAGGTTAGGTTAGGTTAGGTTAGGTTAGGTTAGGTTAGGTTAGGTTAGGTTAGGTTAGGTTAGGTTAGGTTAGGTTAGGTTAGGTTAGGTTAGGTTAGGTTAGGTTAGGTTAGGTTAGGTTAGGTTAGGTTAGGTTAGGTTAGGTTAGGTTAGGTTAGGTTAGGTTAGGTTAGGTTAGGTTAGGTTAGGTTAGGTTAGGTTAGGTTAGGTTAGGT…	group2	5	Tdi_LRv5a_scf12	4908275	4908559
seq_4	AACCT	AACCTAACCTAACCTAACCTAACCTAACCTAACCTAACCTAACCTAACCTAACCTAACCTAACCTAACCTAACCTAACCTAACCTAACCTAACCTAACCTAACCTAACCTAACCTAACCTAACCTAACCTAACCTAACCTAACCTAACCTAACCTAACCTAACCTAACCTAACCTAACCTAACCTAACCTAACCTAACCTAACCTAACCTAACCTAACCTAACCTAACCTAACCTAACCTAACCTAACCTAACCTAACCTAACCTAACCTAACCTAACCTAACCTAACCTAACCTAACCTAACCTAACCTAACCTAACCTAACCTAACCTAACCTAACCTAACCTAACCTAACCTAACCTAACCTAACCTAACCTAACCTAACCTAACCTAACCTAACC…	AGGTTAGGTTAGGTTAGGTTAGGTTAGGTTAGGTTAGGTTAGGTTAGGTTAGGTTAGGTTAGGTTAGGTTAGGTTAGGTTAGGTTAGGTTAGGTTAGGTTAGGTTAGGTTAGGTTAGGTTAGGTTAGGTTAGGTTAGGTTAGGTTAGGTTAGGTTAGGTTAGGTTAGGTTAGGTTAGGTTAGGTTAGGTTAGGTTAGGTTAGGTTAGGTTAGGTTAGGTTAGGTTAGGTTAGGTTAGGTTAGGTTAGGTTAGGTTAGGTTAGGTTAGGTTAGGTTAGGTTAGGTTAGGTTAGGTTAGGTTAGGTTAGGTTAGGTTAGGTTAGGTTAGGTTAGGTTAGGTTAGGTTAGGTTAGGTTAGGTTAGGTTAGGTTAGGTTAGGTTAGGTTAGGTTAGGTTAGGT…	group2	5	Tdi_LRv5a_scf12	4833261	4833859
seq_4	AACCT	AACCTAACCTAACCTAACCTAACCTAACCTAACCTAACCTAACCTAACCTAACCTAACCTAACCTAACCTAACCTAACCTAACCTAACCTAACCTAACCTAACCTAACCTAACCTAACCTAACCTAACCTAACCTAACCTAACCTAACCTAACCTAACCTAACCTAACCTAACCTAACCTAACCTAACCTAACCTAACCTAACCTAACCTAACCTAACCTAACCTAACCTAACCTAACCTAACCTAACCTAACCTAACCTAACCTAACCTAACCTAACCTAACCTAACCTAACCTAACCTAACCTAACCTAACCTAACCTAACCTAACCTAACCTAACCTAACCTAACCTAACCTAACCTAACCTAACCTAACCTAACCTAACCTAACCTAACCTAACC…	AGGTTAGGTTAGGTTAGGTTAGGTTAGGTTAGGTTAGGTTAGGTTAGGTTAGGTTAGGTTAGGTTAGGTTAGGTTAGGTTAGGTTAGGTTAGGTTAGGTTAGGTTAGGTTAGGTTAGGTTAGGTTAGGTTAGGTTAGGTTAGGTTAGGTTAGGTTAGGTTAGGTTAGGTTAGGTTAGGTTAGGTTAGGTTAGGTTAGGTTAGGTTAGGTTAGGTTAGGTTAGGTTAGGTTAGGTTAGGTTAGGTTAGGTTAGGTTAGGTTAGGTTAGGTTAGGTTAGGTTAGGTTAGGTTAGGTTAGGTTAGGTTAGGTTAGGTTAGGTTAGGTTAGGTTAGGTTAGGTTAGGTTAGGTTAGGTTAGGTTAGGTTAGGTTAGGTTAGGTTAGGTTAGGTTAGGTTAGGT…	group2	5	Tdi_LRv5a_scf12	4909144	4909565
seq_4	AACCT	AACCTAACCTAACCTAACCTAACCTAACCTAACCTAACCTAACCTAACCTAACCTAACCTAACCTAACCTAACCTAACCTAACCTAACCTAACCTAACCTAACCTAACCTAACCTAACCTAACCTAACCTAACCTAACCTAACCTAACCTAACCTAACCTAACCTAACCTAACCTAACCTAACCTAACCTAACCTAACCTAACCTAACCTAACCTAACCTAACCTAACCTAACCTAACCTAACCTAACCTAACCTAACCTAACCTAACCTAACCTAACCTAACCTAACCTAACCTAACCTAACCTAACCTAACCTAACCTAACCTAACCTAACCTAACCTAACCTAACCTAACCTAACCTAACCTAACCTAACCTAACCTAACCTAACCTAACCTAACC…	AGGTTAGGTTAGGTTAGGTTAGGTTAGGTTAGGTTAGGTTAGGTTAGGTTAGGTTAGGTTAGGTTAGGTTAGGTTAGGTTAGGTTAGGTTAGGTTAGGTTAGGTTAGGTTAGGTTAGGTTAGGTTAGGTTAGGTTAGGTTAGGTTAGGTTAGGTTAGGTTAGGTTAGGTTAGGTTAGGTTAGGTTAGGTTAGGTTAGGTTAGGTTAGGTTAGGTTAGGTTAGGTTAGGTTAGGTTAGGTTAGGTTAGGTTAGGTTAGGTTAGGTTAGGTTAGGTTAGGTTAGGTTAGGTTAGGTTAGGTTAGGTTAGGTTAGGTTAGGTTAGGTTAGGTTAGGTTAGGTTAGGTTAGGTTAGGTTAGGTTAGGTTAGGTTAGGTTAGGTTAGGTTAGGTTAGGTTAGGT…	group2	5	Tdi_LRv5a_scf12	4835829	4836190
seq_4	AACCT	AACCTAACCTAACCTAACCTAACCTAACCTAACCTAACCTAACCTAACCTAACCTAACCTAACCTAACCTAACCTAACCTAACCTAACCTAACCTAACCTAACCTAACCTAACCTAACCTAACCTAACCTAACCTAACCTAACCTAACCTAACCTAACCTAACCTAACCTAACCTAACCTAACCTAACCTAACCTAACCTAACCTAACCTAACCTAACCTAACCTAACCTAACCTAACCTAACCTAACCTAACCTAACCTAACCTAACCTAACCTAACCTAACCTAACCTAACCTAACCTAACCTAACCTAACCTAACCTAACCTAACCTAACCTAACCTAACCTAACCTAACCTAACCTAACCTAACCTAACCTAACCTAACCTAACCTAACCTAACC…	AGGTTAGGTTAGGTTAGGTTAGGTTAGGTTAGGTTAGGTTAGGTTAGGTTAGGTTAGGTTAGGTTAGGTTAGGTTAGGTTAGGTTAGGTTAGGTTAGGTTAGGTTAGGTTAGGTTAGGTTAGGTTAGGTTAGGTTAGGTTAGGTTAGGTTAGGTTAGGTTAGGTTAGGTTAGGTTAGGTTAGGTTAGGTTAGGTTAGGTTAGGTTAGGTTAGGTTAGGTTAGGTTAGGTTAGGTTAGGTTAGGTTAGGTTAGGTTAGGTTAGGTTAGGTTAGGTTAGGTTAGGTTAGGTTAGGTTAGGTTAGGTTAGGTTAGGTTAGGTTAGGTTAGGTTAGGTTAGGTTAGGTTAGGTTAGGTTAGGTTAGGTTAGGTTAGGTTAGGTTAGGTTAGGTTAGGTTAGGT…	group2	5	Tdi_LRv5a_scf12	4836789	4837008
seq_4	AACCT	AACCTAACCTAACCTAACCTAACCTAACCTAACCTAACCTAACCTAACCTAACCTAACCTAACCTAACCTAACCTAACCTAACCTAACCTAACCTAACCTAACCTAACCTAACCTAACCTAACCTAACCTAACCTAACCTAACCTAACCTAACCTAACCTAACCTAACCTAACCTAACCTAACCTAACCTAACCTAACCTAACCTAACCTAACCTAACCTAACCTAACCTAACCTAACCTAACCTAACCTAACCTAACCTAACCTAACCTAACCTAACCTAACCTAACCTAACCTAACCTAACCTAACCTAACCTAACCTAACCTAACCTAACCTAACCTAACCTAACCTAACCTAACCTAACCTAACCTAACCTAACCTAACCTAACCTAACCTAACC…	AGGTTAGGTTAGGTTAGGTTAGGTTAGGTTAGGTTAGGTTAGGTTAGGTTAGGTTAGGTTAGGTTAGGTTAGGTTAGGTTAGGTTAGGTTAGGTTAGGTTAGGTTAGGTTAGGTTAGGTTAGGTTAGGTTAGGTTAGGTTAGGTTAGGTTAGGTTAGGTTAGGTTAGGTTAGGTTAGGTTAGGTTAGGTTAGGTTAGGTTAGGTTAGGTTAGGTTAGGTTAGGTTAGGTTAGGTTAGGTTAGGTTAGGTTAGGTTAGGTTAGGTTAGGTTAGGTTAGGTTAGGTTAGGTTAGGTTAGGTTAGGTTAGGTTAGGTTAGGTTAGGTTAGGTTAGGTTAGGTTAGGTTAGGTTAGGTTAGGTTAGGTTAGGTTAGGTTAGGTTAGGTTAGGTTAGGTTAGGT…	group2	5	Tdi_LRv5a_scf12	4837225	4837818
seq_4	AACCT	AACCTAACCTAACCTAACCTAACCTAACCTAACCTAACCTAACCTAACCTAACCTAACCTAACCTAACCTAACCTAACCTAACCTAACCTAACCTAACCTAACCTAACCTAACCTAACCTAACCTAACCTAACCTAACCTAACCTAACCTAACCTAACCTAACCTAACCTAACCTAACCTAACCTAACCTAACCTAACCTAACCTAACCTAACCTAACCTAACCTAACCTAACCTAACCTAACCTAACCTAACCTAACCTAACCTAACCTAACCTAACCTAACCTAACCTAACCTAACCTAACCTAACCTAACCTAACCTAACCTAACCTAACCTAACCTAACCTAACCTAACCTAACCTAACCTAACCTAACCTAACCTAACCTAACCTAACCTAACC…	AGGTTAGGTTAGGTTAGGTTAGGTTAGGTTAGGTTAGGTTAGGTTAGGTTAGGTTAGGTTAGGTTAGGTTAGGTTAGGTTAGGTTAGGTTAGGTTAGGTTAGGTTAGGTTAGGTTAGGTTAGGTTAGGTTAGGTTAGGTTAGGTTAGGTTAGGTTAGGTTAGGTTAGGTTAGGTTAGGTTAGGTTAGGTTAGGTTAGGTTAGGTTAGGTTAGGTTAGGTTAGGTTAGGTTAGGTTAGGTTAGGTTAGGTTAGGTTAGGTTAGGTTAGGTTAGGTTAGGTTAGGTTAGGTTAGGTTAGGTTAGGTTAGGTTAGGTTAGGTTAGGTTAGGTTAGGTTAGGTTAGGTTAGGTTAGGTTAGGTTAGGTTAGGTTAGGTTAGGTTAGGTTAGGTTAGGTTAGGT…	group2	5	Tdi_LRv5a_scf13	264691	265152
seq_4	AACCT	AACCTAACCTAACCTAACCTAACCTAACCTAACCTAACCTAACCTAACCTAACCTAACCTAACCTAACCTAACCTAACCTAACCTAACCTAACCTAACCTAACCTAACCTAACCTAACCTAACCTAACCTAACCTAACCTAACCTAACCTAACCTAACCTAACCTAACCTAACCTAACCTAACCTAACCTAACCTAACCTAACCTAACCTAACCTAACCTAACCTAACCTAACCTAACCTAACCTAACCTAACCTAACCTAACCTAACCTAACCTAACCTAACCTAACCTAACCTAACCTAACCTAACCTAACCTAACCTAACCTAACCTAACCTAACCTAACCTAACCTAACCTAACCTAACCTAACCTAACCTAACCTAACCTAACCTAACCTAACC…	AGGTTAGGTTAGGTTAGGTTAGGTTAGGTTAGGTTAGGTTAGGTTAGGTTAGGTTAGGTTAGGTTAGGTTAGGTTAGGTTAGGTTAGGTTAGGTTAGGTTAGGTTAGGTTAGGTTAGGTTAGGTTAGGTTAGGTTAGGTTAGGTTAGGTTAGGTTAGGTTAGGTTAGGTTAGGTTAGGTTAGGTTAGGTTAGGTTAGGTTAGGTTAGGTTAGGTTAGGTTAGGTTAGGTTAGGTTAGGTTAGGTTAGGTTAGGTTAGGTTAGGTTAGGTTAGGTTAGGTTAGGTTAGGTTAGGTTAGGTTAGGTTAGGTTAGGTTAGGTTAGGTTAGGTTAGGTTAGGTTAGGTTAGGTTAGGTTAGGTTAGGTTAGGTTAGGTTAGGTTAGGTTAGGTTAGGTTAGGT…	group2	5	Tdi_LRv5a_scf12	4828909	4829108
seq_4	AACCT	AACCTAACCTAACCTAACCTAACCTAACCTAACCTAACCTAACCTAACCTAACCTAACCTAACCTAACCTAACCTAACCTAACCTAACCTAACCTAACCTAACCTAACCTAACCTAACCTAACCTAACCTAACCTAACCTAACCTAACCTAACCTAACCTAACCTAACCTAACCTAACCTAACCTAACCTAACCTAACCTAACCTAACCTAACCTAACCTAACCTAACCTAACCTAACCTAACCTAACCTAACCTAACCTAACCTAACCTAACCTAACCTAACCTAACCTAACCTAACCTAACCTAACCTAACCTAACCTAACCTAACCTAACCTAACCTAACCTAACCTAACCTAACCTAACCTAACCTAACCTAACCTAACCTAACCTAACCTAACC…	AGGTTAGGTTAGGTTAGGTTAGGTTAGGTTAGGTTAGGTTAGGTTAGGTTAGGTTAGGTTAGGTTAGGTTAGGTTAGGTTAGGTTAGGTTAGGTTAGGTTAGGTTAGGTTAGGTTAGGTTAGGTTAGGTTAGGTTAGGTTAGGTTAGGTTAGGTTAGGTTAGGTTAGGTTAGGTTAGGTTAGGTTAGGTTAGGTTAGGTTAGGTTAGGTTAGGTTAGGTTAGGTTAGGTTAGGTTAGGTTAGGTTAGGTTAGGTTAGGTTAGGTTAGGTTAGGTTAGGTTAGGTTAGGTTAGGTTAGGTTAGGTTAGGTTAGGTTAGGTTAGGTTAGGTTAGGTTAGGTTAGGTTAGGTTAGGTTAGGTTAGGTTAGGTTAGGTTAGGTTAGGTTAGGTTAGGTTAGGT…	group2	5	Tdi_LRv5a_scf12	4829326	4829868
seq_4	AACCT	AACCTAACCTAACCTAACCTAACCTAACCTAACCTAACCTAACCTAACCTAACCTAACCTAACCTAACCTAACCTAACCTAACCTAACCTAACCTAACCTAACCTAACCTAACCTAACCTAACCTAACCTAACCTAACCTAACCTAACCTAACCTAACCTAACCTAACCTAACCTAACCTAACCTAACCTAACCTAACCTAACCTAACCTAACCTAACCTAACCTAACCTAACCTAACCTAACCTAACCTAACCTAACCTAACCTAACCTAACCTAACCTAACCTAACCTAACCTAACCTAACCTAACCTAACCTAACCTAACCTAACCTAACCTAACCTAACCTAACCTAACCTAACCTAACCTAACCTAACCTAACCTAACCTAACCTAACCTAACC…	AGGTTAGGTTAGGTTAGGTTAGGTTAGGTTAGGTTAGGTTAGGTTAGGTTAGGTTAGGTTAGGTTAGGTTAGGTTAGGTTAGGTTAGGTTAGGTTAGGTTAGGTTAGGTTAGGTTAGGTTAGGTTAGGTTAGGTTAGGTTAGGTTAGGTTAGGTTAGGTTAGGTTAGGTTAGGTTAGGTTAGGTTAGGTTAGGTTAGGTTAGGTTAGGTTAGGTTAGGTTAGGTTAGGTTAGGTTAGGTTAGGTTAGGTTAGGTTAGGTTAGGTTAGGTTAGGTTAGGTTAGGTTAGGTTAGGTTAGGTTAGGTTAGGTTAGGTTAGGTTAGGTTAGGTTAGGTTAGGTTAGGTTAGGTTAGGTTAGGTTAGGTTAGGTTAGGTTAGGTTAGGTTAGGTTAGGTTAGGT…	group2	5	Tdi_LRv5a_scf12	4813212	4813431
seq_4	AACCT	AACCTAACCTAACCTAACCTAACCTAACCTAACCTAACCTAACCTAACCTAACCTAACCTAACCTAACCTAACCTAACCTAACCTAACCTAACCTAACCTAACCTAACCTAACCTAACCTAACCTAACCTAACCTAACCTAACCTAACCTAACCTAACCTAACCTAACCTAACCTAACCTAACCTAACCTAACCTAACCTAACCTAACCTAACCTAACCTAACCTAACCTAACCTAACCTAACCTAACCTAACCTAACCTAACCTAACCTAACCTAACCTAACCTAACCTAACCTAACCTAACCTAACCTAACCTAACCTAACCTAACCTAACCTAACCTAACCTAACCTAACCTAACCTAACCTAACCTAACCTAACCTAACCTAACCTAACCTAACC…	AGGTTAGGTTAGGTTAGGTTAGGTTAGGTTAGGTTAGGTTAGGTTAGGTTAGGTTAGGTTAGGTTAGGTTAGGTTAGGTTAGGTTAGGTTAGGTTAGGTTAGGTTAGGTTAGGTTAGGTTAGGTTAGGTTAGGTTAGGTTAGGTTAGGTTAGGTTAGGTTAGGTTAGGTTAGGTTAGGTTAGGTTAGGTTAGGTTAGGTTAGGTTAGGTTAGGTTAGGTTAGGTTAGGTTAGGTTAGGTTAGGTTAGGTTAGGTTAGGTTAGGTTAGGTTAGGTTAGGTTAGGTTAGGTTAGGTTAGGTTAGGTTAGGTTAGGTTAGGTTAGGTTAGGTTAGGTTAGGTTAGGTTAGGTTAGGTTAGGTTAGGTTAGGTTAGGTTAGGTTAGGTTAGGTTAGGTTAGGT…	group2	5	Tdi_LRv5a_scf12	4913017	4913224
seq_4	AACCT	AACCTAACCTAACCTAACCTAACCTAACCTAACCTAACCTAACCTAACCTAACCTAACCTAACCTAACCTAACCTAACCTAACCTAACCTAACCTAACCTAACCTAACCTAACCTAACCTAACCTAACCTAACCTAACCTAACCTAACCTAACCTAACCTAACCTAACCTAACCTAACCTAACCTAACCTAACCTAACCTAACCTAACCTAACCTAACCTAACCTAACCTAACCTAACCTAACCTAACCTAACCTAACCTAACCTAACCTAACCTAACCTAACCTAACCTAACCTAACCTAACCTAACCTAACCTAACCTAACCTAACCTAACCTAACCTAACCTAACCTAACCTAACCTAACCTAACCTAACCTAACCTAACCTAACCTAACCTAACC…	AGGTTAGGTTAGGTTAGGTTAGGTTAGGTTAGGTTAGGTTAGGTTAGGTTAGGTTAGGTTAGGTTAGGTTAGGTTAGGTTAGGTTAGGTTAGGTTAGGTTAGGTTAGGTTAGGTTAGGTTAGGTTAGGTTAGGTTAGGTTAGGTTAGGTTAGGTTAGGTTAGGTTAGGTTAGGTTAGGTTAGGTTAGGTTAGGTTAGGTTAGGTTAGGTTAGGTTAGGTTAGGTTAGGTTAGGTTAGGTTAGGTTAGGTTAGGTTAGGTTAGGTTAGGTTAGGTTAGGTTAGGTTAGGTTAGGTTAGGTTAGGTTAGGTTAGGTTAGGTTAGGTTAGGTTAGGTTAGGTTAGGTTAGGTTAGGTTAGGTTAGGTTAGGTTAGGTTAGGTTAGGTTAGGTTAGGTTAGGT…	group2	5	Tdi_LRv5a_scf13	410000	420000
seq_4	AACCT	AACCTAACCTAACCTAACCTAACCTAACCTAACCTAACCTAACCTAACCTAACCTAACCTAACCTAACCTAACCTAACCTAACCTAACCTAACCTAACCTAACCTAACCTAACCTAACCTAACCTAACCTAACCTAACCTAACCTAACCTAACCTAACCTAACCTAACCTAACCTAACCTAACCTAACCTAACCTAACCTAACCTAACCTAACCTAACCTAACCTAACCTAACCTAACCTAACCTAACCTAACCTAACCTAACCTAACCTAACCTAACCTAACCTAACCTAACCTAACCTAACCTAACCTAACCTAACCTAACCTAACCTAACCTAACCTAACCTAACCTAACCTAACCTAACCTAACCTAACCTAACCTAACCTAACCTAACCTAACC…	AGGTTAGGTTAGGTTAGGTTAGGTTAGGTTAGGTTAGGTTAGGTTAGGTTAGGTTAGGTTAGGTTAGGTTAGGTTAGGTTAGGTTAGGTTAGGTTAGGTTAGGTTAGGTTAGGTTAGGTTAGGTTAGGTTAGGTTAGGTTAGGTTAGGTTAGGTTAGGTTAGGTTAGGTTAGGTTAGGTTAGGTTAGGTTAGGTTAGGTTAGGTTAGGTTAGGTTAGGTTAGGTTAGGTTAGGTTAGGTTAGGTTAGGTTAGGTTAGGTTAGGTTAGGTTAGGTTAGGTTAGGTTAGGTTAGGTTAGGTTAGGTTAGGTTAGGTTAGGTTAGGTTAGGTTAGGTTAGGTTAGGTTAGGTTAGGTTAGGTTAGGTTAGGTTAGGTTAGGTTAGGTTAGGTTAGGTTAGGT…	group2	5	Tdi_LRv5a_scf12	4913808	4914222
seq_4	AACCT	AACCTAACCTAACCTAACCTAACCTAACCTAACCTAACCTAACCTAACCTAACCTAACCTAACCTAACCTAACCTAACCTAACCTAACCTAACCTAACCTAACCTAACCTAACCTAACCTAACCTAACCTAACCTAACCTAACCTAACCTAACCTAACCTAACCTAACCTAACCTAACCTAACCTAACCTAACCTAACCTAACCTAACCTAACCTAACCTAACCTAACCTAACCTAACCTAACCTAACCTAACCTAACCTAACCTAACCTAACCTAACCTAACCTAACCTAACCTAACCTAACCTAACCTAACCTAACCTAACCTAACCTAACCTAACCTAACCTAACCTAACCTAACCTAACCTAACCTAACCTAACCTAACCTAACCTAACCTAACC…	AGGTTAGGTTAGGTTAGGTTAGGTTAGGTTAGGTTAGGTTAGGTTAGGTTAGGTTAGGTTAGGTTAGGTTAGGTTAGGTTAGGTTAGGTTAGGTTAGGTTAGGTTAGGTTAGGTTAGGTTAGGTTAGGTTAGGTTAGGTTAGGTTAGGTTAGGTTAGGTTAGGTTAGGTTAGGTTAGGTTAGGTTAGGTTAGGTTAGGTTAGGTTAGGTTAGGTTAGGTTAGGTTAGGTTAGGTTAGGTTAGGTTAGGTTAGGTTAGGTTAGGTTAGGTTAGGTTAGGTTAGGTTAGGTTAGGTTAGGTTAGGTTAGGTTAGGTTAGGTTAGGTTAGGTTAGGTTAGGTTAGGTTAGGTTAGGTTAGGTTAGGTTAGGTTAGGTTAGGTTAGGTTAGGTTAGGTTAGGT…	group2	5	Tdi_LRv5a_scf12	4788379	4788920
seq_4	AACCT	AACCTAACCTAACCTAACCTAACCTAACCTAACCTAACCTAACCTAACCTAACCTAACCTAACCTAACCTAACCTAACCTAACCTAACCTAACCTAACCTAACCTAACCTAACCTAACCTAACCTAACCTAACCTAACCTAACCTAACCTAACCTAACCTAACCTAACCTAACCTAACCTAACCTAACCTAACCTAACCTAACCTAACCTAACCTAACCTAACCTAACCTAACCTAACCTAACCTAACCTAACCTAACCTAACCTAACCTAACCTAACCTAACCTAACCTAACCTAACCTAACCTAACCTAACCTAACCTAACCTAACCTAACCTAACCTAACCTAACCTAACCTAACCTAACCTAACCTAACCTAACCTAACCTAACCTAACCTAACC…	AGGTTAGGTTAGGTTAGGTTAGGTTAGGTTAGGTTAGGTTAGGTTAGGTTAGGTTAGGTTAGGTTAGGTTAGGTTAGGTTAGGTTAGGTTAGGTTAGGTTAGGTTAGGTTAGGTTAGGTTAGGTTAGGTTAGGTTAGGTTAGGTTAGGTTAGGTTAGGTTAGGTTAGGTTAGGTTAGGTTAGGTTAGGTTAGGTTAGGTTAGGTTAGGTTAGGTTAGGTTAGGTTAGGTTAGGTTAGGTTAGGTTAGGTTAGGTTAGGTTAGGTTAGGTTAGGTTAGGTTAGGTTAGGTTAGGTTAGGTTAGGTTAGGTTAGGTTAGGTTAGGTTAGGTTAGGTTAGGTTAGGTTAGGTTAGGTTAGGTTAGGTTAGGTTAGGTTAGGTTAGGTTAGGTTAGGTTAGGT…	group2	5	Tdi_LRv5a_scf13	430000	435487
seq_4	AACCT	AACCTAACCTAACCTAACCTAACCTAACCTAACCTAACCTAACCTAACCTAACCTAACCTAACCTAACCTAACCTAACCTAACCTAACCTAACCTAACCTAACCTAACCTAACCTAACCTAACCTAACCTAACCTAACCTAACCTAACCTAACCTAACCTAACCTAACCTAACCTAACCTAACCTAACCTAACCTAACCTAACCTAACCTAACCTAACCTAACCTAACCTAACCTAACCTAACCTAACCTAACCTAACCTAACCTAACCTAACCTAACCTAACCTAACCTAACCTAACCTAACCTAACCTAACCTAACCTAACCTAACCTAACCTAACCTAACCTAACCTAACCTAACCTAACCTAACCTAACCTAACCTAACCTAACCTAACCTAACC…	AGGTTAGGTTAGGTTAGGTTAGGTTAGGTTAGGTTAGGTTAGGTTAGGTTAGGTTAGGTTAGGTTAGGTTAGGTTAGGTTAGGTTAGGTTAGGTTAGGTTAGGTTAGGTTAGGTTAGGTTAGGTTAGGTTAGGTTAGGTTAGGTTAGGTTAGGTTAGGTTAGGTTAGGTTAGGTTAGGTTAGGTTAGGTTAGGTTAGGTTAGGTTAGGTTAGGTTAGGTTAGGTTAGGTTAGGTTAGGTTAGGTTAGGTTAGGTTAGGTTAGGTTAGGTTAGGTTAGGTTAGGTTAGGTTAGGTTAGGTTAGGTTAGGTTAGGTTAGGTTAGGTTAGGTTAGGTTAGGTTAGGTTAGGTTAGGTTAGGTTAGGTTAGGTTAGGTTAGGTTAGGTTAGGTTAGGTTAGGT…	group2	5	Tdi_LRv5a_scf13	43415	43554
seq_4	AACCT	AACCTAACCTAACCTAACCTAACCTAACCTAACCTAACCTAACCTAACCTAACCTAACCTAACCTAACCTAACCTAACCTAACCTAACCTAACCTAACCTAACCTAACCTAACCTAACCTAACCTAACCTAACCTAACCTAACCTAACCTAACCTAACCTAACCTAACCTAACCTAACCTAACCTAACCTAACCTAACCTAACCTAACCTAACCTAACCTAACCTAACCTAACCTAACCTAACCTAACCTAACCTAACCTAACCTAACCTAACCTAACCTAACCTAACCTAACCTAACCTAACCTAACCTAACCTAACCTAACCTAACCTAACCTAACCTAACCTAACCTAACCTAACCTAACCTAACCTAACCTAACCTAACCTAACCTAACCTAACC…	AGGTTAGGTTAGGTTAGGTTAGGTTAGGTTAGGTTAGGTTAGGTTAGGTTAGGTTAGGTTAGGTTAGGTTAGGTTAGGTTAGGTTAGGTTAGGTTAGGTTAGGTTAGGTTAGGTTAGGTTAGGTTAGGTTAGGTTAGGTTAGGTTAGGTTAGGTTAGGTTAGGTTAGGTTAGGTTAGGTTAGGTTAGGTTAGGTTAGGTTAGGTTAGGTTAGGTTAGGTTAGGTTAGGTTAGGTTAGGTTAGGTTAGGTTAGGTTAGGTTAGGTTAGGTTAGGTTAGGTTAGGTTAGGTTAGGTTAGGTTAGGTTAGGTTAGGTTAGGTTAGGTTAGGTTAGGTTAGGTTAGGTTAGGTTAGGTTAGGTTAGGTTAGGTTAGGTTAGGTTAGGTTAGGTTAGGTTAGGT…	group2	5	Tdi_LRv5a_scf12	4818747	4819288
seq_4	AACCT	AACCTAACCTAACCTAACCTAACCTAACCTAACCTAACCTAACCTAACCTAACCTAACCTAACCTAACCTAACCTAACCTAACCTAACCTAACCTAACCTAACCTAACCTAACCTAACCTAACCTAACCTAACCTAACCTAACCTAACCTAACCTAACCTAACCTAACCTAACCTAACCTAACCTAACCTAACCTAACCTAACCTAACCTAACCTAACCTAACCTAACCTAACCTAACCTAACCTAACCTAACCTAACCTAACCTAACCTAACCTAACCTAACCTAACCTAACCTAACCTAACCTAACCTAACCTAACCTAACCTAACCTAACCTAACCTAACCTAACCTAACCTAACCTAACCTAACCTAACCTAACCTAACCTAACCTAACCTAACC…	AGGTTAGGTTAGGTTAGGTTAGGTTAGGTTAGGTTAGGTTAGGTTAGGTTAGGTTAGGTTAGGTTAGGTTAGGTTAGGTTAGGTTAGGTTAGGTTAGGTTAGGTTAGGTTAGGTTAGGTTAGGTTAGGTTAGGTTAGGTTAGGTTAGGTTAGGTTAGGTTAGGTTAGGTTAGGTTAGGTTAGGTTAGGTTAGGTTAGGTTAGGTTAGGTTAGGTTAGGTTAGGTTAGGTTAGGTTAGGTTAGGTTAGGTTAGGTTAGGTTAGGTTAGGTTAGGTTAGGTTAGGTTAGGTTAGGTTAGGTTAGGTTAGGTTAGGTTAGGTTAGGTTAGGTTAGGTTAGGTTAGGTTAGGTTAGGTTAGGTTAGGTTAGGTTAGGTTAGGTTAGGTTAGGTTAGGTTAGGT…	group2	5	Tdi_LRv5a_scf12	4916201	4916516
seq_4	AACCT	AACCTAACCTAACCTAACCTAACCTAACCTAACCTAACCTAACCTAACCTAACCTAACCTAACCTAACCTAACCTAACCTAACCTAACCTAACCTAACCTAACCTAACCTAACCTAACCTAACCTAACCTAACCTAACCTAACCTAACCTAACCTAACCTAACCTAACCTAACCTAACCTAACCTAACCTAACCTAACCTAACCTAACCTAACCTAACCTAACCTAACCTAACCTAACCTAACCTAACCTAACCTAACCTAACCTAACCTAACCTAACCTAACCTAACCTAACCTAACCTAACCTAACCTAACCTAACCTAACCTAACCTAACCTAACCTAACCTAACCTAACCTAACCTAACCTAACCTAACCTAACCTAACCTAACCTAACCTAACC…	AGGTTAGGTTAGGTTAGGTTAGGTTAGGTTAGGTTAGGTTAGGTTAGGTTAGGTTAGGTTAGGTTAGGTTAGGTTAGGTTAGGTTAGGTTAGGTTAGGTTAGGTTAGGTTAGGTTAGGTTAGGTTAGGTTAGGTTAGGTTAGGTTAGGTTAGGTTAGGTTAGGTTAGGTTAGGTTAGGTTAGGTTAGGTTAGGTTAGGTTAGGTTAGGTTAGGTTAGGTTAGGTTAGGTTAGGTTAGGTTAGGTTAGGTTAGGTTAGGTTAGGTTAGGTTAGGTTAGGTTAGGTTAGGTTAGGTTAGGTTAGGTTAGGTTAGGTTAGGTTAGGTTAGGTTAGGTTAGGTTAGGTTAGGTTAGGTTAGGTTAGGTTAGGTTAGGTTAGGTTAGGTTAGGTTAGGTTAGGT…	group2	5	Tdi_LRv5a_scf12	4917119	4917455
seq_4	AACCT	AACCTAACCTAACCTAACCTAACCTAACCTAACCTAACCTAACCTAACCTAACCTAACCTAACCTAACCTAACCTAACCTAACCTAACCTAACCTAACCTAACCTAACCTAACCTAACCTAACCTAACCTAACCTAACCTAACCTAACCTAACCTAACCTAACCTAACCTAACCTAACCTAACCTAACCTAACCTAACCTAACCTAACCTAACCTAACCTAACCTAACCTAACCTAACCTAACCTAACCTAACCTAACCTAACCTAACCTAACCTAACCTAACCTAACCTAACCTAACCTAACCTAACCTAACCTAACCTAACCTAACCTAACCTAACCTAACCTAACCTAACCTAACCTAACCTAACCTAACCTAACCTAACCTAACCTAACCTAACC…	AGGTTAGGTTAGGTTAGGTTAGGTTAGGTTAGGTTAGGTTAGGTTAGGTTAGGTTAGGTTAGGTTAGGTTAGGTTAGGTTAGGTTAGGTTAGGTTAGGTTAGGTTAGGTTAGGTTAGGTTAGGTTAGGTTAGGTTAGGTTAGGTTAGGTTAGGTTAGGTTAGGTTAGGTTAGGTTAGGTTAGGTTAGGTTAGGTTAGGTTAGGTTAGGTTAGGTTAGGTTAGGTTAGGTTAGGTTAGGTTAGGTTAGGTTAGGTTAGGTTAGGTTAGGTTAGGTTAGGTTAGGTTAGGTTAGGTTAGGTTAGGTTAGGTTAGGTTAGGTTAGGTTAGGTTAGGTTAGGTTAGGTTAGGTTAGGTTAGGTTAGGTTAGGTTAGGTTAGGTTAGGTTAGGTTAGGTTAGGT…	group2	5	Tdi_LRv5a_scf13	439663	439910
seq_4	AACCT	AACCTAACCTAACCTAACCTAACCTAACCTAACCTAACCTAACCTAACCTAACCTAACCTAACCTAACCTAACCTAACCTAACCTAACCTAACCTAACCTAACCTAACCTAACCTAACCTAACCTAACCTAACCTAACCTAACCTAACCTAACCTAACCTAACCTAACCTAACCTAACCTAACCTAACCTAACCTAACCTAACCTAACCTAACCTAACCTAACCTAACCTAACCTAACCTAACCTAACCTAACCTAACCTAACCTAACCTAACCTAACCTAACCTAACCTAACCTAACCTAACCTAACCTAACCTAACCTAACCTAACCTAACCTAACCTAACCTAACCTAACCTAACCTAACCTAACCTAACCTAACCTAACCTAACCTAACCTAACC…	AGGTTAGGTTAGGTTAGGTTAGGTTAGGTTAGGTTAGGTTAGGTTAGGTTAGGTTAGGTTAGGTTAGGTTAGGTTAGGTTAGGTTAGGTTAGGTTAGGTTAGGTTAGGTTAGGTTAGGTTAGGTTAGGTTAGGTTAGGTTAGGTTAGGTTAGGTTAGGTTAGGTTAGGTTAGGTTAGGTTAGGTTAGGTTAGGTTAGGTTAGGTTAGGTTAGGTTAGGTTAGGTTAGGTTAGGTTAGGTTAGGTTAGGTTAGGTTAGGTTAGGTTAGGTTAGGTTAGGTTAGGTTAGGTTAGGTTAGGTTAGGTTAGGTTAGGTTAGGTTAGGTTAGGTTAGGTTAGGTTAGGTTAGGTTAGGTTAGGTTAGGTTAGGTTAGGTTAGGTTAGGTTAGGTTAGGTTAGGT…	group2	5	Tdi_LRv5a_scf12	4918435	4918639
seq_4	AACCT	AACCTAACCTAACCTAACCTAACCTAACCTAACCTAACCTAACCTAACCTAACCTAACCTAACCTAACCTAACCTAACCTAACCTAACCTAACCTAACCTAACCTAACCTAACCTAACCTAACCTAACCTAACCTAACCTAACCTAACCTAACCTAACCTAACCTAACCTAACCTAACCTAACCTAACCTAACCTAACCTAACCTAACCTAACCTAACCTAACCTAACCTAACCTAACCTAACCTAACCTAACCTAACCTAACCTAACCTAACCTAACCTAACCTAACCTAACCTAACCTAACCTAACCTAACCTAACCTAACCTAACCTAACCTAACCTAACCTAACCTAACCTAACCTAACCTAACCTAACCTAACCTAACCTAACCTAACCTAACC…	AGGTTAGGTTAGGTTAGGTTAGGTTAGGTTAGGTTAGGTTAGGTTAGGTTAGGTTAGGTTAGGTTAGGTTAGGTTAGGTTAGGTTAGGTTAGGTTAGGTTAGGTTAGGTTAGGTTAGGTTAGGTTAGGTTAGGTTAGGTTAGGTTAGGTTAGGTTAGGTTAGGTTAGGTTAGGTTAGGTTAGGTTAGGTTAGGTTAGGTTAGGTTAGGTTAGGTTAGGTTAGGTTAGGTTAGGTTAGGTTAGGTTAGGTTAGGTTAGGTTAGGTTAGGTTAGGTTAGGTTAGGTTAGGTTAGGTTAGGTTAGGTTAGGTTAGGTTAGGTTAGGTTAGGTTAGGTTAGGTTAGGTTAGGTTAGGTTAGGTTAGGTTAGGTTAGGTTAGGTTAGGTTAGGTTAGGTTAGGT…	group2	5	Tdi_LRv5a_scf13	442542	443911
seq_4	AACCT	AACCTAACCTAACCTAACCTAACCTAACCTAACCTAACCTAACCTAACCTAACCTAACCTAACCTAACCTAACCTAACCTAACCTAACCTAACCTAACCTAACCTAACCTAACCTAACCTAACCTAACCTAACCTAACCTAACCTAACCTAACCTAACCTAACCTAACCTAACCTAACCTAACCTAACCTAACCTAACCTAACCTAACCTAACCTAACCTAACCTAACCTAACCTAACCTAACCTAACCTAACCTAACCTAACCTAACCTAACCTAACCTAACCTAACCTAACCTAACCTAACCTAACCTAACCTAACCTAACCTAACCTAACCTAACCTAACCTAACCTAACCTAACCTAACCTAACCTAACCTAACCTAACCTAACCTAACCTAACC…	AGGTTAGGTTAGGTTAGGTTAGGTTAGGTTAGGTTAGGTTAGGTTAGGTTAGGTTAGGTTAGGTTAGGTTAGGTTAGGTTAGGTTAGGTTAGGTTAGGTTAGGTTAGGTTAGGTTAGGTTAGGTTAGGTTAGGTTAGGTTAGGTTAGGTTAGGTTAGGTTAGGTTAGGTTAGGTTAGGTTAGGTTAGGTTAGGTTAGGTTAGGTTAGGTTAGGTTAGGTTAGGTTAGGTTAGGTTAGGTTAGGTTAGGTTAGGTTAGGTTAGGTTAGGTTAGGTTAGGTTAGGTTAGGTTAGGTTAGGTTAGGTTAGGTTAGGTTAGGTTAGGTTAGGTTAGGTTAGGTTAGGTTAGGTTAGGTTAGGTTAGGTTAGGTTAGGTTAGGTTAGGTTAGGTTAGGTTAGGT…	group2	5	Tdi_LRv5a_scf74	27376	27423
seq_4	AACCT	AACCTAACCTAACCTAACCTAACCTAACCTAACCTAACCTAACCTAACCTAACCTAACCTAACCTAACCTAACCTAACCTAACCTAACCTAACCTAACCTAACCTAACCTAACCTAACCTAACCTAACCTAACCTAACCTAACCTAACCTAACCTAACCTAACCTAACCTAACCTAACCTAACCTAACCTAACCTAACCTAACCTAACCTAACCTAACCTAACCTAACCTAACCTAACCTAACCTAACCTAACCTAACCTAACCTAACCTAACCTAACCTAACCTAACCTAACCTAACCTAACCTAACCTAACCTAACCTAACCTAACCTAACCTAACCTAACCTAACCTAACCTAACCTAACCTAACCTAACCTAACCTAACCTAACCTAACCTAACC…	AGGTTAGGTTAGGTTAGGTTAGGTTAGGTTAGGTTAGGTTAGGTTAGGTTAGGTTAGGTTAGGTTAGGTTAGGTTAGGTTAGGTTAGGTTAGGTTAGGTTAGGTTAGGTTAGGTTAGGTTAGGTTAGGTTAGGTTAGGTTAGGTTAGGTTAGGTTAGGTTAGGTTAGGTTAGGTTAGGTTAGGTTAGGTTAGGTTAGGTTAGGTTAGGTTAGGTTAGGTTAGGTTAGGTTAGGTTAGGTTAGGTTAGGTTAGGTTAGGTTAGGTTAGGTTAGGTTAGGTTAGGTTAGGTTAGGTTAGGTTAGGTTAGGTTAGGTTAGGTTAGGTTAGGTTAGGTTAGGTTAGGTTAGGTTAGGTTAGGTTAGGTTAGGTTAGGTTAGGTTAGGTTAGGTTAGGTTAGGT…	group2	5	Tdi_LRv5a_scf13	444895	445425
seq_4	AACCT	AACCTAACCTAACCTAACCTAACCTAACCTAACCTAACCTAACCTAACCTAACCTAACCTAACCTAACCTAACCTAACCTAACCTAACCTAACCTAACCTAACCTAACCTAACCTAACCTAACCTAACCTAACCTAACCTAACCTAACCTAACCTAACCTAACCTAACCTAACCTAACCTAACCTAACCTAACCTAACCTAACCTAACCTAACCTAACCTAACCTAACCTAACCTAACCTAACCTAACCTAACCTAACCTAACCTAACCTAACCTAACCTAACCTAACCTAACCTAACCTAACCTAACCTAACCTAACCTAACCTAACCTAACCTAACCTAACCTAACCTAACCTAACCTAACCTAACCTAACCTAACCTAACCTAACCTAACCTAACC…	AGGTTAGGTTAGGTTAGGTTAGGTTAGGTTAGGTTAGGTTAGGTTAGGTTAGGTTAGGTTAGGTTAGGTTAGGTTAGGTTAGGTTAGGTTAGGTTAGGTTAGGTTAGGTTAGGTTAGGTTAGGTTAGGTTAGGTTAGGTTAGGTTAGGTTAGGTTAGGTTAGGTTAGGTTAGGTTAGGTTAGGTTAGGTTAGGTTAGGTTAGGTTAGGTTAGGTTAGGTTAGGTTAGGTTAGGTTAGGTTAGGTTAGGTTAGGTTAGGTTAGGTTAGGTTAGGTTAGGTTAGGTTAGGTTAGGTTAGGTTAGGTTAGGTTAGGTTAGGTTAGGTTAGGTTAGGTTAGGTTAGGTTAGGTTAGGTTAGGTTAGGTTAGGTTAGGTTAGGTTAGGTTAGGTTAGGTTAGGT…	group2	5	Tdi_LRv5a_scf4	22907607	22908805
seq_4	AACCT	AACCTAACCTAACCTAACCTAACCTAACCTAACCTAACCTAACCTAACCTAACCTAACCTAACCTAACCTAACCTAACCTAACCTAACCTAACCTAACCTAACCTAACCTAACCTAACCTAACCTAACCTAACCTAACCTAACCTAACCTAACCTAACCTAACCTAACCTAACCTAACCTAACCTAACCTAACCTAACCTAACCTAACCTAACCTAACCTAACCTAACCTAACCTAACCTAACCTAACCTAACCTAACCTAACCTAACCTAACCTAACCTAACCTAACCTAACCTAACCTAACCTAACCTAACCTAACCTAACCTAACCTAACCTAACCTAACCTAACCTAACCTAACCTAACCTAACCTAACCTAACCTAACCTAACCTAACCTAACC…	AGGTTAGGTTAGGTTAGGTTAGGTTAGGTTAGGTTAGGTTAGGTTAGGTTAGGTTAGGTTAGGTTAGGTTAGGTTAGGTTAGGTTAGGTTAGGTTAGGTTAGGTTAGGTTAGGTTAGGTTAGGTTAGGTTAGGTTAGGTTAGGTTAGGTTAGGTTAGGTTAGGTTAGGTTAGGTTAGGTTAGGTTAGGTTAGGTTAGGTTAGGTTAGGTTAGGTTAGGTTAGGTTAGGTTAGGTTAGGTTAGGTTAGGTTAGGTTAGGTTAGGTTAGGTTAGGTTAGGTTAGGTTAGGTTAGGTTAGGTTAGGTTAGGTTAGGTTAGGTTAGGTTAGGTTAGGTTAGGTTAGGTTAGGTTAGGTTAGGTTAGGTTAGGTTAGGTTAGGTTAGGTTAGGTTAGGTTAGGT…	group2	5	Tdi_LRv5a_scf13	100000	100244
seq_4	AACCT	AACCTAACCTAACCTAACCTAACCTAACCTAACCTAACCTAACCTAACCTAACCTAACCTAACCTAACCTAACCTAACCTAACCTAACCTAACCTAACCTAACCTAACCTAACCTAACCTAACCTAACCTAACCTAACCTAACCTAACCTAACCTAACCTAACCTAACCTAACCTAACCTAACCTAACCTAACCTAACCTAACCTAACCTAACCTAACCTAACCTAACCTAACCTAACCTAACCTAACCTAACCTAACCTAACCTAACCTAACCTAACCTAACCTAACCTAACCTAACCTAACCTAACCTAACCTAACCTAACCTAACCTAACCTAACCTAACCTAACCTAACCTAACCTAACCTAACCTAACCTAACCTAACCTAACCTAACCTAACC…	AGGTTAGGTTAGGTTAGGTTAGGTTAGGTTAGGTTAGGTTAGGTTAGGTTAGGTTAGGTTAGGTTAGGTTAGGTTAGGTTAGGTTAGGTTAGGTTAGGTTAGGTTAGGTTAGGTTAGGTTAGGTTAGGTTAGGTTAGGTTAGGTTAGGTTAGGTTAGGTTAGGTTAGGTTAGGTTAGGTTAGGTTAGGTTAGGTTAGGTTAGGTTAGGTTAGGTTAGGTTAGGTTAGGTTAGGTTAGGTTAGGTTAGGTTAGGTTAGGTTAGGTTAGGTTAGGTTAGGTTAGGTTAGGTTAGGTTAGGTTAGGTTAGGTTAGGTTAGGTTAGGTTAGGTTAGGTTAGGTTAGGTTAGGTTAGGTTAGGTTAGGTTAGGTTAGGTTAGGTTAGGTTAGGTTAGGTTAGGT…	group2	5	Tdi_LRv5a_scf13	188214	188907
seq_4	AACCT	AACCTAACCTAACCTAACCTAACCTAACCTAACCTAACCTAACCTAACCTAACCTAACCTAACCTAACCTAACCTAACCTAACCTAACCTAACCTAACCTAACCTAACCTAACCTAACCTAACCTAACCTAACCTAACCTAACCTAACCTAACCTAACCTAACCTAACCTAACCTAACCTAACCTAACCTAACCTAACCTAACCTAACCTAACCTAACCTAACCTAACCTAACCTAACCTAACCTAACCTAACCTAACCTAACCTAACCTAACCTAACCTAACCTAACCTAACCTAACCTAACCTAACCTAACCTAACCTAACCTAACCTAACCTAACCTAACCTAACCTAACCTAACCTAACCTAACCTAACCTAACCTAACCTAACCTAACCTAACC…	AGGTTAGGTTAGGTTAGGTTAGGTTAGGTTAGGTTAGGTTAGGTTAGGTTAGGTTAGGTTAGGTTAGGTTAGGTTAGGTTAGGTTAGGTTAGGTTAGGTTAGGTTAGGTTAGGTTAGGTTAGGTTAGGTTAGGTTAGGTTAGGTTAGGTTAGGTTAGGTTAGGTTAGGTTAGGTTAGGTTAGGTTAGGTTAGGTTAGGTTAGGTTAGGTTAGGTTAGGTTAGGTTAGGTTAGGTTAGGTTAGGTTAGGTTAGGTTAGGTTAGGTTAGGTTAGGTTAGGTTAGGTTAGGTTAGGTTAGGTTAGGTTAGGTTAGGTTAGGTTAGGTTAGGTTAGGTTAGGTTAGGTTAGGTTAGGTTAGGTTAGGTTAGGTTAGGTTAGGTTAGGTTAGGTTAGGTTAGGT…	group2	5	Tdi_LRv5a_scf13	101226	101493
seq_4	AACCT	AACCTAACCTAACCTAACCTAACCTAACCTAACCTAACCTAACCTAACCTAACCTAACCTAACCTAACCTAACCTAACCTAACCTAACCTAACCTAACCTAACCTAACCTAACCTAACCTAACCTAACCTAACCTAACCTAACCTAACCTAACCTAACCTAACCTAACCTAACCTAACCTAACCTAACCTAACCTAACCTAACCTAACCTAACCTAACCTAACCTAACCTAACCTAACCTAACCTAACCTAACCTAACCTAACCTAACCTAACCTAACCTAACCTAACCTAACCTAACCTAACCTAACCTAACCTAACCTAACCTAACCTAACCTAACCTAACCTAACCTAACCTAACCTAACCTAACCTAACCTAACCTAACCTAACCTAACCTAACC…	AGGTTAGGTTAGGTTAGGTTAGGTTAGGTTAGGTTAGGTTAGGTTAGGTTAGGTTAGGTTAGGTTAGGTTAGGTTAGGTTAGGTTAGGTTAGGTTAGGTTAGGTTAGGTTAGGTTAGGTTAGGTTAGGTTAGGTTAGGTTAGGTTAGGTTAGGTTAGGTTAGGTTAGGTTAGGTTAGGTTAGGTTAGGTTAGGTTAGGTTAGGTTAGGTTAGGTTAGGTTAGGTTAGGTTAGGTTAGGTTAGGTTAGGTTAGGTTAGGTTAGGTTAGGTTAGGTTAGGTTAGGTTAGGTTAGGTTAGGTTAGGTTAGGTTAGGTTAGGTTAGGTTAGGTTAGGTTAGGTTAGGTTAGGTTAGGTTAGGTTAGGTTAGGTTAGGTTAGGTTAGGTTAGGTTAGGTTAGGT…	group2	5	Tdi_LRv5a_scf325	3932	4017
seq_4	AACCT	AACCTAACCTAACCTAACCTAACCTAACCTAACCTAACCTAACCTAACCTAACCTAACCTAACCTAACCTAACCTAACCTAACCTAACCTAACCTAACCTAACCTAACCTAACCTAACCTAACCTAACCTAACCTAACCTAACCTAACCTAACCTAACCTAACCTAACCTAACCTAACCTAACCTAACCTAACCTAACCTAACCTAACCTAACCTAACCTAACCTAACCTAACCTAACCTAACCTAACCTAACCTAACCTAACCTAACCTAACCTAACCTAACCTAACCTAACCTAACCTAACCTAACCTAACCTAACCTAACCTAACCTAACCTAACCTAACCTAACCTAACCTAACCTAACCTAACCTAACCTAACCTAACCTAACCTAACCTAACC…	AGGTTAGGTTAGGTTAGGTTAGGTTAGGTTAGGTTAGGTTAGGTTAGGTTAGGTTAGGTTAGGTTAGGTTAGGTTAGGTTAGGTTAGGTTAGGTTAGGTTAGGTTAGGTTAGGTTAGGTTAGGTTAGGTTAGGTTAGGTTAGGTTAGGTTAGGTTAGGTTAGGTTAGGTTAGGTTAGGTTAGGTTAGGTTAGGTTAGGTTAGGTTAGGTTAGGTTAGGTTAGGTTAGGTTAGGTTAGGTTAGGTTAGGTTAGGTTAGGTTAGGTTAGGTTAGGTTAGGTTAGGTTAGGTTAGGTTAGGTTAGGTTAGGTTAGGTTAGGTTAGGTTAGGTTAGGTTAGGTTAGGTTAGGTTAGGTTAGGTTAGGTTAGGTTAGGTTAGGTTAGGTTAGGTTAGGTTAGGT…	group2	5	Tdi_LRv5a_scf13	469124	470000
seq_4	AACCT	AACCTAACCTAACCTAACCTAACCTAACCTAACCTAACCTAACCTAACCTAACCTAACCTAACCTAACCTAACCTAACCTAACCTAACCTAACCTAACCTAACCTAACCTAACCTAACCTAACCTAACCTAACCTAACCTAACCTAACCTAACCTAACCTAACCTAACCTAACCTAACCTAACCTAACCTAACCTAACCTAACCTAACCTAACCTAACCTAACCTAACCTAACCTAACCTAACCTAACCTAACCTAACCTAACCTAACCTAACCTAACCTAACCTAACCTAACCTAACCTAACCTAACCTAACCTAACCTAACCTAACCTAACCTAACCTAACCTAACCTAACCTAACCTAACCTAACCTAACCTAACCTAACCTAACCTAACCTAACC…	AGGTTAGGTTAGGTTAGGTTAGGTTAGGTTAGGTTAGGTTAGGTTAGGTTAGGTTAGGTTAGGTTAGGTTAGGTTAGGTTAGGTTAGGTTAGGTTAGGTTAGGTTAGGTTAGGTTAGGTTAGGTTAGGTTAGGTTAGGTTAGGTTAGGTTAGGTTAGGTTAGGTTAGGTTAGGTTAGGTTAGGTTAGGTTAGGTTAGGTTAGGTTAGGTTAGGTTAGGTTAGGTTAGGTTAGGTTAGGTTAGGTTAGGTTAGGTTAGGTTAGGTTAGGTTAGGTTAGGTTAGGTTAGGTTAGGTTAGGTTAGGTTAGGTTAGGTTAGGTTAGGTTAGGTTAGGTTAGGTTAGGTTAGGTTAGGTTAGGTTAGGTTAGGTTAGGTTAGGTTAGGTTAGGTTAGGTTAGGT…	group2	5	Tdi_LRv5a_scf13	470000	480000
seq_4	AACCT	AACCTAACCTAACCTAACCTAACCTAACCTAACCTAACCTAACCTAACCTAACCTAACCTAACCTAACCTAACCTAACCTAACCTAACCTAACCTAACCTAACCTAACCTAACCTAACCTAACCTAACCTAACCTAACCTAACCTAACCTAACCTAACCTAACCTAACCTAACCTAACCTAACCTAACCTAACCTAACCTAACCTAACCTAACCTAACCTAACCTAACCTAACCTAACCTAACCTAACCTAACCTAACCTAACCTAACCTAACCTAACCTAACCTAACCTAACCTAACCTAACCTAACCTAACCTAACCTAACCTAACCTAACCTAACCTAACCTAACCTAACCTAACCTAACCTAACCTAACCTAACCTAACCTAACCTAACCTAACC…	AGGTTAGGTTAGGTTAGGTTAGGTTAGGTTAGGTTAGGTTAGGTTAGGTTAGGTTAGGTTAGGTTAGGTTAGGTTAGGTTAGGTTAGGTTAGGTTAGGTTAGGTTAGGTTAGGTTAGGTTAGGTTAGGTTAGGTTAGGTTAGGTTAGGTTAGGTTAGGTTAGGTTAGGTTAGGTTAGGTTAGGTTAGGTTAGGTTAGGTTAGGTTAGGTTAGGTTAGGTTAGGTTAGGTTAGGTTAGGTTAGGTTAGGTTAGGTTAGGTTAGGTTAGGTTAGGTTAGGTTAGGTTAGGTTAGGTTAGGTTAGGTTAGGTTAGGTTAGGTTAGGTTAGGTTAGGTTAGGTTAGGTTAGGTTAGGTTAGGTTAGGTTAGGTTAGGTTAGGTTAGGTTAGGTTAGGTTAGGT…	group2	5	Tdi_LRv5a_scf13	640208	640275
seq_4	AACCT	AACCTAACCTAACCTAACCTAACCTAACCTAACCTAACCTAACCTAACCTAACCTAACCTAACCTAACCTAACCTAACCTAACCTAACCTAACCTAACCTAACCTAACCTAACCTAACCTAACCTAACCTAACCTAACCTAACCTAACCTAACCTAACCTAACCTAACCTAACCTAACCTAACCTAACCTAACCTAACCTAACCTAACCTAACCTAACCTAACCTAACCTAACCTAACCTAACCTAACCTAACCTAACCTAACCTAACCTAACCTAACCTAACCTAACCTAACCTAACCTAACCTAACCTAACCTAACCTAACCTAACCTAACCTAACCTAACCTAACCTAACCTAACCTAACCTAACCTAACCTAACCTAACCTAACCTAACCTAACC…	AGGTTAGGTTAGGTTAGGTTAGGTTAGGTTAGGTTAGGTTAGGTTAGGTTAGGTTAGGTTAGGTTAGGTTAGGTTAGGTTAGGTTAGGTTAGGTTAGGTTAGGTTAGGTTAGGTTAGGTTAGGTTAGGTTAGGTTAGGTTAGGTTAGGTTAGGTTAGGTTAGGTTAGGTTAGGTTAGGTTAGGTTAGGTTAGGTTAGGTTAGGTTAGGTTAGGTTAGGTTAGGTTAGGTTAGGTTAGGTTAGGTTAGGTTAGGTTAGGTTAGGTTAGGTTAGGTTAGGTTAGGTTAGGTTAGGTTAGGTTAGGTTAGGTTAGGTTAGGTTAGGTTAGGTTAGGTTAGGTTAGGTTAGGTTAGGTTAGGTTAGGTTAGGTTAGGTTAGGTTAGGTTAGGTTAGGTTAGGT…	group2	5	Tdi_LRv5a_scf13	480000	483120
seq_4	AACCT	AACCTAACCTAACCTAACCTAACCTAACCTAACCTAACCTAACCTAACCTAACCTAACCTAACCTAACCTAACCTAACCTAACCTAACCTAACCTAACCTAACCTAACCTAACCTAACCTAACCTAACCTAACCTAACCTAACCTAACCTAACCTAACCTAACCTAACCTAACCTAACCTAACCTAACCTAACCTAACCTAACCTAACCTAACCTAACCTAACCTAACCTAACCTAACCTAACCTAACCTAACCTAACCTAACCTAACCTAACCTAACCTAACCTAACCTAACCTAACCTAACCTAACCTAACCTAACCTAACCTAACCTAACCTAACCTAACCTAACCTAACCTAACCTAACCTAACCTAACCTAACCTAACCTAACCTAACCTAACC…	AGGTTAGGTTAGGTTAGGTTAGGTTAGGTTAGGTTAGGTTAGGTTAGGTTAGGTTAGGTTAGGTTAGGTTAGGTTAGGTTAGGTTAGGTTAGGTTAGGTTAGGTTAGGTTAGGTTAGGTTAGGTTAGGTTAGGTTAGGTTAGGTTAGGTTAGGTTAGGTTAGGTTAGGTTAGGTTAGGTTAGGTTAGGTTAGGTTAGGTTAGGTTAGGTTAGGTTAGGTTAGGTTAGGTTAGGTTAGGTTAGGTTAGGTTAGGTTAGGTTAGGTTAGGTTAGGTTAGGTTAGGTTAGGTTAGGTTAGGTTAGGTTAGGTTAGGTTAGGTTAGGTTAGGTTAGGTTAGGTTAGGTTAGGTTAGGTTAGGTTAGGTTAGGTTAGGTTAGGTTAGGTTAGGTTAGGTTAGGT…	group2	5	Tdi_LRv5a_scf13	102617	102688
seq_4	AACCT	AACCTAACCTAACCTAACCTAACCTAACCTAACCTAACCTAACCTAACCTAACCTAACCTAACCTAACCTAACCTAACCTAACCTAACCTAACCTAACCTAACCTAACCTAACCTAACCTAACCTAACCTAACCTAACCTAACCTAACCTAACCTAACCTAACCTAACCTAACCTAACCTAACCTAACCTAACCTAACCTAACCTAACCTAACCTAACCTAACCTAACCTAACCTAACCTAACCTAACCTAACCTAACCTAACCTAACCTAACCTAACCTAACCTAACCTAACCTAACCTAACCTAACCTAACCTAACCTAACCTAACCTAACCTAACCTAACCTAACCTAACCTAACCTAACCTAACCTAACCTAACCTAACCTAACCTAACCTAACC…	AGGTTAGGTTAGGTTAGGTTAGGTTAGGTTAGGTTAGGTTAGGTTAGGTTAGGTTAGGTTAGGTTAGGTTAGGTTAGGTTAGGTTAGGTTAGGTTAGGTTAGGTTAGGTTAGGTTAGGTTAGGTTAGGTTAGGTTAGGTTAGGTTAGGTTAGGTTAGGTTAGGTTAGGTTAGGTTAGGTTAGGTTAGGTTAGGTTAGGTTAGGTTAGGTTAGGTTAGGTTAGGTTAGGTTAGGTTAGGTTAGGTTAGGTTAGGTTAGGTTAGGTTAGGTTAGGTTAGGTTAGGTTAGGTTAGGTTAGGTTAGGTTAGGTTAGGTTAGGTTAGGTTAGGTTAGGTTAGGTTAGGTTAGGTTAGGTTAGGTTAGGTTAGGTTAGGTTAGGTTAGGTTAGGTTAGGTTAGGT…	group2	5	Tdi_LRv5a_scf91	33651	33712
seq_4	AACCT	AACCTAACCTAACCTAACCTAACCTAACCTAACCTAACCTAACCTAACCTAACCTAACCTAACCTAACCTAACCTAACCTAACCTAACCTAACCTAACCTAACCTAACCTAACCTAACCTAACCTAACCTAACCTAACCTAACCTAACCTAACCTAACCTAACCTAACCTAACCTAACCTAACCTAACCTAACCTAACCTAACCTAACCTAACCTAACCTAACCTAACCTAACCTAACCTAACCTAACCTAACCTAACCTAACCTAACCTAACCTAACCTAACCTAACCTAACCTAACCTAACCTAACCTAACCTAACCTAACCTAACCTAACCTAACCTAACCTAACCTAACCTAACCTAACCTAACCTAACCTAACCTAACCTAACCTAACCTAACC…	AGGTTAGGTTAGGTTAGGTTAGGTTAGGTTAGGTTAGGTTAGGTTAGGTTAGGTTAGGTTAGGTTAGGTTAGGTTAGGTTAGGTTAGGTTAGGTTAGGTTAGGTTAGGTTAGGTTAGGTTAGGTTAGGTTAGGTTAGGTTAGGTTAGGTTAGGTTAGGTTAGGTTAGGTTAGGTTAGGTTAGGTTAGGTTAGGTTAGGTTAGGTTAGGTTAGGTTAGGTTAGGTTAGGTTAGGTTAGGTTAGGTTAGGTTAGGTTAGGTTAGGTTAGGTTAGGTTAGGTTAGGTTAGGTTAGGTTAGGTTAGGTTAGGTTAGGTTAGGTTAGGTTAGGTTAGGTTAGGTTAGGTTAGGTTAGGTTAGGTTAGGTTAGGTTAGGTTAGGTTAGGTTAGGTTAGGTTAGGT…	group2	5	Tdi_LRv5a_scf4	22813102	22820000
seq_4	AACCT	AACCTAACCTAACCTAACCTAACCTAACCTAACCTAACCTAACCTAACCTAACCTAACCTAACCTAACCTAACCTAACCTAACCTAACCTAACCTAACCTAACCTAACCTAACCTAACCTAACCTAACCTAACCTAACCTAACCTAACCTAACCTAACCTAACCTAACCTAACCTAACCTAACCTAACCTAACCTAACCTAACCTAACCTAACCTAACCTAACCTAACCTAACCTAACCTAACCTAACCTAACCTAACCTAACCTAACCTAACCTAACCTAACCTAACCTAACCTAACCTAACCTAACCTAACCTAACCTAACCTAACCTAACCTAACCTAACCTAACCTAACCTAACCTAACCTAACCTAACCTAACCTAACCTAACCTAACCTAACC…	AGGTTAGGTTAGGTTAGGTTAGGTTAGGTTAGGTTAGGTTAGGTTAGGTTAGGTTAGGTTAGGTTAGGTTAGGTTAGGTTAGGTTAGGTTAGGTTAGGTTAGGTTAGGTTAGGTTAGGTTAGGTTAGGTTAGGTTAGGTTAGGTTAGGTTAGGTTAGGTTAGGTTAGGTTAGGTTAGGTTAGGTTAGGTTAGGTTAGGTTAGGTTAGGTTAGGTTAGGTTAGGTTAGGTTAGGTTAGGTTAGGTTAGGTTAGGTTAGGTTAGGTTAGGTTAGGTTAGGTTAGGTTAGGTTAGGTTAGGTTAGGTTAGGTTAGGTTAGGTTAGGTTAGGTTAGGTTAGGTTAGGTTAGGTTAGGTTAGGTTAGGTTAGGTTAGGTTAGGTTAGGTTAGGTTAGGTTAGGT…	group2	5	Tdi_LRv5a_scf12	4906475	4906570
seq_4	AACCT	AACCTAACCTAACCTAACCTAACCTAACCTAACCTAACCTAACCTAACCTAACCTAACCTAACCTAACCTAACCTAACCTAACCTAACCTAACCTAACCTAACCTAACCTAACCTAACCTAACCTAACCTAACCTAACCTAACCTAACCTAACCTAACCTAACCTAACCTAACCTAACCTAACCTAACCTAACCTAACCTAACCTAACCTAACCTAACCTAACCTAACCTAACCTAACCTAACCTAACCTAACCTAACCTAACCTAACCTAACCTAACCTAACCTAACCTAACCTAACCTAACCTAACCTAACCTAACCTAACCTAACCTAACCTAACCTAACCTAACCTAACCTAACCTAACCTAACCTAACCTAACCTAACCTAACCTAACCTAACC…	AGGTTAGGTTAGGTTAGGTTAGGTTAGGTTAGGTTAGGTTAGGTTAGGTTAGGTTAGGTTAGGTTAGGTTAGGTTAGGTTAGGTTAGGTTAGGTTAGGTTAGGTTAGGTTAGGTTAGGTTAGGTTAGGTTAGGTTAGGTTAGGTTAGGTTAGGTTAGGTTAGGTTAGGTTAGGTTAGGTTAGGTTAGGTTAGGTTAGGTTAGGTTAGGTTAGGTTAGGTTAGGTTAGGTTAGGTTAGGTTAGGTTAGGTTAGGTTAGGTTAGGTTAGGTTAGGTTAGGTTAGGTTAGGTTAGGTTAGGTTAGGTTAGGTTAGGTTAGGTTAGGTTAGGTTAGGTTAGGTTAGGTTAGGTTAGGTTAGGTTAGGTTAGGTTAGGTTAGGTTAGGTTAGGTTAGGTTAGGT…	group2	5	Tdi_LRv5a_scf13	490026	490568
seq_4	AACCT	AACCTAACCTAACCTAACCTAACCTAACCTAACCTAACCTAACCTAACCTAACCTAACCTAACCTAACCTAACCTAACCTAACCTAACCTAACCTAACCTAACCTAACCTAACCTAACCTAACCTAACCTAACCTAACCTAACCTAACCTAACCTAACCTAACCTAACCTAACCTAACCTAACCTAACCTAACCTAACCTAACCTAACCTAACCTAACCTAACCTAACCTAACCTAACCTAACCTAACCTAACCTAACCTAACCTAACCTAACCTAACCTAACCTAACCTAACCTAACCTAACCTAACCTAACCTAACCTAACCTAACCTAACCTAACCTAACCTAACCTAACCTAACCTAACCTAACCTAACCTAACCTAACCTAACCTAACCTAACC…	AGGTTAGGTTAGGTTAGGTTAGGTTAGGTTAGGTTAGGTTAGGTTAGGTTAGGTTAGGTTAGGTTAGGTTAGGTTAGGTTAGGTTAGGTTAGGTTAGGTTAGGTTAGGTTAGGTTAGGTTAGGTTAGGTTAGGTTAGGTTAGGTTAGGTTAGGTTAGGTTAGGTTAGGTTAGGTTAGGTTAGGTTAGGTTAGGTTAGGTTAGGTTAGGTTAGGTTAGGTTAGGTTAGGTTAGGTTAGGTTAGGTTAGGTTAGGTTAGGTTAGGTTAGGTTAGGTTAGGTTAGGTTAGGTTAGGTTAGGTTAGGTTAGGTTAGGTTAGGTTAGGTTAGGTTAGGTTAGGTTAGGTTAGGTTAGGTTAGGTTAGGTTAGGTTAGGTTAGGTTAGGTTAGGTTAGGTTAGGT…	group2	5	Tdi_LRv5a_scf13	105166	105236
seq_4	AACCT	AACCTAACCTAACCTAACCTAACCTAACCTAACCTAACCTAACCTAACCTAACCTAACCTAACCTAACCTAACCTAACCTAACCTAACCTAACCTAACCTAACCTAACCTAACCTAACCTAACCTAACCTAACCTAACCTAACCTAACCTAACCTAACCTAACCTAACCTAACCTAACCTAACCTAACCTAACCTAACCTAACCTAACCTAACCTAACCTAACCTAACCTAACCTAACCTAACCTAACCTAACCTAACCTAACCTAACCTAACCTAACCTAACCTAACCTAACCTAACCTAACCTAACCTAACCTAACCTAACCTAACCTAACCTAACCTAACCTAACCTAACCTAACCTAACCTAACCTAACCTAACCTAACCTAACCTAACCTAACC…	AGGTTAGGTTAGGTTAGGTTAGGTTAGGTTAGGTTAGGTTAGGTTAGGTTAGGTTAGGTTAGGTTAGGTTAGGTTAGGTTAGGTTAGGTTAGGTTAGGTTAGGTTAGGTTAGGTTAGGTTAGGTTAGGTTAGGTTAGGTTAGGTTAGGTTAGGTTAGGTTAGGTTAGGTTAGGTTAGGTTAGGTTAGGTTAGGTTAGGTTAGGTTAGGTTAGGTTAGGTTAGGTTAGGTTAGGTTAGGTTAGGTTAGGTTAGGTTAGGTTAGGTTAGGTTAGGTTAGGTTAGGTTAGGTTAGGTTAGGTTAGGTTAGGTTAGGTTAGGTTAGGTTAGGTTAGGTTAGGTTAGGTTAGGTTAGGTTAGGTTAGGTTAGGTTAGGTTAGGTTAGGTTAGGTTAGGTTAGGT…	group2	5	Tdi_LRv5a_scf13	106219	106449
seq_4	AACCT	AACCTAACCTAACCTAACCTAACCTAACCTAACCTAACCTAACCTAACCTAACCTAACCTAACCTAACCTAACCTAACCTAACCTAACCTAACCTAACCTAACCTAACCTAACCTAACCTAACCTAACCTAACCTAACCTAACCTAACCTAACCTAACCTAACCTAACCTAACCTAACCTAACCTAACCTAACCTAACCTAACCTAACCTAACCTAACCTAACCTAACCTAACCTAACCTAACCTAACCTAACCTAACCTAACCTAACCTAACCTAACCTAACCTAACCTAACCTAACCTAACCTAACCTAACCTAACCTAACCTAACCTAACCTAACCTAACCTAACCTAACCTAACCTAACCTAACCTAACCTAACCTAACCTAACCTAACCTAACC…	AGGTTAGGTTAGGTTAGGTTAGGTTAGGTTAGGTTAGGTTAGGTTAGGTTAGGTTAGGTTAGGTTAGGTTAGGTTAGGTTAGGTTAGGTTAGGTTAGGTTAGGTTAGGTTAGGTTAGGTTAGGTTAGGTTAGGTTAGGTTAGGTTAGGTTAGGTTAGGTTAGGTTAGGTTAGGTTAGGTTAGGTTAGGTTAGGTTAGGTTAGGTTAGGTTAGGTTAGGTTAGGTTAGGTTAGGTTAGGTTAGGTTAGGTTAGGTTAGGTTAGGTTAGGTTAGGTTAGGTTAGGTTAGGTTAGGTTAGGTTAGGTTAGGTTAGGTTAGGTTAGGTTAGGTTAGGTTAGGTTAGGTTAGGTTAGGTTAGGTTAGGTTAGGTTAGGTTAGGTTAGGTTAGGTTAGGTTAGGT…	group2	5	Tdi_LRv5a_scf4	22824954	22827207
[truncated: 1,848 more rows]
