# Supplementary material for: Functional monocentricity with holocentric characteristics and chromosome-specific centromeres in a stick insect
Source: Sci Adv. 2025 Jan 1;11(1):eads6459. doi: 10.1126/sciadv.ads6459 (PMC11691646; doi:10.1126/sciadv.ads6459)
Supplement: Supplementary file 2 — Tables S2 to S4 [file sciadv.ads6459_tables_s2_to_s4.zip › ads6459_table_s3.txt]

sequence	motif	motif_extended	motif_extended_RC	family	motif_size
seq_1001	AACTGGGACAGCC	AACTGGGACAGCCAACTGGGACAGCCAACTGGGACAGCCAACTGGGACAGCCAACTGGGACAGCCAACTGGGACAGCCAACTGGGACAGCCAACTGGGACAGCCAACTGGGACAGCCAACTGGGACAGCCAACTGGGACAGCCAACTGGGACAGCCAACTGGGACAGCCAACTGGGACAGCCAACTGGGACAGCCAACTGGGACAGCCAACTGGGACAGCCAACTGGGACAGCCAACTGGGACAGCCAACTGGGACAGCCAACTGGGACAGCCAACTGGGACAGCCAACTGGGACAGCCAACTGGGACAGCCAACTGGGACAGCCAACT	AGTTGGCTGTCCCAGTTGGCTGTCCCAGTTGGCTGTCCCAGTTGGCTGTCCCAGTTGGCTGTCCCAGTTGGCTGTCCCAGTTGGCTGTCCCAGTTGGCTGTCCCAGTTGGCTGTCCCAGTTGGCTGTCCCAGTTGGCTGTCCCAGTTGGCTGTCCCAGTTGGCTGTCCCAGTTGGCTGTCCCAGTTGGCTGTCCCAGTTGGCTGTCCCAGTTGGCTGTCCCAGTTGGCTGTCCCAGTTGGCTGTCCCAGTTGGCTGTCCCAGTTGGCTGTCCCAGTTGGCTGTCCCAGTTGGCTGTCCCAGTTGGCTGTCCCAGTTGGCTGTCCCAGTT	no_family	13
seq_1002	AAAATAATCAACTAAGTGGACATTTGTTTCCAAGTTGTTCAAAATTGCTTTATTTGAGGTTCTGTATTTAGAAATTCAATAAAGATCGG	AAAATAATCAACTAAGTGGACATTTGTTTCCAAGTTGTTCAAAATTGCTTTATTTGAGGTTCTGTATTTAGAAATTCAATAAAGATCGGAAAATAATCAACTAAGTGGACATTTGTTTCCAAGTTGTTCAAAATTGCTTTATTTGAGGTTCTGTATTTAGAAATTCAATAAAGATCGGAAAATAATCAACTAAGTGGACATTTGTTTCCAAGTTGTTCAAAATTGCTTTATTTGAGGTTCTGTATTTAGAAATTCAATAAAGATCGGAAAATAATCAACTAAGTGGACATTTGTTTCCAAGTTGTTCAAAATTGCTTTATTTGAGGTTC	GAACCTCAAATAAAGCAATTTTGAACAACTTGGAAACAAATGTCCACTTAGTTGATTATTTTCCGATCTTTATTGAATTTCTAAATACAGAACCTCAAATAAAGCAATTTTGAACAACTTGGAAACAAATGTCCACTTAGTTGATTATTTTCCGATCTTTATTGAATTTCTAAATACAGAACCTCAAATAAAGCAATTTTGAACAACTTGGAAACAAATGTCCACTTAGTTGATTATTTTCCGATCTTTATTGAATTTCTAAATACAGAACCTCAAATAAAGCAATTTTGAACAACTTGGAAACAAATGTCCACTTAGTTGATTATTTT	no_family	89
seq_1057	AAAAAAGCTTTATATGAAGTTCTGTAACTAAAAATTTGTTCCCAAGATGTTC	AAAAAAGCTTTATATGAAGTTCTGTAACTAAAAATTTGTTCCCAAGATGTTCAAAAAAGCTTTATATGAAGTTCTGTAACTAAAAATTTGTTCCCAAGATGTTCAAAAAAGCTTTATATGAAGTTCTGTAACTAAAAATTTGTTCCCAAGATGTTCAAAAAAGCTTTATATGAAGTTCTGTAACTAAAAATTTGTTCCCAAGATGTTCAAAAAAGCTTTATATGAAGTTCTGTAACTAAAAATTTGTTCCCAAGATGTTCAAAAAAGCTTTATATGAAGTTCTGTAACTAAAAATTTGTTCCCAAGATGTTCAAAAAAGCTTTATATGA	TCATATAAAGCTTTTTTGAACATCTTGGGAACAAATTTTTAGTTACAGAACTTCATATAAAGCTTTTTTGAACATCTTGGGAACAAATTTTTAGTTACAGAACTTCATATAAAGCTTTTTTGAACATCTTGGGAACAAATTTTTAGTTACAGAACTTCATATAAAGCTTTTTTGAACATCTTGGGAACAAATTTTTAGTTACAGAACTTCATATAAAGCTTTTTTGAACATCTTGGGAACAAATTTTTAGTTACAGAACTTCATATAAAGCTTTTTTGAACATCTTGGGAACAAATTTTTAGTTACAGAACTTCATATAAAGCTTTTTT	no_family	52
seq_110	AAAAATAAGGAATTGACATTTCTTGACGATTTCAAAAGCGAAGATTATTGAAATCTAGTATGTCTACTCAGTTATTGAATTTTTAGTTACAGAACCTCAAATAAAGCTATTTTGAACATCTTAGTAATATATTTCACTAGAATAGGCG	AAAAATAAGGAATTGACATTTCTTGACGATTTCAAAAGCGAAGATTATTGAAATCTAGTATGTCTACTCAGTTATTGAATTTTTAGTTACAGAACCTCAAATAAAGCTATTTTGAACATCTTAGTAATATATTTCACTAGAATAGGCGAAAAATAAGGAATTGACATTTCTTGACGATTTCAAAAGCGAAGATTATTGAAATCTAGTATGTCTACTCAGTTATTGAATTTTTAGTTACAGAACCTCAAATAAAGCTATTTTGAACATCTTAGTAATATATTTCACTAGAATAGGCGAAAAATAAGGAATTGACATTTCTTGACGATTTC	GAAATCGTCAAGAAATGTCAATTCCTTATTTTTCGCCTATTCTAGTGAAATATATTACTAAGATGTTCAAAATAGCTTTATTTGAGGTTCTGTAACTAAAAATTCAATAACTGAGTAGACATACTAGATTTCAATAATCTTCGCTTTTGAAATCGTCAAGAAATGTCAATTCCTTATTTTTCGCCTATTCTAGTGAAATATATTACTAAGATGTTCAAAATAGCTTTATTTGAGGTTCTGTAACTAAAAATTCAATAACTGAGTAGACATACTAGATTTCAATAATCTTCGCTTTTGAAATCGTCAAGAAATGTCAATTCCTTATTTTT	no_family	148
seq_1285	AAAAGCGAGGATTATTGATGACGATTTC	AAAAGCGAGGATTATTGATGACGATTTCAAAAGCGAGGATTATTGATGACGATTTCAAAAGCGAGGATTATTGATGACGATTTCAAAAGCGAGGATTATTGATGACGATTTCAAAAGCGAGGATTATTGATGACGATTTCAAAAGCGAGGATTATTGATGACGATTTCAAAAGCGAGGATTATTGATGACGATTTCAAAAGCGAGGATTATTGATGACGATTTCAAAAGCGAGGATTATTGATGACGATTTCAAAAGCGAGGATTATTGATGACGATTTCAAAAGCGAGGATTATTGATGACGATTTCAAAAGCGAGGATTATTGATGA	TCATCAATAATCCTCGCTTTTGAAATCGTCATCAATAATCCTCGCTTTTGAAATCGTCATCAATAATCCTCGCTTTTGAAATCGTCATCAATAATCCTCGCTTTTGAAATCGTCATCAATAATCCTCGCTTTTGAAATCGTCATCAATAATCCTCGCTTTTGAAATCGTCATCAATAATCCTCGCTTTTGAAATCGTCATCAATAATCCTCGCTTTTGAAATCGTCATCAATAATCCTCGCTTTTGAAATCGTCATCAATAATCCTCGCTTTTGAAATCGTCATCAATAATCCTCGCTTTTGAAATCGTCATCAATAATCCTCGCTTTT	no_family	28
seq_1297	AAAATCATCG	AAAATCATCGAAAATCATCGAAAATCATCGAAAATCATCGAAAATCATCGAAAATCATCGAAAATCATCGAAAATCATCGAAAATCATCGAAAATCATCGAAAATCATCGAAAATCATCGAAAATCATCGAAAATCATCGAAAATCATCGAAAATCATCGAAAATCATCGAAAATCATCGAAAATCATCGAAAATCATCGAAAATCATCGAAAATCATCGAAAATCATCGAAAATCATCGAAAATCATCGAAAATCATCGAAAATCATCGAAAATCATCGAAAATCATCGAAAATCATCGAAAATCATCGAAAATCATCGAAAATCATC	GATGATTTTCGATGATTTTCGATGATTTTCGATGATTTTCGATGATTTTCGATGATTTTCGATGATTTTCGATGATTTTCGATGATTTTCGATGATTTTCGATGATTTTCGATGATTTTCGATGATTTTCGATGATTTTCGATGATTTTCGATGATTTTCGATGATTTTCGATGATTTTCGATGATTTTCGATGATTTTCGATGATTTTCGATGATTTTCGATGATTTTCGATGATTTTCGATGATTTTCGATGATTTTCGATGATTTTCGATGATTTTCGATGATTTTCGATGATTTTCGATGATTTTCGATGATTTTCGATGATTTT	no_family	10
seq_1302	AACGTATCAGTCT	AACGTATCAGTCTAACGTATCAGTCTAACGTATCAGTCTAACGTATCAGTCTAACGTATCAGTCTAACGTATCAGTCTAACGTATCAGTCTAACGTATCAGTCTAACGTATCAGTCTAACGTATCAGTCTAACGTATCAGTCTAACGTATCAGTCTAACGTATCAGTCTAACGTATCAGTCTAACGTATCAGTCTAACGTATCAGTCTAACGTATCAGTCTAACGTATCAGTCTAACGTATCAGTCTAACGTATCAGTCTAACGTATCAGTCTAACGTATCAGTCTAACGTATCAGTCTAACGTATCAGTCTAACGTATCAGTCTAACG	CGTTAGACTGATACGTTAGACTGATACGTTAGACTGATACGTTAGACTGATACGTTAGACTGATACGTTAGACTGATACGTTAGACTGATACGTTAGACTGATACGTTAGACTGATACGTTAGACTGATACGTTAGACTGATACGTTAGACTGATACGTTAGACTGATACGTTAGACTGATACGTTAGACTGATACGTTAGACTGATACGTTAGACTGATACGTTAGACTGATACGTTAGACTGATACGTTAGACTGATACGTTAGACTGATACGTTAGACTGATACGTTAGACTGATACGTTAGACTGATACGTTAGACTGATACGTT	no_family	13
seq_1359	AAAATCGTCAAGAAATGTCAACAAAGCGGAAATACTTCATTTCAATAATCTTCGCTTTC	AAAATCGTCAAGAAATGTCAACAAAGCGGAAATACTTCATTTCAATAATCTTCGCTTTCAAAATCGTCAAGAAATGTCAACAAAGCGGAAATACTTCATTTCAATAATCTTCGCTTTCAAAATCGTCAAGAAATGTCAACAAAGCGGAAATACTTCATTTCAATAATCTTCGCTTTCAAAATCGTCAAGAAATGTCAACAAAGCGGAAATACTTCATTTCAATAATCTTCGCTTTCAAAATCGTCAAGAAATGTCAACAAAGCGGAAATACTTCATTTCAATAATCTTCGCTTTCAAAATCGTCAAGAAATGTCAACAAAGCGGAAATA	TATTTCCGCTTTGTTGACATTTCTTGACGATTTTGAAAGCGAAGATTATTGAAATGAAGTATTTCCGCTTTGTTGACATTTCTTGACGATTTTGAAAGCGAAGATTATTGAAATGAAGTATTTCCGCTTTGTTGACATTTCTTGACGATTTTGAAAGCGAAGATTATTGAAATGAAGTATTTCCGCTTTGTTGACATTTCTTGACGATTTTGAAAGCGAAGATTATTGAAATGAAGTATTTCCGCTTTGTTGACATTTCTTGACGATTTTGAAAGCGAAGATTATTGAAATGAAGTATTTCCGCTTTGTTGACATTTCTTGACGATTTT	no_family	59
seq_1417	AACGTAACTAAGATGAGCTAAGACTCTATAAGATACGGGGATACGACCTGACTGGCTGATCTAGCCTAACTAAGCTAATAT	AACGTAACTAAGATGAGCTAAGACTCTATAAGATACGGGGATACGACCTGACTGGCTGATCTAGCCTAACTAAGCTAATATAACGTAACTAAGATGAGCTAAGACTCTATAAGATACGGGGATACGACCTGACTGGCTGATCTAGCCTAACTAAGCTAATATAACGTAACTAAGATGAGCTAAGACTCTATAAGATACGGGGATACGACCTGACTGGCTGATCTAGCCTAACTAAGCTAATATAACGTAACTAAGATGAGCTAAGACTCTATAAGATACGGGGATACGACCTGACTGGCTGATCTAGCCTAACTAAGCTAATATAACGT	ACGTTATATTAGCTTAGTTAGGCTAGATCAGCCAGTCAGGTCGTATCCCCGTATCTTATAGAGTCTTAGCTCATCTTAGTTACGTTATATTAGCTTAGTTAGGCTAGATCAGCCAGTCAGGTCGTATCCCCGTATCTTATAGAGTCTTAGCTCATCTTAGTTACGTTATATTAGCTTAGTTAGGCTAGATCAGCCAGTCAGGTCGTATCCCCGTATCTTATAGAGTCTTAGCTCATCTTAGTTACGTTATATTAGCTTAGTTAGGCTAGATCAGCCAGTCAGGTCGTATCCCCGTATCTTATAGAGTCTTAGCTCATCTTAGTTACGTT	no_family	81
seq_1461	AAACGAATATATTCGT	AAACGAATATATTCGTAAACGAATATATTCGTAAACGAATATATTCGTAAACGAATATATTCGTAAACGAATATATTCGTAAACGAATATATTCGTAAACGAATATATTCGTAAACGAATATATTCGTAAACGAATATATTCGTAAACGAATATATTCGTAAACGAATATATTCGTAAACGAATATATTCGTAAACGAATATATTCGTAAACGAATATATTCGTAAACGAATATATTCGTAAACGAATATATTCGTAAACGAATATATTCGTAAACGAATATATTCGTAAACGAATATATTCGTAAACGAATATATTCGTAAACGAATA	TATTCGTTTACGAATATATTCGTTTACGAATATATTCGTTTACGAATATATTCGTTTACGAATATATTCGTTTACGAATATATTCGTTTACGAATATATTCGTTTACGAATATATTCGTTTACGAATATATTCGTTTACGAATATATTCGTTTACGAATATATTCGTTTACGAATATATTCGTTTACGAATATATTCGTTTACGAATATATTCGTTTACGAATATATTCGTTTACGAATATATTCGTTTACGAATATATTCGTTTACGAATATATTCGTTTACGAATATATTCGTTTACGAATATATTCGTTTACGAATATATTCGTTT	no_family	16
seq_151	AACTATAACTATAT	AACTATAACTATATAACTATAACTATATAACTATAACTATATAACTATAACTATATAACTATAACTATATAACTATAACTATATAACTATAACTATATAACTATAACTATATAACTATAACTATATAACTATAACTATATAACTATAACTATATAACTATAACTATATAACTATAACTATATAACTATAACTATATAACTATAACTATATAACTATAACTATATAACTATAACTATATAACTATAACTATATAACTATAACTATATAACTATAACTATATAACTATAACTATATAACTATAACTATATAACTATAACTATATAACTATA	TATAGTTATATAGTTATAGTTATATAGTTATAGTTATATAGTTATAGTTATATAGTTATAGTTATATAGTTATAGTTATATAGTTATAGTTATATAGTTATAGTTATATAGTTATAGTTATATAGTTATAGTTATATAGTTATAGTTATATAGTTATAGTTATATAGTTATAGTTATATAGTTATAGTTATATAGTTATAGTTATATAGTTATAGTTATATAGTTATAGTTATATAGTTATAGTTATATAGTTATAGTTATATAGTTATAGTTATATAGTTATAGTTATATAGTTATAGTTATATAGTTATAGTTATATAGTTATAGTT	no_family	14
seq_1554	AAATGAATCCAACCC	AAATGAATCCAACCCAAATGAATCCAACCCAAATGAATCCAACCCAAATGAATCCAACCCAAATGAATCCAACCCAAATGAATCCAACCCAAATGAATCCAACCCAAATGAATCCAACCCAAATGAATCCAACCCAAATGAATCCAACCCAAATGAATCCAACCCAAATGAATCCAACCCAAATGAATCCAACCCAAATGAATCCAACCCAAATGAATCCAACCCAAATGAATCCAACCCAAATGAATCCAACCCAAATGAATCCAACCCAAATGAATCCAACCCAAATGAATCCAACCCAAATGAATCCAACCCAAATGAATCCAACC	GGTTGGATTCATTTGGGTTGGATTCATTTGGGTTGGATTCATTTGGGTTGGATTCATTTGGGTTGGATTCATTTGGGTTGGATTCATTTGGGTTGGATTCATTTGGGTTGGATTCATTTGGGTTGGATTCATTTGGGTTGGATTCATTTGGGTTGGATTCATTTGGGTTGGATTCATTTGGGTTGGATTCATTTGGGTTGGATTCATTTGGGTTGGATTCATTTGGGTTGGATTCATTTGGGTTGGATTCATTTGGGTTGGATTCATTTGGGTTGGATTCATTTGGGTTGGATTCATTTGGGTTGGATTCATTTGGGTTGGATTCATTT	no_family	15
seq_1595	ACAT	ACATACATACATACATACATACATACATACATACATACATACATACATACATACATACATACATACATACATACATACATACATACATACATACATACATACATACATACATACATACATACATACATACATACATACATACATACATACATACATACATACATACATACATACATACATACATACATACATACATACATACATACATACATACATACATACATACATACATACATACATACATACATACATACATACATACATACATACATACATACATACATACATACATACATACATACATACATACATACATACATACATACATA	TATGTATGTATGTATGTATGTATGTATGTATGTATGTATGTATGTATGTATGTATGTATGTATGTATGTATGTATGTATGTATGTATGTATGTATGTATGTATGTATGTATGTATGTATGTATGTATGTATGTATGTATGTATGTATGTATGTATGTATGTATGTATGTATGTATGTATGTATGTATGTATGTATGTATGTATGTATGTATGTATGTATGTATGTATGTATGTATGTATGTATGTATGTATGTATGTATGTATGTATGTATGTATGTATGTATGTATGTATGTATGTATGTATGTATGTATGTATGTATGTATGTATGT	no_family	4
seq_1614	AAAAGAGTTACAGAAACTCAAATAAAGCTATTTTGAACAACGTGGGAACAAATTTCACAAG	AAAAGAGTTACAGAAACTCAAATAAAGCTATTTTGAACAACGTGGGAACAAATTTCACAAGAAAAGAGTTACAGAAACTCAAATAAAGCTATTTTGAACAACGTGGGAACAAATTTCACAAGAAAAGAGTTACAGAAACTCAAATAAAGCTATTTTGAACAACGTGGGAACAAATTTCACAAGAAAAGAGTTACAGAAACTCAAATAAAGCTATTTTGAACAACGTGGGAACAAATTTCACAAGAAAAGAGTTACAGAAACTCAAATAAAGCTATTTTGAACAACGTGGGAACAAATTTCACAAGAAAAGAGTTACAGAAACTCAAATA	TATTTGAGTTTCTGTAACTCTTTTCTTGTGAAATTTGTTCCCACGTTGTTCAAAATAGCTTTATTTGAGTTTCTGTAACTCTTTTCTTGTGAAATTTGTTCCCACGTTGTTCAAAATAGCTTTATTTGAGTTTCTGTAACTCTTTTCTTGTGAAATTTGTTCCCACGTTGTTCAAAATAGCTTTATTTGAGTTTCTGTAACTCTTTTCTTGTGAAATTTGTTCCCACGTTGTTCAAAATAGCTTTATTTGAGTTTCTGTAACTCTTTTCTTGTGAAATTTGTTCCCACGTTGTTCAAAATAGCTTTATTTGAGTTTCTGTAACTCTTTT	no_family	61
seq_1629	AAAATAGCTTTGTTC	AAAATAGCTTTGTTCAAAATAGCTTTGTTCAAAATAGCTTTGTTCAAAATAGCTTTGTTCAAAATAGCTTTGTTCAAAATAGCTTTGTTCAAAATAGCTTTGTTCAAAATAGCTTTGTTCAAAATAGCTTTGTTCAAAATAGCTTTGTTCAAAATAGCTTTGTTCAAAATAGCTTTGTTCAAAATAGCTTTGTTCAAAATAGCTTTGTTCAAAATAGCTTTGTTCAAAATAGCTTTGTTCAAAATAGCTTTGTTCAAAATAGCTTTGTTCAAAATAGCTTTGTTCAAAATAGCTTTGTTCAAAATAGCTTTGTTCAAAATAGCTTTGTT	AACAAAGCTATTTTGAACAAAGCTATTTTGAACAAAGCTATTTTGAACAAAGCTATTTTGAACAAAGCTATTTTGAACAAAGCTATTTTGAACAAAGCTATTTTGAACAAAGCTATTTTGAACAAAGCTATTTTGAACAAAGCTATTTTGAACAAAGCTATTTTGAACAAAGCTATTTTGAACAAAGCTATTTTGAACAAAGCTATTTTGAACAAAGCTATTTTGAACAAAGCTATTTTGAACAAAGCTATTTTGAACAAAGCTATTTTGAACAAAGCTATTTTGAACAAAGCTATTTTGAACAAAGCTATTTTGAACAAAGCTATTTT	no_family	15
seq_176	AACCCACCCTACTTATAACCT	AACCCACCCTACTTATAACCTAACCCACCCTACTTATAACCTAACCCACCCTACTTATAACCTAACCCACCCTACTTATAACCTAACCCACCCTACTTATAACCTAACCCACCCTACTTATAACCTAACCCACCCTACTTATAACCTAACCCACCCTACTTATAACCTAACCCACCCTACTTATAACCTAACCCACCCTACTTATAACCTAACCCACCCTACTTATAACCTAACCCACCCTACTTATAACCTAACCCACCCTACTTATAACCTAACCCACCCTACTTATAACCTAACCCACCCTACTTATAACCTAACCCACCCTACTT	AAGTAGGGTGGGTTAGGTTATAAGTAGGGTGGGTTAGGTTATAAGTAGGGTGGGTTAGGTTATAAGTAGGGTGGGTTAGGTTATAAGTAGGGTGGGTTAGGTTATAAGTAGGGTGGGTTAGGTTATAAGTAGGGTGGGTTAGGTTATAAGTAGGGTGGGTTAGGTTATAAGTAGGGTGGGTTAGGTTATAAGTAGGGTGGGTTAGGTTATAAGTAGGGTGGGTTAGGTTATAAGTAGGGTGGGTTAGGTTATAAGTAGGGTGGGTTAGGTTATAAGTAGGGTGGGTTAGGTTATAAGTAGGGTGGGTTAGGTTATAAGTAGGGTGGGTT	no_family	21
seq_1853	AAAAAAATTCAATAAAGATCGG	AAAAAAATTCAATAAAGATCGGAAAAAAATTCAATAAAGATCGGAAAAAAATTCAATAAAGATCGGAAAAAAATTCAATAAAGATCGGAAAAAAATTCAATAAAGATCGGAAAAAAATTCAATAAAGATCGGAAAAAAATTCAATAAAGATCGGAAAAAAATTCAATAAAGATCGGAAAAAAATTCAATAAAGATCGGAAAAAAATTCAATAAAGATCGGAAAAAAATTCAATAAAGATCGGAAAAAAATTCAATAAAGATCGGAAAAAAATTCAATAAAGATCGGAAAAAAATTCAATAAAGATCGGAAAAAAATTCAATAAAGATCG	CGATCTTTATTGAATTTTTTTCCGATCTTTATTGAATTTTTTTCCGATCTTTATTGAATTTTTTTCCGATCTTTATTGAATTTTTTTCCGATCTTTATTGAATTTTTTTCCGATCTTTATTGAATTTTTTTCCGATCTTTATTGAATTTTTTTCCGATCTTTATTGAATTTTTTTCCGATCTTTATTGAATTTTTTTCCGATCTTTATTGAATTTTTTTCCGATCTTTATTGAATTTTTTTCCGATCTTTATTGAATTTTTTTCCGATCTTTATTGAATTTTTTTCCGATCTTTATTGAATTTTTTTCCGATCTTTATTGAATTTTTTT	no_family	22
seq_199	AAAGCCACGGTAGCCGGTGGGTGCTGCCAGTAACCCCTTCCACCTTTGTCACTATCCCCACGTAAGCTGAATTAGGTTAGGCTAGGTTAGGTTAGGTTAGGTTAAGTAAGGGTACGCTTGGTCAGGAGG	AAAGCCACGGTAGCCGGTGGGTGCTGCCAGTAACCCCTTCCACCTTTGTCACTATCCCCACGTAAGCTGAATTAGGTTAGGCTAGGTTAGGTTAGGTTAGGTTAAGTAAGGGTACGCTTGGTCAGGAGGAAAGCCACGGTAGCCGGTGGGTGCTGCCAGTAACCCCTTCCACCTTTGTCACTATCCCCACGTAAGCTGAATTAGGTTAGGCTAGGTTAGGTTAGGTTAGGTTAAGTAAGGGTACGCTTGGTCAGGAGGAAAGCCACGGTAGCCGGTGGGTGCTGCCAGTAACCCCTTCCACCTTTGTCACTATCCCCACGTAAGCTGAA	TTCAGCTTACGTGGGGATAGTGACAAAGGTGGAAGGGGTTACTGGCAGCACCCACCGGCTACCGTGGCTTTCCTCCTGACCAAGCGTACCCTTACTTAACCTAACCTAACCTAACCTAGCCTAACCTAATTCAGCTTACGTGGGGATAGTGACAAAGGTGGAAGGGGTTACTGGCAGCACCCACCGGCTACCGTGGCTTTCCTCCTGACCAAGCGTACCCTTACTTAACCTAACCTAACCTAACCTAGCCTAACCTAATTCAGCTTACGTGGGGATAGTGACAAAGGTGGAAGGGGTTACTGGCAGCACCCACCGGCTACCGTGGCTTT	no_family	129
seq_2057	AAATAGATCGGAAGAGCACACGTCTGAACTCCAGTCACCCTTAGGTTGAAC	AAATAGATCGGAAGAGCACACGTCTGAACTCCAGTCACCCTTAGGTTGAACAAATAGATCGGAAGAGCACACGTCTGAACTCCAGTCACCCTTAGGTTGAACAAATAGATCGGAAGAGCACACGTCTGAACTCCAGTCACCCTTAGGTTGAACAAATAGATCGGAAGAGCACACGTCTGAACTCCAGTCACCCTTAGGTTGAACAAATAGATCGGAAGAGCACACGTCTGAACTCCAGTCACCCTTAGGTTGAACAAATAGATCGGAAGAGCACACGTCTGAACTCCAGTCACCCTTAGGTTGAACAAATAGATCGGAAGAGCACACGT	ACGTGTGCTCTTCCGATCTATTTGTTCAACCTAAGGGTGACTGGAGTTCAGACGTGTGCTCTTCCGATCTATTTGTTCAACCTAAGGGTGACTGGAGTTCAGACGTGTGCTCTTCCGATCTATTTGTTCAACCTAAGGGTGACTGGAGTTCAGACGTGTGCTCTTCCGATCTATTTGTTCAACCTAAGGGTGACTGGAGTTCAGACGTGTGCTCTTCCGATCTATTTGTTCAACCTAAGGGTGACTGGAGTTCAGACGTGTGCTCTTCCGATCTATTTGTTCAACCTAAGGGTGACTGGAGTTCAGACGTGTGCTCTTCCGATCTATTT	no_family	51
seq_2064	AACAACTTGGGAACTG	AACAACTTGGGAACTGAACAACTTGGGAACTGAACAACTTGGGAACTGAACAACTTGGGAACTGAACAACTTGGGAACTGAACAACTTGGGAACTGAACAACTTGGGAACTGAACAACTTGGGAACTGAACAACTTGGGAACTGAACAACTTGGGAACTGAACAACTTGGGAACTGAACAACTTGGGAACTGAACAACTTGGGAACTGAACAACTTGGGAACTGAACAACTTGGGAACTGAACAACTTGGGAACTGAACAACTTGGGAACTGAACAACTTGGGAACTGAACAACTTGGGAACTGAACAACTTGGGAACTGAACAACTTG	CAAGTTGTTCAGTTCCCAAGTTGTTCAGTTCCCAAGTTGTTCAGTTCCCAAGTTGTTCAGTTCCCAAGTTGTTCAGTTCCCAAGTTGTTCAGTTCCCAAGTTGTTCAGTTCCCAAGTTGTTCAGTTCCCAAGTTGTTCAGTTCCCAAGTTGTTCAGTTCCCAAGTTGTTCAGTTCCCAAGTTGTTCAGTTCCCAAGTTGTTCAGTTCCCAAGTTGTTCAGTTCCCAAGTTGTTCAGTTCCCAAGTTGTTCAGTTCCCAAGTTGTTCAGTTCCCAAGTTGTTCAGTTCCCAAGTTGTTCAGTTCCCAAGTTGTTCAGTTCCCAAGTTGTT	no_family	16
seq_2090	AAATGACACAAG	AAATGACACAAGAAATGACACAAGAAATGACACAAGAAATGACACAAGAAATGACACAAGAAATGACACAAGAAATGACACAAGAAATGACACAAGAAATGACACAAGAAATGACACAAGAAATGACACAAGAAATGACACAAGAAATGACACAAGAAATGACACAAGAAATGACACAAGAAATGACACAAGAAATGACACAAGAAATGACACAAGAAATGACACAAGAAATGACACAAGAAATGACACAAGAAATGACACAAGAAATGACACAAGAAATGACACAAGAAATGACACAAGAAATGACACAAGAAATGACACAAGAAATG	CATTTCTTGTGTCATTTCTTGTGTCATTTCTTGTGTCATTTCTTGTGTCATTTCTTGTGTCATTTCTTGTGTCATTTCTTGTGTCATTTCTTGTGTCATTTCTTGTGTCATTTCTTGTGTCATTTCTTGTGTCATTTCTTGTGTCATTTCTTGTGTCATTTCTTGTGTCATTTCTTGTGTCATTTCTTGTGTCATTTCTTGTGTCATTTCTTGTGTCATTTCTTGTGTCATTTCTTGTGTCATTTCTTGTGTCATTTCTTGTGTCATTTCTTGTGTCATTTCTTGTGTCATTTCTTGTGTCATTTCTTGTGTCATTTCTTGTGTCATTT	no_family	12
seq_2100	AAAGTTCTAGACTCTAT	AAAGTTCTAGACTCTATAAAGTTCTAGACTCTATAAAGTTCTAGACTCTATAAAGTTCTAGACTCTATAAAGTTCTAGACTCTATAAAGTTCTAGACTCTATAAAGTTCTAGACTCTATAAAGTTCTAGACTCTATAAAGTTCTAGACTCTATAAAGTTCTAGACTCTATAAAGTTCTAGACTCTATAAAGTTCTAGACTCTATAAAGTTCTAGACTCTATAAAGTTCTAGACTCTATAAAGTTCTAGACTCTATAAAGTTCTAGACTCTATAAAGTTCTAGACTCTATAAAGTTCTAGACTCTATAAAGTTCTAGACTCTATAAAGTT	AACTTTATAGAGTCTAGAACTTTATAGAGTCTAGAACTTTATAGAGTCTAGAACTTTATAGAGTCTAGAACTTTATAGAGTCTAGAACTTTATAGAGTCTAGAACTTTATAGAGTCTAGAACTTTATAGAGTCTAGAACTTTATAGAGTCTAGAACTTTATAGAGTCTAGAACTTTATAGAGTCTAGAACTTTATAGAGTCTAGAACTTTATAGAGTCTAGAACTTTATAGAGTCTAGAACTTTATAGAGTCTAGAACTTTATAGAGTCTAGAACTTTATAGAGTCTAGAACTTTATAGAGTCTAGAACTTTATAGAGTCTAGAACTTT	no_family	17
seq_2141	AAGACATAGAGCACTAGTCAGTCCCTGTG	AAGACATAGAGCACTAGTCAGTCCCTGTGAAGACATAGAGCACTAGTCAGTCCCTGTGAAGACATAGAGCACTAGTCAGTCCCTGTGAAGACATAGAGCACTAGTCAGTCCCTGTGAAGACATAGAGCACTAGTCAGTCCCTGTGAAGACATAGAGCACTAGTCAGTCCCTGTGAAGACATAGAGCACTAGTCAGTCCCTGTGAAGACATAGAGCACTAGTCAGTCCCTGTGAAGACATAGAGCACTAGTCAGTCCCTGTGAAGACATAGAGCACTAGTCAGTCCCTGTGAAGACATAGAGCACTAGTCAGTCCCTGTGAAGACATAGA	TCTATGTCTTCACAGGGACTGACTAGTGCTCTATGTCTTCACAGGGACTGACTAGTGCTCTATGTCTTCACAGGGACTGACTAGTGCTCTATGTCTTCACAGGGACTGACTAGTGCTCTATGTCTTCACAGGGACTGACTAGTGCTCTATGTCTTCACAGGGACTGACTAGTGCTCTATGTCTTCACAGGGACTGACTAGTGCTCTATGTCTTCACAGGGACTGACTAGTGCTCTATGTCTTCACAGGGACTGACTAGTGCTCTATGTCTTCACAGGGACTGACTAGTGCTCTATGTCTTCACAGGGACTGACTAGTGCTCTATGTCTT	no_family	29
seq_2150	AACTGAGTGGACATAGTCGATC	AACTGAGTGGACATAGTCGATCAACTGAGTGGACATAGTCGATCAACTGAGTGGACATAGTCGATCAACTGAGTGGACATAGTCGATCAACTGAGTGGACATAGTCGATCAACTGAGTGGACATAGTCGATCAACTGAGTGGACATAGTCGATCAACTGAGTGGACATAGTCGATCAACTGAGTGGACATAGTCGATCAACTGAGTGGACATAGTCGATCAACTGAGTGGACATAGTCGATCAACTGAGTGGACATAGTCGATCAACTGAGTGGACATAGTCGATCAACTGAGTGGACATAGTCGATCAACTGAGTGGACATAGTCGAT	ATCGACTATGTCCACTCAGTTGATCGACTATGTCCACTCAGTTGATCGACTATGTCCACTCAGTTGATCGACTATGTCCACTCAGTTGATCGACTATGTCCACTCAGTTGATCGACTATGTCCACTCAGTTGATCGACTATGTCCACTCAGTTGATCGACTATGTCCACTCAGTTGATCGACTATGTCCACTCAGTTGATCGACTATGTCCACTCAGTTGATCGACTATGTCCACTCAGTTGATCGACTATGTCCACTCAGTTGATCGACTATGTCCACTCAGTTGATCGACTATGTCCACTCAGTTGATCGACTATGTCCACTCAGTT	no_family	22
seq_2167	AACCGAACCTTACCTCTGGTAGAGAT	AACCGAACCTTACCTCTGGTAGAGATAACCGAACCTTACCTCTGGTAGAGATAACCGAACCTTACCTCTGGTAGAGATAACCGAACCTTACCTCTGGTAGAGATAACCGAACCTTACCTCTGGTAGAGATAACCGAACCTTACCTCTGGTAGAGATAACCGAACCTTACCTCTGGTAGAGATAACCGAACCTTACCTCTGGTAGAGATAACCGAACCTTACCTCTGGTAGAGATAACCGAACCTTACCTCTGGTAGAGATAACCGAACCTTACCTCTGGTAGAGATAACCGAACCTTACCTCTGGTAGAGATAACCGAACCTTACCTCT	AGAGGTAAGGTTCGGTTATCTCTACCAGAGGTAAGGTTCGGTTATCTCTACCAGAGGTAAGGTTCGGTTATCTCTACCAGAGGTAAGGTTCGGTTATCTCTACCAGAGGTAAGGTTCGGTTATCTCTACCAGAGGTAAGGTTCGGTTATCTCTACCAGAGGTAAGGTTCGGTTATCTCTACCAGAGGTAAGGTTCGGTTATCTCTACCAGAGGTAAGGTTCGGTTATCTCTACCAGAGGTAAGGTTCGGTTATCTCTACCAGAGGTAAGGTTCGGTTATCTCTACCAGAGGTAAGGTTCGGTTATCTCTACCAGAGGTAAGGTTCGGTT	no_family	26
seq_2168	AACATAGTGTG	AACATAGTGTGAACATAGTGTGAACATAGTGTGAACATAGTGTGAACATAGTGTGAACATAGTGTGAACATAGTGTGAACATAGTGTGAACATAGTGTGAACATAGTGTGAACATAGTGTGAACATAGTGTGAACATAGTGTGAACATAGTGTGAACATAGTGTGAACATAGTGTGAACATAGTGTGAACATAGTGTGAACATAGTGTGAACATAGTGTGAACATAGTGTGAACATAGTGTGAACATAGTGTGAACATAGTGTGAACATAGTGTGAACATAGTGTGAACATAGTGTGAACATAGTGTGAACATAGTGTGAACATAGTGT	ACACTATGTTCACACTATGTTCACACTATGTTCACACTATGTTCACACTATGTTCACACTATGTTCACACTATGTTCACACTATGTTCACACTATGTTCACACTATGTTCACACTATGTTCACACTATGTTCACACTATGTTCACACTATGTTCACACTATGTTCACACTATGTTCACACTATGTTCACACTATGTTCACACTATGTTCACACTATGTTCACACTATGTTCACACTATGTTCACACTATGTTCACACTATGTTCACACTATGTTCACACTATGTTCACACTATGTTCACACTATGTTCACACTATGTTCACACTATGTT	no_family	11
seq_219	AAAAAGTATCATTTCTTATAGAGTCTAGAACTCTAAGTTTCACAGTGT	AAAAAGTATCATTTCTTATAGAGTCTAGAACTCTAAGTTTCACAGTGTAAAAAGTATCATTTCTTATAGAGTCTAGAACTCTAAGTTTCACAGTGTAAAAAGTATCATTTCTTATAGAGTCTAGAACTCTAAGTTTCACAGTGTAAAAAGTATCATTTCTTATAGAGTCTAGAACTCTAAGTTTCACAGTGTAAAAAGTATCATTTCTTATAGAGTCTAGAACTCTAAGTTTCACAGTGTAAAAAGTATCATTTCTTATAGAGTCTAGAACTCTAAGTTTCACAGTGTAAAAAGTATCATTTCTTATAGAGTCTAGAACTCTAAGTTTC	GAAACTTAGAGTTCTAGACTCTATAAGAAATGATACTTTTTACACTGTGAAACTTAGAGTTCTAGACTCTATAAGAAATGATACTTTTTACACTGTGAAACTTAGAGTTCTAGACTCTATAAGAAATGATACTTTTTACACTGTGAAACTTAGAGTTCTAGACTCTATAAGAAATGATACTTTTTACACTGTGAAACTTAGAGTTCTAGACTCTATAAGAAATGATACTTTTTACACTGTGAAACTTAGAGTTCTAGACTCTATAAGAAATGATACTTTTTACACTGTGAAACTTAGAGTTCTAGACTCTATAAGAAATGATACTTTTT	no_family	48
seq_2199	AAAAAAACAAGGAGGT	AAAAAAACAAGGAGGTAAAAAAACAAGGAGGTAAAAAAACAAGGAGGTAAAAAAACAAGGAGGTAAAAAAACAAGGAGGTAAAAAAACAAGGAGGTAAAAAAACAAGGAGGTAAAAAAACAAGGAGGTAAAAAAACAAGGAGGTAAAAAAACAAGGAGGTAAAAAAACAAGGAGGTAAAAAAACAAGGAGGTAAAAAAACAAGGAGGTAAAAAAACAAGGAGGTAAAAAAACAAGGAGGTAAAAAAACAAGGAGGTAAAAAAACAAGGAGGTAAAAAAACAAGGAGGTAAAAAAACAAGGAGGTAAAAAAACAAGGAGGTAAAAAAACA	TGTTTTTTTACCTCCTTGTTTTTTTACCTCCTTGTTTTTTTACCTCCTTGTTTTTTTACCTCCTTGTTTTTTTACCTCCTTGTTTTTTTACCTCCTTGTTTTTTTACCTCCTTGTTTTTTTACCTCCTTGTTTTTTTACCTCCTTGTTTTTTTACCTCCTTGTTTTTTTACCTCCTTGTTTTTTTACCTCCTTGTTTTTTTACCTCCTTGTTTTTTTACCTCCTTGTTTTTTTACCTCCTTGTTTTTTTACCTCCTTGTTTTTTTACCTCCTTGTTTTTTTACCTCCTTGTTTTTTTACCTCCTTGTTTTTTTACCTCCTTGTTTTTTT	no_family	16
seq_2200	AAAATTCAATAAAGAACGG	AAAATTCAATAAAGAACGGAAAATTCAATAAAGAACGGAAAATTCAATAAAGAACGGAAAATTCAATAAAGAACGGAAAATTCAATAAAGAACGGAAAATTCAATAAAGAACGGAAAATTCAATAAAGAACGGAAAATTCAATAAAGAACGGAAAATTCAATAAAGAACGGAAAATTCAATAAAGAACGGAAAATTCAATAAAGAACGGAAAATTCAATAAAGAACGGAAAATTCAATAAAGAACGGAAAATTCAATAAAGAACGGAAAATTCAATAAAGAACGGAAAATTCAATAAAGAACGGAAAATTCAATAAAGAACGGAAAATT	AATTTTCCGTTCTTTATTGAATTTTCCGTTCTTTATTGAATTTTCCGTTCTTTATTGAATTTTCCGTTCTTTATTGAATTTTCCGTTCTTTATTGAATTTTCCGTTCTTTATTGAATTTTCCGTTCTTTATTGAATTTTCCGTTCTTTATTGAATTTTCCGTTCTTTATTGAATTTTCCGTTCTTTATTGAATTTTCCGTTCTTTATTGAATTTTCCGTTCTTTATTGAATTTTCCGTTCTTTATTGAATTTTCCGTTCTTTATTGAATTTTCCGTTCTTTATTGAATTTTCCGTTCTTTATTGAATTTTCCGTTCTTTATTGAATTTT	no_family	19
seq_2295	AACAAGATCGGAAGAGCACACGTCTG	AACAAGATCGGAAGAGCACACGTCTGAACAAGATCGGAAGAGCACACGTCTGAACAAGATCGGAAGAGCACACGTCTGAACAAGATCGGAAGAGCACACGTCTGAACAAGATCGGAAGAGCACACGTCTGAACAAGATCGGAAGAGCACACGTCTGAACAAGATCGGAAGAGCACACGTCTGAACAAGATCGGAAGAGCACACGTCTGAACAAGATCGGAAGAGCACACGTCTGAACAAGATCGGAAGAGCACACGTCTGAACAAGATCGGAAGAGCACACGTCTGAACAAGATCGGAAGAGCACACGTCTGAACAAGATCGGAAGAGC	GCTCTTCCGATCTTGTTCAGACGTGTGCTCTTCCGATCTTGTTCAGACGTGTGCTCTTCCGATCTTGTTCAGACGTGTGCTCTTCCGATCTTGTTCAGACGTGTGCTCTTCCGATCTTGTTCAGACGTGTGCTCTTCCGATCTTGTTCAGACGTGTGCTCTTCCGATCTTGTTCAGACGTGTGCTCTTCCGATCTTGTTCAGACGTGTGCTCTTCCGATCTTGTTCAGACGTGTGCTCTTCCGATCTTGTTCAGACGTGTGCTCTTCCGATCTTGTTCAGACGTGTGCTCTTCCGATCTTGTTCAGACGTGTGCTCTTCCGATCTTGTT	no_family	26
seq_2400	AAGAGCACACGAAGATCGG	AAGAGCACACGAAGATCGGAAGAGCACACGAAGATCGGAAGAGCACACGAAGATCGGAAGAGCACACGAAGATCGGAAGAGCACACGAAGATCGGAAGAGCACACGAAGATCGGAAGAGCACACGAAGATCGGAAGAGCACACGAAGATCGGAAGAGCACACGAAGATCGGAAGAGCACACGAAGATCGGAAGAGCACACGAAGATCGGAAGAGCACACGAAGATCGGAAGAGCACACGAAGATCGGAAGAGCACACGAAGATCGGAAGAGCACACGAAGATCGGAAGAGCACACGAAGATCGGAAGAGCACACGAAGATCGGAAGAGC	GCTCTTCCGATCTTCGTGTGCTCTTCCGATCTTCGTGTGCTCTTCCGATCTTCGTGTGCTCTTCCGATCTTCGTGTGCTCTTCCGATCTTCGTGTGCTCTTCCGATCTTCGTGTGCTCTTCCGATCTTCGTGTGCTCTTCCGATCTTCGTGTGCTCTTCCGATCTTCGTGTGCTCTTCCGATCTTCGTGTGCTCTTCCGATCTTCGTGTGCTCTTCCGATCTTCGTGTGCTCTTCCGATCTTCGTGTGCTCTTCCGATCTTCGTGTGCTCTTCCGATCTTCGTGTGCTCTTCCGATCTTCGTGTGCTCTTCCGATCTTCGTGTGCTCTT	no_family	19
seq_298	AAAATTAAATTATACGAGTTTAAACGATC	AAAATTAAATTATACGAGTTTAAACGATCAAAATTAAATTATACGAGTTTAAACGATCAAAATTAAATTATACGAGTTTAAACGATCAAAATTAAATTATACGAGTTTAAACGATCAAAATTAAATTATACGAGTTTAAACGATCAAAATTAAATTATACGAGTTTAAACGATCAAAATTAAATTATACGAGTTTAAACGATCAAAATTAAATTATACGAGTTTAAACGATCAAAATTAAATTATACGAGTTTAAACGATCAAAATTAAATTATACGAGTTTAAACGATCAAAATTAAATTATACGAGTTTAAACGATCAAAATTAAAT	ATTTAATTTTGATCGTTTAAACTCGTATAATTTAATTTTGATCGTTTAAACTCGTATAATTTAATTTTGATCGTTTAAACTCGTATAATTTAATTTTGATCGTTTAAACTCGTATAATTTAATTTTGATCGTTTAAACTCGTATAATTTAATTTTGATCGTTTAAACTCGTATAATTTAATTTTGATCGTTTAAACTCGTATAATTTAATTTTGATCGTTTAAACTCGTATAATTTAATTTTGATCGTTTAAACTCGTATAATTTAATTTTGATCGTTTAAACTCGTATAATTTAATTTTGATCGTTTAAACTCGTATAATTTAATTTT	no_family	29
seq_313	AAAGTGTGATATATATGTATATACATACATATATATC	AAAGTGTGATATATATGTATATACATACATATATATCAAAGTGTGATATATATGTATATACATACATATATATCAAAGTGTGATATATATGTATATACATACATATATATCAAAGTGTGATATATATGTATATACATACATATATATCAAAGTGTGATATATATGTATATACATACATATATATCAAAGTGTGATATATATGTATATACATACATATATATCAAAGTGTGATATATATGTATATACATACATATATATCAAAGTGTGATATATATGTATATACATACATATATATCAAAGTGTGATATATATGTATATACATACATATA	TATATGTATGTATATACATATATATCACACTTTGATATATATGTATGTATATACATATATATCACACTTTGATATATATGTATGTATATACATATATATCACACTTTGATATATATGTATGTATATACATATATATCACACTTTGATATATATGTATGTATATACATATATATCACACTTTGATATATATGTATGTATATACATATATATCACACTTTGATATATATGTATGTATATACATATATATCACACTTTGATATATATGTATGTATATACATATATATCACACTTTGATATATATGTATGTATATACATATATATCACACTTT	no_family	37
seq_339	AAAAATAAGAAATTGTCATTTCTTAACGATTTCAAAAGCGAAGATTATTGAAATCAAGTATGTCCGCAAATTTCACCAGAAAAGAAT	AAAAATAAGAAATTGTCATTTCTTAACGATTTCAAAAGCGAAGATTATTGAAATCAAGTATGTCCGCAAATTTCACCAGAAAAGAATAAAAATAAGAAATTGTCATTTCTTAACGATTTCAAAAGCGAAGATTATTGAAATCAAGTATGTCCGCAAATTTCACCAGAAAAGAATAAAAATAAGAAATTGTCATTTCTTAACGATTTCAAAAGCGAAGATTATTGAAATCAAGTATGTCCGCAAATTTCACCAGAAAAGAATAAAAATAAGAAATTGTCATTTCTTAACGATTTCAAAAGCGAAGATTATTGAAATCAAGTATGTCCGCA	TGCGGACATACTTGATTTCAATAATCTTCGCTTTTGAAATCGTTAAGAAATGACAATTTCTTATTTTTATTCTTTTCTGGTGAAATTTGCGGACATACTTGATTTCAATAATCTTCGCTTTTGAAATCGTTAAGAAATGACAATTTCTTATTTTTATTCTTTTCTGGTGAAATTTGCGGACATACTTGATTTCAATAATCTTCGCTTTTGAAATCGTTAAGAAATGACAATTTCTTATTTTTATTCTTTTCTGGTGAAATTTGCGGACATACTTGATTTCAATAATCTTCGCTTTTGAAATCGTTAAGAAATGACAATTTCTTATTTTT	no_family	87
seq_345	AAAAATTCAATAAAGATCGGAAAATAATCAACAAAGCGGACATACTTGATTTCAATAATCTTCGCTTTTGAAATCGTCTTTTCTTGTGAAATGTGTTCCCACGTTGTTCAAAATAGCTTTATTTGAGGTTCTGTAACT	AAAAATTCAATAAAGATCGGAAAATAATCAACAAAGCGGACATACTTGATTTCAATAATCTTCGCTTTTGAAATCGTCTTTTCTTGTGAAATGTGTTCCCACGTTGTTCAAAATAGCTTTATTTGAGGTTCTGTAACTAAAAATTCAATAAAGATCGGAAAATAATCAACAAAGCGGACATACTTGATTTCAATAATCTTCGCTTTTGAAATCGTCTTTTCTTGTGAAATGTGTTCCCACGTTGTTCAAAATAGCTTTATTTGAGGTTCTGTAACTAAAAATTCAATAAAGATCGGAAAATAATCAACAAAGCGGACATACTTGATTTC	GAAATCAAGTATGTCCGCTTTGTTGATTATTTTCCGATCTTTATTGAATTTTTAGTTACAGAACCTCAAATAAAGCTATTTTGAACAACGTGGGAACACATTTCACAAGAAAAGACGATTTCAAAAGCGAAGATTATTGAAATCAAGTATGTCCGCTTTGTTGATTATTTTCCGATCTTTATTGAATTTTTAGTTACAGAACCTCAAATAAAGCTATTTTGAACAACGTGGGAACACATTTCACAAGAAAAGACGATTTCAAAAGCGAAGATTATTGAAATCAAGTATGTCCGCTTTGTTGATTATTTTCCGATCTTTATTGAATTTTT	no_family	138
seq_388	AACGGGCGGTGGGGGGGTAGC	AACGGGCGGTGGGGGGGTAGCAACGGGCGGTGGGGGGGTAGCAACGGGCGGTGGGGGGGTAGCAACGGGCGGTGGGGGGGTAGCAACGGGCGGTGGGGGGGTAGCAACGGGCGGTGGGGGGGTAGCAACGGGCGGTGGGGGGGTAGCAACGGGCGGTGGGGGGGTAGCAACGGGCGGTGGGGGGGTAGCAACGGGCGGTGGGGGGGTAGCAACGGGCGGTGGGGGGGTAGCAACGGGCGGTGGGGGGGTAGCAACGGGCGGTGGGGGGGTAGCAACGGGCGGTGGGGGGGTAGCAACGGGCGGTGGGGGGGTAGCAACGGGCGGTGGGG	CCCCACCGCCCGTTGCTACCCCCCCACCGCCCGTTGCTACCCCCCCACCGCCCGTTGCTACCCCCCCACCGCCCGTTGCTACCCCCCCACCGCCCGTTGCTACCCCCCCACCGCCCGTTGCTACCCCCCCACCGCCCGTTGCTACCCCCCCACCGCCCGTTGCTACCCCCCCACCGCCCGTTGCTACCCCCCCACCGCCCGTTGCTACCCCCCCACCGCCCGTTGCTACCCCCCCACCGCCCGTTGCTACCCCCCCACCGCCCGTTGCTACCCCCCCACCGCCCGTTGCTACCCCCCCACCGCCCGTTGCTACCCCCCCACCGCCCGTT	no_family	21
seq_424	AAAAAGTATCATTTAAGACTGATACGTTTTACAGTGT	AAAAAGTATCATTTAAGACTGATACGTTTTACAGTGTAAAAAGTATCATTTAAGACTGATACGTTTTACAGTGTAAAAAGTATCATTTAAGACTGATACGTTTTACAGTGTAAAAAGTATCATTTAAGACTGATACGTTTTACAGTGTAAAAAGTATCATTTAAGACTGATACGTTTTACAGTGTAAAAAGTATCATTTAAGACTGATACGTTTTACAGTGTAAAAAGTATCATTTAAGACTGATACGTTTTACAGTGTAAAAAGTATCATTTAAGACTGATACGTTTTACAGTGTAAAAAGTATCATTTAAGACTGATACGTTTTACA	TGTAAAACGTATCAGTCTTAAATGATACTTTTTACACTGTAAAACGTATCAGTCTTAAATGATACTTTTTACACTGTAAAACGTATCAGTCTTAAATGATACTTTTTACACTGTAAAACGTATCAGTCTTAAATGATACTTTTTACACTGTAAAACGTATCAGTCTTAAATGATACTTTTTACACTGTAAAACGTATCAGTCTTAAATGATACTTTTTACACTGTAAAACGTATCAGTCTTAAATGATACTTTTTACACTGTAAAACGTATCAGTCTTAAATGATACTTTTTACACTGTAAAACGTATCAGTCTTAAATGATACTTTTT	no_family	37
seq_473	AAGTATAGGAGGTACAAGTGATTGACAATCTC	AAGTATAGGAGGTACAAGTGATTGACAATCTCAAGTATAGGAGGTACAAGTGATTGACAATCTCAAGTATAGGAGGTACAAGTGATTGACAATCTCAAGTATAGGAGGTACAAGTGATTGACAATCTCAAGTATAGGAGGTACAAGTGATTGACAATCTCAAGTATAGGAGGTACAAGTGATTGACAATCTCAAGTATAGGAGGTACAAGTGATTGACAATCTCAAGTATAGGAGGTACAAGTGATTGACAATCTCAAGTATAGGAGGTACAAGTGATTGACAATCTCAAGTATAGGAGGTACAAGTGATTGACAATCTCAAGTATAGG	CCTATACTTGAGATTGTCAATCACTTGTACCTCCTATACTTGAGATTGTCAATCACTTGTACCTCCTATACTTGAGATTGTCAATCACTTGTACCTCCTATACTTGAGATTGTCAATCACTTGTACCTCCTATACTTGAGATTGTCAATCACTTGTACCTCCTATACTTGAGATTGTCAATCACTTGTACCTCCTATACTTGAGATTGTCAATCACTTGTACCTCCTATACTTGAGATTGTCAATCACTTGTACCTCCTATACTTGAGATTGTCAATCACTTGTACCTCCTATACTTGAGATTGTCAATCACTTGTACCTCCTATACTT	no_family	32
seq_496	AAAAATATAAAGTTGTAATTTCCTGACAATTTCAAAAGCGAAGATTATTGAAATGAATCGAACAAATTTCACTAGAAAAGACT	AAAAATATAAAGTTGTAATTTCCTGACAATTTCAAAAGCGAAGATTATTGAAATGAATCGAACAAATTTCACTAGAAAAGACTAAAAATATAAAGTTGTAATTTCCTGACAATTTCAAAAGCGAAGATTATTGAAATGAATCGAACAAATTTCACTAGAAAAGACTAAAAATATAAAGTTGTAATTTCCTGACAATTTCAAAAGCGAAGATTATTGAAATGAATCGAACAAATTTCACTAGAAAAGACTAAAAATATAAAGTTGTAATTTCCTGACAATTTCAAAAGCGAAGATTATTGAAATGAATCGAACAAATTTCACTAGAAAAG	CTTTTCTAGTGAAATTTGTTCGATTCATTTCAATAATCTTCGCTTTTGAAATTGTCAGGAAATTACAACTTTATATTTTTAGTCTTTTCTAGTGAAATTTGTTCGATTCATTTCAATAATCTTCGCTTTTGAAATTGTCAGGAAATTACAACTTTATATTTTTAGTCTTTTCTAGTGAAATTTGTTCGATTCATTTCAATAATCTTCGCTTTTGAAATTGTCAGGAAATTACAACTTTATATTTTTAGTCTTTTCTAGTGAAATTTGTTCGATTCATTTCAATAATCTTCGCTTTTGAAATTGTCAGGAAATTACAACTTTATATTTTT	no_family	83
seq_497	AAAACACACTCGTCCAAGACCCAACCTAACCTAACCTAACCTAACCTAACCCAACCTAACCTACAACCTTACACGTACATTCTTCCCCCAACCTGGCATTTAATTGGCCAGAGAGCTACATCAACGAAC	AAAACACACTCGTCCAAGACCCAACCTAACCTAACCTAACCTAACCTAACCCAACCTAACCTACAACCTTACACGTACATTCTTCCCCCAACCTGGCATTTAATTGGCCAGAGAGCTACATCAACGAACAAAACACACTCGTCCAAGACCCAACCTAACCTAACCTAACCTAACCTAACCCAACCTAACCTACAACCTTACACGTACATTCTTCCCCCAACCTGGCATTTAATTGGCCAGAGAGCTACATCAACGAACAAAACACACTCGTCCAAGACCCAACCTAACCTAACCTAACCTAACCTAACCCAACCTAACCTACAACCTTA	TAAGGTTGTAGGTTAGGTTGGGTTAGGTTAGGTTAGGTTAGGTTAGGTTGGGTCTTGGACGAGTGTGTTTTGTTCGTTGATGTAGCTCTCTGGCCAATTAAATGCCAGGTTGGGGGAAGAATGTACGTGTAAGGTTGTAGGTTAGGTTGGGTTAGGTTAGGTTAGGTTAGGTTAGGTTGGGTCTTGGACGAGTGTGTTTTGTTCGTTGATGTAGCTCTCTGGCCAATTAAATGCCAGGTTGGGGGAAGAATGTACGTGTAAGGTTGTAGGTTAGGTTGGGTTAGGTTAGGTTAGGTTAGGTTAGGTTGGGTCTTGGACGAGTGTGTTTT	no_family	129
seq_500	AAAAAGTATCATTTCAGACTGATACGTTAGGTTAGGTTTGGTTAGTATATATTAGCTTAGTTAGGCTAGATCAGCACTTCAGGTCGTATCCCCGTATCTTATAGAGTCTTGT	AAAAAGTATCATTTCAGACTGATACGTTAGGTTAGGTTTGGTTAGTATATATTAGCTTAGTTAGGCTAGATCAGCACTTCAGGTCGTATCCCCGTATCTTATAGAGTCTTGTAAAAAGTATCATTTCAGACTGATACGTTAGGTTAGGTTTGGTTAGTATATATTAGCTTAGTTAGGCTAGATCAGCACTTCAGGTCGTATCCCCGTATCTTATAGAGTCTTGTAAAAAGTATCATTTCAGACTGATACGTTAGGTTAGGTTTGGTTAGTATATATTAGCTTAGTTAGGCTAGATCAGCACTTCAGGTCGTATCCCCGTATCTTATAGA	TCTATAAGATACGGGGATACGACCTGAAGTGCTGATCTAGCCTAACTAAGCTAATATATACTAACCAAACCTAACCTAACGTATCAGTCTGAAATGATACTTTTTACAAGACTCTATAAGATACGGGGATACGACCTGAAGTGCTGATCTAGCCTAACTAAGCTAATATATACTAACCAAACCTAACCTAACGTATCAGTCTGAAATGATACTTTTTACAAGACTCTATAAGATACGGGGATACGACCTGAAGTGCTGATCTAGCCTAACTAAGCTAATATATACTAACCAAACCTAACCTAACGTATCAGTCTGAAATGATACTTTTT	no_family	112
seq_501	AAACGACCAAGAATAAGGAACTATCATATCTTTCACTAG	AAACGACCAAGAATAAGGAACTATCATATCTTTCACTAGAAACGACCAAGAATAAGGAACTATCATATCTTTCACTAGAAACGACCAAGAATAAGGAACTATCATATCTTTCACTAGAAACGACCAAGAATAAGGAACTATCATATCTTTCACTAGAAACGACCAAGAATAAGGAACTATCATATCTTTCACTAGAAACGACCAAGAATAAGGAACTATCATATCTTTCACTAGAAACGACCAAGAATAAGGAACTATCATATCTTTCACTAGAAACGACCAAGAATAAGGAACTATCATATCTTTCACTAGAAACGACCAAGAATAAG	CTTATTCTTGGTCGTTTCTAGTGAAAGATATGATAGTTCCTTATTCTTGGTCGTTTCTAGTGAAAGATATGATAGTTCCTTATTCTTGGTCGTTTCTAGTGAAAGATATGATAGTTCCTTATTCTTGGTCGTTTCTAGTGAAAGATATGATAGTTCCTTATTCTTGGTCGTTTCTAGTGAAAGATATGATAGTTCCTTATTCTTGGTCGTTTCTAGTGAAAGATATGATAGTTCCTTATTCTTGGTCGTTTCTAGTGAAAGATATGATAGTTCCTTATTCTTGGTCGTTTCTAGTGAAAGATATGATAGTTCCTTATTCTTGGTCGTTT	no_family	39
seq_503	AAACAACGAACAATAAGGAATTGTCATTTCTAGACAATTTCTATTCTAATCTATTCTGATCTATTTGTTAACAGATTTCACTTG	AAACAACGAACAATAAGGAATTGTCATTTCTAGACAATTTCTATTCTAATCTATTCTGATCTATTTGTTAACAGATTTCACTTGAAACAACGAACAATAAGGAATTGTCATTTCTAGACAATTTCTATTCTAATCTATTCTGATCTATTTGTTAACAGATTTCACTTGAAACAACGAACAATAAGGAATTGTCATTTCTAGACAATTTCTATTCTAATCTATTCTGATCTATTTGTTAACAGATTTCACTTGAAACAACGAACAATAAGGAATTGTCATTTCTAGACAATTTCTATTCTAATCTATTCTGATCTATTTGTTAACAGATT	AATCTGTTAACAAATAGATCAGAATAGATTAGAATAGAAATTGTCTAGAAATGACAATTCCTTATTGTTCGTTGTTTCAAGTGAAATCTGTTAACAAATAGATCAGAATAGATTAGAATAGAAATTGTCTAGAAATGACAATTCCTTATTGTTCGTTGTTTCAAGTGAAATCTGTTAACAAATAGATCAGAATAGATTAGAATAGAAATTGTCTAGAAATGACAATTCCTTATTGTTCGTTGTTTCAAGTGAAATCTGTTAACAAATAGATCAGAATAGATTAGAATAGAAATTGTCTAGAAATGACAATTCCTTATTGTTCGTTGTTT	no_family	84
seq_555	AAAAATTCAATAAAGATCGGAAAATAATCAACAAAGCGGACATACTTTATTTGAGGTTCTGTAACT	AAAAATTCAATAAAGATCGGAAAATAATCAACAAAGCGGACATACTTTATTTGAGGTTCTGTAACTAAAAATTCAATAAAGATCGGAAAATAATCAACAAAGCGGACATACTTTATTTGAGGTTCTGTAACTAAAAATTCAATAAAGATCGGAAAATAATCAACAAAGCGGACATACTTTATTTGAGGTTCTGTAACTAAAAATTCAATAAAGATCGGAAAATAATCAACAAAGCGGACATACTTTATTTGAGGTTCTGTAACTAAAAATTCAATAAAGATCGGAAAATAATCAACAAAGCGGACATACTTTATTTGAGGTTCTGTAAC	GTTACAGAACCTCAAATAAAGTATGTCCGCTTTGTTGATTATTTTCCGATCTTTATTGAATTTTTAGTTACAGAACCTCAAATAAAGTATGTCCGCTTTGTTGATTATTTTCCGATCTTTATTGAATTTTTAGTTACAGAACCTCAAATAAAGTATGTCCGCTTTGTTGATTATTTTCCGATCTTTATTGAATTTTTAGTTACAGAACCTCAAATAAAGTATGTCCGCTTTGTTGATTATTTTCCGATCTTTATTGAATTTTTAGTTACAGAACCTCAAATAAAGTATGTCCGCTTTGTTGATTATTTTCCGATCTTTATTGAATTTTT	no_family	66
seq_563	AAAAATAAGGAATAGTCAATTCTTGACGATTTCAAAAGTCGAAAATCACAGAACCTCAAATAAAGCTATTTTGAACATCGTGTGAACATATTTCACAAGAAAAGACG	AAAAATAAGGAATAGTCAATTCTTGACGATTTCAAAAGTCGAAAATCACAGAACCTCAAATAAAGCTATTTTGAACATCGTGTGAACATATTTCACAAGAAAAGACGAAAAATAAGGAATAGTCAATTCTTGACGATTTCAAAAGTCGAAAATCACAGAACCTCAAATAAAGCTATTTTGAACATCGTGTGAACATATTTCACAAGAAAAGACGAAAAATAAGGAATAGTCAATTCTTGACGATTTCAAAAGTCGAAAATCACAGAACCTCAAATAAAGCTATTTTGAACATCGTGTGAACATATTTCACAAGAAAAGACGAAAAATAA	TTATTTTTCGTCTTTTCTTGTGAAATATGTTCACACGATGTTCAAAATAGCTTTATTTGAGGTTCTGTGATTTTCGACTTTTGAAATCGTCAAGAATTGACTATTCCTTATTTTTCGTCTTTTCTTGTGAAATATGTTCACACGATGTTCAAAATAGCTTTATTTGAGGTTCTGTGATTTTCGACTTTTGAAATCGTCAAGAATTGACTATTCCTTATTTTTCGTCTTTTCTTGTGAAATATGTTCACACGATGTTCAAAATAGCTTTATTTGAGGTTCTGTGATTTTCGACTTTTGAAATCGTCAAGAATTGACTATTCCTTATTTTT	no_family	107
seq_603	AAACAATTAATATAAATT	AAACAATTAATATAAATTAAACAATTAATATAAATTAAACAATTAATATAAATTAAACAATTAATATAAATTAAACAATTAATATAAATTAAACAATTAATATAAATTAAACAATTAATATAAATTAAACAATTAATATAAATTAAACAATTAATATAAATTAAACAATTAATATAAATTAAACAATTAATATAAATTAAACAATTAATATAAATTAAACAATTAATATAAATTAAACAATTAATATAAATTAAACAATTAATATAAATTAAACAATTAATATAAATTAAACAATTAATATAAATTAAACAATTAATATAAATTAAACA	TGTTTAATTTATATTAATTGTTTAATTTATATTAATTGTTTAATTTATATTAATTGTTTAATTTATATTAATTGTTTAATTTATATTAATTGTTTAATTTATATTAATTGTTTAATTTATATTAATTGTTTAATTTATATTAATTGTTTAATTTATATTAATTGTTTAATTTATATTAATTGTTTAATTTATATTAATTGTTTAATTTATATTAATTGTTTAATTTATATTAATTGTTTAATTTATATTAATTGTTTAATTTATATTAATTGTTTAATTTATATTAATTGTTTAATTTATATTAATTGTTTAATTTATATTAATTGTTT	no_family	18
seq_630	AAAAAAGGAAATGATCGAAATCGAGTGTGTTCGCTCAGTTGAACTTATAGTTACAGAGCATCATGTATAGCTATTTTGAAAAGTTTTGGATCAAATTTCATTAGAAACGTTGAAGAATAAGGAATAATTATTTCTTGACGATTTC	AAAAAAGGAAATGATCGAAATCGAGTGTGTTCGCTCAGTTGAACTTATAGTTACAGAGCATCATGTATAGCTATTTTGAAAAGTTTTGGATCAAATTTCATTAGAAACGTTGAAGAATAAGGAATAATTATTTCTTGACGATTTCAAAAAAGGAAATGATCGAAATCGAGTGTGTTCGCTCAGTTGAACTTATAGTTACAGAGCATCATGTATAGCTATTTTGAAAAGTTTTGGATCAAATTTCATTAGAAACGTTGAAGAATAAGGAATAATTATTTCTTGACGATTTCAAAAAAGGAAATGATCGAAATCGAGTGTGTTCGCTCAGT	ACTGAGCGAACACACTCGATTTCGATCATTTCCTTTTTTGAAATCGTCAAGAAATAATTATTCCTTATTCTTCAACGTTTCTAATGAAATTTGATCCAAAACTTTTCAAAATAGCTATACATGATGCTCTGTAACTATAAGTTCAACTGAGCGAACACACTCGATTTCGATCATTTCCTTTTTTGAAATCGTCAAGAAATAATTATTCCTTATTCTTCAACGTTTCTAATGAAATTTGATCCAAAACTTTTCAAAATAGCTATACATGATGCTCTGTAACTATAAGTTCAACTGAGCGAACACACTCGATTTCGATCATTTCCTTTTTT	no_family	145
seq_641	AAAAATAAGGAAGTGACTTCTTGACGATTTCAAAAGTCGAAAATCATTGAAATCGAGTAAGACG	AAAAATAAGGAAGTGACTTCTTGACGATTTCAAAAGTCGAAAATCATTGAAATCGAGTAAGACGAAAAATAAGGAAGTGACTTCTTGACGATTTCAAAAGTCGAAAATCATTGAAATCGAGTAAGACGAAAAATAAGGAAGTGACTTCTTGACGATTTCAAAAGTCGAAAATCATTGAAATCGAGTAAGACGAAAAATAAGGAAGTGACTTCTTGACGATTTCAAAAGTCGAAAATCATTGAAATCGAGTAAGACGAAAAATAAGGAAGTGACTTCTTGACGATTTCAAAAGTCGAAAATCATTGAAATCGAGTAAGACGAAAAATAAG	CTTATTTTTCGTCTTACTCGATTTCAATGATTTTCGACTTTTGAAATCGTCAAGAAGTCACTTCCTTATTTTTCGTCTTACTCGATTTCAATGATTTTCGACTTTTGAAATCGTCAAGAAGTCACTTCCTTATTTTTCGTCTTACTCGATTTCAATGATTTTCGACTTTTGAAATCGTCAAGAAGTCACTTCCTTATTTTTCGTCTTACTCGATTTCAATGATTTTCGACTTTTGAAATCGTCAAGAAGTCACTTCCTTATTTTTCGTCTTACTCGATTTCAATGATTTTCGACTTTTGAAATCGTCAAGAAGTCACTTCCTTATTTTT	no_family	64
seq_722	AAAAATAGGAATTATAATTTCTAGATGATTTTAAACAGTAAATCTAGTCTATTTTGAACATGTTGTGGTGAGATTTCAATAGAAACGACT	AAAAATAGGAATTATAATTTCTAGATGATTTTAAACAGTAAATCTAGTCTATTTTGAACATGTTGTGGTGAGATTTCAATAGAAACGACTAAAAATAGGAATTATAATTTCTAGATGATTTTAAACAGTAAATCTAGTCTATTTTGAACATGTTGTGGTGAGATTTCAATAGAAACGACTAAAAATAGGAATTATAATTTCTAGATGATTTTAAACAGTAAATCTAGTCTATTTTGAACATGTTGTGGTGAGATTTCAATAGAAACGACTAAAAATAGGAATTATAATTTCTAGATGATTTTAAACAGTAAATCTAGTCTATTTTGAAC	GTTCAAAATAGACTAGATTTACTGTTTAAAATCATCTAGAAATTATAATTCCTATTTTTAGTCGTTTCTATTGAAATCTCACCACAACATGTTCAAAATAGACTAGATTTACTGTTTAAAATCATCTAGAAATTATAATTCCTATTTTTAGTCGTTTCTATTGAAATCTCACCACAACATGTTCAAAATAGACTAGATTTACTGTTTAAAATCATCTAGAAATTATAATTCCTATTTTTAGTCGTTTCTATTGAAATCTCACCACAACATGTTCAAAATAGACTAGATTTACTGTTTAAAATCATCTAGAAATTATAATTCCTATTTTT	no_family	90
seq_745	AAAATGTGTATGTCCTTTATTTAAAT	AAAATGTGTATGTCCTTTATTTAAATAAAATGTGTATGTCCTTTATTTAAATAAAATGTGTATGTCCTTTATTTAAATAAAATGTGTATGTCCTTTATTTAAATAAAATGTGTATGTCCTTTATTTAAATAAAATGTGTATGTCCTTTATTTAAATAAAATGTGTATGTCCTTTATTTAAATAAAATGTGTATGTCCTTTATTTAAATAAAATGTGTATGTCCTTTATTTAAATAAAATGTGTATGTCCTTTATTTAAATAAAATGTGTATGTCCTTTATTTAAATAAAATGTGTATGTCCTTTATTTAAATAAAATGTGTATGTCCTT	AAGGACATACACATTTTATTTAAATAAAGGACATACACATTTTATTTAAATAAAGGACATACACATTTTATTTAAATAAAGGACATACACATTTTATTTAAATAAAGGACATACACATTTTATTTAAATAAAGGACATACACATTTTATTTAAATAAAGGACATACACATTTTATTTAAATAAAGGACATACACATTTTATTTAAATAAAGGACATACACATTTTATTTAAATAAAGGACATACACATTTTATTTAAATAAAGGACATACACATTTTATTTAAATAAAGGACATACACATTTTATTTAAATAAAGGACATACACATTTT	no_family	26
seq_760	AAAAAACAAAAAATAAGTTATTATACGATCGTTATTGAATTTTTAGATACAGAACCTCAAATAAAGCTATTTTGAACAACGTGGGAACAAATTTCATAAG	AAAAAACAAAAAATAAGTTATTATACGATCGTTATTGAATTTTTAGATACAGAACCTCAAATAAAGCTATTTTGAACAACGTGGGAACAAATTTCATAAGAAAAAACAAAAAATAAGTTATTATACGATCGTTATTGAATTTTTAGATACAGAACCTCAAATAAAGCTATTTTGAACAACGTGGGAACAAATTTCATAAGAAAAAACAAAAAATAAGTTATTATACGATCGTTATTGAATTTTTAGATACAGAACCTCAAATAAAGCTATTTTGAACAACGTGGGAACAAATTTCATAAGAAAAAACAAAAAATAAGTTATTATACGAT	ATCGTATAATAACTTATTTTTTGTTTTTTCTTATGAAATTTGTTCCCACGTTGTTCAAAATAGCTTTATTTGAGGTTCTGTATCTAAAAATTCAATAACGATCGTATAATAACTTATTTTTTGTTTTTTCTTATGAAATTTGTTCCCACGTTGTTCAAAATAGCTTTATTTGAGGTTCTGTATCTAAAAATTCAATAACGATCGTATAATAACTTATTTTTTGTTTTTTCTTATGAAATTTGTTCCCACGTTGTTCAAAATAGCTTTATTTGAGGTTCTGTATCTAAAAATTCAATAACGATCGTATAATAACTTATTTTTTGTTTTTT	no_family	100
seq_771	AAACATGGTGTGACTTTGTTCTAAATG	AAACATGGTGTGACTTTGTTCTAAATGAAACATGGTGTGACTTTGTTCTAAATGAAACATGGTGTGACTTTGTTCTAAATGAAACATGGTGTGACTTTGTTCTAAATGAAACATGGTGTGACTTTGTTCTAAATGAAACATGGTGTGACTTTGTTCTAAATGAAACATGGTGTGACTTTGTTCTAAATGAAACATGGTGTGACTTTGTTCTAAATGAAACATGGTGTGACTTTGTTCTAAATGAAACATGGTGTGACTTTGTTCTAAATGAAACATGGTGTGACTTTGTTCTAAATGAAACATGGTGTGACTTTGTTCTAAATGAAACA	TGTTTCATTTAGAACAAAGTCACACCATGTTTCATTTAGAACAAAGTCACACCATGTTTCATTTAGAACAAAGTCACACCATGTTTCATTTAGAACAAAGTCACACCATGTTTCATTTAGAACAAAGTCACACCATGTTTCATTTAGAACAAAGTCACACCATGTTTCATTTAGAACAAAGTCACACCATGTTTCATTTAGAACAAAGTCACACCATGTTTCATTTAGAACAAAGTCACACCATGTTTCATTTAGAACAAAGTCACACCATGTTTCATTTAGAACAAAGTCACACCATGTTTCATTTAGAACAAAGTCACACCATGTTT	no_family	27
seq_778	AAACGACTTAGAATAAAGAATTGTCATTTGTGAATAAATTTAATTAG	AAACGACTTAGAATAAAGAATTGTCATTTGTGAATAAATTTAATTAGAAACGACTTAGAATAAAGAATTGTCATTTGTGAATAAATTTAATTAGAAACGACTTAGAATAAAGAATTGTCATTTGTGAATAAATTTAATTAGAAACGACTTAGAATAAAGAATTGTCATTTGTGAATAAATTTAATTAGAAACGACTTAGAATAAAGAATTGTCATTTGTGAATAAATTTAATTAGAAACGACTTAGAATAAAGAATTGTCATTTGTGAATAAATTTAATTAGAAACGACTTAGAATAAAGAATTGTCATTTGTGAATAAATTTAATTAG	CTAATTAAATTTATTCACAAATGACAATTCTTTATTCTAAGTCGTTTCTAATTAAATTTATTCACAAATGACAATTCTTTATTCTAAGTCGTTTCTAATTAAATTTATTCACAAATGACAATTCTTTATTCTAAGTCGTTTCTAATTAAATTTATTCACAAATGACAATTCTTTATTCTAAGTCGTTTCTAATTAAATTTATTCACAAATGACAATTCTTTATTCTAAGTCGTTTCTAATTAAATTTATTCACAAATGACAATTCTTTATTCTAAGTCGTTTCTAATTAAATTTATTCACAAATGACAATTCTTTATTCTAAGTCGTTT	no_family	47
seq_790	AAAATATTATCG	AAAATATTATCGAAAATATTATCGAAAATATTATCGAAAATATTATCGAAAATATTATCGAAAATATTATCGAAAATATTATCGAAAATATTATCGAAAATATTATCGAAAATATTATCGAAAATATTATCGAAAATATTATCGAAAATATTATCGAAAATATTATCGAAAATATTATCGAAAATATTATCGAAAATATTATCGAAAATATTATCGAAAATATTATCGAAAATATTATCGAAAATATTATCGAAAATATTATCGAAAATATTATCGAAAATATTATCGAAAATATTATCGAAAATATTATCGAAAATATTATCGAAAAT	ATTTTCGATAATATTTTCGATAATATTTTCGATAATATTTTCGATAATATTTTCGATAATATTTTCGATAATATTTTCGATAATATTTTCGATAATATTTTCGATAATATTTTCGATAATATTTTCGATAATATTTTCGATAATATTTTCGATAATATTTTCGATAATATTTTCGATAATATTTTCGATAATATTTTCGATAATATTTTCGATAATATTTTCGATAATATTTTCGATAATATTTTCGATAATATTTTCGATAATATTTTCGATAATATTTTCGATAATATTTTCGATAATATTTTCGATAATATTTTCGATAATATTTT	no_family	12
seq_833	AAAATAGATTTATTTGACGTTGTGTTAAACAAATTCAGTCGTTTCTATTGAAATCTCACCACAACTTGTAC	AAAATAGATTTATTTGACGTTGTGTTAAACAAATTCAGTCGTTTCTATTGAAATCTCACCACAACTTGTACAAAATAGATTTATTTGACGTTGTGTTAAACAAATTCAGTCGTTTCTATTGAAATCTCACCACAACTTGTACAAAATAGATTTATTTGACGTTGTGTTAAACAAATTCAGTCGTTTCTATTGAAATCTCACCACAACTTGTACAAAATAGATTTATTTGACGTTGTGTTAAACAAATTCAGTCGTTTCTATTGAAATCTCACCACAACTTGTACAAAATAGATTTATTTGACGTTGTGTTAAACAAATTCAGTCGTTTC	GAAACGACTGAATTTGTTTAACACAACGTCAAATAAATCTATTTTGTACAAGTTGTGGTGAGATTTCAATAGAAACGACTGAATTTGTTTAACACAACGTCAAATAAATCTATTTTGTACAAGTTGTGGTGAGATTTCAATAGAAACGACTGAATTTGTTTAACACAACGTCAAATAAATCTATTTTGTACAAGTTGTGGTGAGATTTCAATAGAAACGACTGAATTTGTTTAACACAACGTCAAATAAATCTATTTTGTACAAGTTGTGGTGAGATTTCAATAGAAACGACTGAATTTGTTTAACACAACGTCAAATAAATCTATTTT	no_family	71
seq_934	AAAAACTATCATTTAAGACTGATACATTAAGTCTTACAGTGT	AAAAACTATCATTTAAGACTGATACATTAAGTCTTACAGTGTAAAAACTATCATTTAAGACTGATACATTAAGTCTTACAGTGTAAAAACTATCATTTAAGACTGATACATTAAGTCTTACAGTGTAAAAACTATCATTTAAGACTGATACATTAAGTCTTACAGTGTAAAAACTATCATTTAAGACTGATACATTAAGTCTTACAGTGTAAAAACTATCATTTAAGACTGATACATTAAGTCTTACAGTGTAAAAACTATCATTTAAGACTGATACATTAAGTCTTACAGTGTAAAAACTATCATTTAAGACTGATACATTAAGTCTT	AAGACTTAATGTATCAGTCTTAAATGATAGTTTTTACACTGTAAGACTTAATGTATCAGTCTTAAATGATAGTTTTTACACTGTAAGACTTAATGTATCAGTCTTAAATGATAGTTTTTACACTGTAAGACTTAATGTATCAGTCTTAAATGATAGTTTTTACACTGTAAGACTTAATGTATCAGTCTTAAATGATAGTTTTTACACTGTAAGACTTAATGTATCAGTCTTAAATGATAGTTTTTACACTGTAAGACTTAATGTATCAGTCTTAAATGATAGTTTTTACACTGTAAGACTTAATGTATCAGTCTTAAATGATAGTTTTT	no_family	42
seq_941	AAAAAAAGAAATAATCGAAATCGAGTATATTCGCTCAGTTGACGATTTC	AAAAAAAGAAATAATCGAAATCGAGTATATTCGCTCAGTTGACGATTTCAAAAAAAGAAATAATCGAAATCGAGTATATTCGCTCAGTTGACGATTTCAAAAAAAGAAATAATCGAAATCGAGTATATTCGCTCAGTTGACGATTTCAAAAAAAGAAATAATCGAAATCGAGTATATTCGCTCAGTTGACGATTTCAAAAAAAGAAATAATCGAAATCGAGTATATTCGCTCAGTTGACGATTTCAAAAAAAGAAATAATCGAAATCGAGTATATTCGCTCAGTTGACGATTTCAAAAAAAGAAATAATCGAAATCGAGTATATTCGCT	AGCGAATATACTCGATTTCGATTATTTCTTTTTTTGAAATCGTCAACTGAGCGAATATACTCGATTTCGATTATTTCTTTTTTTGAAATCGTCAACTGAGCGAATATACTCGATTTCGATTATTTCTTTTTTTGAAATCGTCAACTGAGCGAATATACTCGATTTCGATTATTTCTTTTTTTGAAATCGTCAACTGAGCGAATATACTCGATTTCGATTATTTCTTTTTTTGAAATCGTCAACTGAGCGAATATACTCGATTTCGATTATTTCTTTTTTTGAAATCGTCAACTGAGCGAATATACTCGATTTCGATTATTTCTTTTTTT	no_family	49
seq_983	AAAAAAGACAGGAAAATAAGAACTGAAATTTGTTCCCAAGTTGTTCAAAATAACTTTATTTGAGGTTCTGTAACTAAAAATTC	AAAAAAGACAGGAAAATAAGAACTGAAATTTGTTCCCAAGTTGTTCAAAATAACTTTATTTGAGGTTCTGTAACTAAAAATTCAAAAAAGACAGGAAAATAAGAACTGAAATTTGTTCCCAAGTTGTTCAAAATAACTTTATTTGAGGTTCTGTAACTAAAAATTCAAAAAAGACAGGAAAATAAGAACTGAAATTTGTTCCCAAGTTGTTCAAAATAACTTTATTTGAGGTTCTGTAACTAAAAATTCAAAAAAGACAGGAAAATAAGAACTGAAATTTGTTCCCAAGTTGTTCAAAATAACTTTATTTGAGGTTCTGTAACTAAAAA	TTTTTAGTTACAGAACCTCAAATAAAGTTATTTTGAACAACTTGGGAACAAATTTCAGTTCTTATTTTCCTGTCTTTTTTGAATTTTTAGTTACAGAACCTCAAATAAAGTTATTTTGAACAACTTGGGAACAAATTTCAGTTCTTATTTTCCTGTCTTTTTTGAATTTTTAGTTACAGAACCTCAAATAAAGTTATTTTGAACAACTTGGGAACAAATTTCAGTTCTTATTTTCCTGTCTTTTTTGAATTTTTAGTTACAGAACCTCAAATAAAGTTATTTTGAACAACTTGGGAACAAATTTCAGTTCTTATTTTCCTGTCTTTTTT	no_family	83
seq_1	AACCT	AACCTAACCTAACCTAACCTAACCTAACCTAACCTAACCTAACCTAACCTAACCTAACCTAACCTAACCTAACCTAACCTAACCTAACCTAACCTAACCTAACCTAACCTAACCTAACCTAACCTAACCTAACCTAACCTAACCTAACCTAACCTAACCTAACCTAACCTAACCTAACCTAACCTAACCTAACCTAACCTAACCTAACCTAACCTAACCTAACCTAACCTAACCTAACCTAACCTAACCTAACCTAACCTAACCTAACCTAACCTAACCTAACCTAACCTAACCTAACCTAACCTAACCTAACCTAACCTAACCTAACC	GGTTAGGTTAGGTTAGGTTAGGTTAGGTTAGGTTAGGTTAGGTTAGGTTAGGTTAGGTTAGGTTAGGTTAGGTTAGGTTAGGTTAGGTTAGGTTAGGTTAGGTTAGGTTAGGTTAGGTTAGGTTAGGTTAGGTTAGGTTAGGTTAGGTTAGGTTAGGTTAGGTTAGGTTAGGTTAGGTTAGGTTAGGTTAGGTTAGGTTAGGTTAGGTTAGGTTAGGTTAGGTTAGGTTAGGTTAGGTTAGGTTAGGTTAGGTTAGGTTAGGTTAGGTTAGGTTAGGTTAGGTTAGGTTAGGTTAGGTTAGGTTAGGTTAGGTTAGGTTAGGTTAGGTT	family1	5
seq_10	AAAATAACCTAACCGAACCCT	AAAATAACCTAACCGAACCCTAAAATAACCTAACCGAACCCTAAAATAACCTAACCGAACCCTAAAATAACCTAACCGAACCCTAAAATAACCTAACCGAACCCTAAAATAACCTAACCGAACCCTAAAATAACCTAACCGAACCCTAAAATAACCTAACCGAACCCTAAAATAACCTAACCGAACCCTAAAATAACCTAACCGAACCCTAAAATAACCTAACCGAACCCTAAAATAACCTAACCGAACCCTAAAATAACCTAACCGAACCCTAAAATAACCTAACCGAACCCTAAAATAACCTAACCGAACCCTAAAATAACCTAACC	GGTTAGGTTATTTTAGGGTTCGGTTAGGTTATTTTAGGGTTCGGTTAGGTTATTTTAGGGTTCGGTTAGGTTATTTTAGGGTTCGGTTAGGTTATTTTAGGGTTCGGTTAGGTTATTTTAGGGTTCGGTTAGGTTATTTTAGGGTTCGGTTAGGTTATTTTAGGGTTCGGTTAGGTTATTTTAGGGTTCGGTTAGGTTATTTTAGGGTTCGGTTAGGTTATTTTAGGGTTCGGTTAGGTTATTTTAGGGTTCGGTTAGGTTATTTTAGGGTTCGGTTAGGTTATTTTAGGGTTCGGTTAGGTTATTTTAGGGTTCGGTTAGGTTATTTT	family1	21
seq_1000	AAATCAGCTTAGTTAGGTCACGTTATATTAGCTTAGTGTGGCT	AAATCAGCTTAGTTAGGTCACGTTATATTAGCTTAGTGTGGCTAAATCAGCTTAGTTAGGTCACGTTATATTAGCTTAGTGTGGCTAAATCAGCTTAGTTAGGTCACGTTATATTAGCTTAGTGTGGCTAAATCAGCTTAGTTAGGTCACGTTATATTAGCTTAGTGTGGCTAAATCAGCTTAGTTAGGTCACGTTATATTAGCTTAGTGTGGCTAAATCAGCTTAGTTAGGTCACGTTATATTAGCTTAGTGTGGCTAAATCAGCTTAGTTAGGTCACGTTATATTAGCTTAGTGTGGCTAAATCAGCTTAGTTAGGTCACGTTATAT	ATATAACGTGACCTAACTAAGCTGATTTAGCCACACTAAGCTAATATAACGTGACCTAACTAAGCTGATTTAGCCACACTAAGCTAATATAACGTGACCTAACTAAGCTGATTTAGCCACACTAAGCTAATATAACGTGACCTAACTAAGCTGATTTAGCCACACTAAGCTAATATAACGTGACCTAACTAAGCTGATTTAGCCACACTAAGCTAATATAACGTGACCTAACTAAGCTGATTTAGCCACACTAAGCTAATATAACGTGACCTAACTAAGCTGATTTAGCCACACTAAGCTAATATAACGTGACCTAACTAAGCTGATTT	family1	43
seq_1003	AAAGCTAATATAACCTAACCTAACCT	AAAGCTAATATAACCTAACCTAACCTAAAGCTAATATAACCTAACCTAACCTAAAGCTAATATAACCTAACCTAACCTAAAGCTAATATAACCTAACCTAACCTAAAGCTAATATAACCTAACCTAACCTAAAGCTAATATAACCTAACCTAACCTAAAGCTAATATAACCTAACCTAACCTAAAGCTAATATAACCTAACCTAACCTAAAGCTAATATAACCTAACCTAACCTAAAGCTAATATAACCTAACCTAACCTAAAGCTAATATAACCTAACCTAACCTAAAGCTAATATAACCTAACCTAACCTAAAGCTAATATAACCTA	TAGGTTATATTAGCTTTAGGTTAGGTTAGGTTATATTAGCTTTAGGTTAGGTTAGGTTATATTAGCTTTAGGTTAGGTTAGGTTATATTAGCTTTAGGTTAGGTTAGGTTATATTAGCTTTAGGTTAGGTTAGGTTATATTAGCTTTAGGTTAGGTTAGGTTATATTAGCTTTAGGTTAGGTTAGGTTATATTAGCTTTAGGTTAGGTTAGGTTATATTAGCTTTAGGTTAGGTTAGGTTATATTAGCTTTAGGTTAGGTTAGGTTATATTAGCTTTAGGTTAGGTTAGGTTATATTAGCTTTAGGTTAGGTTAGGTTATATTAGCTTT	family1	26
seq_1004	AACCCGAACTTACCTAACCTACCTAACCT	AACCCGAACTTACCTAACCTACCTAACCTAACCCGAACTTACCTAACCTACCTAACCTAACCCGAACTTACCTAACCTACCTAACCTAACCCGAACTTACCTAACCTACCTAACCTAACCCGAACTTACCTAACCTACCTAACCTAACCCGAACTTACCTAACCTACCTAACCTAACCCGAACTTACCTAACCTACCTAACCTAACCCGAACTTACCTAACCTACCTAACCTAACCCGAACTTACCTAACCTACCTAACCTAACCCGAACTTACCTAACCTACCTAACCTAACCCGAACTTACCTAACCTACCTAACCTAACCCGAACT	AGTTCGGGTTAGGTTAGGTAGGTTAGGTAAGTTCGGGTTAGGTTAGGTAGGTTAGGTAAGTTCGGGTTAGGTTAGGTAGGTTAGGTAAGTTCGGGTTAGGTTAGGTAGGTTAGGTAAGTTCGGGTTAGGTTAGGTAGGTTAGGTAAGTTCGGGTTAGGTTAGGTAGGTTAGGTAAGTTCGGGTTAGGTTAGGTAGGTTAGGTAAGTTCGGGTTAGGTTAGGTAGGTTAGGTAAGTTCGGGTTAGGTTAGGTAGGTTAGGTAAGTTCGGGTTAGGTTAGGTAGGTTAGGTAAGTTCGGGTTAGGTTAGGTAGGTTAGGTAAGTTCGGGTT	family1	29
seq_1005	AACCGAACTAACCTAACCTAACCTAGCCTAACTTAACTTACCT	AACCGAACTAACCTAACCTAACCTAGCCTAACTTAACTTACCTAACCGAACTAACCTAACCTAACCTAGCCTAACTTAACTTACCTAACCGAACTAACCTAACCTAACCTAGCCTAACTTAACTTACCTAACCGAACTAACCTAACCTAACCTAGCCTAACTTAACTTACCTAACCGAACTAACCTAACCTAACCTAGCCTAACTTAACTTACCTAACCGAACTAACCTAACCTAACCTAGCCTAACTTAACTTACCTAACCGAACTAACCTAACCTAACCTAGCCTAACTTAACTTACCTAACCGAACTAACCTAACCTAACCTAGCC	GGCTAGGTTAGGTTAGGTTAGTTCGGTTAGGTAAGTTAAGTTAGGCTAGGTTAGGTTAGGTTAGTTCGGTTAGGTAAGTTAAGTTAGGCTAGGTTAGGTTAGGTTAGTTCGGTTAGGTAAGTTAAGTTAGGCTAGGTTAGGTTAGGTTAGTTCGGTTAGGTAAGTTAAGTTAGGCTAGGTTAGGTTAGGTTAGTTCGGTTAGGTAAGTTAAGTTAGGCTAGGTTAGGTTAGGTTAGTTCGGTTAGGTAAGTTAAGTTAGGCTAGGTTAGGTTAGGTTAGTTCGGTTAGGTAAGTTAAGTTAGGCTAGGTTAGGTTAGGTTAGTTCGGTT	family1	43
seq_1006	AAACCTAACCTATTAAGCTAATAT	AAACCTAACCTATTAAGCTAATATAAACCTAACCTATTAAGCTAATATAAACCTAACCTATTAAGCTAATATAAACCTAACCTATTAAGCTAATATAAACCTAACCTATTAAGCTAATATAAACCTAACCTATTAAGCTAATATAAACCTAACCTATTAAGCTAATATAAACCTAACCTATTAAGCTAATATAAACCTAACCTATTAAGCTAATATAAACCTAACCTATTAAGCTAATATAAACCTAACCTATTAAGCTAATATAAACCTAACCTATTAAGCTAATATAAACCTAACCTATTAAGCTAATATAAACCTAACCTATTAAG	CTTAATAGGTTAGGTTTATATTAGCTTAATAGGTTAGGTTTATATTAGCTTAATAGGTTAGGTTTATATTAGCTTAATAGGTTAGGTTTATATTAGCTTAATAGGTTAGGTTTATATTAGCTTAATAGGTTAGGTTTATATTAGCTTAATAGGTTAGGTTTATATTAGCTTAATAGGTTAGGTTTATATTAGCTTAATAGGTTAGGTTTATATTAGCTTAATAGGTTAGGTTTATATTAGCTTAATAGGTTAGGTTTATATTAGCTTAATAGGTTAGGTTTATATTAGCTTAATAGGTTAGGTTTATATTAGCTTAATAGGTTAGGTTT	family1	24
seq_1007	AACCCAACCTACCTCAACCT	AACCCAACCTACCTCAACCTAACCCAACCTACCTCAACCTAACCCAACCTACCTCAACCTAACCCAACCTACCTCAACCTAACCCAACCTACCTCAACCTAACCCAACCTACCTCAACCTAACCCAACCTACCTCAACCTAACCCAACCTACCTCAACCTAACCCAACCTACCTCAACCTAACCCAACCTACCTCAACCTAACCCAACCTACCTCAACCTAACCCAACCTACCTCAACCTAACCCAACCTACCTCAACCTAACCCAACCTACCTCAACCTAACCCAACCTACCTCAACCTAACCCAACCTACCTCAACCTAACCCAACC	GGTTGGGTTAGGTTGAGGTAGGTTGGGTTAGGTTGAGGTAGGTTGGGTTAGGTTGAGGTAGGTTGGGTTAGGTTGAGGTAGGTTGGGTTAGGTTGAGGTAGGTTGGGTTAGGTTGAGGTAGGTTGGGTTAGGTTGAGGTAGGTTGGGTTAGGTTGAGGTAGGTTGGGTTAGGTTGAGGTAGGTTGGGTTAGGTTGAGGTAGGTTGGGTTAGGTTGAGGTAGGTTGGGTTAGGTTGAGGTAGGTTGGGTTAGGTTGAGGTAGGTTGGGTTAGGTTGAGGTAGGTTGGGTTAGGTTGAGGTAGGTTGGGTTAGGTTGAGGTAGGTTGGGTT	family1	20
seq_1008	AACCTAACCTATTAACCTAATAT	AACCTAACCTATTAACCTAATATAACCTAACCTATTAACCTAATATAACCTAACCTATTAACCTAATATAACCTAACCTATTAACCTAATATAACCTAACCTATTAACCTAATATAACCTAACCTATTAACCTAATATAACCTAACCTATTAACCTAATATAACCTAACCTATTAACCTAATATAACCTAACCTATTAACCTAATATAACCTAACCTATTAACCTAATATAACCTAACCTATTAACCTAATATAACCTAACCTATTAACCTAATATAACCTAACCTATTAACCTAATATAACCTAACCTATTAACCTAATATAACCTAA	TTAGGTTATATTAGGTTAATAGGTTAGGTTATATTAGGTTAATAGGTTAGGTTATATTAGGTTAATAGGTTAGGTTATATTAGGTTAATAGGTTAGGTTATATTAGGTTAATAGGTTAGGTTATATTAGGTTAATAGGTTAGGTTATATTAGGTTAATAGGTTAGGTTATATTAGGTTAATAGGTTAGGTTATATTAGGTTAATAGGTTAGGTTATATTAGGTTAATAGGTTAGGTTATATTAGGTTAATAGGTTAGGTTATATTAGGTTAATAGGTTAGGTTATATTAGGTTAATAGGTTAGGTTATATTAGGTTAATAGGTTAGGTT	family1	23
seq_1011	AAACCTAACCTAACCTAACCTAACCTAACCTAACCTAACCT	AAACCTAACCTAACCTAACCTAACCTAACCTAACCTAACCTAAACCTAACCTAACCTAACCTAACCTAACCTAACCTAACCTAAACCTAACCTAACCTAACCTAACCTAACCTAACCTAACCTAAACCTAACCTAACCTAACCTAACCTAACCTAACCTAACCTAAACCTAACCTAACCTAACCTAACCTAACCTAACCTAACCTAAACCTAACCTAACCTAACCTAACCTAACCTAACCTAACCTAAACCTAACCTAACCTAACCTAACCTAACCTAACCTAACCTAAACCTAACCTAACCTAACCTAACCTAACCTAACCTAACCTA	TAGGTTAGGTTAGGTTAGGTTAGGTTAGGTTAGGTTAGGTTTAGGTTAGGTTAGGTTAGGTTAGGTTAGGTTAGGTTAGGTTTAGGTTAGGTTAGGTTAGGTTAGGTTAGGTTAGGTTAGGTTTAGGTTAGGTTAGGTTAGGTTAGGTTAGGTTAGGTTAGGTTTAGGTTAGGTTAGGTTAGGTTAGGTTAGGTTAGGTTAGGTTTAGGTTAGGTTAGGTTAGGTTAGGTTAGGTTAGGTTAGGTTTAGGTTAGGTTAGGTTAGGTTAGGTTAGGTTAGGTTAGGTTTAGGTTAGGTTAGGTTAGGTTAGGTTAGGTTAGGTTAGGTTT	family1	41
seq_1012	AAACTAACCAAACTAACCT	AAACTAACCAAACTAACCTAAACTAACCAAACTAACCTAAACTAACCAAACTAACCTAAACTAACCAAACTAACCTAAACTAACCAAACTAACCTAAACTAACCAAACTAACCTAAACTAACCAAACTAACCTAAACTAACCAAACTAACCTAAACTAACCAAACTAACCTAAACTAACCAAACTAACCTAAACTAACCAAACTAACCTAAACTAACCAAACTAACCTAAACTAACCAAACTAACCTAAACTAACCAAACTAACCTAAACTAACCAAACTAACCTAAACTAACCAAACTAACCTAAACTAACCAAACTAACCTAAACTA	TAGTTTAGGTTAGTTTGGTTAGTTTAGGTTAGTTTGGTTAGTTTAGGTTAGTTTGGTTAGTTTAGGTTAGTTTGGTTAGTTTAGGTTAGTTTGGTTAGTTTAGGTTAGTTTGGTTAGTTTAGGTTAGTTTGGTTAGTTTAGGTTAGTTTGGTTAGTTTAGGTTAGTTTGGTTAGTTTAGGTTAGTTTGGTTAGTTTAGGTTAGTTTGGTTAGTTTAGGTTAGTTTGGTTAGTTTAGGTTAGTTTGGTTAGTTTAGGTTAGTTTGGTTAGTTTAGGTTAGTTTGGTTAGTTTAGGTTAGTTTGGTTAGTTTAGGTTAGTTTGGTTAGTTT	family1	19
seq_1013	AACCAACCTAACCTAACCTAACTAACCTAACCTAACCTAACCT	AACCAACCTAACCTAACCTAACTAACCTAACCTAACCTAACCTAACCAACCTAACCTAACCTAACTAACCTAACCTAACCTAACCTAACCAACCTAACCTAACCTAACTAACCTAACCTAACCTAACCTAACCAACCTAACCTAACCTAACTAACCTAACCTAACCTAACCTAACCAACCTAACCTAACCTAACTAACCTAACCTAACCTAACCTAACCAACCTAACCTAACCTAACTAACCTAACCTAACCTAACCTAACCAACCTAACCTAACCTAACTAACCTAACCTAACCTAACCTAACCAACCTAACCTAACCTAACTAACCT	AGGTTAGTTAGGTTAGGTTAGGTTGGTTAGGTTAGGTTAGGTTAGGTTAGTTAGGTTAGGTTAGGTTGGTTAGGTTAGGTTAGGTTAGGTTAGTTAGGTTAGGTTAGGTTGGTTAGGTTAGGTTAGGTTAGGTTAGTTAGGTTAGGTTAGGTTGGTTAGGTTAGGTTAGGTTAGGTTAGTTAGGTTAGGTTAGGTTGGTTAGGTTAGGTTAGGTTAGGTTAGTTAGGTTAGGTTAGGTTGGTTAGGTTAGGTTAGGTTAGGTTAGTTAGGTTAGGTTAGGTTGGTTAGGTTAGGTTAGGTTAGGTTAGTTAGGTTAGGTTAGGTTGGTT	family1	43
seq_1014	AACCTATCCTATTAAGCTAATAT	AACCTATCCTATTAAGCTAATATAACCTATCCTATTAAGCTAATATAACCTATCCTATTAAGCTAATATAACCTATCCTATTAAGCTAATATAACCTATCCTATTAAGCTAATATAACCTATCCTATTAAGCTAATATAACCTATCCTATTAAGCTAATATAACCTATCCTATTAAGCTAATATAACCTATCCTATTAAGCTAATATAACCTATCCTATTAAGCTAATATAACCTATCCTATTAAGCTAATATAACCTATCCTATTAAGCTAATATAACCTATCCTATTAAGCTAATATAACCTATCCTATTAAGCTAATATAACCTAT	ATAGGTTATATTAGCTTAATAGGATAGGTTATATTAGCTTAATAGGATAGGTTATATTAGCTTAATAGGATAGGTTATATTAGCTTAATAGGATAGGTTATATTAGCTTAATAGGATAGGTTATATTAGCTTAATAGGATAGGTTATATTAGCTTAATAGGATAGGTTATATTAGCTTAATAGGATAGGTTATATTAGCTTAATAGGATAGGTTATATTAGCTTAATAGGATAGGTTATATTAGCTTAATAGGATAGGTTATATTAGCTTAATAGGATAGGTTATATTAGCTTAATAGGATAGGTTATATTAGCTTAATAGGATAGGTT	family1	23
seq_1015	AACATAACCTAACCTAACCTAACCTACCTAACCTAACCTAACCTAACCTAACCTAACCTACCCTACTTAACCTAACCT	AACATAACCTAACCTAACCTAACCTACCTAACCTAACCTAACCTAACCTAACCTAACCTACCCTACTTAACCTAACCTAACATAACCTAACCTAACCTAACCTACCTAACCTAACCTAACCTAACCTAACCTAACCTACCCTACTTAACCTAACCTAACATAACCTAACCTAACCTAACCTACCTAACCTAACCTAACCTAACCTAACCTAACCTACCCTACTTAACCTAACCTAACATAACCTAACCTAACCTAACCTACCTAACCTAACCTAACCTAACCTAACCTAACCTACCCTACTTAACCTAACCTAACATAACCTAACCTAA	TTAGGTTAGGTTATGTTAGGTTAGGTTAAGTAGGGTAGGTTAGGTTAGGTTAGGTTAGGTTAGGTTAGGTAGGTTAGGTTAGGTTAGGTTATGTTAGGTTAGGTTAAGTAGGGTAGGTTAGGTTAGGTTAGGTTAGGTTAGGTTAGGTAGGTTAGGTTAGGTTAGGTTATGTTAGGTTAGGTTAAGTAGGGTAGGTTAGGTTAGGTTAGGTTAGGTTAGGTTAGGTAGGTTAGGTTAGGTTAGGTTATGTTAGGTTAGGTTAAGTAGGGTAGGTTAGGTTAGGTTAGGTTAGGTTAGGTTAGGTAGGTTAGGTTAGGTTAGGTTATGTT	family1	78
seq_1016	AACATAACCTAACCTAACCTAACCTACCTAACCTAACCTAACTAACCTAACCTAACCTTACCTACCCTACTTAACCTAACCT	AACATAACCTAACCTAACCTAACCTACCTAACCTAACCTAACTAACCTAACCTAACCTTACCTACCCTACTTAACCTAACCTAACATAACCTAACCTAACCTAACCTACCTAACCTAACCTAACTAACCTAACCTAACCTTACCTACCCTACTTAACCTAACCTAACATAACCTAACCTAACCTAACCTACCTAACCTAACCTAACTAACCTAACCTAACCTTACCTACCCTACTTAACCTAACCTAACATAACCTAACCTAACCTAACCTACCTAACCTAACCTAACTAACCTAACCTAACCTTACCTACCCTACTTAACCTAACCTA	TAGGTTAGGTTAAGTAGGGTAGGTAAGGTTAGGTTAGGTTAGTTAGGTTAGGTTAGGTAGGTTAGGTTAGGTTAGGTTATGTTAGGTTAGGTTAAGTAGGGTAGGTAAGGTTAGGTTAGGTTAGTTAGGTTAGGTTAGGTAGGTTAGGTTAGGTTAGGTTATGTTAGGTTAGGTTAAGTAGGGTAGGTAAGGTTAGGTTAGGTTAGTTAGGTTAGGTTAGGTAGGTTAGGTTAGGTTAGGTTATGTTAGGTTAGGTTAAGTAGGGTAGGTAAGGTTAGGTTAGGTTAGTTAGGTTAGGTTAGGTAGGTTAGGTTAGGTTAGGTTATGTT	family1	82
seq_1018	AACTAAGCTAATATACCCT	AACTAAGCTAATATACCCTAACTAAGCTAATATACCCTAACTAAGCTAATATACCCTAACTAAGCTAATATACCCTAACTAAGCTAATATACCCTAACTAAGCTAATATACCCTAACTAAGCTAATATACCCTAACTAAGCTAATATACCCTAACTAAGCTAATATACCCTAACTAAGCTAATATACCCTAACTAAGCTAATATACCCTAACTAAGCTAATATACCCTAACTAAGCTAATATACCCTAACTAAGCTAATATACCCTAACTAAGCTAATATACCCTAACTAAGCTAATATACCCTAACTAAGCTAATATACCCTAACTAA	TTAGTTAGGGTATATTAGCTTAGTTAGGGTATATTAGCTTAGTTAGGGTATATTAGCTTAGTTAGGGTATATTAGCTTAGTTAGGGTATATTAGCTTAGTTAGGGTATATTAGCTTAGTTAGGGTATATTAGCTTAGTTAGGGTATATTAGCTTAGTTAGGGTATATTAGCTTAGTTAGGGTATATTAGCTTAGTTAGGGTATATTAGCTTAGTTAGGGTATATTAGCTTAGTTAGGGTATATTAGCTTAGTTAGGGTATATTAGCTTAGTTAGGGTATATTAGCTTAGTTAGGGTATATTAGCTTAGTTAGGGTATATTAGCTTAGTT	family1	19
seq_1019	AACCTAACTAAGCTAATATAT	AACCTAACTAAGCTAATATATAACCTAACTAAGCTAATATATAACCTAACTAAGCTAATATATAACCTAACTAAGCTAATATATAACCTAACTAAGCTAATATATAACCTAACTAAGCTAATATATAACCTAACTAAGCTAATATATAACCTAACTAAGCTAATATATAACCTAACTAAGCTAATATATAACCTAACTAAGCTAATATATAACCTAACTAAGCTAATATATAACCTAACTAAGCTAATATATAACCTAACTAAGCTAATATATAACCTAACTAAGCTAATATATAACCTAACTAAGCTAATATATAACCTAACTAAGCT	AGCTTAGTTAGGTTATATATTAGCTTAGTTAGGTTATATATTAGCTTAGTTAGGTTATATATTAGCTTAGTTAGGTTATATATTAGCTTAGTTAGGTTATATATTAGCTTAGTTAGGTTATATATTAGCTTAGTTAGGTTATATATTAGCTTAGTTAGGTTATATATTAGCTTAGTTAGGTTATATATTAGCTTAGTTAGGTTATATATTAGCTTAGTTAGGTTATATATTAGCTTAGTTAGGTTATATATTAGCTTAGTTAGGTTATATATTAGCTTAGTTAGGTTATATATTAGCTTAGTTAGGTTATATATTAGCTTAGTTAGGTT	family1	21
seq_1020	AACCTAACTAAGCTCATATACCCTAACTAAGCTGATCTAGCCTAACTAAGCTAATATAACGT	AACCTAACTAAGCTCATATACCCTAACTAAGCTGATCTAGCCTAACTAAGCTAATATAACGTAACCTAACTAAGCTCATATACCCTAACTAAGCTGATCTAGCCTAACTAAGCTAATATAACGTAACCTAACTAAGCTCATATACCCTAACTAAGCTGATCTAGCCTAACTAAGCTAATATAACGTAACCTAACTAAGCTCATATACCCTAACTAAGCTGATCTAGCCTAACTAAGCTAATATAACGTAACCTAACTAAGCTCATATACCCTAACTAAGCTGATCTAGCCTAACTAAGCTAATATAACGTAACCTAACTAAGCTCATAT	ATATGAGCTTAGTTAGGTTACGTTATATTAGCTTAGTTAGGCTAGATCAGCTTAGTTAGGGTATATGAGCTTAGTTAGGTTACGTTATATTAGCTTAGTTAGGCTAGATCAGCTTAGTTAGGGTATATGAGCTTAGTTAGGTTACGTTATATTAGCTTAGTTAGGCTAGATCAGCTTAGTTAGGGTATATGAGCTTAGTTAGGTTACGTTATATTAGCTTAGTTAGGCTAGATCAGCTTAGTTAGGGTATATGAGCTTAGTTAGGTTACGTTATATTAGCTTAGTTAGGCTAGATCAGCTTAGTTAGGGTATATGAGCTTAGTTAGGTT	family1	62
seq_1021	AACCCAACCCAATCTAACCTACCC	AACCCAACCCAATCTAACCTACCCAACCCAACCCAATCTAACCTACCCAACCCAACCCAATCTAACCTACCCAACCCAACCCAATCTAACCTACCCAACCCAACCCAATCTAACCTACCCAACCCAACCCAATCTAACCTACCCAACCCAACCCAATCTAACCTACCCAACCCAACCCAATCTAACCTACCCAACCCAACCCAATCTAACCTACCCAACCCAACCCAATCTAACCTACCCAACCCAACCCAATCTAACCTACCCAACCCAACCCAATCTAACCTACCCAACCCAACCCAATCTAACCTACCCAACCCAACCCAATCTAA	TTAGATTGGGTTGGGTTGGGTAGGTTAGATTGGGTTGGGTTGGGTAGGTTAGATTGGGTTGGGTTGGGTAGGTTAGATTGGGTTGGGTTGGGTAGGTTAGATTGGGTTGGGTTGGGTAGGTTAGATTGGGTTGGGTTGGGTAGGTTAGATTGGGTTGGGTTGGGTAGGTTAGATTGGGTTGGGTTGGGTAGGTTAGATTGGGTTGGGTTGGGTAGGTTAGATTGGGTTGGGTTGGGTAGGTTAGATTGGGTTGGGTTGGGTAGGTTAGATTGGGTTGGGTTGGGTAGGTTAGATTGGGTTGGGTTGGGTAGGTTAGATTGGGTTGGGTT	family1	24
seq_1022	AAATTAACCTAACCTAACCT	AAATTAACCTAACCTAACCTAAATTAACCTAACCTAACCTAAATTAACCTAACCTAACCTAAATTAACCTAACCTAACCTAAATTAACCTAACCTAACCTAAATTAACCTAACCTAACCTAAATTAACCTAACCTAACCTAAATTAACCTAACCTAACCTAAATTAACCTAACCTAACCTAAATTAACCTAACCTAACCTAAATTAACCTAACCTAACCTAAATTAACCTAACCTAACCTAAATTAACCTAACCTAACCTAAATTAACCTAACCTAACCTAAATTAACCTAACCTAACCTAAATTAACCTAACCTAACCTAAATTAACC	GGTTAATTTAGGTTAGGTTAGGTTAATTTAGGTTAGGTTAGGTTAATTTAGGTTAGGTTAGGTTAATTTAGGTTAGGTTAGGTTAATTTAGGTTAGGTTAGGTTAATTTAGGTTAGGTTAGGTTAATTTAGGTTAGGTTAGGTTAATTTAGGTTAGGTTAGGTTAATTTAGGTTAGGTTAGGTTAATTTAGGTTAGGTTAGGTTAATTTAGGTTAGGTTAGGTTAATTTAGGTTAGGTTAGGTTAATTTAGGTTAGGTTAGGTTAATTTAGGTTAGGTTAGGTTAATTTAGGTTAGGTTAGGTTAATTTAGGTTAGGTTAGGTTAATTT	family1	20
seq_1023	AACCAACCTAACCTAACCTATTCAAGCTTATCTAACGT	AACCAACCTAACCTAACCTATTCAAGCTTATCTAACGTAACCAACCTAACCTAACCTATTCAAGCTTATCTAACGTAACCAACCTAACCTAACCTATTCAAGCTTATCTAACGTAACCAACCTAACCTAACCTATTCAAGCTTATCTAACGTAACCAACCTAACCTAACCTATTCAAGCTTATCTAACGTAACCAACCTAACCTAACCTATTCAAGCTTATCTAACGTAACCAACCTAACCTAACCTATTCAAGCTTATCTAACGTAACCAACCTAACCTAACCTATTCAAGCTTATCTAACGTAACCAACCTAACCTAACCTATTCAA	TTGAATAGGTTAGGTTAGGTTGGTTACGTTAGATAAGCTTGAATAGGTTAGGTTAGGTTGGTTACGTTAGATAAGCTTGAATAGGTTAGGTTAGGTTGGTTACGTTAGATAAGCTTGAATAGGTTAGGTTAGGTTGGTTACGTTAGATAAGCTTGAATAGGTTAGGTTAGGTTGGTTACGTTAGATAAGCTTGAATAGGTTAGGTTAGGTTGGTTACGTTAGATAAGCTTGAATAGGTTAGGTTAGGTTGGTTACGTTAGATAAGCTTGAATAGGTTAGGTTAGGTTGGTTACGTTAGATAAGCTTGAATAGGTTAGGTTAGGTTGGTT	family1	38
seq_1024	AACTAACTAAGCTAATATAATT	AACTAACTAAGCTAATATAATTAACTAACTAAGCTAATATAATTAACTAACTAAGCTAATATAATTAACTAACTAAGCTAATATAATTAACTAACTAAGCTAATATAATTAACTAACTAAGCTAATATAATTAACTAACTAAGCTAATATAATTAACTAACTAAGCTAATATAATTAACTAACTAAGCTAATATAATTAACTAACTAAGCTAATATAATTAACTAACTAAGCTAATATAATTAACTAACTAAGCTAATATAATTAACTAACTAAGCTAATATAATTAACTAACTAAGCTAATATAATTAACTAACTAAGCTAATATAAT	ATTATATTAGCTTAGTTAGTTAATTATATTAGCTTAGTTAGTTAATTATATTAGCTTAGTTAGTTAATTATATTAGCTTAGTTAGTTAATTATATTAGCTTAGTTAGTTAATTATATTAGCTTAGTTAGTTAATTATATTAGCTTAGTTAGTTAATTATATTAGCTTAGTTAGTTAATTATATTAGCTTAGTTAGTTAATTATATTAGCTTAGTTAGTTAATTATATTAGCTTAGTTAGTTAATTATATTAGCTTAGTTAGTTAATTATATTAGCTTAGTTAGTTAATTATATTAGCTTAGTTAGTTAATTATATTAGCTTAGTTAGTT	family1	22
seq_1025	AACGTAACTAAGCTAATATAATCTAACTAAGCTAATAT	AACGTAACTAAGCTAATATAATCTAACTAAGCTAATATAACGTAACTAAGCTAATATAATCTAACTAAGCTAATATAACGTAACTAAGCTAATATAATCTAACTAAGCTAATATAACGTAACTAAGCTAATATAATCTAACTAAGCTAATATAACGTAACTAAGCTAATATAATCTAACTAAGCTAATATAACGTAACTAAGCTAATATAATCTAACTAAGCTAATATAACGTAACTAAGCTAATATAATCTAACTAAGCTAATATAACGTAACTAAGCTAATATAATCTAACTAAGCTAATATAACGTAACTAAGCTAATATAATCTA	TAGATTATATTAGCTTAGTTACGTTATATTAGCTTAGTTAGATTATATTAGCTTAGTTACGTTATATTAGCTTAGTTAGATTATATTAGCTTAGTTACGTTATATTAGCTTAGTTAGATTATATTAGCTTAGTTACGTTATATTAGCTTAGTTAGATTATATTAGCTTAGTTACGTTATATTAGCTTAGTTAGATTATATTAGCTTAGTTACGTTATATTAGCTTAGTTAGATTATATTAGCTTAGTTACGTTATATTAGCTTAGTTAGATTATATTAGCTTAGTTACGTTATATTAGCTTAGTTAGATTATATTAGCTTAGTTACGTT	family1	38
seq_1026	AACCTAACTAATCTGATAT	AACCTAACTAATCTGATATAACCTAACTAATCTGATATAACCTAACTAATCTGATATAACCTAACTAATCTGATATAACCTAACTAATCTGATATAACCTAACTAATCTGATATAACCTAACTAATCTGATATAACCTAACTAATCTGATATAACCTAACTAATCTGATATAACCTAACTAATCTGATATAACCTAACTAATCTGATATAACCTAACTAATCTGATATAACCTAACTAATCTGATATAACCTAACTAATCTGATATAACCTAACTAATCTGATATAACCTAACTAATCTGATATAACCTAACTAATCTGATATAACCTA	TAGGTTATATCAGATTAGTTAGGTTATATCAGATTAGTTAGGTTATATCAGATTAGTTAGGTTATATCAGATTAGTTAGGTTATATCAGATTAGTTAGGTTATATCAGATTAGTTAGGTTATATCAGATTAGTTAGGTTATATCAGATTAGTTAGGTTATATCAGATTAGTTAGGTTATATCAGATTAGTTAGGTTATATCAGATTAGTTAGGTTATATCAGATTAGTTAGGTTATATCAGATTAGTTAGGTTATATCAGATTAGTTAGGTTATATCAGATTAGTTAGGTTATATCAGATTAGTTAGGTTATATCAGATTAGTTAGGTT	family1	19
seq_1027	AACCTAACTAATCTGATCTAGCCTAGCTAAGCTAATATAACGT	AACCTAACTAATCTGATCTAGCCTAGCTAAGCTAATATAACGTAACCTAACTAATCTGATCTAGCCTAGCTAAGCTAATATAACGTAACCTAACTAATCTGATCTAGCCTAGCTAAGCTAATATAACGTAACCTAACTAATCTGATCTAGCCTAGCTAAGCTAATATAACGTAACCTAACTAATCTGATCTAGCCTAGCTAAGCTAATATAACGTAACCTAACTAATCTGATCTAGCCTAGCTAAGCTAATATAACGTAACCTAACTAATCTGATCTAGCCTAGCTAAGCTAATATAACGTAACCTAACTAATCTGATCTAGCCTAGCT	AGCTAGGCTAGATCAGATTAGTTAGGTTACGTTATATTAGCTTAGCTAGGCTAGATCAGATTAGTTAGGTTACGTTATATTAGCTTAGCTAGGCTAGATCAGATTAGTTAGGTTACGTTATATTAGCTTAGCTAGGCTAGATCAGATTAGTTAGGTTACGTTATATTAGCTTAGCTAGGCTAGATCAGATTAGTTAGGTTACGTTATATTAGCTTAGCTAGGCTAGATCAGATTAGTTAGGTTACGTTATATTAGCTTAGCTAGGCTAGATCAGATTAGTTAGGTTACGTTATATTAGCTTAGCTAGGCTAGATCAGATTAGTTAGGTT	family1	43
seq_1028	AAACTAACCAACTAAGCTAATAT	AAACTAACCAACTAAGCTAATATAAACTAACCAACTAAGCTAATATAAACTAACCAACTAAGCTAATATAAACTAACCAACTAAGCTAATATAAACTAACCAACTAAGCTAATATAAACTAACCAACTAAGCTAATATAAACTAACCAACTAAGCTAATATAAACTAACCAACTAAGCTAATATAAACTAACCAACTAAGCTAATATAAACTAACCAACTAAGCTAATATAAACTAACCAACTAAGCTAATATAAACTAACCAACTAAGCTAATATAAACTAACCAACTAAGCTAATATAAACTAACCAACTAAGCTAATATAAACTAA	TTAGTTTATATTAGCTTAGTTGGTTAGTTTATATTAGCTTAGTTGGTTAGTTTATATTAGCTTAGTTGGTTAGTTTATATTAGCTTAGTTGGTTAGTTTATATTAGCTTAGTTGGTTAGTTTATATTAGCTTAGTTGGTTAGTTTATATTAGCTTAGTTGGTTAGTTTATATTAGCTTAGTTGGTTAGTTTATATTAGCTTAGTTGGTTAGTTTATATTAGCTTAGTTGGTTAGTTTATATTAGCTTAGTTGGTTAGTTTATATTAGCTTAGTTGGTTAGTTTATATTAGCTTAGTTGGTTAGTTTATATTAGCTTAGTTGGTTAGTTT	family1	23
seq_1029	AACGTAACTAAGCTGATGT	AACGTAACTAAGCTGATGTAACGTAACTAAGCTGATGTAACGTAACTAAGCTGATGTAACGTAACTAAGCTGATGTAACGTAACTAAGCTGATGTAACGTAACTAAGCTGATGTAACGTAACTAAGCTGATGTAACGTAACTAAGCTGATGTAACGTAACTAAGCTGATGTAACGTAACTAAGCTGATGTAACGTAACTAAGCTGATGTAACGTAACTAAGCTGATGTAACGTAACTAAGCTGATGTAACGTAACTAAGCTGATGTAACGTAACTAAGCTGATGTAACGTAACTAAGCTGATGTAACGTAACTAAGCTGATGTAACGTA	TACGTTACATCAGCTTAGTTACGTTACATCAGCTTAGTTACGTTACATCAGCTTAGTTACGTTACATCAGCTTAGTTACGTTACATCAGCTTAGTTACGTTACATCAGCTTAGTTACGTTACATCAGCTTAGTTACGTTACATCAGCTTAGTTACGTTACATCAGCTTAGTTACGTTACATCAGCTTAGTTACGTTACATCAGCTTAGTTACGTTACATCAGCTTAGTTACGTTACATCAGCTTAGTTACGTTACATCAGCTTAGTTACGTTACATCAGCTTAGTTACGTTACATCAGCTTAGTTACGTTACATCAGCTTAGTTACGTT	family1	19
seq_1030	AACCTAACTTAATCT	AACCTAACTTAATCTAACCTAACTTAATCTAACCTAACTTAATCTAACCTAACTTAATCTAACCTAACTTAATCTAACCTAACTTAATCTAACCTAACTTAATCTAACCTAACTTAATCTAACCTAACTTAATCTAACCTAACTTAATCTAACCTAACTTAATCTAACCTAACTTAATCTAACCTAACTTAATCTAACCTAACTTAATCTAACCTAACTTAATCTAACCTAACTTAATCTAACCTAACTTAATCTAACCTAACTTAATCTAACCTAACTTAATCTAACCTAACTTAATCTAACCTAACTTAATCTAACCTAACTTAATC	GATTAAGTTAGGTTAGATTAAGTTAGGTTAGATTAAGTTAGGTTAGATTAAGTTAGGTTAGATTAAGTTAGGTTAGATTAAGTTAGGTTAGATTAAGTTAGGTTAGATTAAGTTAGGTTAGATTAAGTTAGGTTAGATTAAGTTAGGTTAGATTAAGTTAGGTTAGATTAAGTTAGGTTAGATTAAGTTAGGTTAGATTAAGTTAGGTTAGATTAAGTTAGGTTAGATTAAGTTAGGTTAGATTAAGTTAGGTTAGATTAAGTTAGGTTAGATTAAGTTAGGTTAGATTAAGTTAGGTTAGATTAAGTTAGGTTAGATTAAGTTAGGTT	family1	15
seq_1031	AACCTAACCTAACTAAGCTAATT	AACCTAACCTAACTAAGCTAATTAACCTAACCTAACTAAGCTAATTAACCTAACCTAACTAAGCTAATTAACCTAACCTAACTAAGCTAATTAACCTAACCTAACTAAGCTAATTAACCTAACCTAACTAAGCTAATTAACCTAACCTAACTAAGCTAATTAACCTAACCTAACTAAGCTAATTAACCTAACCTAACTAAGCTAATTAACCTAACCTAACTAAGCTAATTAACCTAACCTAACTAAGCTAATTAACCTAACCTAACTAAGCTAATTAACCTAACCTAACTAAGCTAATTAACCTAACCTAACTAAGCTAATTAACCTAA	TTAGGTTAATTAGCTTAGTTAGGTTAGGTTAATTAGCTTAGTTAGGTTAGGTTAATTAGCTTAGTTAGGTTAGGTTAATTAGCTTAGTTAGGTTAGGTTAATTAGCTTAGTTAGGTTAGGTTAATTAGCTTAGTTAGGTTAGGTTAATTAGCTTAGTTAGGTTAGGTTAATTAGCTTAGTTAGGTTAGGTTAATTAGCTTAGTTAGGTTAGGTTAATTAGCTTAGTTAGGTTAGGTTAATTAGCTTAGTTAGGTTAGGTTAATTAGCTTAGTTAGGTTAGGTTAATTAGCTTAGTTAGGTTAGGTTAATTAGCTTAGTTAGGTTAGGTT	family1	23
seq_1032	AAATTAGTTACGTTATATTAGCTTAGTTAGGTTAAGTTATATT	AAATTAGTTACGTTATATTAGCTTAGTTAGGTTAAGTTATATTAAATTAGTTACGTTATATTAGCTTAGTTAGGTTAAGTTATATTAAATTAGTTACGTTATATTAGCTTAGTTAGGTTAAGTTATATTAAATTAGTTACGTTATATTAGCTTAGTTAGGTTAAGTTATATTAAATTAGTTACGTTATATTAGCTTAGTTAGGTTAAGTTATATTAAATTAGTTACGTTATATTAGCTTAGTTAGGTTAAGTTATATTAAATTAGTTACGTTATATTAGCTTAGTTAGGTTAAGTTATATTAAATTAGTTACGTTATATTAGCTTAGTT	AACTAAGCTAATATAACGTAACTAATTTAATATAACTTAACCTAACTAAGCTAATATAACGTAACTAATTTAATATAACTTAACCTAACTAAGCTAATATAACGTAACTAATTTAATATAACTTAACCTAACTAAGCTAATATAACGTAACTAATTTAATATAACTTAACCTAACTAAGCTAATATAACGTAACTAATTTAATATAACTTAACCTAACTAAGCTAATATAACGTAACTAATTTAATATAACTTAACCTAACTAAGCTAATATAACGTAACTAATTTAATATAACTTAACCTAACTAAGCTAATATAACGTAACTAATTT	family1	43
seq_1033	AAAGCTAATATTACCTAACTAAGCTAATATAACCTAAC	AAAGCTAATATTACCTAACTAAGCTAATATAACCTAACAAAGCTAATATTACCTAACTAAGCTAATATAACCTAACAAAGCTAATATTACCTAACTAAGCTAATATAACCTAACAAAGCTAATATTACCTAACTAAGCTAATATAACCTAACAAAGCTAATATTACCTAACTAAGCTAATATAACCTAACAAAGCTAATATTACCTAACTAAGCTAATATAACCTAACAAAGCTAATATTACCTAACTAAGCTAATATAACCTAACAAAGCTAATATTACCTAACTAAGCTAATATAACCTAACAAAGCTAATATTACCTAACTAAGCT	AGCTTAGTTAGGTAATATTAGCTTTGTTAGGTTATATTAGCTTAGTTAGGTAATATTAGCTTTGTTAGGTTATATTAGCTTAGTTAGGTAATATTAGCTTTGTTAGGTTATATTAGCTTAGTTAGGTAATATTAGCTTTGTTAGGTTATATTAGCTTAGTTAGGTAATATTAGCTTTGTTAGGTTATATTAGCTTAGTTAGGTAATATTAGCTTTGTTAGGTTATATTAGCTTAGTTAGGTAATATTAGCTTTGTTAGGTTATATTAGCTTAGTTAGGTAATATTAGCTTTGTTAGGTTATATTAGCTTAGTTAGGTAATATTAGCTTT	family1	38
seq_1034	AAACCTAACCTAACTAACCTAACCTAACCT	AAACCTAACCTAACTAACCTAACCTAACCTAAACCTAACCTAACTAACCTAACCTAACCTAAACCTAACCTAACTAACCTAACCTAACCTAAACCTAACCTAACTAACCTAACCTAACCTAAACCTAACCTAACTAACCTAACCTAACCTAAACCTAACCTAACTAACCTAACCTAACCTAAACCTAACCTAACTAACCTAACCTAACCTAAACCTAACCTAACTAACCTAACCTAACCTAAACCTAACCTAACTAACCTAACCTAACCTAAACCTAACCTAACTAACCTAACCTAACCTAAACCTAACCTAACTAACCTAACCTAACC	GGTTAGGTTAGGTTAGTTAGGTTAGGTTTAGGTTAGGTTAGGTTAGTTAGGTTAGGTTTAGGTTAGGTTAGGTTAGTTAGGTTAGGTTTAGGTTAGGTTAGGTTAGTTAGGTTAGGTTTAGGTTAGGTTAGGTTAGTTAGGTTAGGTTTAGGTTAGGTTAGGTTAGTTAGGTTAGGTTTAGGTTAGGTTAGGTTAGTTAGGTTAGGTTTAGGTTAGGTTAGGTTAGTTAGGTTAGGTTTAGGTTAGGTTAGGTTAGTTAGGTTAGGTTTAGGTTAGGTTAGGTTAGTTAGGTTAGGTTTAGGTTAGGTTAGGTTAGTTAGGTTAGGTTT	family1	30
seq_1035	AACCTAACCTTACCTATCCTAACT	AACCTAACCTTACCTATCCTAACTAACCTAACCTTACCTATCCTAACTAACCTAACCTTACCTATCCTAACTAACCTAACCTTACCTATCCTAACTAACCTAACCTTACCTATCCTAACTAACCTAACCTTACCTATCCTAACTAACCTAACCTTACCTATCCTAACTAACCTAACCTTACCTATCCTAACTAACCTAACCTTACCTATCCTAACTAACCTAACCTTACCTATCCTAACTAACCTAACCTTACCTATCCTAACTAACCTAACCTTACCTATCCTAACTAACCTAACCTTACCTATCCTAACTAACCTAACCTTACCTAT	ATAGGTAAGGTTAGGTTAGTTAGGATAGGTAAGGTTAGGTTAGTTAGGATAGGTAAGGTTAGGTTAGTTAGGATAGGTAAGGTTAGGTTAGTTAGGATAGGTAAGGTTAGGTTAGTTAGGATAGGTAAGGTTAGGTTAGTTAGGATAGGTAAGGTTAGGTTAGTTAGGATAGGTAAGGTTAGGTTAGTTAGGATAGGTAAGGTTAGGTTAGTTAGGATAGGTAAGGTTAGGTTAGTTAGGATAGGTAAGGTTAGGTTAGTTAGGATAGGTAAGGTTAGGTTAGTTAGGATAGGTAAGGTTAGGTTAGTTAGGATAGGTAAGGTTAGGTT	family1	24
seq_1036	AACATAACCTAACCTAACCTAACCTAACCTAACCTAACCT	AACATAACCTAACCTAACCTAACCTAACCTAACCTAACCTAACATAACCTAACCTAACCTAACCTAACCTAACCTAACCTAACATAACCTAACCTAACCTAACCTAACCTAACCTAACCTAACATAACCTAACCTAACCTAACCTAACCTAACCTAACCTAACATAACCTAACCTAACCTAACCTAACCTAACCTAACCTAACATAACCTAACCTAACCTAACCTAACCTAACCTAACCTAACATAACCTAACCTAACCTAACCTAACCTAACCTAACCTAACATAACCTAACCTAACCTAACCTAACCTAACCTAACCTAACATAACC	GGTTATGTTAGGTTAGGTTAGGTTAGGTTAGGTTAGGTTAGGTTATGTTAGGTTAGGTTAGGTTAGGTTAGGTTAGGTTAGGTTATGTTAGGTTAGGTTAGGTTAGGTTAGGTTAGGTTAGGTTATGTTAGGTTAGGTTAGGTTAGGTTAGGTTAGGTTAGGTTATGTTAGGTTAGGTTAGGTTAGGTTAGGTTAGGTTAGGTTATGTTAGGTTAGGTTAGGTTAGGTTAGGTTAGGTTAGGTTATGTTAGGTTAGGTTAGGTTAGGTTAGGTTAGGTTAGGTTATGTTAGGTTAGGTTAGGTTAGGTTAGGTTAGGTTAGGTTATGTT	family1	40
seq_1037	AACCCTAACCTAACCT	AACCCTAACCTAACCTAACCCTAACCTAACCTAACCCTAACCTAACCTAACCCTAACCTAACCTAACCCTAACCTAACCTAACCCTAACCTAACCTAACCCTAACCTAACCTAACCCTAACCTAACCTAACCCTAACCTAACCTAACCCTAACCTAACCTAACCCTAACCTAACCTAACCCTAACCTAACCTAACCCTAACCTAACCTAACCCTAACCTAACCTAACCCTAACCTAACCTAACCCTAACCTAACCTAACCCTAACCTAACCTAACCCTAACCTAACCTAACCCTAACCTAACCTAACCCTAACCTAACCTAACCCTAAC	GTTAGGGTTAGGTTAGGTTAGGGTTAGGTTAGGTTAGGGTTAGGTTAGGTTAGGGTTAGGTTAGGTTAGGGTTAGGTTAGGTTAGGGTTAGGTTAGGTTAGGGTTAGGTTAGGTTAGGGTTAGGTTAGGTTAGGGTTAGGTTAGGTTAGGGTTAGGTTAGGTTAGGGTTAGGTTAGGTTAGGGTTAGGTTAGGTTAGGGTTAGGTTAGGTTAGGGTTAGGTTAGGTTAGGGTTAGGTTAGGTTAGGGTTAGGTTAGGTTAGGGTTAGGTTAGGTTAGGGTTAGGTTAGGTTAGGGTTAGGTTAGGTTAGGGTTAGGTTAGGTTAGGGTT	family1	16
seq_1038	AACCTAACCTTATTAAGCTAATAT	AACCTAACCTTATTAAGCTAATATAACCTAACCTTATTAAGCTAATATAACCTAACCTTATTAAGCTAATATAACCTAACCTTATTAAGCTAATATAACCTAACCTTATTAAGCTAATATAACCTAACCTTATTAAGCTAATATAACCTAACCTTATTAAGCTAATATAACCTAACCTTATTAAGCTAATATAACCTAACCTTATTAAGCTAATATAACCTAACCTTATTAAGCTAATATAACCTAACCTTATTAAGCTAATATAACCTAACCTTATTAAGCTAATATAACCTAACCTTATTAAGCTAATATAACCTAACCTTATTAAG	CTTAATAAGGTTAGGTTATATTAGCTTAATAAGGTTAGGTTATATTAGCTTAATAAGGTTAGGTTATATTAGCTTAATAAGGTTAGGTTATATTAGCTTAATAAGGTTAGGTTATATTAGCTTAATAAGGTTAGGTTATATTAGCTTAATAAGGTTAGGTTATATTAGCTTAATAAGGTTAGGTTATATTAGCTTAATAAGGTTAGGTTATATTAGCTTAATAAGGTTAGGTTATATTAGCTTAATAAGGTTAGGTTATATTAGCTTAATAAGGTTAGGTTATATTAGCTTAATAAGGTTAGGTTATATTAGCTTAATAAGGTTAGGTT	family1	24
seq_1039	AAAGATAATATAACCTAAC	AAAGATAATATAACCTAACAAAGATAATATAACCTAACAAAGATAATATAACCTAACAAAGATAATATAACCTAACAAAGATAATATAACCTAACAAAGATAATATAACCTAACAAAGATAATATAACCTAACAAAGATAATATAACCTAACAAAGATAATATAACCTAACAAAGATAATATAACCTAACAAAGATAATATAACCTAACAAAGATAATATAACCTAACAAAGATAATATAACCTAACAAAGATAATATAACCTAACAAAGATAATATAACCTAACAAAGATAATATAACCTAACAAAGATAATATAACCTAACAAAGAT	ATCTTTGTTAGGTTATATTATCTTTGTTAGGTTATATTATCTTTGTTAGGTTATATTATCTTTGTTAGGTTATATTATCTTTGTTAGGTTATATTATCTTTGTTAGGTTATATTATCTTTGTTAGGTTATATTATCTTTGTTAGGTTATATTATCTTTGTTAGGTTATATTATCTTTGTTAGGTTATATTATCTTTGTTAGGTTATATTATCTTTGTTAGGTTATATTATCTTTGTTAGGTTATATTATCTTTGTTAGGTTATATTATCTTTGTTAGGTTATATTATCTTTGTTAGGTTATATTATCTTTGTTAGGTTATATTATCTTT	family1	19
seq_104	AACCTAACCTAACCTAACCTAACCTAACCTAACCT	AACCTAACCTAACCTAACCTAACCTAACCTAACCTAACCTAACCTAACCTAACCTAACCTAACCTAACCTAACCTAACCTAACCTAACCTAACCTAACCTAACCTAACCTAACCTAACCTAACCTAACCTAACCTAACCTAACCTAACCTAACCTAACCTAACCTAACCTAACCTAACCTAACCTAACCTAACCTAACCTAACCTAACCTAACCTAACCTAACCTAACCTAACCTAACCTAACCTAACCTAACCTAACCTAACCTAACCTAACCTAACCTAACCTAACCTAACCTAACCTAACCTAACCTAACCTAACCTAACCTAACC	GGTTAGGTTAGGTTAGGTTAGGTTAGGTTAGGTTAGGTTAGGTTAGGTTAGGTTAGGTTAGGTTAGGTTAGGTTAGGTTAGGTTAGGTTAGGTTAGGTTAGGTTAGGTTAGGTTAGGTTAGGTTAGGTTAGGTTAGGTTAGGTTAGGTTAGGTTAGGTTAGGTTAGGTTAGGTTAGGTTAGGTTAGGTTAGGTTAGGTTAGGTTAGGTTAGGTTAGGTTAGGTTAGGTTAGGTTAGGTTAGGTTAGGTTAGGTTAGGTTAGGTTAGGTTAGGTTAGGTTAGGTTAGGTTAGGTTAGGTTAGGTTAGGTTAGGTTAGGTTAGGTTAGGTT	family1	35
seq_1040	AAACCTAACCCATGCCAACC	AAACCTAACCCATGCCAACCAAACCTAACCCATGCCAACCAAACCTAACCCATGCCAACCAAACCTAACCCATGCCAACCAAACCTAACCCATGCCAACCAAACCTAACCCATGCCAACCAAACCTAACCCATGCCAACCAAACCTAACCCATGCCAACCAAACCTAACCCATGCCAACCAAACCTAACCCATGCCAACCAAACCTAACCCATGCCAACCAAACCTAACCCATGCCAACCAAACCTAACCCATGCCAACCAAACCTAACCCATGCCAACCAAACCTAACCCATGCCAACCAAACCTAACCCATGCCAACCAAACCTAAC	GTTAGGTTTGGTTGGCATGGGTTAGGTTTGGTTGGCATGGGTTAGGTTTGGTTGGCATGGGTTAGGTTTGGTTGGCATGGGTTAGGTTTGGTTGGCATGGGTTAGGTTTGGTTGGCATGGGTTAGGTTTGGTTGGCATGGGTTAGGTTTGGTTGGCATGGGTTAGGTTTGGTTGGCATGGGTTAGGTTTGGTTGGCATGGGTTAGGTTTGGTTGGCATGGGTTAGGTTTGGTTGGCATGGGTTAGGTTTGGTTGGCATGGGTTAGGTTTGGTTGGCATGGGTTAGGTTTGGTTGGCATGGGTTAGGTTTGGTTGGCATGGGTTAGGTTT	family1	20
seq_1041	AAACCTAACCTAACCTACCCTAACTAACCTAACATAACCAAGCCTAACCTAACCTACCTAACCTAACCTAACATAACCTAACCTAACCTAAATTAACCT	AAACCTAACCTAACCTACCCTAACTAACCTAACATAACCAAGCCTAACCTAACCTACCTAACCTAACCTAACATAACCTAACCTAACCTAAATTAACCTAAACCTAACCTAACCTACCCTAACTAACCTAACATAACCAAGCCTAACCTAACCTACCTAACCTAACCTAACATAACCTAACCTAACCTAAATTAACCTAAACCTAACCTAACCTACCCTAACTAACCTAACATAACCAAGCCTAACCTAACCTACCTAACCTAACCTAACATAACCTAACCTAACCTAAATTAACCTAAACCTAACCTAACCTACCCTAACTAACCTAA	TTAGGTTAGTTAGGGTAGGTTAGGTTAGGTTTAGGTTAATTTAGGTTAGGTTAGGTTATGTTAGGTTAGGTTAGGTAGGTTAGGTTAGGCTTGGTTATGTTAGGTTAGTTAGGGTAGGTTAGGTTAGGTTTAGGTTAATTTAGGTTAGGTTAGGTTATGTTAGGTTAGGTTAGGTAGGTTAGGTTAGGCTTGGTTATGTTAGGTTAGTTAGGGTAGGTTAGGTTAGGTTTAGGTTAATTTAGGTTAGGTTAGGTTATGTTAGGTTAGGTTAGGTAGGTTAGGTTAGGCTTGGTTATGTTAGGTTAGTTAGGGTAGGTTAGGTTAGGTTT	family1	99
seq_1042	AACCAACCCAACCCAACCCAACCT	AACCAACCCAACCCAACCCAACCTAACCAACCCAACCCAACCCAACCTAACCAACCCAACCCAACCCAACCTAACCAACCCAACCCAACCCAACCTAACCAACCCAACCCAACCCAACCTAACCAACCCAACCCAACCCAACCTAACCAACCCAACCCAACCCAACCTAACCAACCCAACCCAACCCAACCTAACCAACCCAACCCAACCCAACCTAACCAACCCAACCCAACCCAACCTAACCAACCCAACCCAACCCAACCTAACCAACCCAACCCAACCCAACCTAACCAACCCAACCCAACCCAACCTAACCAACCCAACCCAAC	GTTGGGTTGGGTTGGTTAGGTTGGGTTGGGTTGGGTTGGTTAGGTTGGGTTGGGTTGGGTTGGTTAGGTTGGGTTGGGTTGGGTTGGTTAGGTTGGGTTGGGTTGGGTTGGTTAGGTTGGGTTGGGTTGGGTTGGTTAGGTTGGGTTGGGTTGGGTTGGTTAGGTTGGGTTGGGTTGGGTTGGTTAGGTTGGGTTGGGTTGGGTTGGTTAGGTTGGGTTGGGTTGGGTTGGTTAGGTTGGGTTGGGTTGGGTTGGTTAGGTTGGGTTGGGTTGGGTTGGTTAGGTTGGGTTGGGTTGGGTTGGTTAGGTTGGGTTGGGTTGGGTTGGTT	family1	24
seq_1043	AACTAAGCTAATATAACTT	AACTAAGCTAATATAACTTAACTAAGCTAATATAACTTAACTAAGCTAATATAACTTAACTAAGCTAATATAACTTAACTAAGCTAATATAACTTAACTAAGCTAATATAACTTAACTAAGCTAATATAACTTAACTAAGCTAATATAACTTAACTAAGCTAATATAACTTAACTAAGCTAATATAACTTAACTAAGCTAATATAACTTAACTAAGCTAATATAACTTAACTAAGCTAATATAACTTAACTAAGCTAATATAACTTAACTAAGCTAATATAACTTAACTAAGCTAATATAACTTAACTAAGCTAATATAACTTAACTAA	TTAGTTAAGTTATATTAGCTTAGTTAAGTTATATTAGCTTAGTTAAGTTATATTAGCTTAGTTAAGTTATATTAGCTTAGTTAAGTTATATTAGCTTAGTTAAGTTATATTAGCTTAGTTAAGTTATATTAGCTTAGTTAAGTTATATTAGCTTAGTTAAGTTATATTAGCTTAGTTAAGTTATATTAGCTTAGTTAAGTTATATTAGCTTAGTTAAGTTATATTAGCTTAGTTAAGTTATATTAGCTTAGTTAAGTTATATTAGCTTAGTTAAGTTATATTAGCTTAGTTAAGTTATATTAGCTTAGTTAAGTTATATTAGCTTAGTT	family1	19
seq_1044	AACCTATATAAGCTAATAT	AACCTATATAAGCTAATATAACCTATATAAGCTAATATAACCTATATAAGCTAATATAACCTATATAAGCTAATATAACCTATATAAGCTAATATAACCTATATAAGCTAATATAACCTATATAAGCTAATATAACCTATATAAGCTAATATAACCTATATAAGCTAATATAACCTATATAAGCTAATATAACCTATATAAGCTAATATAACCTATATAAGCTAATATAACCTATATAAGCTAATATAACCTATATAAGCTAATATAACCTATATAAGCTAATATAACCTATATAAGCTAATATAACCTATATAAGCTAATATAACCTA	TAGGTTATATTAGCTTATATAGGTTATATTAGCTTATATAGGTTATATTAGCTTATATAGGTTATATTAGCTTATATAGGTTATATTAGCTTATATAGGTTATATTAGCTTATATAGGTTATATTAGCTTATATAGGTTATATTAGCTTATATAGGTTATATTAGCTTATATAGGTTATATTAGCTTATATAGGTTATATTAGCTTATATAGGTTATATTAGCTTATATAGGTTATATTAGCTTATATAGGTTATATTAGCTTATATAGGTTATATTAGCTTATATAGGTTATATTAGCTTATATAGGTTATATTAGCTTATATAGGTT	family1	19
seq_1045	AACCTAAGCTAATCTAAGCTAACCTACCT	AACCTAAGCTAATCTAAGCTAACCTACCTAACCTAAGCTAATCTAAGCTAACCTACCTAACCTAAGCTAATCTAAGCTAACCTACCTAACCTAAGCTAATCTAAGCTAACCTACCTAACCTAAGCTAATCTAAGCTAACCTACCTAACCTAAGCTAATCTAAGCTAACCTACCTAACCTAAGCTAATCTAAGCTAACCTACCTAACCTAAGCTAATCTAAGCTAACCTACCTAACCTAAGCTAATCTAAGCTAACCTACCTAACCTAAGCTAATCTAAGCTAACCTACCTAACCTAAGCTAATCTAAGCTAACCTACCTAACCTAAGCT	AGCTTAGGTTAGGTAGGTTAGCTTAGATTAGCTTAGGTTAGGTAGGTTAGCTTAGATTAGCTTAGGTTAGGTAGGTTAGCTTAGATTAGCTTAGGTTAGGTAGGTTAGCTTAGATTAGCTTAGGTTAGGTAGGTTAGCTTAGATTAGCTTAGGTTAGGTAGGTTAGCTTAGATTAGCTTAGGTTAGGTAGGTTAGCTTAGATTAGCTTAGGTTAGGTAGGTTAGCTTAGATTAGCTTAGGTTAGGTAGGTTAGCTTAGATTAGCTTAGGTTAGGTAGGTTAGCTTAGATTAGCTTAGGTTAGGTAGGTTAGCTTAGATTAGCTTAGGTT	family1	29
seq_1046	AACCTAACTAAGCTAATATATCGTAACTAAGCTGATATAACGT	AACCTAACTAAGCTAATATATCGTAACTAAGCTGATATAACGTAACCTAACTAAGCTAATATATCGTAACTAAGCTGATATAACGTAACCTAACTAAGCTAATATATCGTAACTAAGCTGATATAACGTAACCTAACTAAGCTAATATATCGTAACTAAGCTGATATAACGTAACCTAACTAAGCTAATATATCGTAACTAAGCTGATATAACGTAACCTAACTAAGCTAATATATCGTAACTAAGCTGATATAACGTAACCTAACTAAGCTAATATATCGTAACTAAGCTGATATAACGTAACCTAACTAAGCTAATATATCGTAACT	AGTTACGATATATTAGCTTAGTTAGGTTACGTTATATCAGCTTAGTTACGATATATTAGCTTAGTTAGGTTACGTTATATCAGCTTAGTTACGATATATTAGCTTAGTTAGGTTACGTTATATCAGCTTAGTTACGATATATTAGCTTAGTTAGGTTACGTTATATCAGCTTAGTTACGATATATTAGCTTAGTTAGGTTACGTTATATCAGCTTAGTTACGATATATTAGCTTAGTTAGGTTACGTTATATCAGCTTAGTTACGATATATTAGCTTAGTTAGGTTACGTTATATCAGCTTAGTTACGATATATTAGCTTAGTTAGGTT	family1	43
seq_1047	AACTAACTAACTAAGCTAATAT	AACTAACTAACTAAGCTAATATAACTAACTAACTAAGCTAATATAACTAACTAACTAAGCTAATATAACTAACTAACTAAGCTAATATAACTAACTAACTAAGCTAATATAACTAACTAACTAAGCTAATATAACTAACTAACTAAGCTAATATAACTAACTAACTAAGCTAATATAACTAACTAACTAAGCTAATATAACTAACTAACTAAGCTAATATAACTAACTAACTAAGCTAATATAACTAACTAACTAAGCTAATATAACTAACTAACTAAGCTAATATAACTAACTAACTAAGCTAATATAACTAACTAACTAAGCTAATA	TATTAGCTTAGTTAGTTAGTTATATTAGCTTAGTTAGTTAGTTATATTAGCTTAGTTAGTTAGTTATATTAGCTTAGTTAGTTAGTTATATTAGCTTAGTTAGTTAGTTATATTAGCTTAGTTAGTTAGTTATATTAGCTTAGTTAGTTAGTTATATTAGCTTAGTTAGTTAGTTATATTAGCTTAGTTAGTTAGTTATATTAGCTTAGTTAGTTAGTTATATTAGCTTAGTTAGTTAGTTATATTAGCTTAGTTAGTTAGTTATATTAGCTTAGTTAGTTAGTTATATTAGCTTAGTTAGTTAGTTATATTAGCTTAGTTAGTTAGTT	family1	22
seq_1048	AACCTAACTAAGCTAATATAAGCTAACTAAGCTAATATAACGT	AACCTAACTAAGCTAATATAAGCTAACTAAGCTAATATAACGTAACCTAACTAAGCTAATATAAGCTAACTAAGCTAATATAACGTAACCTAACTAAGCTAATATAAGCTAACTAAGCTAATATAACGTAACCTAACTAAGCTAATATAAGCTAACTAAGCTAATATAACGTAACCTAACTAAGCTAATATAAGCTAACTAAGCTAATATAACGTAACCTAACTAAGCTAATATAAGCTAACTAAGCTAATATAACGTAACCTAACTAAGCTAATATAAGCTAACTAAGCTAATATAACGTAACCTAACTAAGCTAATATAAGCTAACT	AGTTAGCTTATATTAGCTTAGTTAGGTTACGTTATATTAGCTTAGTTAGCTTATATTAGCTTAGTTAGGTTACGTTATATTAGCTTAGTTAGCTTATATTAGCTTAGTTAGGTTACGTTATATTAGCTTAGTTAGCTTATATTAGCTTAGTTAGGTTACGTTATATTAGCTTAGTTAGCTTATATTAGCTTAGTTAGGTTACGTTATATTAGCTTAGTTAGCTTATATTAGCTTAGTTAGGTTACGTTATATTAGCTTAGTTAGCTTATATTAGCTTAGTTAGGTTACGTTATATTAGCTTAGTTAGCTTATATTAGCTTAGTTAGGTT	family1	43
seq_1049	AAGCTAATCT	AAGCTAATCTAAGCTAATCTAAGCTAATCTAAGCTAATCTAAGCTAATCTAAGCTAATCTAAGCTAATCTAAGCTAATCTAAGCTAATCTAAGCTAATCTAAGCTAATCTAAGCTAATCTAAGCTAATCTAAGCTAATCTAAGCTAATCTAAGCTAATCTAAGCTAATCTAAGCTAATCTAAGCTAATCTAAGCTAATCTAAGCTAATCTAAGCTAATCTAAGCTAATCTAAGCTAATCTAAGCTAATCTAAGCTAATCTAAGCTAATCTAAGCTAATCTAAGCTAATCTAAGCTAATCTAAGCTAATCTAAGCTAATCTAAGCTAATC	GATTAGCTTAGATTAGCTTAGATTAGCTTAGATTAGCTTAGATTAGCTTAGATTAGCTTAGATTAGCTTAGATTAGCTTAGATTAGCTTAGATTAGCTTAGATTAGCTTAGATTAGCTTAGATTAGCTTAGATTAGCTTAGATTAGCTTAGATTAGCTTAGATTAGCTTAGATTAGCTTAGATTAGCTTAGATTAGCTTAGATTAGCTTAGATTAGCTTAGATTAGCTTAGATTAGCTTAGATTAGCTTAGATTAGCTTAGATTAGCTTAGATTAGCTTAGATTAGCTTAGATTAGCTTAGATTAGCTTAGATTAGCTTAGATTAGCTT	family1	10
seq_1050	AACCCAACCTACCT	AACCCAACCTACCTAACCCAACCTACCTAACCCAACCTACCTAACCCAACCTACCTAACCCAACCTACCTAACCCAACCTACCTAACCCAACCTACCTAACCCAACCTACCTAACCCAACCTACCTAACCCAACCTACCTAACCCAACCTACCTAACCCAACCTACCTAACCCAACCTACCTAACCCAACCTACCTAACCCAACCTACCTAACCCAACCTACCTAACCCAACCTACCTAACCCAACCTACCTAACCCAACCTACCTAACCCAACCTACCTAACCCAACCTACCTAACCCAACCTACCTAACCCAACCTACCTAACCCAA	TTGGGTTAGGTAGGTTGGGTTAGGTAGGTTGGGTTAGGTAGGTTGGGTTAGGTAGGTTGGGTTAGGTAGGTTGGGTTAGGTAGGTTGGGTTAGGTAGGTTGGGTTAGGTAGGTTGGGTTAGGTAGGTTGGGTTAGGTAGGTTGGGTTAGGTAGGTTGGGTTAGGTAGGTTGGGTTAGGTAGGTTGGGTTAGGTAGGTTGGGTTAGGTAGGTTGGGTTAGGTAGGTTGGGTTAGGTAGGTTGGGTTAGGTAGGTTGGGTTAGGTAGGTTGGGTTAGGTAGGTTGGGTTAGGTAGGTTGGGTTAGGTAGGTTGGGTTAGGTAGGTTGGGTT	family1	14
seq_1051	AAACTTACCTACCTACCTAACTAACCTAACCTACCTAACCTAACCTAACCTAACCTATCCTAACCTAACCT	AAACTTACCTACCTACCTAACTAACCTAACCTACCTAACCTAACCTAACCTAACCTATCCTAACCTAACCTAAACTTACCTACCTACCTAACTAACCTAACCTACCTAACCTAACCTAACCTAACCTATCCTAACCTAACCTAAACTTACCTACCTACCTAACTAACCTAACCTACCTAACCTAACCTAACCTAACCTATCCTAACCTAACCTAAACTTACCTACCTACCTAACTAACCTAACCTACCTAACCTAACCTAACCTAACCTATCCTAACCTAACCTAAACTTACCTACCTACCTAACTAACCTAACCTACCTAACCTAACC	GGTTAGGTTAGGTAGGTTAGGTTAGTTAGGTAGGTAGGTAAGTTTAGGTTAGGTTAGGATAGGTTAGGTTAGGTTAGGTTAGGTAGGTTAGGTTAGTTAGGTAGGTAGGTAAGTTTAGGTTAGGTTAGGATAGGTTAGGTTAGGTTAGGTTAGGTAGGTTAGGTTAGTTAGGTAGGTAGGTAAGTTTAGGTTAGGTTAGGATAGGTTAGGTTAGGTTAGGTTAGGTAGGTTAGGTTAGTTAGGTAGGTAGGTAAGTTTAGGTTAGGTTAGGATAGGTTAGGTTAGGTTAGGTTAGGTAGGTTAGGTTAGTTAGGTAGGTAGGTAAGTTT	family1	71
seq_1052	AAACTAACATAACCC	AAACTAACATAACCCAAACTAACATAACCCAAACTAACATAACCCAAACTAACATAACCCAAACTAACATAACCCAAACTAACATAACCCAAACTAACATAACCCAAACTAACATAACCCAAACTAACATAACCCAAACTAACATAACCCAAACTAACATAACCCAAACTAACATAACCCAAACTAACATAACCCAAACTAACATAACCCAAACTAACATAACCCAAACTAACATAACCCAAACTAACATAACCCAAACTAACATAACCCAAACTAACATAACCCAAACTAACATAACCCAAACTAACATAACCCAAACTAACATAACC	GGTTATGTTAGTTTGGGTTATGTTAGTTTGGGTTATGTTAGTTTGGGTTATGTTAGTTTGGGTTATGTTAGTTTGGGTTATGTTAGTTTGGGTTATGTTAGTTTGGGTTATGTTAGTTTGGGTTATGTTAGTTTGGGTTATGTTAGTTTGGGTTATGTTAGTTTGGGTTATGTTAGTTTGGGTTATGTTAGTTTGGGTTATGTTAGTTTGGGTTATGTTAGTTTGGGTTATGTTAGTTTGGGTTATGTTAGTTTGGGTTATGTTAGTTTGGGTTATGTTAGTTTGGGTTATGTTAGTTTGGGTTATGTTAGTTTGGGTTATGTTAGTTT	family1	15
seq_1053	AAACAAACCCAACCTAAATTAACCTAACCTAACCTAAACTAACCCAACAT	AAACAAACCCAACCTAAATTAACCTAACCTAACCTAAACTAACCCAACATAAACAAACCCAACCTAAATTAACCTAACCTAACCTAAACTAACCCAACATAAACAAACCCAACCTAAATTAACCTAACCTAACCTAAACTAACCCAACATAAACAAACCCAACCTAAATTAACCTAACCTAACCTAAACTAACCCAACATAAACAAACCCAACCTAAATTAACCTAACCTAACCTAAACTAACCCAACATAAACAAACCCAACCTAAATTAACCTAACCTAACCTAAACTAACCCAACATAAACAAACCCAACCTAAATTAACCTAACC	GGTTAGGTTAATTTAGGTTGGGTTTGTTTATGTTGGGTTAGTTTAGGTTAGGTTAGGTTAATTTAGGTTGGGTTTGTTTATGTTGGGTTAGTTTAGGTTAGGTTAGGTTAATTTAGGTTGGGTTTGTTTATGTTGGGTTAGTTTAGGTTAGGTTAGGTTAATTTAGGTTGGGTTTGTTTATGTTGGGTTAGTTTAGGTTAGGTTAGGTTAATTTAGGTTGGGTTTGTTTATGTTGGGTTAGTTTAGGTTAGGTTAGGTTAATTTAGGTTGGGTTTGTTTATGTTGGGTTAGTTTAGGTTAGGTTAGGTTAATTTAGGTTGGGTTTGTTT	family1	50
seq_1054	AAACAAACCCAACATAAAGTAACCCAACCTTAATTAACCTAACCTAATCCTAACCTAACATAACAT	AAACAAACCCAACATAAAGTAACCCAACCTTAATTAACCTAACCTAATCCTAACCTAACATAACATAAACAAACCCAACATAAAGTAACCCAACCTTAATTAACCTAACCTAATCCTAACCTAACATAACATAAACAAACCCAACATAAAGTAACCCAACCTTAATTAACCTAACCTAATCCTAACCTAACATAACATAAACAAACCCAACATAAAGTAACCCAACCTTAATTAACCTAACCTAATCCTAACCTAACATAACATAAACAAACCCAACATAAAGTAACCCAACCTTAATTAACCTAACCTAATCCTAACCTAACATAACA	TGTTATGTTAGGTTAGGATTAGGTTAGGTTAATTAAGGTTGGGTTACTTTATGTTGGGTTTGTTTATGTTATGTTAGGTTAGGATTAGGTTAGGTTAATTAAGGTTGGGTTACTTTATGTTGGGTTTGTTTATGTTATGTTAGGTTAGGATTAGGTTAGGTTAATTAAGGTTGGGTTACTTTATGTTGGGTTTGTTTATGTTATGTTAGGTTAGGATTAGGTTAGGTTAATTAAGGTTGGGTTACTTTATGTTGGGTTTGTTTATGTTATGTTAGGTTAGGATTAGGTTAGGTTAATTAAGGTTGGGTTACTTTATGTTGGGTTTGTTT	family1	66
seq_1055	AACCTAACCTAAGCTAATATGATCT	AACCTAACCTAAGCTAATATGATCTAACCTAACCTAAGCTAATATGATCTAACCTAACCTAAGCTAATATGATCTAACCTAACCTAAGCTAATATGATCTAACCTAACCTAAGCTAATATGATCTAACCTAACCTAAGCTAATATGATCTAACCTAACCTAAGCTAATATGATCTAACCTAACCTAAGCTAATATGATCTAACCTAACCTAAGCTAATATGATCTAACCTAACCTAAGCTAATATGATCTAACCTAACCTAAGCTAATATGATCTAACCTAACCTAAGCTAATATGATCTAACCTAACCTAAGCTAATATGATCTAACC	GGTTAGATCATATTAGCTTAGGTTAGGTTAGATCATATTAGCTTAGGTTAGGTTAGATCATATTAGCTTAGGTTAGGTTAGATCATATTAGCTTAGGTTAGGTTAGATCATATTAGCTTAGGTTAGGTTAGATCATATTAGCTTAGGTTAGGTTAGATCATATTAGCTTAGGTTAGGTTAGATCATATTAGCTTAGGTTAGGTTAGATCATATTAGCTTAGGTTAGGTTAGATCATATTAGCTTAGGTTAGGTTAGATCATATTAGCTTAGGTTAGGTTAGATCATATTAGCTTAGGTTAGGTTAGATCATATTAGCTTAGGTTAGGTT	family1	25
seq_1056	AACCTACCCTACTT	AACCTACCCTACTTAACCTACCCTACTTAACCTACCCTACTTAACCTACCCTACTTAACCTACCCTACTTAACCTACCCTACTTAACCTACCCTACTTAACCTACCCTACTTAACCTACCCTACTTAACCTACCCTACTTAACCTACCCTACTTAACCTACCCTACTTAACCTACCCTACTTAACCTACCCTACTTAACCTACCCTACTTAACCTACCCTACTTAACCTACCCTACTTAACCTACCCTACTTAACCTACCCTACTTAACCTACCCTACTTAACCTACCCTACTTAACCTACCCTACTTAACCTACCCTACTTAACCTAC	GTAGGTTAAGTAGGGTAGGTTAAGTAGGGTAGGTTAAGTAGGGTAGGTTAAGTAGGGTAGGTTAAGTAGGGTAGGTTAAGTAGGGTAGGTTAAGTAGGGTAGGTTAAGTAGGGTAGGTTAAGTAGGGTAGGTTAAGTAGGGTAGGTTAAGTAGGGTAGGTTAAGTAGGGTAGGTTAAGTAGGGTAGGTTAAGTAGGGTAGGTTAAGTAGGGTAGGTTAAGTAGGGTAGGTTAAGTAGGGTAGGTTAAGTAGGGTAGGTTAAGTAGGGTAGGTTAAGTAGGGTAGGTTAAGTAGGGTAGGTTAAGTAGGGTAGGTTAAGTAGGGTAGGTT	family1	14
seq_1059	AAAGTTAGGTTAGGTTAGGGTAGGT	AAAGTTAGGTTAGGTTAGGGTAGGTAAAGTTAGGTTAGGTTAGGGTAGGTAAAGTTAGGTTAGGTTAGGGTAGGTAAAGTTAGGTTAGGTTAGGGTAGGTAAAGTTAGGTTAGGTTAGGGTAGGTAAAGTTAGGTTAGGTTAGGGTAGGTAAAGTTAGGTTAGGTTAGGGTAGGTAAAGTTAGGTTAGGTTAGGGTAGGTAAAGTTAGGTTAGGTTAGGGTAGGTAAAGTTAGGTTAGGTTAGGGTAGGTAAAGTTAGGTTAGGTTAGGGTAGGTAAAGTTAGGTTAGGTTAGGGTAGGTAAAGTTAGGTTAGGTTAGGGTAGGTAAAG	CTTTACCTACCCTAACCTAACCTAACTTTACCTACCCTAACCTAACCTAACTTTACCTACCCTAACCTAACCTAACTTTACCTACCCTAACCTAACCTAACTTTACCTACCCTAACCTAACCTAACTTTACCTACCCTAACCTAACCTAACTTTACCTACCCTAACCTAACCTAACTTTACCTACCCTAACCTAACCTAACTTTACCTACCCTAACCTAACCTAACTTTACCTACCCTAACCTAACCTAACTTTACCTACCCTAACCTAACCTAACTTTACCTACCCTAACCTAACCTAACTTTACCTACCCTAACCTAACCTAACTTT	family1	25
seq_106	AAAGCTAATATAACCTAACCTAT	AAAGCTAATATAACCTAACCTATAAAGCTAATATAACCTAACCTATAAAGCTAATATAACCTAACCTATAAAGCTAATATAACCTAACCTATAAAGCTAATATAACCTAACCTATAAAGCTAATATAACCTAACCTATAAAGCTAATATAACCTAACCTATAAAGCTAATATAACCTAACCTATAAAGCTAATATAACCTAACCTATAAAGCTAATATAACCTAACCTATAAAGCTAATATAACCTAACCTATAAAGCTAATATAACCTAACCTATAAAGCTAATATAACCTAACCTATAAAGCTAATATAACCTAACCTATAAAGCTA	TAGCTTTATAGGTTAGGTTATATTAGCTTTATAGGTTAGGTTATATTAGCTTTATAGGTTAGGTTATATTAGCTTTATAGGTTAGGTTATATTAGCTTTATAGGTTAGGTTATATTAGCTTTATAGGTTAGGTTATATTAGCTTTATAGGTTAGGTTATATTAGCTTTATAGGTTAGGTTATATTAGCTTTATAGGTTAGGTTATATTAGCTTTATAGGTTAGGTTATATTAGCTTTATAGGTTAGGTTATATTAGCTTTATAGGTTAGGTTATATTAGCTTTATAGGTTAGGTTATATTAGCTTTATAGGTTAGGTTATATTAGCTTT	family1	23
seq_1060	AACCCTACTTAACCT	AACCCTACTTAACCTAACCCTACTTAACCTAACCCTACTTAACCTAACCCTACTTAACCTAACCCTACTTAACCTAACCCTACTTAACCTAACCCTACTTAACCTAACCCTACTTAACCTAACCCTACTTAACCTAACCCTACTTAACCTAACCCTACTTAACCTAACCCTACTTAACCTAACCCTACTTAACCTAACCCTACTTAACCTAACCCTACTTAACCTAACCCTACTTAACCTAACCCTACTTAACCTAACCCTACTTAACCTAACCCTACTTAACCTAACCCTACTTAACCTAACCCTACTTAACCTAACCCTACTTAACC	GGTTAAGTAGGGTTAGGTTAAGTAGGGTTAGGTTAAGTAGGGTTAGGTTAAGTAGGGTTAGGTTAAGTAGGGTTAGGTTAAGTAGGGTTAGGTTAAGTAGGGTTAGGTTAAGTAGGGTTAGGTTAAGTAGGGTTAGGTTAAGTAGGGTTAGGTTAAGTAGGGTTAGGTTAAGTAGGGTTAGGTTAAGTAGGGTTAGGTTAAGTAGGGTTAGGTTAAGTAGGGTTAGGTTAAGTAGGGTTAGGTTAAGTAGGGTTAGGTTAAGTAGGGTTAGGTTAAGTAGGGTTAGGTTAAGTAGGGTTAGGTTAAGTAGGGTTAGGTTAAGTAGGGTT	family1	15
seq_1061	AACCTAACTAATCTAATACT	AACCTAACTAATCTAATACTAACCTAACTAATCTAATACTAACCTAACTAATCTAATACTAACCTAACTAATCTAATACTAACCTAACTAATCTAATACTAACCTAACTAATCTAATACTAACCTAACTAATCTAATACTAACCTAACTAATCTAATACTAACCTAACTAATCTAATACTAACCTAACTAATCTAATACTAACCTAACTAATCTAATACTAACCTAACTAATCTAATACTAACCTAACTAATCTAATACTAACCTAACTAATCTAATACTAACCTAACTAATCTAATACTAACCTAACTAATCTAATACTAACCTAACT	AGTTAGGTTAGTATTAGATTAGTTAGGTTAGTATTAGATTAGTTAGGTTAGTATTAGATTAGTTAGGTTAGTATTAGATTAGTTAGGTTAGTATTAGATTAGTTAGGTTAGTATTAGATTAGTTAGGTTAGTATTAGATTAGTTAGGTTAGTATTAGATTAGTTAGGTTAGTATTAGATTAGTTAGGTTAGTATTAGATTAGTTAGGTTAGTATTAGATTAGTTAGGTTAGTATTAGATTAGTTAGGTTAGTATTAGATTAGTTAGGTTAGTATTAGATTAGTTAGGTTAGTATTAGATTAGTTAGGTTAGTATTAGATTAGTTAGGTT	family1	20
seq_1062	AACCTAACCTAACTAAGCTAATATAACCTAACTAAGCTATAT	AACCTAACCTAACTAAGCTAATATAACCTAACTAAGCTATATAACCTAACCTAACTAAGCTAATATAACCTAACTAAGCTATATAACCTAACCTAACTAAGCTAATATAACCTAACTAAGCTATATAACCTAACCTAACTAAGCTAATATAACCTAACTAAGCTATATAACCTAACCTAACTAAGCTAATATAACCTAACTAAGCTATATAACCTAACCTAACTAAGCTAATATAACCTAACTAAGCTATATAACCTAACCTAACTAAGCTAATATAACCTAACTAAGCTATATAACCTAACCTAACTAAGCTAATATAACCTAACTAA	TTAGTTAGGTTATATTAGCTTAGTTAGGTTAGGTTATATAGCTTAGTTAGGTTATATTAGCTTAGTTAGGTTAGGTTATATAGCTTAGTTAGGTTATATTAGCTTAGTTAGGTTAGGTTATATAGCTTAGTTAGGTTATATTAGCTTAGTTAGGTTAGGTTATATAGCTTAGTTAGGTTATATTAGCTTAGTTAGGTTAGGTTATATAGCTTAGTTAGGTTATATTAGCTTAGTTAGGTTAGGTTATATAGCTTAGTTAGGTTATATTAGCTTAGTTAGGTTAGGTTATATAGCTTAGTTAGGTTATATTAGCTTAGTTAGGTTAGGTT	family1	42
seq_1063	AACCAACCCAACCCAACCTAACCT	AACCAACCCAACCCAACCTAACCTAACCAACCCAACCCAACCTAACCTAACCAACCCAACCCAACCTAACCTAACCAACCCAACCCAACCTAACCTAACCAACCCAACCCAACCTAACCTAACCAACCCAACCCAACCTAACCTAACCAACCCAACCCAACCTAACCTAACCAACCCAACCCAACCTAACCTAACCAACCCAACCCAACCTAACCTAACCAACCCAACCCAACCTAACCTAACCAACCCAACCCAACCTAACCTAACCAACCCAACCCAACCTAACCTAACCAACCCAACCCAACCTAACCTAACCAACCCAACCCAAC	GTTGGGTTGGGTTGGTTAGGTTAGGTTGGGTTGGGTTGGTTAGGTTAGGTTGGGTTGGGTTGGTTAGGTTAGGTTGGGTTGGGTTGGTTAGGTTAGGTTGGGTTGGGTTGGTTAGGTTAGGTTGGGTTGGGTTGGTTAGGTTAGGTTGGGTTGGGTTGGTTAGGTTAGGTTGGGTTGGGTTGGTTAGGTTAGGTTGGGTTGGGTTGGTTAGGTTAGGTTGGGTTGGGTTGGTTAGGTTAGGTTGGGTTGGGTTGGTTAGGTTAGGTTGGGTTGGGTTGGTTAGGTTAGGTTGGGTTGGGTTGGTTAGGTTAGGTTGGGTTGGGTTGGTT	family1	24
seq_1064	AACCCAACCCAACCCAATCTAACCT	AACCCAACCCAACCCAATCTAACCTAACCCAACCCAACCCAATCTAACCTAACCCAACCCAACCCAATCTAACCTAACCCAACCCAACCCAATCTAACCTAACCCAACCCAACCCAATCTAACCTAACCCAACCCAACCCAATCTAACCTAACCCAACCCAACCCAATCTAACCTAACCCAACCCAACCCAATCTAACCTAACCCAACCCAACCCAATCTAACCTAACCCAACCCAACCCAATCTAACCTAACCCAACCCAACCCAATCTAACCTAACCCAACCCAACCCAATCTAACCTAACCCAACCCAACCCAATCTAACCTAACC	GGTTAGGTTAGATTGGGTTGGGTTGGGTTAGGTTAGATTGGGTTGGGTTGGGTTAGGTTAGATTGGGTTGGGTTGGGTTAGGTTAGATTGGGTTGGGTTGGGTTAGGTTAGATTGGGTTGGGTTGGGTTAGGTTAGATTGGGTTGGGTTGGGTTAGGTTAGATTGGGTTGGGTTGGGTTAGGTTAGATTGGGTTGGGTTGGGTTAGGTTAGATTGGGTTGGGTTGGGTTAGGTTAGATTGGGTTGGGTTGGGTTAGGTTAGATTGGGTTGGGTTGGGTTAGGTTAGATTGGGTTGGGTTGGGTTAGGTTAGATTGGGTTGGGTTGGGTT	family1	25
seq_1065	AACCTAACCTAACCTAACCTAACCTAACCTAACCTAACCTAACCTAACT	AACCTAACCTAACCTAACCTAACCTAACCTAACCTAACCTAACCTAACTAACCTAACCTAACCTAACCTAACCTAACCTAACCTAACCTAACCTAACTAACCTAACCTAACCTAACCTAACCTAACCTAACCTAACCTAACCTAACTAACCTAACCTAACCTAACCTAACCTAACCTAACCTAACCTAACCTAACTAACCTAACCTAACCTAACCTAACCTAACCTAACCTAACCTAACCTAACTAACCTAACCTAACCTAACCTAACCTAACCTAACCTAACCTAACCTAACTAACCTAACCTAACCTAACCTAACCTAACCTAACCT	AGGTTAGGTTAGGTTAGGTTAGGTTAGGTTAGGTTAGTTAGGTTAGGTTAGGTTAGGTTAGGTTAGGTTAGGTTAGGTTAGGTTAGTTAGGTTAGGTTAGGTTAGGTTAGGTTAGGTTAGGTTAGGTTAGGTTAGTTAGGTTAGGTTAGGTTAGGTTAGGTTAGGTTAGGTTAGGTTAGGTTAGTTAGGTTAGGTTAGGTTAGGTTAGGTTAGGTTAGGTTAGGTTAGGTTAGTTAGGTTAGGTTAGGTTAGGTTAGGTTAGGTTAGGTTAGGTTAGGTTAGTTAGGTTAGGTTAGGTTAGGTTAGGTTAGGTTAGGTTAGGTTAGGTT	family1	49
seq_1066	AACCTAACCTAACCTACCTGACTTGACCTAACCTGACCT	AACCTAACCTAACCTACCTGACTTGACCTAACCTGACCTAACCTAACCTAACCTACCTGACTTGACCTAACCTGACCTAACCTAACCTAACCTACCTGACTTGACCTAACCTGACCTAACCTAACCTAACCTACCTGACTTGACCTAACCTGACCTAACCTAACCTAACCTACCTGACTTGACCTAACCTGACCTAACCTAACCTAACCTACCTGACTTGACCTAACCTGACCTAACCTAACCTAACCTACCTGACTTGACCTAACCTGACCTAACCTAACCTAACCTACCTGACTTGACCTAACCTGACCTAACCTAACCTAACCTAC	GTAGGTTAGGTTAGGTTAGGTCAGGTTAGGTCAAGTCAGGTAGGTTAGGTTAGGTTAGGTCAGGTTAGGTCAAGTCAGGTAGGTTAGGTTAGGTTAGGTCAGGTTAGGTCAAGTCAGGTAGGTTAGGTTAGGTTAGGTCAGGTTAGGTCAAGTCAGGTAGGTTAGGTTAGGTTAGGTCAGGTTAGGTCAAGTCAGGTAGGTTAGGTTAGGTTAGGTCAGGTTAGGTCAAGTCAGGTAGGTTAGGTTAGGTTAGGTCAGGTTAGGTCAAGTCAGGTAGGTTAGGTTAGGTTAGGTCAGGTTAGGTCAAGTCAGGTAGGTTAGGTTAGGTT	family1	39
seq_1067	AACCTAACTAAGCTAATATAACGTAACTAAGCTAATATAACT	AACCTAACTAAGCTAATATAACGTAACTAAGCTAATATAACTAACCTAACTAAGCTAATATAACGTAACTAAGCTAATATAACTAACCTAACTAAGCTAATATAACGTAACTAAGCTAATATAACTAACCTAACTAAGCTAATATAACGTAACTAAGCTAATATAACTAACCTAACTAAGCTAATATAACGTAACTAAGCTAATATAACTAACCTAACTAAGCTAATATAACGTAACTAAGCTAATATAACTAACCTAACTAAGCTAATATAACGTAACTAAGCTAATATAACTAACCTAACTAAGCTAATATAACGTAACTAAGCTAA	TTAGCTTAGTTACGTTATATTAGCTTAGTTAGGTTAGTTATATTAGCTTAGTTACGTTATATTAGCTTAGTTAGGTTAGTTATATTAGCTTAGTTACGTTATATTAGCTTAGTTAGGTTAGTTATATTAGCTTAGTTACGTTATATTAGCTTAGTTAGGTTAGTTATATTAGCTTAGTTACGTTATATTAGCTTAGTTAGGTTAGTTATATTAGCTTAGTTACGTTATATTAGCTTAGTTAGGTTAGTTATATTAGCTTAGTTACGTTATATTAGCTTAGTTAGGTTAGTTATATTAGCTTAGTTACGTTATATTAGCTTAGTTAGGTT	family1	42
seq_1068	AACCTAACCTAAGCTAATATAACGTAACTAAGCTAATAT	AACCTAACCTAAGCTAATATAACGTAACTAAGCTAATATAACCTAACCTAAGCTAATATAACGTAACTAAGCTAATATAACCTAACCTAAGCTAATATAACGTAACTAAGCTAATATAACCTAACCTAAGCTAATATAACGTAACTAAGCTAATATAACCTAACCTAAGCTAATATAACGTAACTAAGCTAATATAACCTAACCTAAGCTAATATAACGTAACTAAGCTAATATAACCTAACCTAAGCTAATATAACGTAACTAAGCTAATATAACCTAACCTAAGCTAATATAACGTAACTAAGCTAATATAACCTAACCTAAGCTAA	TTAGCTTAGGTTAGGTTATATTAGCTTAGTTACGTTATATTAGCTTAGGTTAGGTTATATTAGCTTAGTTACGTTATATTAGCTTAGGTTAGGTTATATTAGCTTAGTTACGTTATATTAGCTTAGGTTAGGTTATATTAGCTTAGTTACGTTATATTAGCTTAGGTTAGGTTATATTAGCTTAGTTACGTTATATTAGCTTAGGTTAGGTTATATTAGCTTAGTTACGTTATATTAGCTTAGGTTAGGTTATATTAGCTTAGTTACGTTATATTAGCTTAGGTTAGGTTATATTAGCTTAGTTACGTTATATTAGCTTAGGTTAGGTT	family1	39
seq_1069	AACCTAACCTAACCTAATCTAACCTAACTAAGCTAATAT	AACCTAACCTAACCTAATCTAACCTAACTAAGCTAATATAACCTAACCTAACCTAATCTAACCTAACTAAGCTAATATAACCTAACCTAACCTAATCTAACCTAACTAAGCTAATATAACCTAACCTAACCTAATCTAACCTAACTAAGCTAATATAACCTAACCTAACCTAATCTAACCTAACTAAGCTAATATAACCTAACCTAACCTAATCTAACCTAACTAAGCTAATATAACCTAACCTAACCTAATCTAACCTAACTAAGCTAATATAACCTAACCTAACCTAATCTAACCTAACTAAGCTAATATAACCTAACCTAACCTAA	TTAGGTTAGGTTAGGTTATATTAGCTTAGTTAGGTTAGATTAGGTTAGGTTAGGTTATATTAGCTTAGTTAGGTTAGATTAGGTTAGGTTAGGTTATATTAGCTTAGTTAGGTTAGATTAGGTTAGGTTAGGTTATATTAGCTTAGTTAGGTTAGATTAGGTTAGGTTAGGTTATATTAGCTTAGTTAGGTTAGATTAGGTTAGGTTAGGTTATATTAGCTTAGTTAGGTTAGATTAGGTTAGGTTAGGTTATATTAGCTTAGTTAGGTTAGATTAGGTTAGGTTAGGTTATATTAGCTTAGTTAGGTTAGATTAGGTTAGGTTAGGTT	family1	39
seq_1070	AAACTAACCTAACATAACCAACCTAACCTAACCTACCT	AAACTAACCTAACATAACCAACCTAACCTAACCTACCTAAACTAACCTAACATAACCAACCTAACCTAACCTACCTAAACTAACCTAACATAACCAACCTAACCTAACCTACCTAAACTAACCTAACATAACCAACCTAACCTAACCTACCTAAACTAACCTAACATAACCAACCTAACCTAACCTACCTAAACTAACCTAACATAACCAACCTAACCTAACCTACCTAAACTAACCTAACATAACCAACCTAACCTAACCTACCTAAACTAACCTAACATAACCAACCTAACCTAACCTACCTAAACTAACCTAACATAACCAACCTA	TAGGTTGGTTATGTTAGGTTAGTTTAGGTAGGTTAGGTTAGGTTGGTTATGTTAGGTTAGTTTAGGTAGGTTAGGTTAGGTTGGTTATGTTAGGTTAGTTTAGGTAGGTTAGGTTAGGTTGGTTATGTTAGGTTAGTTTAGGTAGGTTAGGTTAGGTTGGTTATGTTAGGTTAGTTTAGGTAGGTTAGGTTAGGTTGGTTATGTTAGGTTAGTTTAGGTAGGTTAGGTTAGGTTGGTTATGTTAGGTTAGTTTAGGTAGGTTAGGTTAGGTTGGTTATGTTAGGTTAGTTTAGGTAGGTTAGGTTAGGTTGGTTATGTTAGGTTAGTTT	family1	38
seq_1071	AACATACCTAACCT	AACATACCTAACCTAACATACCTAACCTAACATACCTAACCTAACATACCTAACCTAACATACCTAACCTAACATACCTAACCTAACATACCTAACCTAACATACCTAACCTAACATACCTAACCTAACATACCTAACCTAACATACCTAACCTAACATACCTAACCTAACATACCTAACCTAACATACCTAACCTAACATACCTAACCTAACATACCTAACCTAACATACCTAACCTAACATACCTAACCTAACATACCTAACCTAACATACCTAACCTAACATACCTAACCTAACATACCTAACCTAACATACCTAACCTAACATAC	GTATGTTAGGTTAGGTATGTTAGGTTAGGTATGTTAGGTTAGGTATGTTAGGTTAGGTATGTTAGGTTAGGTATGTTAGGTTAGGTATGTTAGGTTAGGTATGTTAGGTTAGGTATGTTAGGTTAGGTATGTTAGGTTAGGTATGTTAGGTTAGGTATGTTAGGTTAGGTATGTTAGGTTAGGTATGTTAGGTTAGGTATGTTAGGTTAGGTATGTTAGGTTAGGTATGTTAGGTTAGGTATGTTAGGTTAGGTATGTTAGGTTAGGTATGTTAGGTTAGGTATGTTAGGTTAGGTATGTTAGGTTAGGTATGTTAGGTTAGGTATGTT	family1	14
seq_1072	AAACCTAACCTAACCTAACCTAAACTAACC	AAACCTAACCTAACCTAACCTAAACTAACCAAACCTAACCTAACCTAACCTAAACTAACCAAACCTAACCTAACCTAACCTAAACTAACCAAACCTAACCTAACCTAACCTAAACTAACCAAACCTAACCTAACCTAACCTAAACTAACCAAACCTAACCTAACCTAACCTAAACTAACCAAACCTAACCTAACCTAACCTAAACTAACCAAACCTAACCTAACCTAACCTAAACTAACCAAACCTAACCTAACCTAACCTAAACTAACCAAACCTAACCTAACCTAACCTAAACTAACCAAACCTAACCTAACCTAACCTAAACTAAC	GTTAGTTTAGGTTAGGTTAGGTTAGGTTTGGTTAGTTTAGGTTAGGTTAGGTTAGGTTTGGTTAGTTTAGGTTAGGTTAGGTTAGGTTTGGTTAGTTTAGGTTAGGTTAGGTTAGGTTTGGTTAGTTTAGGTTAGGTTAGGTTAGGTTTGGTTAGTTTAGGTTAGGTTAGGTTAGGTTTGGTTAGTTTAGGTTAGGTTAGGTTAGGTTTGGTTAGTTTAGGTTAGGTTAGGTTAGGTTTGGTTAGTTTAGGTTAGGTTAGGTTAGGTTTGGTTAGTTTAGGTTAGGTTAGGTTAGGTTTGGTTAGTTTAGGTTAGGTTAGGTTAGGTTT	family1	30
seq_1073	AACCCAACCCAACCTAATCTAACCT	AACCCAACCCAACCTAATCTAACCTAACCCAACCCAACCTAATCTAACCTAACCCAACCCAACCTAATCTAACCTAACCCAACCCAACCTAATCTAACCTAACCCAACCCAACCTAATCTAACCTAACCCAACCCAACCTAATCTAACCTAACCCAACCCAACCTAATCTAACCTAACCCAACCCAACCTAATCTAACCTAACCCAACCCAACCTAATCTAACCTAACCCAACCCAACCTAATCTAACCTAACCCAACCCAACCTAATCTAACCTAACCCAACCCAACCTAATCTAACCTAACCCAACCCAACCTAATCTAACCTAACC	GGTTAGGTTAGATTAGGTTGGGTTGGGTTAGGTTAGATTAGGTTGGGTTGGGTTAGGTTAGATTAGGTTGGGTTGGGTTAGGTTAGATTAGGTTGGGTTGGGTTAGGTTAGATTAGGTTGGGTTGGGTTAGGTTAGATTAGGTTGGGTTGGGTTAGGTTAGATTAGGTTGGGTTGGGTTAGGTTAGATTAGGTTGGGTTGGGTTAGGTTAGATTAGGTTGGGTTGGGTTAGGTTAGATTAGGTTGGGTTGGGTTAGGTTAGATTAGGTTGGGTTGGGTTAGGTTAGATTAGGTTGGGTTGGGTTAGGTTAGATTAGGTTGGGTTGGGTT	family1	25
seq_1074	AACCTAACTAAGCTAATGT	AACCTAACTAAGCTAATGTAACCTAACTAAGCTAATGTAACCTAACTAAGCTAATGTAACCTAACTAAGCTAATGTAACCTAACTAAGCTAATGTAACCTAACTAAGCTAATGTAACCTAACTAAGCTAATGTAACCTAACTAAGCTAATGTAACCTAACTAAGCTAATGTAACCTAACTAAGCTAATGTAACCTAACTAAGCTAATGTAACCTAACTAAGCTAATGTAACCTAACTAAGCTAATGTAACCTAACTAAGCTAATGTAACCTAACTAAGCTAATGTAACCTAACTAAGCTAATGTAACCTAACTAAGCTAATGTAACCTA	TAGGTTACATTAGCTTAGTTAGGTTACATTAGCTTAGTTAGGTTACATTAGCTTAGTTAGGTTACATTAGCTTAGTTAGGTTACATTAGCTTAGTTAGGTTACATTAGCTTAGTTAGGTTACATTAGCTTAGTTAGGTTACATTAGCTTAGTTAGGTTACATTAGCTTAGTTAGGTTACATTAGCTTAGTTAGGTTACATTAGCTTAGTTAGGTTACATTAGCTTAGTTAGGTTACATTAGCTTAGTTAGGTTACATTAGCTTAGTTAGGTTACATTAGCTTAGTTAGGTTACATTAGCTTAGTTAGGTTACATTAGCTTAGTTAGGTT	family1	19
seq_1075	AACCTAACCTATTAAGTTGATAT	AACCTAACCTATTAAGTTGATATAACCTAACCTATTAAGTTGATATAACCTAACCTATTAAGTTGATATAACCTAACCTATTAAGTTGATATAACCTAACCTATTAAGTTGATATAACCTAACCTATTAAGTTGATATAACCTAACCTATTAAGTTGATATAACCTAACCTATTAAGTTGATATAACCTAACCTATTAAGTTGATATAACCTAACCTATTAAGTTGATATAACCTAACCTATTAAGTTGATATAACCTAACCTATTAAGTTGATATAACCTAACCTATTAAGTTGATATAACCTAACCTATTAAGTTGATATAACCTAA	TTAGGTTATATCAACTTAATAGGTTAGGTTATATCAACTTAATAGGTTAGGTTATATCAACTTAATAGGTTAGGTTATATCAACTTAATAGGTTAGGTTATATCAACTTAATAGGTTAGGTTATATCAACTTAATAGGTTAGGTTATATCAACTTAATAGGTTAGGTTATATCAACTTAATAGGTTAGGTTATATCAACTTAATAGGTTAGGTTATATCAACTTAATAGGTTAGGTTATATCAACTTAATAGGTTAGGTTATATCAACTTAATAGGTTAGGTTATATCAACTTAATAGGTTAGGTTATATCAACTTAATAGGTTAGGTT	family1	23
seq_1076	AACCTAACTAAGCTAATATTACCTAACTAAGCTGACCTAGCCTAACTAGGCTAATATAACGT	AACCTAACTAAGCTAATATTACCTAACTAAGCTGACCTAGCCTAACTAGGCTAATATAACGTAACCTAACTAAGCTAATATTACCTAACTAAGCTGACCTAGCCTAACTAGGCTAATATAACGTAACCTAACTAAGCTAATATTACCTAACTAAGCTGACCTAGCCTAACTAGGCTAATATAACGTAACCTAACTAAGCTAATATTACCTAACTAAGCTGACCTAGCCTAACTAGGCTAATATAACGTAACCTAACTAAGCTAATATTACCTAACTAAGCTGACCTAGCCTAACTAGGCTAATATAACGTAACCTAACTAAGCTAATAT	ATATTAGCTTAGTTAGGTTACGTTATATTAGCCTAGTTAGGCTAGGTCAGCTTAGTTAGGTAATATTAGCTTAGTTAGGTTACGTTATATTAGCCTAGTTAGGCTAGGTCAGCTTAGTTAGGTAATATTAGCTTAGTTAGGTTACGTTATATTAGCCTAGTTAGGCTAGGTCAGCTTAGTTAGGTAATATTAGCTTAGTTAGGTTACGTTATATTAGCCTAGTTAGGCTAGGTCAGCTTAGTTAGGTAATATTAGCTTAGTTAGGTTACGTTATATTAGCCTAGTTAGGCTAGGTCAGCTTAGTTAGGTAATATTAGCTTAGTTAGGTT	family1	62
seq_1077	AACCTAACTAAGCTAATATAACCTAACTAAGCTAATATAACGT	AACCTAACTAAGCTAATATAACCTAACTAAGCTAATATAACGTAACCTAACTAAGCTAATATAACCTAACTAAGCTAATATAACGTAACCTAACTAAGCTAATATAACCTAACTAAGCTAATATAACGTAACCTAACTAAGCTAATATAACCTAACTAAGCTAATATAACGTAACCTAACTAAGCTAATATAACCTAACTAAGCTAATATAACGTAACCTAACTAAGCTAATATAACCTAACTAAGCTAATATAACGTAACCTAACTAAGCTAATATAACCTAACTAAGCTAATATAACGTAACCTAACTAAGCTAATATAACCTAACT	AGTTAGGTTATATTAGCTTAGTTAGGTTACGTTATATTAGCTTAGTTAGGTTATATTAGCTTAGTTAGGTTACGTTATATTAGCTTAGTTAGGTTATATTAGCTTAGTTAGGTTACGTTATATTAGCTTAGTTAGGTTATATTAGCTTAGTTAGGTTACGTTATATTAGCTTAGTTAGGTTATATTAGCTTAGTTAGGTTACGTTATATTAGCTTAGTTAGGTTATATTAGCTTAGTTAGGTTACGTTATATTAGCTTAGTTAGGTTATATTAGCTTAGTTAGGTTACGTTATATTAGCTTAGTTAGGTTATATTAGCTTAGTTAGGTT	family1	43
seq_1078	AACCTAACCTAGCCTAACCTAACTTAACTAACCTAACT	AACCTAACCTAGCCTAACCTAACTTAACTAACCTAACTAACCTAACCTAGCCTAACCTAACTTAACTAACCTAACTAACCTAACCTAGCCTAACCTAACTTAACTAACCTAACTAACCTAACCTAGCCTAACCTAACTTAACTAACCTAACTAACCTAACCTAGCCTAACCTAACTTAACTAACCTAACTAACCTAACCTAGCCTAACCTAACTTAACTAACCTAACTAACCTAACCTAGCCTAACCTAACTTAACTAACCTAACTAACCTAACCTAGCCTAACCTAACTTAACTAACCTAACTAACCTAACCTAGCCTAACCTAACTT	AAGTTAGGTTAGGCTAGGTTAGGTTAGTTAGGTTAGTTAAGTTAGGTTAGGCTAGGTTAGGTTAGTTAGGTTAGTTAAGTTAGGTTAGGCTAGGTTAGGTTAGTTAGGTTAGTTAAGTTAGGTTAGGCTAGGTTAGGTTAGTTAGGTTAGTTAAGTTAGGTTAGGCTAGGTTAGGTTAGTTAGGTTAGTTAAGTTAGGTTAGGCTAGGTTAGGTTAGTTAGGTTAGTTAAGTTAGGTTAGGCTAGGTTAGGTTAGTTAGGTTAGTTAAGTTAGGTTAGGCTAGGTTAGGTTAGTTAGGTTAGTTAAGTTAGGTTAGGCTAGGTTAGGTT	family1	38
seq_1079	AACCCATCTACCTAACCTGACCTAGCCTAACCTTAACTT	AACCCATCTACCTAACCTGACCTAGCCTAACCTTAACTTAACCCATCTACCTAACCTGACCTAGCCTAACCTTAACTTAACCCATCTACCTAACCTGACCTAGCCTAACCTTAACTTAACCCATCTACCTAACCTGACCTAGCCTAACCTTAACTTAACCCATCTACCTAACCTGACCTAGCCTAACCTTAACTTAACCCATCTACCTAACCTGACCTAGCCTAACCTTAACTTAACCCATCTACCTAACCTGACCTAGCCTAACCTTAACTTAACCCATCTACCTAACCTGACCTAGCCTAACCTTAACTTAACCCATCTACCTAACC	GGTTAGGTAGATGGGTTAAGTTAAGGTTAGGCTAGGTCAGGTTAGGTAGATGGGTTAAGTTAAGGTTAGGCTAGGTCAGGTTAGGTAGATGGGTTAAGTTAAGGTTAGGCTAGGTCAGGTTAGGTAGATGGGTTAAGTTAAGGTTAGGCTAGGTCAGGTTAGGTAGATGGGTTAAGTTAAGGTTAGGCTAGGTCAGGTTAGGTAGATGGGTTAAGTTAAGGTTAGGCTAGGTCAGGTTAGGTAGATGGGTTAAGTTAAGGTTAGGCTAGGTCAGGTTAGGTAGATGGGTTAAGTTAAGGTTAGGCTAGGTCAGGTTAGGTAGATGGGTT	family1	39
seq_1080	AAACCTAACCTGACCT	AAACCTAACCTGACCTAAACCTAACCTGACCTAAACCTAACCTGACCTAAACCTAACCTGACCTAAACCTAACCTGACCTAAACCTAACCTGACCTAAACCTAACCTGACCTAAACCTAACCTGACCTAAACCTAACCTGACCTAAACCTAACCTGACCTAAACCTAACCTGACCTAAACCTAACCTGACCTAAACCTAACCTGACCTAAACCTAACCTGACCTAAACCTAACCTGACCTAAACCTAACCTGACCTAAACCTAACCTGACCTAAACCTAACCTGACCTAAACCTAACCTGACCTAAACCTAACCTGACCTAAACCTAAC	GTTAGGTTTAGGTCAGGTTAGGTTTAGGTCAGGTTAGGTTTAGGTCAGGTTAGGTTTAGGTCAGGTTAGGTTTAGGTCAGGTTAGGTTTAGGTCAGGTTAGGTTTAGGTCAGGTTAGGTTTAGGTCAGGTTAGGTTTAGGTCAGGTTAGGTTTAGGTCAGGTTAGGTTTAGGTCAGGTTAGGTTTAGGTCAGGTTAGGTTTAGGTCAGGTTAGGTTTAGGTCAGGTTAGGTTTAGGTCAGGTTAGGTTTAGGTCAGGTTAGGTTTAGGTCAGGTTAGGTTTAGGTCAGGTTAGGTTTAGGTCAGGTTAGGTTTAGGTCAGGTTAGGTTT	family1	16
seq_1081	AACATAACATAACCTAACCTACTAAGCTAACATAACCTAACT	AACATAACATAACCTAACCTACTAAGCTAACATAACCTAACTAACATAACATAACCTAACCTACTAAGCTAACATAACCTAACTAACATAACATAACCTAACCTACTAAGCTAACATAACCTAACTAACATAACATAACCTAACCTACTAAGCTAACATAACCTAACTAACATAACATAACCTAACCTACTAAGCTAACATAACCTAACTAACATAACATAACCTAACCTACTAAGCTAACATAACCTAACTAACATAACATAACCTAACCTACTAAGCTAACATAACCTAACTAACATAACATAACCTAACCTACTAAGCTAACATAA	TTATGTTAGCTTAGTAGGTTAGGTTATGTTATGTTAGTTAGGTTATGTTAGCTTAGTAGGTTAGGTTATGTTATGTTAGTTAGGTTATGTTAGCTTAGTAGGTTAGGTTATGTTATGTTAGTTAGGTTATGTTAGCTTAGTAGGTTAGGTTATGTTATGTTAGTTAGGTTATGTTAGCTTAGTAGGTTAGGTTATGTTATGTTAGTTAGGTTATGTTAGCTTAGTAGGTTAGGTTATGTTATGTTAGTTAGGTTATGTTAGCTTAGTAGGTTAGGTTATGTTATGTTAGTTAGGTTATGTTAGCTTAGTAGGTTAGGTTATGTTATGTT	family1	42
seq_1082	AACATAACCTAACCTAACCTAACCTAACCTAACTAACCTAACCTAACCTAACCTAACCTAACCTACCCTACTTAACCTAACCT	AACATAACCTAACCTAACCTAACCTAACCTAACTAACCTAACCTAACCTAACCTAACCTAACCTACCCTACTTAACCTAACCTAACATAACCTAACCTAACCTAACCTAACCTAACTAACCTAACCTAACCTAACCTAACCTAACCTACCCTACTTAACCTAACCTAACATAACCTAACCTAACCTAACCTAACCTAACTAACCTAACCTAACCTAACCTAACCTAACCTACCCTACTTAACCTAACCTAACATAACCTAACCTAACCTAACCTAACCTAACTAACCTAACCTAACCTAACCTAACCTAACCTACCCTACTTAACCTAA	TTAGGTTAAGTAGGGTAGGTTAGGTTAGGTTAGGTTAGGTTAGGTTAGTTAGGTTAGGTTAGGTTAGGTTAGGTTATGTTAGGTTAGGTTAAGTAGGGTAGGTTAGGTTAGGTTAGGTTAGGTTAGGTTAGTTAGGTTAGGTTAGGTTAGGTTAGGTTATGTTAGGTTAGGTTAAGTAGGGTAGGTTAGGTTAGGTTAGGTTAGGTTAGGTTAGTTAGGTTAGGTTAGGTTAGGTTAGGTTATGTTAGGTTAGGTTAAGTAGGGTAGGTTAGGTTAGGTTAGGTTAGGTTAGGTTAGTTAGGTTAGGTTAGGTTAGGTTAGGTTATGTT	family1	83
seq_1084	AAATCAGCTTAGTTAGGTTAGATCAGCTTAGTTAGACT	AAATCAGCTTAGTTAGGTTAGATCAGCTTAGTTAGACTAAATCAGCTTAGTTAGGTTAGATCAGCTTAGTTAGACTAAATCAGCTTAGTTAGGTTAGATCAGCTTAGTTAGACTAAATCAGCTTAGTTAGGTTAGATCAGCTTAGTTAGACTAAATCAGCTTAGTTAGGTTAGATCAGCTTAGTTAGACTAAATCAGCTTAGTTAGGTTAGATCAGCTTAGTTAGACTAAATCAGCTTAGTTAGGTTAGATCAGCTTAGTTAGACTAAATCAGCTTAGTTAGGTTAGATCAGCTTAGTTAGACTAAATCAGCTTAGTTAGGTTAGATCA	TGATCTAACCTAACTAAGCTGATTTAGTCTAACTAAGCTGATCTAACCTAACTAAGCTGATTTAGTCTAACTAAGCTGATCTAACCTAACTAAGCTGATTTAGTCTAACTAAGCTGATCTAACCTAACTAAGCTGATTTAGTCTAACTAAGCTGATCTAACCTAACTAAGCTGATTTAGTCTAACTAAGCTGATCTAACCTAACTAAGCTGATTTAGTCTAACTAAGCTGATCTAACCTAACTAAGCTGATTTAGTCTAACTAAGCTGATCTAACCTAACTAAGCTGATTTAGTCTAACTAAGCTGATCTAACCTAACTAAGCTGATTT	family1	38
seq_1085	AACCTAACCTAACTAAGCTAATATAACGTAACCTATAAGCTAATAT	AACCTAACCTAACTAAGCTAATATAACGTAACCTATAAGCTAATATAACCTAACCTAACTAAGCTAATATAACGTAACCTATAAGCTAATATAACCTAACCTAACTAAGCTAATATAACGTAACCTATAAGCTAATATAACCTAACCTAACTAAGCTAATATAACGTAACCTATAAGCTAATATAACCTAACCTAACTAAGCTAATATAACGTAACCTATAAGCTAATATAACCTAACCTAACTAAGCTAATATAACGTAACCTATAAGCTAATATAACCTAACCTAACTAAGCTAATATAACGTAACCTATAAGCTAATATAACCTAA	TTAGGTTATATTAGCTTATAGGTTACGTTATATTAGCTTAGTTAGGTTAGGTTATATTAGCTTATAGGTTACGTTATATTAGCTTAGTTAGGTTAGGTTATATTAGCTTATAGGTTACGTTATATTAGCTTAGTTAGGTTAGGTTATATTAGCTTATAGGTTACGTTATATTAGCTTAGTTAGGTTAGGTTATATTAGCTTATAGGTTACGTTATATTAGCTTAGTTAGGTTAGGTTATATTAGCTTATAGGTTACGTTATATTAGCTTAGTTAGGTTAGGTTATATTAGCTTATAGGTTACGTTATATTAGCTTAGTTAGGTTAGGTT	family1	46
seq_1086	AACCTAACCTAACCTAACTTATCT	AACCTAACCTAACCTAACTTATCTAACCTAACCTAACCTAACTTATCTAACCTAACCTAACCTAACTTATCTAACCTAACCTAACCTAACTTATCTAACCTAACCTAACCTAACTTATCTAACCTAACCTAACCTAACTTATCTAACCTAACCTAACCTAACTTATCTAACCTAACCTAACCTAACTTATCTAACCTAACCTAACCTAACTTATCTAACCTAACCTAACCTAACTTATCTAACCTAACCTAACCTAACTTATCTAACCTAACCTAACCTAACTTATCTAACCTAACCTAACCTAACTTATCTAACCTAACCTAACCTAA	TTAGGTTAGGTTAGGTTAGATAAGTTAGGTTAGGTTAGGTTAGATAAGTTAGGTTAGGTTAGGTTAGATAAGTTAGGTTAGGTTAGGTTAGATAAGTTAGGTTAGGTTAGGTTAGATAAGTTAGGTTAGGTTAGGTTAGATAAGTTAGGTTAGGTTAGGTTAGATAAGTTAGGTTAGGTTAGGTTAGATAAGTTAGGTTAGGTTAGGTTAGATAAGTTAGGTTAGGTTAGGTTAGATAAGTTAGGTTAGGTTAGGTTAGATAAGTTAGGTTAGGTTAGGTTAGATAAGTTAGGTTAGGTTAGGTTAGATAAGTTAGGTTAGGTTAGGTT	family1	24
seq_1087	AACCTAACTAAGCTAATCTAGCATAACTAAGCTAATATAACGTAACCTCACTAAGCTAATAT	AACCTAACTAAGCTAATCTAGCATAACTAAGCTAATATAACGTAACCTCACTAAGCTAATATAACCTAACTAAGCTAATCTAGCATAACTAAGCTAATATAACGTAACCTCACTAAGCTAATATAACCTAACTAAGCTAATCTAGCATAACTAAGCTAATATAACGTAACCTCACTAAGCTAATATAACCTAACTAAGCTAATCTAGCATAACTAAGCTAATATAACGTAACCTCACTAAGCTAATATAACCTAACTAAGCTAATCTAGCATAACTAAGCTAATATAACGTAACCTCACTAAGCTAATATAACCTAACTAAGCTAATCT	AGATTAGCTTAGTTAGGTTATATTAGCTTAGTGAGGTTACGTTATATTAGCTTAGTTATGCTAGATTAGCTTAGTTAGGTTATATTAGCTTAGTGAGGTTACGTTATATTAGCTTAGTTATGCTAGATTAGCTTAGTTAGGTTATATTAGCTTAGTGAGGTTACGTTATATTAGCTTAGTTATGCTAGATTAGCTTAGTTAGGTTATATTAGCTTAGTGAGGTTACGTTATATTAGCTTAGTTATGCTAGATTAGCTTAGTTAGGTTATATTAGCTTAGTGAGGTTACGTTATATTAGCTTAGTTATGCTAGATTAGCTTAGTTAGGTT	family1	62
seq_1088	AACTAAGCTAATATAACTACCT	AACTAAGCTAATATAACTACCTAACTAAGCTAATATAACTACCTAACTAAGCTAATATAACTACCTAACTAAGCTAATATAACTACCTAACTAAGCTAATATAACTACCTAACTAAGCTAATATAACTACCTAACTAAGCTAATATAACTACCTAACTAAGCTAATATAACTACCTAACTAAGCTAATATAACTACCTAACTAAGCTAATATAACTACCTAACTAAGCTAATATAACTACCTAACTAAGCTAATATAACTACCTAACTAAGCTAATATAACTACCTAACTAAGCTAATATAACTACCTAACTAAGCTAATATAACTACC	GGTAGTTATATTAGCTTAGTTAGGTAGTTATATTAGCTTAGTTAGGTAGTTATATTAGCTTAGTTAGGTAGTTATATTAGCTTAGTTAGGTAGTTATATTAGCTTAGTTAGGTAGTTATATTAGCTTAGTTAGGTAGTTATATTAGCTTAGTTAGGTAGTTATATTAGCTTAGTTAGGTAGTTATATTAGCTTAGTTAGGTAGTTATATTAGCTTAGTTAGGTAGTTATATTAGCTTAGTTAGGTAGTTATATTAGCTTAGTTAGGTAGTTATATTAGCTTAGTTAGGTAGTTATATTAGCTTAGTTAGGTAGTTATATTAGCTTAGTT	family1	22
seq_1090	AACCTATCCTAATTCT	AACCTATCCTAATTCTAACCTATCCTAATTCTAACCTATCCTAATTCTAACCTATCCTAATTCTAACCTATCCTAATTCTAACCTATCCTAATTCTAACCTATCCTAATTCTAACCTATCCTAATTCTAACCTATCCTAATTCTAACCTATCCTAATTCTAACCTATCCTAATTCTAACCTATCCTAATTCTAACCTATCCTAATTCTAACCTATCCTAATTCTAACCTATCCTAATTCTAACCTATCCTAATTCTAACCTATCCTAATTCTAACCTATCCTAATTCTAACCTATCCTAATTCTAACCTATCCTAATTCTAACCTATCC	GGATAGGTTAGAATTAGGATAGGTTAGAATTAGGATAGGTTAGAATTAGGATAGGTTAGAATTAGGATAGGTTAGAATTAGGATAGGTTAGAATTAGGATAGGTTAGAATTAGGATAGGTTAGAATTAGGATAGGTTAGAATTAGGATAGGTTAGAATTAGGATAGGTTAGAATTAGGATAGGTTAGAATTAGGATAGGTTAGAATTAGGATAGGTTAGAATTAGGATAGGTTAGAATTAGGATAGGTTAGAATTAGGATAGGTTAGAATTAGGATAGGTTAGAATTAGGATAGGTTAGAATTAGGATAGGTTAGAATTAGGATAGGTT	family1	16
seq_1091	AACCTACCTGACCTGACCTAACCTTACCT	AACCTACCTGACCTGACCTAACCTTACCTAACCTACCTGACCTGACCTAACCTTACCTAACCTACCTGACCTGACCTAACCTTACCTAACCTACCTGACCTGACCTAACCTTACCTAACCTACCTGACCTGACCTAACCTTACCTAACCTACCTGACCTGACCTAACCTTACCTAACCTACCTGACCTGACCTAACCTTACCTAACCTACCTGACCTGACCTAACCTTACCTAACCTACCTGACCTGACCTAACCTTACCTAACCTACCTGACCTGACCTAACCTTACCTAACCTACCTGACCTGACCTAACCTTACCTAACCTACCTG	CAGGTAGGTTAGGTAAGGTTAGGTCAGGTCAGGTAGGTTAGGTAAGGTTAGGTCAGGTCAGGTAGGTTAGGTAAGGTTAGGTCAGGTCAGGTAGGTTAGGTAAGGTTAGGTCAGGTCAGGTAGGTTAGGTAAGGTTAGGTCAGGTCAGGTAGGTTAGGTAAGGTTAGGTCAGGTCAGGTAGGTTAGGTAAGGTTAGGTCAGGTCAGGTAGGTTAGGTAAGGTTAGGTCAGGTCAGGTAGGTTAGGTAAGGTTAGGTCAGGTCAGGTAGGTTAGGTAAGGTTAGGTCAGGTCAGGTAGGTTAGGTAAGGTTAGGTCAGGTCAGGTAGGTT	family1	29
seq_1092	AAACTAATCTAACGTAACCTAACCT	AAACTAATCTAACGTAACCTAACCTAAACTAATCTAACGTAACCTAACCTAAACTAATCTAACGTAACCTAACCTAAACTAATCTAACGTAACCTAACCTAAACTAATCTAACGTAACCTAACCTAAACTAATCTAACGTAACCTAACCTAAACTAATCTAACGTAACCTAACCTAAACTAATCTAACGTAACCTAACCTAAACTAATCTAACGTAACCTAACCTAAACTAATCTAACGTAACCTAACCTAAACTAATCTAACGTAACCTAACCTAAACTAATCTAACGTAACCTAACCTAAACTAATCTAACGTAACCTAACCTAAAC	GTTTAGGTTAGGTTACGTTAGATTAGTTTAGGTTAGGTTACGTTAGATTAGTTTAGGTTAGGTTACGTTAGATTAGTTTAGGTTAGGTTACGTTAGATTAGTTTAGGTTAGGTTACGTTAGATTAGTTTAGGTTAGGTTACGTTAGATTAGTTTAGGTTAGGTTACGTTAGATTAGTTTAGGTTAGGTTACGTTAGATTAGTTTAGGTTAGGTTACGTTAGATTAGTTTAGGTTAGGTTACGTTAGATTAGTTTAGGTTAGGTTACGTTAGATTAGTTTAGGTTAGGTTACGTTAGATTAGTTTAGGTTAGGTTACGTTAGATTAGTTT	family1	25
seq_1093	AACCAACCCAACCTAACCCAACCT	AACCAACCCAACCTAACCCAACCTAACCAACCCAACCTAACCCAACCTAACCAACCCAACCTAACCCAACCTAACCAACCCAACCTAACCCAACCTAACCAACCCAACCTAACCCAACCTAACCAACCCAACCTAACCCAACCTAACCAACCCAACCTAACCCAACCTAACCAACCCAACCTAACCCAACCTAACCAACCCAACCTAACCCAACCTAACCAACCCAACCTAACCCAACCTAACCAACCCAACCTAACCCAACCTAACCAACCCAACCTAACCCAACCTAACCAACCCAACCTAACCCAACCTAACCAACCCAACCTAAC	GTTAGGTTGGGTTGGTTAGGTTGGGTTAGGTTGGGTTGGTTAGGTTGGGTTAGGTTGGGTTGGTTAGGTTGGGTTAGGTTGGGTTGGTTAGGTTGGGTTAGGTTGGGTTGGTTAGGTTGGGTTAGGTTGGGTTGGTTAGGTTGGGTTAGGTTGGGTTGGTTAGGTTGGGTTAGGTTGGGTTGGTTAGGTTGGGTTAGGTTGGGTTGGTTAGGTTGGGTTAGGTTGGGTTGGTTAGGTTGGGTTAGGTTGGGTTGGTTAGGTTGGGTTAGGTTGGGTTGGTTAGGTTGGGTTAGGTTGGGTTGGTTAGGTTGGGTTAGGTTGGGTTGGTT	family1	24
seq_1094	AAATTAGATTAGATTAGGTTAGGTTAGGTTGTGTTAGGTTAGGTTAGGTAAGGTTAGGTAGATCAGGTT	AAATTAGATTAGATTAGGTTAGGTTAGGTTGTGTTAGGTTAGGTTAGGTAAGGTTAGGTAGATCAGGTTAAATTAGATTAGATTAGGTTAGGTTAGGTTGTGTTAGGTTAGGTTAGGTAAGGTTAGGTAGATCAGGTTAAATTAGATTAGATTAGGTTAGGTTAGGTTGTGTTAGGTTAGGTTAGGTAAGGTTAGGTAGATCAGGTTAAATTAGATTAGATTAGGTTAGGTTAGGTTGTGTTAGGTTAGGTTAGGTAAGGTTAGGTAGATCAGGTTAAATTAGATTAGATTAGGTTAGGTTAGGTTGTGTTAGGTTAGGTTAGGTAAGG	CCTTACCTAACCTAACCTAACACAACCTAACCTAACCTAATCTAATCTAATTTAACCTGATCTACCTAACCTTACCTAACCTAACCTAACACAACCTAACCTAACCTAATCTAATCTAATTTAACCTGATCTACCTAACCTTACCTAACCTAACCTAACACAACCTAACCTAACCTAATCTAATCTAATTTAACCTGATCTACCTAACCTTACCTAACCTAACCTAACACAACCTAACCTAACCTAATCTAATCTAATTTAACCTGATCTACCTAACCTTACCTAACCTAACCTAACACAACCTAACCTAACCTAATCTAATCTAATTT	family1	69
seq_1095	AAAAC	AAAACAAAACAAAACAAAACAAAACAAAACAAAACAAAACAAAACAAAACAAAACAAAACAAAACAAAACAAAACAAAACAAAACAAAACAAAACAAAACAAAACAAAACAAAACAAAACAAAACAAAACAAAACAAAACAAAACAAAACAAAACAAAACAAAACAAAACAAAACAAAACAAAACAAAACAAAACAAAACAAAACAAAACAAAACAAAACAAAACAAAACAAAACAAAACAAAACAAAACAAAACAAAACAAAACAAAACAAAACAAAACAAAACAAAACAAAACAAAACAAAACAAAACAAAACAAAACAAAACAAAA	TTTTGTTTTGTTTTGTTTTGTTTTGTTTTGTTTTGTTTTGTTTTGTTTTGTTTTGTTTTGTTTTGTTTTGTTTTGTTTTGTTTTGTTTTGTTTTGTTTTGTTTTGTTTTGTTTTGTTTTGTTTTGTTTTGTTTTGTTTTGTTTTGTTTTGTTTTGTTTTGTTTTGTTTTGTTTTGTTTTGTTTTGTTTTGTTTTGTTTTGTTTTGTTTTGTTTTGTTTTGTTTTGTTTTGTTTTGTTTTGTTTTGTTTTGTTTTGTTTTGTTTTGTTTTGTTTTGTTTTGTTTTGTTTTGTTTTGTTTTGTTTTGTTTTGTTTTGTTTTGTTTTGTTTT	family1	5
seq_1096	AAAAAAAAACAAACC	AAAAAAAAACAAACCAAAAAAAAACAAACCAAAAAAAAACAAACCAAAAAAAAACAAACCAAAAAAAAACAAACCAAAAAAAAACAAACCAAAAAAAAACAAACCAAAAAAAAACAAACCAAAAAAAAACAAACCAAAAAAAAACAAACCAAAAAAAAACAAACCAAAAAAAAACAAACCAAAAAAAAACAAACCAAAAAAAAACAAACCAAAAAAAAACAAACCAAAAAAAAACAAACCAAAAAAAAACAAACCAAAAAAAAACAAACCAAAAAAAAACAAACCAAAAAAAAACAAACCAAAAAAAAACAAACCAAAAAAAAACAAAC	GTTTGTTTTTTTTTGGTTTGTTTTTTTTTGGTTTGTTTTTTTTTGGTTTGTTTTTTTTTGGTTTGTTTTTTTTTGGTTTGTTTTTTTTTGGTTTGTTTTTTTTTGGTTTGTTTTTTTTTGGTTTGTTTTTTTTTGGTTTGTTTTTTTTTGGTTTGTTTTTTTTTGGTTTGTTTTTTTTTGGTTTGTTTTTTTTTGGTTTGTTTTTTTTTGGTTTGTTTTTTTTTGGTTTGTTTTTTTTTGGTTTGTTTTTTTTTGGTTTGTTTTTTTTTGGTTTGTTTTTTTTTGGTTTGTTTTTTTTTGGTTTGTTTTTTTTTGGTTTGTTTTTTTTT	family1	15
seq_1097	AACCCAATCTTACCTAACCT	AACCCAATCTTACCTAACCTAACCCAATCTTACCTAACCTAACCCAATCTTACCTAACCTAACCCAATCTTACCTAACCTAACCCAATCTTACCTAACCTAACCCAATCTTACCTAACCTAACCCAATCTTACCTAACCTAACCCAATCTTACCTAACCTAACCCAATCTTACCTAACCTAACCCAATCTTACCTAACCTAACCCAATCTTACCTAACCTAACCCAATCTTACCTAACCTAACCCAATCTTACCTAACCTAACCCAATCTTACCTAACCTAACCCAATCTTACCTAACCTAACCCAATCTTACCTAACCTAACCCAATC	GATTGGGTTAGGTTAGGTAAGATTGGGTTAGGTTAGGTAAGATTGGGTTAGGTTAGGTAAGATTGGGTTAGGTTAGGTAAGATTGGGTTAGGTTAGGTAAGATTGGGTTAGGTTAGGTAAGATTGGGTTAGGTTAGGTAAGATTGGGTTAGGTTAGGTAAGATTGGGTTAGGTTAGGTAAGATTGGGTTAGGTTAGGTAAGATTGGGTTAGGTTAGGTAAGATTGGGTTAGGTTAGGTAAGATTGGGTTAGGTTAGGTAAGATTGGGTTAGGTTAGGTAAGATTGGGTTAGGTTAGGTAAGATTGGGTTAGGTTAGGTAAGATTGGGTT	family1	20
seq_1098	AACCTAACTAAGCTAATATAGT	AACCTAACTAAGCTAATATAGTAACCTAACTAAGCTAATATAGTAACCTAACTAAGCTAATATAGTAACCTAACTAAGCTAATATAGTAACCTAACTAAGCTAATATAGTAACCTAACTAAGCTAATATAGTAACCTAACTAAGCTAATATAGTAACCTAACTAAGCTAATATAGTAACCTAACTAAGCTAATATAGTAACCTAACTAAGCTAATATAGTAACCTAACTAAGCTAATATAGTAACCTAACTAAGCTAATATAGTAACCTAACTAAGCTAATATAGTAACCTAACTAAGCTAATATAGTAACCTAACTAAGCTAATATAG	CTATATTAGCTTAGTTAGGTTACTATATTAGCTTAGTTAGGTTACTATATTAGCTTAGTTAGGTTACTATATTAGCTTAGTTAGGTTACTATATTAGCTTAGTTAGGTTACTATATTAGCTTAGTTAGGTTACTATATTAGCTTAGTTAGGTTACTATATTAGCTTAGTTAGGTTACTATATTAGCTTAGTTAGGTTACTATATTAGCTTAGTTAGGTTACTATATTAGCTTAGTTAGGTTACTATATTAGCTTAGTTAGGTTACTATATTAGCTTAGTTAGGTTACTATATTAGCTTAGTTAGGTTACTATATTAGCTTAGTTAGGTT	family1	22
seq_1099	AACCTAACTAAGCTGATCTAGCCTAACTAAGCTAATATAACGT	AACCTAACTAAGCTGATCTAGCCTAACTAAGCTAATATAACGTAACCTAACTAAGCTGATCTAGCCTAACTAAGCTAATATAACGTAACCTAACTAAGCTGATCTAGCCTAACTAAGCTAATATAACGTAACCTAACTAAGCTGATCTAGCCTAACTAAGCTAATATAACGTAACCTAACTAAGCTGATCTAGCCTAACTAAGCTAATATAACGTAACCTAACTAAGCTGATCTAGCCTAACTAAGCTAATATAACGTAACCTAACTAAGCTGATCTAGCCTAACTAAGCTAATATAACGTAACCTAACTAAGCTGATCTAGCCTAACT	AGTTAGGCTAGATCAGCTTAGTTAGGTTACGTTATATTAGCTTAGTTAGGCTAGATCAGCTTAGTTAGGTTACGTTATATTAGCTTAGTTAGGCTAGATCAGCTTAGTTAGGTTACGTTATATTAGCTTAGTTAGGCTAGATCAGCTTAGTTAGGTTACGTTATATTAGCTTAGTTAGGCTAGATCAGCTTAGTTAGGTTACGTTATATTAGCTTAGTTAGGCTAGATCAGCTTAGTTAGGTTACGTTATATTAGCTTAGTTAGGCTAGATCAGCTTAGTTAGGTTACGTTATATTAGCTTAGTTAGGCTAGATCAGCTTAGTTAGGTT	family1	43
seq_11	AACCTAACTTAGCCTAACTTAACCTTACCTACCTAACCTACCT	AACCTAACTTAGCCTAACTTAACCTTACCTACCTAACCTACCTAACCTAACTTAGCCTAACTTAACCTTACCTACCTAACCTACCTAACCTAACTTAGCCTAACTTAACCTTACCTACCTAACCTACCTAACCTAACTTAGCCTAACTTAACCTTACCTACCTAACCTACCTAACCTAACTTAGCCTAACTTAACCTTACCTACCTAACCTACCTAACCTAACTTAGCCTAACTTAACCTTACCTACCTAACCTACCTAACCTAACTTAGCCTAACTTAACCTTACCTACCTAACCTACCTAACCTAACTTAGCCTAACTTAACCTTAC	GTAAGGTTAAGTTAGGCTAAGTTAGGTTAGGTAGGTTAGGTAGGTAAGGTTAAGTTAGGCTAAGTTAGGTTAGGTAGGTTAGGTAGGTAAGGTTAAGTTAGGCTAAGTTAGGTTAGGTAGGTTAGGTAGGTAAGGTTAAGTTAGGCTAAGTTAGGTTAGGTAGGTTAGGTAGGTAAGGTTAAGTTAGGCTAAGTTAGGTTAGGTAGGTTAGGTAGGTAAGGTTAAGTTAGGCTAAGTTAGGTTAGGTAGGTTAGGTAGGTAAGGTTAAGTTAGGCTAAGTTAGGTTAGGTAGGTTAGGTAGGTAAGGTTAAGTTAGGCTAAGTTAGGTT	family1	43
seq_1100	AACCTAACTAAGCTAATATAACCTAACTAAGCTGATCTAGCTAACTAAGCTAATATTACGT	AACCTAACTAAGCTAATATAACCTAACTAAGCTGATCTAGCTAACTAAGCTAATATTACGTAACCTAACTAAGCTAATATAACCTAACTAAGCTGATCTAGCTAACTAAGCTAATATTACGTAACCTAACTAAGCTAATATAACCTAACTAAGCTGATCTAGCTAACTAAGCTAATATTACGTAACCTAACTAAGCTAATATAACCTAACTAAGCTGATCTAGCTAACTAAGCTAATATTACGTAACCTAACTAAGCTAATATAACCTAACTAAGCTGATCTAGCTAACTAAGCTAATATTACGTAACCTAACTAAGCTAATATAACCT	AGGTTATATTAGCTTAGTTAGGTTACGTAATATTAGCTTAGTTAGCTAGATCAGCTTAGTTAGGTTATATTAGCTTAGTTAGGTTACGTAATATTAGCTTAGTTAGCTAGATCAGCTTAGTTAGGTTATATTAGCTTAGTTAGGTTACGTAATATTAGCTTAGTTAGCTAGATCAGCTTAGTTAGGTTATATTAGCTTAGTTAGGTTACGTAATATTAGCTTAGTTAGCTAGATCAGCTTAGTTAGGTTATATTAGCTTAGTTAGGTTACGTAATATTAGCTTAGTTAGCTAGATCAGCTTAGTTAGGTTATATTAGCTTAGTTAGGTT	family1	61
seq_1101	AACATAACCTAACCTAACCTTACCTACTTACCT	AACATAACCTAACCTAACCTTACCTACTTACCTAACATAACCTAACCTAACCTTACCTACTTACCTAACATAACCTAACCTAACCTTACCTACTTACCTAACATAACCTAACCTAACCTTACCTACTTACCTAACATAACCTAACCTAACCTTACCTACTTACCTAACATAACCTAACCTAACCTTACCTACTTACCTAACATAACCTAACCTAACCTTACCTACTTACCTAACATAACCTAACCTAACCTTACCTACTTACCTAACATAACCTAACCTAACCTTACCTACTTACCTAACATAACCTAACCTAACCTTACCTACTTACC	GGTAAGTAGGTAAGGTTAGGTTAGGTTATGTTAGGTAAGTAGGTAAGGTTAGGTTAGGTTATGTTAGGTAAGTAGGTAAGGTTAGGTTAGGTTATGTTAGGTAAGTAGGTAAGGTTAGGTTAGGTTATGTTAGGTAAGTAGGTAAGGTTAGGTTAGGTTATGTTAGGTAAGTAGGTAAGGTTAGGTTAGGTTATGTTAGGTAAGTAGGTAAGGTTAGGTTAGGTTATGTTAGGTAAGTAGGTAAGGTTAGGTTAGGTTATGTTAGGTAAGTAGGTAAGGTTAGGTTAGGTTATGTTAGGTAAGTAGGTAAGGTTAGGTTAGGTTATGTT	family1	33
seq_1103	AAACCTAACCTAACCTAGCCTACCTTATCTAACCTAACCT	AAACCTAACCTAACCTAGCCTACCTTATCTAACCTAACCTAAACCTAACCTAACCTAGCCTACCTTATCTAACCTAACCTAAACCTAACCTAACCTAGCCTACCTTATCTAACCTAACCTAAACCTAACCTAACCTAGCCTACCTTATCTAACCTAACCTAAACCTAACCTAACCTAGCCTACCTTATCTAACCTAACCTAAACCTAACCTAACCTAGCCTACCTTATCTAACCTAACCTAAACCTAACCTAACCTAGCCTACCTTATCTAACCTAACCTAAACCTAACCTAACCTAGCCTACCTTATCTAACCTAACCTAAACCTAAC	GTTAGGTTTAGGTTAGGTTAGATAAGGTAGGCTAGGTTAGGTTAGGTTTAGGTTAGGTTAGATAAGGTAGGCTAGGTTAGGTTAGGTTTAGGTTAGGTTAGATAAGGTAGGCTAGGTTAGGTTAGGTTTAGGTTAGGTTAGATAAGGTAGGCTAGGTTAGGTTAGGTTTAGGTTAGGTTAGATAAGGTAGGCTAGGTTAGGTTAGGTTTAGGTTAGGTTAGATAAGGTAGGCTAGGTTAGGTTAGGTTTAGGTTAGGTTAGATAAGGTAGGCTAGGTTAGGTTAGGTTTAGGTTAGGTTAGATAAGGTAGGCTAGGTTAGGTTAGGTTT	family1	40
seq_1105	AACCTAACCTAACTAAGCTAATATAACCTAACTAAGCTAATT	AACCTAACCTAACTAAGCTAATATAACCTAACTAAGCTAATTAACCTAACCTAACTAAGCTAATATAACCTAACTAAGCTAATTAACCTAACCTAACTAAGCTAATATAACCTAACTAAGCTAATTAACCTAACCTAACTAAGCTAATATAACCTAACTAAGCTAATTAACCTAACCTAACTAAGCTAATATAACCTAACTAAGCTAATTAACCTAACCTAACTAAGCTAATATAACCTAACTAAGCTAATTAACCTAACCTAACTAAGCTAATATAACCTAACTAAGCTAATTAACCTAACCTAACTAAGCTAATATAACCTAACTAA	TTAGTTAGGTTATATTAGCTTAGTTAGGTTAGGTTAATTAGCTTAGTTAGGTTATATTAGCTTAGTTAGGTTAGGTTAATTAGCTTAGTTAGGTTATATTAGCTTAGTTAGGTTAGGTTAATTAGCTTAGTTAGGTTATATTAGCTTAGTTAGGTTAGGTTAATTAGCTTAGTTAGGTTATATTAGCTTAGTTAGGTTAGGTTAATTAGCTTAGTTAGGTTATATTAGCTTAGTTAGGTTAGGTTAATTAGCTTAGTTAGGTTATATTAGCTTAGTTAGGTTAGGTTAATTAGCTTAGTTAGGTTATATTAGCTTAGTTAGGTTAGGTT	family1	42
seq_1106	AACCTAACTAACCTAATAT	AACCTAACTAACCTAATATAACCTAACTAACCTAATATAACCTAACTAACCTAATATAACCTAACTAACCTAATATAACCTAACTAACCTAATATAACCTAACTAACCTAATATAACCTAACTAACCTAATATAACCTAACTAACCTAATATAACCTAACTAACCTAATATAACCTAACTAACCTAATATAACCTAACTAACCTAATATAACCTAACTAACCTAATATAACCTAACTAACCTAATATAACCTAACTAACCTAATATAACCTAACTAACCTAATATAACCTAACTAACCTAATATAACCTAACTAACCTAATATAACCTA	TAGGTTATATTAGGTTAGTTAGGTTATATTAGGTTAGTTAGGTTATATTAGGTTAGTTAGGTTATATTAGGTTAGTTAGGTTATATTAGGTTAGTTAGGTTATATTAGGTTAGTTAGGTTATATTAGGTTAGTTAGGTTATATTAGGTTAGTTAGGTTATATTAGGTTAGTTAGGTTATATTAGGTTAGTTAGGTTATATTAGGTTAGTTAGGTTATATTAGGTTAGTTAGGTTATATTAGGTTAGTTAGGTTATATTAGGTTAGTTAGGTTATATTAGGTTAGTTAGGTTATATTAGGTTAGTTAGGTTATATTAGGTTAGTTAGGTT	family1	19
seq_1107	AAACTAAGCTAACCTAACC	AAACTAAGCTAACCTAACCAAACTAAGCTAACCTAACCAAACTAAGCTAACCTAACCAAACTAAGCTAACCTAACCAAACTAAGCTAACCTAACCAAACTAAGCTAACCTAACCAAACTAAGCTAACCTAACCAAACTAAGCTAACCTAACCAAACTAAGCTAACCTAACCAAACTAAGCTAACCTAACCAAACTAAGCTAACCTAACCAAACTAAGCTAACCTAACCAAACTAAGCTAACCTAACCAAACTAAGCTAACCTAACCAAACTAAGCTAACCTAACCAAACTAAGCTAACCTAACCAAACTAAGCTAACCTAACCAAACTA	TAGTTTGGTTAGGTTAGCTTAGTTTGGTTAGGTTAGCTTAGTTTGGTTAGGTTAGCTTAGTTTGGTTAGGTTAGCTTAGTTTGGTTAGGTTAGCTTAGTTTGGTTAGGTTAGCTTAGTTTGGTTAGGTTAGCTTAGTTTGGTTAGGTTAGCTTAGTTTGGTTAGGTTAGCTTAGTTTGGTTAGGTTAGCTTAGTTTGGTTAGGTTAGCTTAGTTTGGTTAGGTTAGCTTAGTTTGGTTAGGTTAGCTTAGTTTGGTTAGGTTAGCTTAGTTTGGTTAGGTTAGCTTAGTTTGGTTAGGTTAGCTTAGTTTGGTTAGGTTAGCTTAGTTT	family1	19
seq_1108	AACCTAACCTAACCTACT	AACCTAACCTAACCTACTAACCTAACCTAACCTACTAACCTAACCTAACCTACTAACCTAACCTAACCTACTAACCTAACCTAACCTACTAACCTAACCTAACCTACTAACCTAACCTAACCTACTAACCTAACCTAACCTACTAACCTAACCTAACCTACTAACCTAACCTAACCTACTAACCTAACCTAACCTACTAACCTAACCTAACCTACTAACCTAACCTAACCTACTAACCTAACCTAACCTACTAACCTAACCTAACCTACTAACCTAACCTAACCTACTAACCTAACCTAACCTACTAACCTAACCTAACCTACTAACCT	AGGTTAGTAGGTTAGGTTAGGTTAGTAGGTTAGGTTAGGTTAGTAGGTTAGGTTAGGTTAGTAGGTTAGGTTAGGTTAGTAGGTTAGGTTAGGTTAGTAGGTTAGGTTAGGTTAGTAGGTTAGGTTAGGTTAGTAGGTTAGGTTAGGTTAGTAGGTTAGGTTAGGTTAGTAGGTTAGGTTAGGTTAGTAGGTTAGGTTAGGTTAGTAGGTTAGGTTAGGTTAGTAGGTTAGGTTAGGTTAGTAGGTTAGGTTAGGTTAGTAGGTTAGGTTAGGTTAGTAGGTTAGGTTAGGTTAGTAGGTTAGGTTAGGTTAGTAGGTTAGGTTAGGTT	family1	18
seq_1109	AACATAACCTAACTAAGCTAATAT	AACATAACCTAACTAAGCTAATATAACATAACCTAACTAAGCTAATATAACATAACCTAACTAAGCTAATATAACATAACCTAACTAAGCTAATATAACATAACCTAACTAAGCTAATATAACATAACCTAACTAAGCTAATATAACATAACCTAACTAAGCTAATATAACATAACCTAACTAAGCTAATATAACATAACCTAACTAAGCTAATATAACATAACCTAACTAAGCTAATATAACATAACCTAACTAAGCTAATATAACATAACCTAACTAAGCTAATATAACATAACCTAACTAAGCTAATATAACATAACCTAACTAAG	CTTAGTTAGGTTATGTTATATTAGCTTAGTTAGGTTATGTTATATTAGCTTAGTTAGGTTATGTTATATTAGCTTAGTTAGGTTATGTTATATTAGCTTAGTTAGGTTATGTTATATTAGCTTAGTTAGGTTATGTTATATTAGCTTAGTTAGGTTATGTTATATTAGCTTAGTTAGGTTATGTTATATTAGCTTAGTTAGGTTATGTTATATTAGCTTAGTTAGGTTATGTTATATTAGCTTAGTTAGGTTATGTTATATTAGCTTAGTTAGGTTATGTTATATTAGCTTAGTTAGGTTATGTTATATTAGCTTAGTTAGGTTATGTT	family1	24
seq_1110	AACCCAACCCAACCTAACCTCACCT	AACCCAACCCAACCTAACCTCACCTAACCCAACCCAACCTAACCTCACCTAACCCAACCCAACCTAACCTCACCTAACCCAACCCAACCTAACCTCACCTAACCCAACCCAACCTAACCTCACCTAACCCAACCCAACCTAACCTCACCTAACCCAACCCAACCTAACCTCACCTAACCCAACCCAACCTAACCTCACCTAACCCAACCCAACCTAACCTCACCTAACCCAACCCAACCTAACCTCACCTAACCCAACCCAACCTAACCTCACCTAACCCAACCCAACCTAACCTCACCTAACCCAACCCAACCTAACCTCACCTAACC	GGTTAGGTGAGGTTAGGTTGGGTTGGGTTAGGTGAGGTTAGGTTGGGTTGGGTTAGGTGAGGTTAGGTTGGGTTGGGTTAGGTGAGGTTAGGTTGGGTTGGGTTAGGTGAGGTTAGGTTGGGTTGGGTTAGGTGAGGTTAGGTTGGGTTGGGTTAGGTGAGGTTAGGTTGGGTTGGGTTAGGTGAGGTTAGGTTGGGTTGGGTTAGGTGAGGTTAGGTTGGGTTGGGTTAGGTGAGGTTAGGTTGGGTTGGGTTAGGTGAGGTTAGGTTGGGTTGGGTTAGGTGAGGTTAGGTTGGGTTGGGTTAGGTGAGGTTAGGTTGGGTTGGGTT	family1	25
seq_1111	AACCTAACCTAACCTAACCTAACCTAACCTAACCTTATCTAACCTAACTAGCCTAACTTAGCCCAACCTAACTT	AACCTAACCTAACCTAACCTAACCTAACCTAACCTTATCTAACCTAACTAGCCTAACTTAGCCCAACCTAACTTAACCTAACCTAACCTAACCTAACCTAACCTAACCTTATCTAACCTAACTAGCCTAACTTAGCCCAACCTAACTTAACCTAACCTAACCTAACCTAACCTAACCTAACCTTATCTAACCTAACTAGCCTAACTTAGCCCAACCTAACTTAACCTAACCTAACCTAACCTAACCTAACCTAACCTTATCTAACCTAACTAGCCTAACTTAGCCCAACCTAACTTAACCTAACCTAACCTAACCTAACCTAACCTAAC	GTTAGGTTAGGTTAGGTTAGGTTAGGTTAGGTTAAGTTAGGTTGGGCTAAGTTAGGCTAGTTAGGTTAGATAAGGTTAGGTTAGGTTAGGTTAGGTTAGGTTAGGTTAAGTTAGGTTGGGCTAAGTTAGGCTAGTTAGGTTAGATAAGGTTAGGTTAGGTTAGGTTAGGTTAGGTTAGGTTAAGTTAGGTTGGGCTAAGTTAGGCTAGTTAGGTTAGATAAGGTTAGGTTAGGTTAGGTTAGGTTAGGTTAGGTTAAGTTAGGTTGGGCTAAGTTAGGCTAGTTAGGTTAGATAAGGTTAGGTTAGGTTAGGTTAGGTTAGGTTAGGTT	family1	74
seq_1112	AAACTTACCTACCTACCTAACATAACCTAACCTAACCTAACCCAACCT	AAACTTACCTACCTACCTAACATAACCTAACCTAACCTAACCCAACCTAAACTTACCTACCTACCTAACATAACCTAACCTAACCTAACCCAACCTAAACTTACCTACCTACCTAACATAACCTAACCTAACCTAACCCAACCTAAACTTACCTACCTACCTAACATAACCTAACCTAACCTAACCCAACCTAAACTTACCTACCTACCTAACATAACCTAACCTAACCTAACCCAACCTAAACTTACCTACCTACCTAACATAACCTAACCTAACCTAACCCAACCTAAACTTACCTACCTACCTAACATAACCTAACCTAACCTAAC	GTTAGGTTAGGTTAGGTTATGTTAGGTAGGTAGGTAAGTTTAGGTTGGGTTAGGTTAGGTTAGGTTATGTTAGGTAGGTAGGTAAGTTTAGGTTGGGTTAGGTTAGGTTAGGTTATGTTAGGTAGGTAGGTAAGTTTAGGTTGGGTTAGGTTAGGTTAGGTTATGTTAGGTAGGTAGGTAAGTTTAGGTTGGGTTAGGTTAGGTTAGGTTATGTTAGGTAGGTAGGTAAGTTTAGGTTGGGTTAGGTTAGGTTAGGTTATGTTAGGTAGGTAGGTAAGTTTAGGTTGGGTTAGGTTAGGTTAGGTTATGTTAGGTAGGTAGGTAAGTTT	family1	48
seq_1113	AAACTACCTAACCTAACCTAACCTAGCCTAACCTAACCCAACCT	AAACTACCTAACCTAACCTAACCTAGCCTAACCTAACCCAACCTAAACTACCTAACCTAACCTAACCTAGCCTAACCTAACCCAACCTAAACTACCTAACCTAACCTAACCTAGCCTAACCTAACCCAACCTAAACTACCTAACCTAACCTAACCTAGCCTAACCTAACCCAACCTAAACTACCTAACCTAACCTAACCTAGCCTAACCTAACCCAACCTAAACTACCTAACCTAACCTAACCTAGCCTAACCTAACCCAACCTAAACTACCTAACCTAACCTAACCTAGCCTAACCTAACCCAACCTAAACTACCTAACCTAACCTAA	TTAGGTTAGGTTAGGTAGTTTAGGTTGGGTTAGGTTAGGCTAGGTTAGGTTAGGTTAGGTAGTTTAGGTTGGGTTAGGTTAGGCTAGGTTAGGTTAGGTTAGGTAGTTTAGGTTGGGTTAGGTTAGGCTAGGTTAGGTTAGGTTAGGTAGTTTAGGTTGGGTTAGGTTAGGCTAGGTTAGGTTAGGTTAGGTAGTTTAGGTTGGGTTAGGTTAGGCTAGGTTAGGTTAGGTTAGGTAGTTTAGGTTGGGTTAGGTTAGGCTAGGTTAGGTTAGGTTAGGTAGTTTAGGTTGGGTTAGGTTAGGCTAGGTTAGGTTAGGTTAGGTAGTTT	family1	44
seq_1114	AACCCAACCCAACCCAACCCAACT	AACCCAACCCAACCCAACCCAACTAACCCAACCCAACCCAACCCAACTAACCCAACCCAACCCAACCCAACTAACCCAACCCAACCCAACCCAACTAACCCAACCCAACCCAACCCAACTAACCCAACCCAACCCAACCCAACTAACCCAACCCAACCCAACCCAACTAACCCAACCCAACCCAACCCAACTAACCCAACCCAACCCAACCCAACTAACCCAACCCAACCCAACCCAACTAACCCAACCCAACCCAACCCAACTAACCCAACCCAACCCAACCCAACTAACCCAACCCAACCCAACCCAACTAACCCAACCCAACCCAA	TTGGGTTGGGTTGGGTTAGTTGGGTTGGGTTGGGTTGGGTTAGTTGGGTTGGGTTGGGTTGGGTTAGTTGGGTTGGGTTGGGTTGGGTTAGTTGGGTTGGGTTGGGTTGGGTTAGTTGGGTTGGGTTGGGTTGGGTTAGTTGGGTTGGGTTGGGTTGGGTTAGTTGGGTTGGGTTGGGTTGGGTTAGTTGGGTTGGGTTGGGTTGGGTTAGTTGGGTTGGGTTGGGTTGGGTTAGTTGGGTTGGGTTGGGTTGGGTTAGTTGGGTTGGGTTGGGTTGGGTTAGTTGGGTTGGGTTGGGTTGGGTTAGTTGGGTTGGGTTGGGTTGGGTT	family1	24
seq_1115	AACCTAATTAAGCTAATCTAAGCT	AACCTAATTAAGCTAATCTAAGCTAACCTAATTAAGCTAATCTAAGCTAACCTAATTAAGCTAATCTAAGCTAACCTAATTAAGCTAATCTAAGCTAACCTAATTAAGCTAATCTAAGCTAACCTAATTAAGCTAATCTAAGCTAACCTAATTAAGCTAATCTAAGCTAACCTAATTAAGCTAATCTAAGCTAACCTAATTAAGCTAATCTAAGCTAACCTAATTAAGCTAATCTAAGCTAACCTAATTAAGCTAATCTAAGCTAACCTAATTAAGCTAATCTAAGCTAACCTAATTAAGCTAATCTAAGCTAACCTAATTAAGCTAAT	ATTAGCTTAATTAGGTTAGCTTAGATTAGCTTAATTAGGTTAGCTTAGATTAGCTTAATTAGGTTAGCTTAGATTAGCTTAATTAGGTTAGCTTAGATTAGCTTAATTAGGTTAGCTTAGATTAGCTTAATTAGGTTAGCTTAGATTAGCTTAATTAGGTTAGCTTAGATTAGCTTAATTAGGTTAGCTTAGATTAGCTTAATTAGGTTAGCTTAGATTAGCTTAATTAGGTTAGCTTAGATTAGCTTAATTAGGTTAGCTTAGATTAGCTTAATTAGGTTAGCTTAGATTAGCTTAATTAGGTTAGCTTAGATTAGCTTAATTAGGTT	family1	24
seq_1116	AACCTAACCTAACCTAATCTAAGCT	AACCTAACCTAACCTAATCTAAGCTAACCTAACCTAACCTAATCTAAGCTAACCTAACCTAACCTAATCTAAGCTAACCTAACCTAACCTAATCTAAGCTAACCTAACCTAACCTAATCTAAGCTAACCTAACCTAACCTAATCTAAGCTAACCTAACCTAACCTAATCTAAGCTAACCTAACCTAACCTAATCTAAGCTAACCTAACCTAACCTAATCTAAGCTAACCTAACCTAACCTAATCTAAGCTAACCTAACCTAACCTAATCTAAGCTAACCTAACCTAACCTAATCTAAGCTAACCTAACCTAACCTAATCTAAGCTAACC	GGTTAGCTTAGATTAGGTTAGGTTAGGTTAGCTTAGATTAGGTTAGGTTAGGTTAGCTTAGATTAGGTTAGGTTAGGTTAGCTTAGATTAGGTTAGGTTAGGTTAGCTTAGATTAGGTTAGGTTAGGTTAGCTTAGATTAGGTTAGGTTAGGTTAGCTTAGATTAGGTTAGGTTAGGTTAGCTTAGATTAGGTTAGGTTAGGTTAGCTTAGATTAGGTTAGGTTAGGTTAGCTTAGATTAGGTTAGGTTAGGTTAGCTTAGATTAGGTTAGGTTAGGTTAGCTTAGATTAGGTTAGGTTAGGTTAGCTTAGATTAGGTTAGGTTAGGTT	family1	25
seq_1117	AACCTAACTAAGCTAATATTACCTAACTAAGCTAATATTACGTAACCTAAGTAATCTAATCT	AACCTAACTAAGCTAATATTACCTAACTAAGCTAATATTACGTAACCTAAGTAATCTAATCTAACCTAACTAAGCTAATATTACCTAACTAAGCTAATATTACGTAACCTAAGTAATCTAATCTAACCTAACTAAGCTAATATTACCTAACTAAGCTAATATTACGTAACCTAAGTAATCTAATCTAACCTAACTAAGCTAATATTACCTAACTAAGCTAATATTACGTAACCTAAGTAATCTAATCTAACCTAACTAAGCTAATATTACCTAACTAAGCTAATATTACGTAACCTAAGTAATCTAATCTAACCTAACTAAGCTAATAT	ATATTAGCTTAGTTAGGTTAGATTAGATTACTTAGGTTACGTAATATTAGCTTAGTTAGGTAATATTAGCTTAGTTAGGTTAGATTAGATTACTTAGGTTACGTAATATTAGCTTAGTTAGGTAATATTAGCTTAGTTAGGTTAGATTAGATTACTTAGGTTACGTAATATTAGCTTAGTTAGGTAATATTAGCTTAGTTAGGTTAGATTAGATTACTTAGGTTACGTAATATTAGCTTAGTTAGGTAATATTAGCTTAGTTAGGTTAGATTAGATTACTTAGGTTACGTAATATTAGCTTAGTTAGGTAATATTAGCTTAGTTAGGTT	family1	62
seq_1118	AAATAGGTAATATTAGCTTAGTTAGGTTATATTAGATTAGTTAGGTTAGATTATATTAGCTTAGTTAGGTAAGATCAGCTT	AAATAGGTAATATTAGCTTAGTTAGGTTATATTAGATTAGTTAGGTTAGATTATATTAGCTTAGTTAGGTAAGATCAGCTTAAATAGGTAATATTAGCTTAGTTAGGTTATATTAGATTAGTTAGGTTAGATTATATTAGCTTAGTTAGGTAAGATCAGCTTAAATAGGTAATATTAGCTTAGTTAGGTTATATTAGATTAGTTAGGTTAGATTATATTAGCTTAGTTAGGTAAGATCAGCTTAAATAGGTAATATTAGCTTAGTTAGGTTATATTAGATTAGTTAGGTTAGATTATATTAGCTTAGTTAGGTAAGATCAGCTTAAATA	TATTTAAGCTGATCTTACCTAACTAAGCTAATATAATCTAACCTAACTAATCTAATATAACCTAACTAAGCTAATATTACCTATTTAAGCTGATCTTACCTAACTAAGCTAATATAATCTAACCTAACTAATCTAATATAACCTAACTAAGCTAATATTACCTATTTAAGCTGATCTTACCTAACTAAGCTAATATAATCTAACCTAACTAATCTAATATAACCTAACTAAGCTAATATTACCTATTTAAGCTGATCTTACCTAACTAAGCTAATATAATCTAACCTAACTAATCTAATATAACCTAACTAAGCTAATATTACCTATTT	family1	81
seq_1119	AACCCATCCTAACCCATTCT	AACCCATCCTAACCCATTCTAACCCATCCTAACCCATTCTAACCCATCCTAACCCATTCTAACCCATCCTAACCCATTCTAACCCATCCTAACCCATTCTAACCCATCCTAACCCATTCTAACCCATCCTAACCCATTCTAACCCATCCTAACCCATTCTAACCCATCCTAACCCATTCTAACCCATCCTAACCCATTCTAACCCATCCTAACCCATTCTAACCCATCCTAACCCATTCTAACCCATCCTAACCCATTCTAACCCATCCTAACCCATTCTAACCCATCCTAACCCATTCTAACCCATCCTAACCCATTCTAACCCATCC	GGATGGGTTAGAATGGGTTAGGATGGGTTAGAATGGGTTAGGATGGGTTAGAATGGGTTAGGATGGGTTAGAATGGGTTAGGATGGGTTAGAATGGGTTAGGATGGGTTAGAATGGGTTAGGATGGGTTAGAATGGGTTAGGATGGGTTAGAATGGGTTAGGATGGGTTAGAATGGGTTAGGATGGGTTAGAATGGGTTAGGATGGGTTAGAATGGGTTAGGATGGGTTAGAATGGGTTAGGATGGGTTAGAATGGGTTAGGATGGGTTAGAATGGGTTAGGATGGGTTAGAATGGGTTAGGATGGGTTAGAATGGGTTAGGATGGGTT	family1	20
seq_1120	AACCCATCCT	AACCCATCCTAACCCATCCTAACCCATCCTAACCCATCCTAACCCATCCTAACCCATCCTAACCCATCCTAACCCATCCTAACCCATCCTAACCCATCCTAACCCATCCTAACCCATCCTAACCCATCCTAACCCATCCTAACCCATCCTAACCCATCCTAACCCATCCTAACCCATCCTAACCCATCCTAACCCATCCTAACCCATCCTAACCCATCCTAACCCATCCTAACCCATCCTAACCCATCCTAACCCATCCTAACCCATCCTAACCCATCCTAACCCATCCTAACCCATCCTAACCCATCCTAACCCATCCTAACCCATCC	GGATGGGTTAGGATGGGTTAGGATGGGTTAGGATGGGTTAGGATGGGTTAGGATGGGTTAGGATGGGTTAGGATGGGTTAGGATGGGTTAGGATGGGTTAGGATGGGTTAGGATGGGTTAGGATGGGTTAGGATGGGTTAGGATGGGTTAGGATGGGTTAGGATGGGTTAGGATGGGTTAGGATGGGTTAGGATGGGTTAGGATGGGTTAGGATGGGTTAGGATGGGTTAGGATGGGTTAGGATGGGTTAGGATGGGTTAGGATGGGTTAGGATGGGTTAGGATGGGTTAGGATGGGTTAGGATGGGTTAGGATGGGTTAGGATGGGTT	family1	10
seq_1121	AACCCTAACCTAACCTAACCTAACCTACCTGACCTGACCTAACCTAACCTAAGCTAACTTAACCTAACCTAACCT	AACCCTAACCTAACCTAACCTAACCTACCTGACCTGACCTAACCTAACCTAAGCTAACTTAACCTAACCTAACCTAACCCTAACCTAACCTAACCTAACCTACCTGACCTGACCTAACCTAACCTAAGCTAACTTAACCTAACCTAACCTAACCCTAACCTAACCTAACCTAACCTACCTGACCTGACCTAACCTAACCTAAGCTAACTTAACCTAACCTAACCTAACCCTAACCTAACCTAACCTAACCTACCTGACCTGACCTAACCTAACCTAAGCTAACTTAACCTAACCTAACCTAACCCTAACCTAACCTAACCTAACCTACC	GGTAGGTTAGGTTAGGTTAGGTTAGGGTTAGGTTAGGTTAGGTTAAGTTAGCTTAGGTTAGGTTAGGTCAGGTCAGGTAGGTTAGGTTAGGTTAGGTTAGGGTTAGGTTAGGTTAGGTTAAGTTAGCTTAGGTTAGGTTAGGTCAGGTCAGGTAGGTTAGGTTAGGTTAGGTTAGGGTTAGGTTAGGTTAGGTTAAGTTAGCTTAGGTTAGGTTAGGTCAGGTCAGGTAGGTTAGGTTAGGTTAGGTTAGGGTTAGGTTAGGTTAGGTTAAGTTAGCTTAGGTTAGGTTAGGTCAGGTCAGGTAGGTTAGGTTAGGTTAGGTTAGGGTT	family1	75
seq_1122	AACCCATGCCAACCTAACCT	AACCCATGCCAACCTAACCTAACCCATGCCAACCTAACCTAACCCATGCCAACCTAACCTAACCCATGCCAACCTAACCTAACCCATGCCAACCTAACCTAACCCATGCCAACCTAACCTAACCCATGCCAACCTAACCTAACCCATGCCAACCTAACCTAACCCATGCCAACCTAACCTAACCCATGCCAACCTAACCTAACCCATGCCAACCTAACCTAACCCATGCCAACCTAACCTAACCCATGCCAACCTAACCTAACCCATGCCAACCTAACCTAACCCATGCCAACCTAACCTAACCCATGCCAACCTAACCTAACCCATGC	GCATGGGTTAGGTTAGGTTGGCATGGGTTAGGTTAGGTTGGCATGGGTTAGGTTAGGTTGGCATGGGTTAGGTTAGGTTGGCATGGGTTAGGTTAGGTTGGCATGGGTTAGGTTAGGTTGGCATGGGTTAGGTTAGGTTGGCATGGGTTAGGTTAGGTTGGCATGGGTTAGGTTAGGTTGGCATGGGTTAGGTTAGGTTGGCATGGGTTAGGTTAGGTTGGCATGGGTTAGGTTAGGTTGGCATGGGTTAGGTTAGGTTGGCATGGGTTAGGTTAGGTTGGCATGGGTTAGGTTAGGTTGGCATGGGTTAGGTTAGGTTGGCATGGGTT	family1	20
seq_1123	AACCTAACCTAACCTAACCTACCTAATCTAACCTAATAT	AACCTAACCTAACCTAACCTACCTAATCTAACCTAATATAACCTAACCTAACCTAACCTACCTAATCTAACCTAATATAACCTAACCTAACCTAACCTACCTAATCTAACCTAATATAACCTAACCTAACCTAACCTACCTAATCTAACCTAATATAACCTAACCTAACCTAACCTACCTAATCTAACCTAATATAACCTAACCTAACCTAACCTACCTAATCTAACCTAATATAACCTAACCTAACCTAACCTACCTAATCTAACCTAATATAACCTAACCTAACCTAACCTACCTAATCTAACCTAATATAACCTAACCTAACCTAA	TTAGGTTAGGTTAGGTTATATTAGGTTAGATTAGGTAGGTTAGGTTAGGTTAGGTTATATTAGGTTAGATTAGGTAGGTTAGGTTAGGTTAGGTTATATTAGGTTAGATTAGGTAGGTTAGGTTAGGTTAGGTTATATTAGGTTAGATTAGGTAGGTTAGGTTAGGTTAGGTTATATTAGGTTAGATTAGGTAGGTTAGGTTAGGTTAGGTTATATTAGGTTAGATTAGGTAGGTTAGGTTAGGTTAGGTTATATTAGGTTAGATTAGGTAGGTTAGGTTAGGTTAGGTTATATTAGGTTAGATTAGGTAGGTTAGGTTAGGTTAGGTT	family1	39
seq_1125	AAATAAGCTGATCTAGCCTAACTAAGCTAATATATAACCT	AAATAAGCTGATCTAGCCTAACTAAGCTAATATATAACCTAAATAAGCTGATCTAGCCTAACTAAGCTAATATATAACCTAAATAAGCTGATCTAGCCTAACTAAGCTAATATATAACCTAAATAAGCTGATCTAGCCTAACTAAGCTAATATATAACCTAAATAAGCTGATCTAGCCTAACTAAGCTAATATATAACCTAAATAAGCTGATCTAGCCTAACTAAGCTAATATATAACCTAAATAAGCTGATCTAGCCTAACTAAGCTAATATATAACCTAAATAAGCTGATCTAGCCTAACTAAGCTAATATATAACCTAAATAAGCT	AGCTTATTTAGGTTATATATTAGCTTAGTTAGGCTAGATCAGCTTATTTAGGTTATATATTAGCTTAGTTAGGCTAGATCAGCTTATTTAGGTTATATATTAGCTTAGTTAGGCTAGATCAGCTTATTTAGGTTATATATTAGCTTAGTTAGGCTAGATCAGCTTATTTAGGTTATATATTAGCTTAGTTAGGCTAGATCAGCTTATTTAGGTTATATATTAGCTTAGTTAGGCTAGATCAGCTTATTTAGGTTATATATTAGCTTAGTTAGGCTAGATCAGCTTATTTAGGTTATATATTAGCTTAGTTAGGCTAGATCAGCTTATTT	family1	40
seq_1126	AACCTAACCTAACTAAGCTATAT	AACCTAACCTAACTAAGCTATATAACCTAACCTAACTAAGCTATATAACCTAACCTAACTAAGCTATATAACCTAACCTAACTAAGCTATATAACCTAACCTAACTAAGCTATATAACCTAACCTAACTAAGCTATATAACCTAACCTAACTAAGCTATATAACCTAACCTAACTAAGCTATATAACCTAACCTAACTAAGCTATATAACCTAACCTAACTAAGCTATATAACCTAACCTAACTAAGCTATATAACCTAACCTAACTAAGCTATATAACCTAACCTAACTAAGCTATATAACCTAACCTAACTAAGCTATATAACCTAA	TTAGGTTATATAGCTTAGTTAGGTTAGGTTATATAGCTTAGTTAGGTTAGGTTATATAGCTTAGTTAGGTTAGGTTATATAGCTTAGTTAGGTTAGGTTATATAGCTTAGTTAGGTTAGGTTATATAGCTTAGTTAGGTTAGGTTATATAGCTTAGTTAGGTTAGGTTATATAGCTTAGTTAGGTTAGGTTATATAGCTTAGTTAGGTTAGGTTATATAGCTTAGTTAGGTTAGGTTATATAGCTTAGTTAGGTTAGGTTATATAGCTTAGTTAGGTTAGGTTATATAGCTTAGTTAGGTTAGGTTATATAGCTTAGTTAGGTTAGGTT	family1	23
seq_1127	AACCTAACTAACTAATGTAATCTAACCTAACTAAGCTAATAT	AACCTAACTAACTAATGTAATCTAACCTAACTAAGCTAATATAACCTAACTAACTAATGTAATCTAACCTAACTAAGCTAATATAACCTAACTAACTAATGTAATCTAACCTAACTAAGCTAATATAACCTAACTAACTAATGTAATCTAACCTAACTAAGCTAATATAACCTAACTAACTAATGTAATCTAACCTAACTAAGCTAATATAACCTAACTAACTAATGTAATCTAACCTAACTAAGCTAATATAACCTAACTAACTAATGTAATCTAACCTAACTAAGCTAATATAACCTAACTAACTAATGTAATCTAACCTAACTAAG	CTTAGTTAGGTTAGATTACATTAGTTAGTTAGGTTATATTAGCTTAGTTAGGTTAGATTACATTAGTTAGTTAGGTTATATTAGCTTAGTTAGGTTAGATTACATTAGTTAGTTAGGTTATATTAGCTTAGTTAGGTTAGATTACATTAGTTAGTTAGGTTATATTAGCTTAGTTAGGTTAGATTACATTAGTTAGTTAGGTTATATTAGCTTAGTTAGGTTAGATTACATTAGTTAGTTAGGTTATATTAGCTTAGTTAGGTTAGATTACATTAGTTAGTTAGGTTATATTAGCTTAGTTAGGTTAGATTACATTAGTTAGTTAGGTT	family1	42
seq_1128	AACCTAACTAAGCTGATCTTAGCTAACTAAGCTAATATAACGTAACCTAACTAATGTAATAT	AACCTAACTAAGCTGATCTTAGCTAACTAAGCTAATATAACGTAACCTAACTAATGTAATATAACCTAACTAAGCTGATCTTAGCTAACTAAGCTAATATAACGTAACCTAACTAATGTAATATAACCTAACTAAGCTGATCTTAGCTAACTAAGCTAATATAACGTAACCTAACTAATGTAATATAACCTAACTAAGCTGATCTTAGCTAACTAAGCTAATATAACGTAACCTAACTAATGTAATATAACCTAACTAAGCTGATCTTAGCTAACTAAGCTAATATAACGTAACCTAACTAATGTAATATAACCTAACTAAGCTGATCT	AGATCAGCTTAGTTAGGTTATATTACATTAGTTAGGTTACGTTATATTAGCTTAGTTAGCTAAGATCAGCTTAGTTAGGTTATATTACATTAGTTAGGTTACGTTATATTAGCTTAGTTAGCTAAGATCAGCTTAGTTAGGTTATATTACATTAGTTAGGTTACGTTATATTAGCTTAGTTAGCTAAGATCAGCTTAGTTAGGTTATATTACATTAGTTAGGTTACGTTATATTAGCTTAGTTAGCTAAGATCAGCTTAGTTAGGTTATATTACATTAGTTAGGTTACGTTATATTAGCTTAGTTAGCTAAGATCAGCTTAGTTAGGTT	family1	62
seq_1129	AACCTAACCTAACTAAGCTAATATAACGTAACCTAACTAAGGT	AACCTAACCTAACTAAGCTAATATAACGTAACCTAACTAAGGTAACCTAACCTAACTAAGCTAATATAACGTAACCTAACTAAGGTAACCTAACCTAACTAAGCTAATATAACGTAACCTAACTAAGGTAACCTAACCTAACTAAGCTAATATAACGTAACCTAACTAAGGTAACCTAACCTAACTAAGCTAATATAACGTAACCTAACTAAGGTAACCTAACCTAACTAAGCTAATATAACGTAACCTAACTAAGGTAACCTAACCTAACTAAGCTAATATAACGTAACCTAACTAAGGTAACCTAACCTAACTAAGCTAATATAACG	CGTTATATTAGCTTAGTTAGGTTAGGTTACCTTAGTTAGGTTACGTTATATTAGCTTAGTTAGGTTAGGTTACCTTAGTTAGGTTACGTTATATTAGCTTAGTTAGGTTAGGTTACCTTAGTTAGGTTACGTTATATTAGCTTAGTTAGGTTAGGTTACCTTAGTTAGGTTACGTTATATTAGCTTAGTTAGGTTAGGTTACCTTAGTTAGGTTACGTTATATTAGCTTAGTTAGGTTAGGTTACCTTAGTTAGGTTACGTTATATTAGCTTAGTTAGGTTAGGTTACCTTAGTTAGGTTACGTTATATTAGCTTAGTTAGGTTAGGTT	family1	43
seq_113	AACACAACGTAACT	AACACAACGTAACTAACACAACGTAACTAACACAACGTAACTAACACAACGTAACTAACACAACGTAACTAACACAACGTAACTAACACAACGTAACTAACACAACGTAACTAACACAACGTAACTAACACAACGTAACTAACACAACGTAACTAACACAACGTAACTAACACAACGTAACTAACACAACGTAACTAACACAACGTAACTAACACAACGTAACTAACACAACGTAACTAACACAACGTAACTAACACAACGTAACTAACACAACGTAACTAACACAACGTAACTAACACAACGTAACTAACACAACGTAACTAACACAA	TTGTGTTAGTTACGTTGTGTTAGTTACGTTGTGTTAGTTACGTTGTGTTAGTTACGTTGTGTTAGTTACGTTGTGTTAGTTACGTTGTGTTAGTTACGTTGTGTTAGTTACGTTGTGTTAGTTACGTTGTGTTAGTTACGTTGTGTTAGTTACGTTGTGTTAGTTACGTTGTGTTAGTTACGTTGTGTTAGTTACGTTGTGTTAGTTACGTTGTGTTAGTTACGTTGTGTTAGTTACGTTGTGTTAGTTACGTTGTGTTAGTTACGTTGTGTTAGTTACGTTGTGTTAGTTACGTTGTGTTAGTTACGTTGTGTTAGTTACGTTGTGTT	family1	14
seq_1130	AAAACAAAACCAAAC	AAAACAAAACCAAACAAAACAAAACCAAACAAAACAAAACCAAACAAAACAAAACCAAACAAAACAAAACCAAACAAAACAAAACCAAACAAAACAAAACCAAACAAAACAAAACCAAACAAAACAAAACCAAACAAAACAAAACCAAACAAAACAAAACCAAACAAAACAAAACCAAACAAAACAAAACCAAACAAAACAAAACCAAACAAAACAAAACCAAACAAAACAAAACCAAACAAAACAAAACCAAACAAAACAAAACCAAACAAAACAAAACCAAACAAAACAAAACCAAACAAAACAAAACCAAACAAAACAAAACCAAA	TTTGGTTTTGTTTTGTTTGGTTTTGTTTTGTTTGGTTTTGTTTTGTTTGGTTTTGTTTTGTTTGGTTTTGTTTTGTTTGGTTTTGTTTTGTTTGGTTTTGTTTTGTTTGGTTTTGTTTTGTTTGGTTTTGTTTTGTTTGGTTTTGTTTTGTTTGGTTTTGTTTTGTTTGGTTTTGTTTTGTTTGGTTTTGTTTTGTTTGGTTTTGTTTTGTTTGGTTTTGTTTTGTTTGGTTTTGTTTTGTTTGGTTTTGTTTTGTTTGGTTTTGTTTTGTTTGGTTTTGTTTTGTTTGGTTTTGTTTTGTTTGGTTTTGTTTTGTTTGGTTTTGTTTT	family1	15
seq_1131	AAAACCAACCCAAAC	AAAACCAACCCAAACAAAACCAACCCAAACAAAACCAACCCAAACAAAACCAACCCAAACAAAACCAACCCAAACAAAACCAACCCAAACAAAACCAACCCAAACAAAACCAACCCAAACAAAACCAACCCAAACAAAACCAACCCAAACAAAACCAACCCAAACAAAACCAACCCAAACAAAACCAACCCAAACAAAACCAACCCAAACAAAACCAACCCAAACAAAACCAACCCAAACAAAACCAACCCAAACAAAACCAACCCAAACAAAACCAACCCAAACAAAACCAACCCAAACAAAACCAACCCAAACAAAACCAACCCAAA	TTTGGGTTGGTTTTGTTTGGGTTGGTTTTGTTTGGGTTGGTTTTGTTTGGGTTGGTTTTGTTTGGGTTGGTTTTGTTTGGGTTGGTTTTGTTTGGGTTGGTTTTGTTTGGGTTGGTTTTGTTTGGGTTGGTTTTGTTTGGGTTGGTTTTGTTTGGGTTGGTTTTGTTTGGGTTGGTTTTGTTTGGGTTGGTTTTGTTTGGGTTGGTTTTGTTTGGGTTGGTTTTGTTTGGGTTGGTTTTGTTTGGGTTGGTTTTGTTTGGGTTGGTTTTGTTTGGGTTGGTTTTGTTTGGGTTGGTTTTGTTTGGGTTGGTTTTGTTTGGGTTGGTTTT	family1	15
seq_1132	AAACCCACCC	AAACCCACCCAAACCCACCCAAACCCACCCAAACCCACCCAAACCCACCCAAACCCACCCAAACCCACCCAAACCCACCCAAACCCACCCAAACCCACCCAAACCCACCCAAACCCACCCAAACCCACCCAAACCCACCCAAACCCACCCAAACCCACCCAAACCCACCCAAACCCACCCAAACCCACCCAAACCCACCCAAACCCACCCAAACCCACCCAAACCCACCCAAACCCACCCAAACCCACCCAAACCCACCCAAACCCACCCAAACCCACCCAAACCCACCCAAACCCACCCAAACCCACCCAAACCCACCCAAACCCACC	GGTGGGTTTGGGTGGGTTTGGGTGGGTTTGGGTGGGTTTGGGTGGGTTTGGGTGGGTTTGGGTGGGTTTGGGTGGGTTTGGGTGGGTTTGGGTGGGTTTGGGTGGGTTTGGGTGGGTTTGGGTGGGTTTGGGTGGGTTTGGGTGGGTTTGGGTGGGTTTGGGTGGGTTTGGGTGGGTTTGGGTGGGTTTGGGTGGGTTTGGGTGGGTTTGGGTGGGTTTGGGTGGGTTTGGGTGGGTTTGGGTGGGTTTGGGTGGGTTTGGGTGGGTTTGGGTGGGTTTGGGTGGGTTTGGGTGGGTTTGGGTGGGTTTGGGTGGGTTTGGGTGGGTTT	family1	10
seq_1133	AAACCAAACCCACCCCAACCC	AAACCAAACCCACCCCAACCCAAACCAAACCCACCCCAACCCAAACCAAACCCACCCCAACCCAAACCAAACCCACCCCAACCCAAACCAAACCCACCCCAACCCAAACCAAACCCACCCCAACCCAAACCAAACCCACCCCAACCCAAACCAAACCCACCCCAACCCAAACCAAACCCACCCCAACCCAAACCAAACCCACCCCAACCCAAACCAAACCCACCCCAACCCAAACCAAACCCACCCCAACCCAAACCAAACCCACCCCAACCCAAACCAAACCCACCCCAACCCAAACCAAACCCACCCCAACCCAAACCAAACCCACC	GGTGGGTTTGGTTTGGGTTGGGGTGGGTTTGGTTTGGGTTGGGGTGGGTTTGGTTTGGGTTGGGGTGGGTTTGGTTTGGGTTGGGGTGGGTTTGGTTTGGGTTGGGGTGGGTTTGGTTTGGGTTGGGGTGGGTTTGGTTTGGGTTGGGGTGGGTTTGGTTTGGGTTGGGGTGGGTTTGGTTTGGGTTGGGGTGGGTTTGGTTTGGGTTGGGGTGGGTTTGGTTTGGGTTGGGGTGGGTTTGGTTTGGGTTGGGGTGGGTTTGGTTTGGGTTGGGGTGGGTTTGGTTTGGGTTGGGGTGGGTTTGGTTTGGGTTGGGGTGGGTTTGGTTT	family1	21
seq_1134	AAACCCACCCAAACCCACCCAACCCCAACG	AAACCCACCCAAACCCACCCAACCCCAACGAAACCCACCCAAACCCACCCAACCCCAACGAAACCCACCCAAACCCACCCAACCCCAACGAAACCCACCCAAACCCACCCAACCCCAACGAAACCCACCCAAACCCACCCAACCCCAACGAAACCCACCCAAACCCACCCAACCCCAACGAAACCCACCCAAACCCACCCAACCCCAACGAAACCCACCCAAACCCACCCAACCCCAACGAAACCCACCCAAACCCACCCAACCCCAACGAAACCCACCCAAACCCACCCAACCCCAACGAAACCCACCCAAACCCACCCAACCCCAAC	GTTGGGGTTGGGTGGGTTTGGGTGGGTTTCGTTGGGGTTGGGTGGGTTTGGGTGGGTTTCGTTGGGGTTGGGTGGGTTTGGGTGGGTTTCGTTGGGGTTGGGTGGGTTTGGGTGGGTTTCGTTGGGGTTGGGTGGGTTTGGGTGGGTTTCGTTGGGGTTGGGTGGGTTTGGGTGGGTTTCGTTGGGGTTGGGTGGGTTTGGGTGGGTTTCGTTGGGGTTGGGTGGGTTTGGGTGGGTTTCGTTGGGGTTGGGTGGGTTTGGGTGGGTTTCGTTGGGGTTGGGTGGGTTTGGGTGGGTTTCGTTGGGGTTGGGTGGGTTTGGGTGGGTTT	family1	30
seq_1135	AAACAACCCCACCCAACCCCAACGC	AAACAACCCCACCCAACCCCAACGCAAACAACCCCACCCAACCCCAACGCAAACAACCCCACCCAACCCCAACGCAAACAACCCCACCCAACCCCAACGCAAACAACCCCACCCAACCCCAACGCAAACAACCCCACCCAACCCCAACGCAAACAACCCCACCCAACCCCAACGCAAACAACCCCACCCAACCCCAACGCAAACAACCCCACCCAACCCCAACGCAAACAACCCCACCCAACCCCAACGCAAACAACCCCACCCAACCCCAACGCAAACAACCCCACCCAACCCCAACGCAAACAACCCCACCCAACCCCAACGCAAAC	GTTTGCGTTGGGGTTGGGTGGGGTTGTTTGCGTTGGGGTTGGGTGGGGTTGTTTGCGTTGGGGTTGGGTGGGGTTGTTTGCGTTGGGGTTGGGTGGGGTTGTTTGCGTTGGGGTTGGGTGGGGTTGTTTGCGTTGGGGTTGGGTGGGGTTGTTTGCGTTGGGGTTGGGTGGGGTTGTTTGCGTTGGGGTTGGGTGGGGTTGTTTGCGTTGGGGTTGGGTGGGGTTGTTTGCGTTGGGGTTGGGTGGGGTTGTTTGCGTTGGGGTTGGGTGGGGTTGTTTGCGTTGGGGTTGGGTGGGGTTGTTTGCGTTGGGGTTGGGTGGGGTTGTTT	family1	25
seq_1136	AACCTAAGCTAACCTACCTTACCT	AACCTAAGCTAACCTACCTTACCTAACCTAAGCTAACCTACCTTACCTAACCTAAGCTAACCTACCTTACCTAACCTAAGCTAACCTACCTTACCTAACCTAAGCTAACCTACCTTACCTAACCTAAGCTAACCTACCTTACCTAACCTAAGCTAACCTACCTTACCTAACCTAAGCTAACCTACCTTACCTAACCTAAGCTAACCTACCTTACCTAACCTAAGCTAACCTACCTTACCTAACCTAAGCTAACCTACCTTACCTAACCTAAGCTAACCTACCTTACCTAACCTAAGCTAACCTACCTTACCTAACCTAAGCTAACCTAC	GTAGGTTAGCTTAGGTTAGGTAAGGTAGGTTAGCTTAGGTTAGGTAAGGTAGGTTAGCTTAGGTTAGGTAAGGTAGGTTAGCTTAGGTTAGGTAAGGTAGGTTAGCTTAGGTTAGGTAAGGTAGGTTAGCTTAGGTTAGGTAAGGTAGGTTAGCTTAGGTTAGGTAAGGTAGGTTAGCTTAGGTTAGGTAAGGTAGGTTAGCTTAGGTTAGGTAAGGTAGGTTAGCTTAGGTTAGGTAAGGTAGGTTAGCTTAGGTTAGGTAAGGTAGGTTAGCTTAGGTTAGGTAAGGTAGGTTAGCTTAGGTTAGGTAAGGTAGGTTAGCTTAGGTT	family1	24
seq_1137	AACCTAACCTTACTAAGATAATAT	AACCTAACCTTACTAAGATAATATAACCTAACCTTACTAAGATAATATAACCTAACCTTACTAAGATAATATAACCTAACCTTACTAAGATAATATAACCTAACCTTACTAAGATAATATAACCTAACCTTACTAAGATAATATAACCTAACCTTACTAAGATAATATAACCTAACCTTACTAAGATAATATAACCTAACCTTACTAAGATAATATAACCTAACCTTACTAAGATAATATAACCTAACCTTACTAAGATAATATAACCTAACCTTACTAAGATAATATAACCTAACCTTACTAAGATAATATAACCTAACCTTACTAAG	CTTAGTAAGGTTAGGTTATATTATCTTAGTAAGGTTAGGTTATATTATCTTAGTAAGGTTAGGTTATATTATCTTAGTAAGGTTAGGTTATATTATCTTAGTAAGGTTAGGTTATATTATCTTAGTAAGGTTAGGTTATATTATCTTAGTAAGGTTAGGTTATATTATCTTAGTAAGGTTAGGTTATATTATCTTAGTAAGGTTAGGTTATATTATCTTAGTAAGGTTAGGTTATATTATCTTAGTAAGGTTAGGTTATATTATCTTAGTAAGGTTAGGTTATATTATCTTAGTAAGGTTAGGTTATATTATCTTAGTAAGGTTAGGTT	family1	24
seq_1138	AAACTAACCTAAGCT	AAACTAACCTAAGCTAAACTAACCTAAGCTAAACTAACCTAAGCTAAACTAACCTAAGCTAAACTAACCTAAGCTAAACTAACCTAAGCTAAACTAACCTAAGCTAAACTAACCTAAGCTAAACTAACCTAAGCTAAACTAACCTAAGCTAAACTAACCTAAGCTAAACTAACCTAAGCTAAACTAACCTAAGCTAAACTAACCTAAGCTAAACTAACCTAAGCTAAACTAACCTAAGCTAAACTAACCTAAGCTAAACTAACCTAAGCTAAACTAACCTAAGCTAAACTAACCTAAGCTAAACTAACCTAAGCTAAACTAACCTAAGC	GCTTAGGTTAGTTTAGCTTAGGTTAGTTTAGCTTAGGTTAGTTTAGCTTAGGTTAGTTTAGCTTAGGTTAGTTTAGCTTAGGTTAGTTTAGCTTAGGTTAGTTTAGCTTAGGTTAGTTTAGCTTAGGTTAGTTTAGCTTAGGTTAGTTTAGCTTAGGTTAGTTTAGCTTAGGTTAGTTTAGCTTAGGTTAGTTTAGCTTAGGTTAGTTTAGCTTAGGTTAGTTTAGCTTAGGTTAGTTTAGCTTAGGTTAGTTTAGCTTAGGTTAGTTTAGCTTAGGTTAGTTTAGCTTAGGTTAGTTTAGCTTAGGTTAGTTTAGCTTAGGTTAGTTT	family1	15
seq_114	AACCCAACCTGACCTGATCT	AACCCAACCTGACCTGATCTAACCCAACCTGACCTGATCTAACCCAACCTGACCTGATCTAACCCAACCTGACCTGATCTAACCCAACCTGACCTGATCTAACCCAACCTGACCTGATCTAACCCAACCTGACCTGATCTAACCCAACCTGACCTGATCTAACCCAACCTGACCTGATCTAACCCAACCTGACCTGATCTAACCCAACCTGACCTGATCTAACCCAACCTGACCTGATCTAACCCAACCTGACCTGATCTAACCCAACCTGACCTGATCTAACCCAACCTGACCTGATCTAACCCAACCTGACCTGATCTAACCCAACC	GGTTGGGTTAGATCAGGTCAGGTTGGGTTAGATCAGGTCAGGTTGGGTTAGATCAGGTCAGGTTGGGTTAGATCAGGTCAGGTTGGGTTAGATCAGGTCAGGTTGGGTTAGATCAGGTCAGGTTGGGTTAGATCAGGTCAGGTTGGGTTAGATCAGGTCAGGTTGGGTTAGATCAGGTCAGGTTGGGTTAGATCAGGTCAGGTTGGGTTAGATCAGGTCAGGTTGGGTTAGATCAGGTCAGGTTGGGTTAGATCAGGTCAGGTTGGGTTAGATCAGGTCAGGTTGGGTTAGATCAGGTCAGGTTGGGTTAGATCAGGTCAGGTTGGGTT	family1	20
seq_1140	AACCTAACCTAACCTAACTAATATAACCTAACTAGCTGATCTAACCTAACTAAGCTAATAT	AACCTAACCTAACCTAACTAATATAACCTAACTAGCTGATCTAACCTAACTAAGCTAATATAACCTAACCTAACCTAACTAATATAACCTAACTAGCTGATCTAACCTAACTAAGCTAATATAACCTAACCTAACCTAACTAATATAACCTAACTAGCTGATCTAACCTAACTAAGCTAATATAACCTAACCTAACCTAACTAATATAACCTAACTAGCTGATCTAACCTAACTAAGCTAATATAACCTAACCTAACCTAACTAATATAACCTAACTAGCTGATCTAACCTAACTAAGCTAATATAACCTAACCTAACCTAACTAATAT	ATATTAGTTAGGTTAGGTTAGGTTATATTAGCTTAGTTAGGTTAGATCAGCTAGTTAGGTTATATTAGTTAGGTTAGGTTAGGTTATATTAGCTTAGTTAGGTTAGATCAGCTAGTTAGGTTATATTAGTTAGGTTAGGTTAGGTTATATTAGCTTAGTTAGGTTAGATCAGCTAGTTAGGTTATATTAGTTAGGTTAGGTTAGGTTATATTAGCTTAGTTAGGTTAGATCAGCTAGTTAGGTTATATTAGTTAGGTTAGGTTAGGTTATATTAGCTTAGTTAGGTTAGATCAGCTAGTTAGGTTATATTAGTTAGGTTAGGTTAGGTT	family1	61
seq_1141	ACCTATCCTACCTGACCTG	ACCTATCCTACCTGACCTGACCTATCCTACCTGACCTGACCTATCCTACCTGACCTGACCTATCCTACCTGACCTGACCTATCCTACCTGACCTGACCTATCCTACCTGACCTGACCTATCCTACCTGACCTGACCTATCCTACCTGACCTGACCTATCCTACCTGACCTGACCTATCCTACCTGACCTGACCTATCCTACCTGACCTGACCTATCCTACCTGACCTGACCTATCCTACCTGACCTGACCTATCCTACCTGACCTGACCTATCCTACCTGACCTGACCTATCCTACCTGACCTGACCTATCCTACCTGACCTGACCTAT	ATAGGTCAGGTCAGGTAGGATAGGTCAGGTCAGGTAGGATAGGTCAGGTCAGGTAGGATAGGTCAGGTCAGGTAGGATAGGTCAGGTCAGGTAGGATAGGTCAGGTCAGGTAGGATAGGTCAGGTCAGGTAGGATAGGTCAGGTCAGGTAGGATAGGTCAGGTCAGGTAGGATAGGTCAGGTCAGGTAGGATAGGTCAGGTCAGGTAGGATAGGTCAGGTCAGGTAGGATAGGTCAGGTCAGGTAGGATAGGTCAGGTCAGGTAGGATAGGTCAGGTCAGGTAGGATAGGTCAGGTCAGGTAGGATAGGTCAGGTCAGGTAGGATAGGT	family1	19
seq_1143	AACATAAGCCTAACCTAACCTAATCTAAGCTATCCTAACTAACCTAACTT	AACATAAGCCTAACCTAACCTAATCTAAGCTATCCTAACTAACCTAACTTAACATAAGCCTAACCTAACCTAATCTAAGCTATCCTAACTAACCTAACTTAACATAAGCCTAACCTAACCTAATCTAAGCTATCCTAACTAACCTAACTTAACATAAGCCTAACCTAACCTAATCTAAGCTATCCTAACTAACCTAACTTAACATAAGCCTAACCTAACCTAATCTAAGCTATCCTAACTAACCTAACTTAACATAAGCCTAACCTAACCTAATCTAAGCTATCCTAACTAACCTAACTTAACATAAGCCTAACCTAACCTAATCTAAG	CTTAGATTAGGTTAGGTTAGGCTTATGTTAAGTTAGGTTAGTTAGGATAGCTTAGATTAGGTTAGGTTAGGCTTATGTTAAGTTAGGTTAGTTAGGATAGCTTAGATTAGGTTAGGTTAGGCTTATGTTAAGTTAGGTTAGTTAGGATAGCTTAGATTAGGTTAGGTTAGGCTTATGTTAAGTTAGGTTAGTTAGGATAGCTTAGATTAGGTTAGGTTAGGCTTATGTTAAGTTAGGTTAGTTAGGATAGCTTAGATTAGGTTAGGTTAGGCTTATGTTAAGTTAGGTTAGTTAGGATAGCTTAGATTAGGTTAGGTTAGGCTTATGTT	family1	50
seq_1144	AACATACCCAACCTAACTTAACCTAACCT	AACATACCCAACCTAACTTAACCTAACCTAACATACCCAACCTAACTTAACCTAACCTAACATACCCAACCTAACTTAACCTAACCTAACATACCCAACCTAACTTAACCTAACCTAACATACCCAACCTAACTTAACCTAACCTAACATACCCAACCTAACTTAACCTAACCTAACATACCCAACCTAACTTAACCTAACCTAACATACCCAACCTAACTTAACCTAACCTAACATACCCAACCTAACTTAACCTAACCTAACATACCCAACCTAACTTAACCTAACCTAACATACCCAACCTAACTTAACCTAACCTAACATACCCA	TGGGTATGTTAGGTTAGGTTAAGTTAGGTTGGGTATGTTAGGTTAGGTTAAGTTAGGTTGGGTATGTTAGGTTAGGTTAAGTTAGGTTGGGTATGTTAGGTTAGGTTAAGTTAGGTTGGGTATGTTAGGTTAGGTTAAGTTAGGTTGGGTATGTTAGGTTAGGTTAAGTTAGGTTGGGTATGTTAGGTTAGGTTAAGTTAGGTTGGGTATGTTAGGTTAGGTTAAGTTAGGTTGGGTATGTTAGGTTAGGTTAAGTTAGGTTGGGTATGTTAGGTTAGGTTAAGTTAGGTTGGGTATGTTAGGTTAGGTTAAGTTAGGTTGGGTATGTT	family1	29
seq_1145	AACCTAATAGCTAATATAACGT	AACCTAATAGCTAATATAACGTAACCTAATAGCTAATATAACGTAACCTAATAGCTAATATAACGTAACCTAATAGCTAATATAACGTAACCTAATAGCTAATATAACGTAACCTAATAGCTAATATAACGTAACCTAATAGCTAATATAACGTAACCTAATAGCTAATATAACGTAACCTAATAGCTAATATAACGTAACCTAATAGCTAATATAACGTAACCTAATAGCTAATATAACGTAACCTAATAGCTAATATAACGTAACCTAATAGCTAATATAACGTAACCTAATAGCTAATATAACGTAACCTAATAGCTAATATAACG	CGTTATATTAGCTATTAGGTTACGTTATATTAGCTATTAGGTTACGTTATATTAGCTATTAGGTTACGTTATATTAGCTATTAGGTTACGTTATATTAGCTATTAGGTTACGTTATATTAGCTATTAGGTTACGTTATATTAGCTATTAGGTTACGTTATATTAGCTATTAGGTTACGTTATATTAGCTATTAGGTTACGTTATATTAGCTATTAGGTTACGTTATATTAGCTATTAGGTTACGTTATATTAGCTATTAGGTTACGTTATATTAGCTATTAGGTTACGTTATATTAGCTATTAGGTTACGTTATATTAGCTATTAGGTT	family1	22
seq_1147	AACATAACCTAACCTAACCTAACTTAACTTAACCTAACCTAACCTAACCTAACCTAACCTAACCTAACCTAACCTT	AACATAACCTAACCTAACCTAACTTAACTTAACCTAACCTAACCTAACCTAACCTAACCTAACCTAACCTAACCTTAACATAACCTAACCTAACCTAACTTAACTTAACCTAACCTAACCTAACCTAACCTAACCTAACCTAACCTAACCTTAACATAACCTAACCTAACCTAACTTAACTTAACCTAACCTAACCTAACCTAACCTAACCTAACCTAACCTAACCTTAACATAACCTAACCTAACCTAACTTAACTTAACCTAACCTAACCTAACCTAACCTAACCTAACCTAACCTAACCTTAACATAACCTAACCTAACCTAACTT	AAGTTAGGTTAGGTTAGGTTATGTTAAGGTTAGGTTAGGTTAGGTTAGGTTAGGTTAGGTTAGGTTAGGTTAAGTTAAGTTAGGTTAGGTTAGGTTATGTTAAGGTTAGGTTAGGTTAGGTTAGGTTAGGTTAGGTTAGGTTAGGTTAAGTTAAGTTAGGTTAGGTTAGGTTATGTTAAGGTTAGGTTAGGTTAGGTTAGGTTAGGTTAGGTTAGGTTAGGTTAAGTTAAGTTAGGTTAGGTTAGGTTATGTTAAGGTTAGGTTAGGTTAGGTTAGGTTAGGTTAGGTTAGGTTAGGTTAAGTTAAGTTAGGTTAGGTTAGGTTATGTT	family1	76
seq_1148	AAACCTAACCTAACCTAACCTAACCTTACCTAACCTAACTCTAACCT	AAACCTAACCTAACCTAACCTAACCTTACCTAACCTAACTCTAACCTAAACCTAACCTAACCTAACCTAACCTTACCTAACCTAACTCTAACCTAAACCTAACCTAACCTAACCTAACCTTACCTAACCTAACTCTAACCTAAACCTAACCTAACCTAACCTAACCTTACCTAACCTAACTCTAACCTAAACCTAACCTAACCTAACCTAACCTTACCTAACCTAACTCTAACCTAAACCTAACCTAACCTAACCTAACCTTACCTAACCTAACTCTAACCTAAACCTAACCTAACCTAACCTAACCTTACCTAACCTAACTCTAACCT	AGGTTAGAGTTAGGTTAGGTAAGGTTAGGTTAGGTTAGGTTAGGTTTAGGTTAGAGTTAGGTTAGGTAAGGTTAGGTTAGGTTAGGTTAGGTTTAGGTTAGAGTTAGGTTAGGTAAGGTTAGGTTAGGTTAGGTTAGGTTTAGGTTAGAGTTAGGTTAGGTAAGGTTAGGTTAGGTTAGGTTAGGTTTAGGTTAGAGTTAGGTTAGGTAAGGTTAGGTTAGGTTAGGTTAGGTTTAGGTTAGAGTTAGGTTAGGTAAGGTTAGGTTAGGTTAGGTTAGGTTTAGGTTAGAGTTAGGTTAGGTAAGGTTAGGTTAGGTTAGGTTAGGTTT	family1	47
seq_115	AACCTAACCTAACTAACCTAACTTGGCT	AACCTAACCTAACTAACCTAACTTGGCTAACCTAACCTAACTAACCTAACTTGGCTAACCTAACCTAACTAACCTAACTTGGCTAACCTAACCTAACTAACCTAACTTGGCTAACCTAACCTAACTAACCTAACTTGGCTAACCTAACCTAACTAACCTAACTTGGCTAACCTAACCTAACTAACCTAACTTGGCTAACCTAACCTAACTAACCTAACTTGGCTAACCTAACCTAACTAACCTAACTTGGCTAACCTAACCTAACTAACCTAACTTGGCTAACCTAACCTAACTAACCTAACTTGGCTAACCTAACCTAACTAACCTAA	TTAGGTTAGTTAGGTTAGGTTAGCCAAGTTAGGTTAGTTAGGTTAGGTTAGCCAAGTTAGGTTAGTTAGGTTAGGTTAGCCAAGTTAGGTTAGTTAGGTTAGGTTAGCCAAGTTAGGTTAGTTAGGTTAGGTTAGCCAAGTTAGGTTAGTTAGGTTAGGTTAGCCAAGTTAGGTTAGTTAGGTTAGGTTAGCCAAGTTAGGTTAGTTAGGTTAGGTTAGCCAAGTTAGGTTAGTTAGGTTAGGTTAGCCAAGTTAGGTTAGTTAGGTTAGGTTAGCCAAGTTAGGTTAGTTAGGTTAGGTTAGCCAAGTTAGGTTAGTTAGGTTAGGTT	family1	28
seq_1150	AACCATAACTAACTAACCT	AACCATAACTAACTAACCTAACCATAACTAACTAACCTAACCATAACTAACTAACCTAACCATAACTAACTAACCTAACCATAACTAACTAACCTAACCATAACTAACTAACCTAACCATAACTAACTAACCTAACCATAACTAACTAACCTAACCATAACTAACTAACCTAACCATAACTAACTAACCTAACCATAACTAACTAACCTAACCATAACTAACTAACCTAACCATAACTAACTAACCTAACCATAACTAACTAACCTAACCATAACTAACTAACCTAACCATAACTAACTAACCTAACCATAACTAACTAACCTAACCAT	ATGGTTAGGTTAGTTAGTTATGGTTAGGTTAGTTAGTTATGGTTAGGTTAGTTAGTTATGGTTAGGTTAGTTAGTTATGGTTAGGTTAGTTAGTTATGGTTAGGTTAGTTAGTTATGGTTAGGTTAGTTAGTTATGGTTAGGTTAGTTAGTTATGGTTAGGTTAGTTAGTTATGGTTAGGTTAGTTAGTTATGGTTAGGTTAGTTAGTTATGGTTAGGTTAGTTAGTTATGGTTAGGTTAGTTAGTTATGGTTAGGTTAGTTAGTTATGGTTAGGTTAGTTAGTTATGGTTAGGTTAGTTAGTTATGGTTAGGTTAGTTAGTTATGGTT	family1	19
seq_1151	AACCTAATCTTACCT	AACCTAATCTTACCTAACCTAATCTTACCTAACCTAATCTTACCTAACCTAATCTTACCTAACCTAATCTTACCTAACCTAATCTTACCTAACCTAATCTTACCTAACCTAATCTTACCTAACCTAATCTTACCTAACCTAATCTTACCTAACCTAATCTTACCTAACCTAATCTTACCTAACCTAATCTTACCTAACCTAATCTTACCTAACCTAATCTTACCTAACCTAATCTTACCTAACCTAATCTTACCTAACCTAATCTTACCTAACCTAATCTTACCTAACCTAATCTTACCTAACCTAATCTTACCTAACCTAATCTTACC	GGTAAGATTAGGTTAGGTAAGATTAGGTTAGGTAAGATTAGGTTAGGTAAGATTAGGTTAGGTAAGATTAGGTTAGGTAAGATTAGGTTAGGTAAGATTAGGTTAGGTAAGATTAGGTTAGGTAAGATTAGGTTAGGTAAGATTAGGTTAGGTAAGATTAGGTTAGGTAAGATTAGGTTAGGTAAGATTAGGTTAGGTAAGATTAGGTTAGGTAAGATTAGGTTAGGTAAGATTAGGTTAGGTAAGATTAGGTTAGGTAAGATTAGGTTAGGTAAGATTAGGTTAGGTAAGATTAGGTTAGGTAAGATTAGGTTAGGTAAGATTAGGTT	family1	15
seq_1152	AACCCAACCTAACCTAACCTAACCCATACCAACCTAACCTATACG	AACCCAACCTAACCTAACCTAACCCATACCAACCTAACCTATACGAACCCAACCTAACCTAACCTAACCCATACCAACCTAACCTATACGAACCCAACCTAACCTAACCTAACCCATACCAACCTAACCTATACGAACCCAACCTAACCTAACCTAACCCATACCAACCTAACCTATACGAACCCAACCTAACCTAACCTAACCCATACCAACCTAACCTATACGAACCCAACCTAACCTAACCTAACCCATACCAACCTAACCTATACGAACCCAACCTAACCTAACCTAACCCATACCAACCTAACCTATACGAACCCAACCTAACC	GGTTAGGTTGGGTTCGTATAGGTTAGGTTGGTATGGGTTAGGTTAGGTTAGGTTGGGTTCGTATAGGTTAGGTTGGTATGGGTTAGGTTAGGTTAGGTTGGGTTCGTATAGGTTAGGTTGGTATGGGTTAGGTTAGGTTAGGTTGGGTTCGTATAGGTTAGGTTGGTATGGGTTAGGTTAGGTTAGGTTGGGTTCGTATAGGTTAGGTTGGTATGGGTTAGGTTAGGTTAGGTTGGGTTCGTATAGGTTAGGTTGGTATGGGTTAGGTTAGGTTAGGTTGGGTTCGTATAGGTTAGGTTGGTATGGGTTAGGTTAGGTTAGGTTGGGTT	family1	45
seq_1153	AAACTAACCCAACCTAACCTAACATAACCTAACCTAACC	AAACTAACCCAACCTAACCTAACATAACCTAACCTAACCAAACTAACCCAACCTAACCTAACATAACCTAACCTAACCAAACTAACCCAACCTAACCTAACATAACCTAACCTAACCAAACTAACCCAACCTAACCTAACATAACCTAACCTAACCAAACTAACCCAACCTAACCTAACATAACCTAACCTAACCAAACTAACCCAACCTAACCTAACATAACCTAACCTAACCAAACTAACCCAACCTAACCTAACATAACCTAACCTAACCAAACTAACCCAACCTAACCTAACATAACCTAACCTAACCAAACTAACCCAACCTAA	TTAGGTTGGGTTAGTTTGGTTAGGTTAGGTTATGTTAGGTTAGGTTGGGTTAGTTTGGTTAGGTTAGGTTATGTTAGGTTAGGTTGGGTTAGTTTGGTTAGGTTAGGTTATGTTAGGTTAGGTTGGGTTAGTTTGGTTAGGTTAGGTTATGTTAGGTTAGGTTGGGTTAGTTTGGTTAGGTTAGGTTATGTTAGGTTAGGTTGGGTTAGTTTGGTTAGGTTAGGTTATGTTAGGTTAGGTTGGGTTAGTTTGGTTAGGTTAGGTTATGTTAGGTTAGGTTGGGTTAGTTTGGTTAGGTTAGGTTATGTTAGGTTAGGTTGGGTTAGTTT	family1	39
seq_1154	AACATTACCTATCCTAACCT	AACATTACCTATCCTAACCTAACATTACCTATCCTAACCTAACATTACCTATCCTAACCTAACATTACCTATCCTAACCTAACATTACCTATCCTAACCTAACATTACCTATCCTAACCTAACATTACCTATCCTAACCTAACATTACCTATCCTAACCTAACATTACCTATCCTAACCTAACATTACCTATCCTAACCTAACATTACCTATCCTAACCTAACATTACCTATCCTAACCTAACATTACCTATCCTAACCTAACATTACCTATCCTAACCTAACATTACCTATCCTAACCTAACATTACCTATCCTAACCTAACATTACC	GGTAATGTTAGGTTAGGATAGGTAATGTTAGGTTAGGATAGGTAATGTTAGGTTAGGATAGGTAATGTTAGGTTAGGATAGGTAATGTTAGGTTAGGATAGGTAATGTTAGGTTAGGATAGGTAATGTTAGGTTAGGATAGGTAATGTTAGGTTAGGATAGGTAATGTTAGGTTAGGATAGGTAATGTTAGGTTAGGATAGGTAATGTTAGGTTAGGATAGGTAATGTTAGGTTAGGATAGGTAATGTTAGGTTAGGATAGGTAATGTTAGGTTAGGATAGGTAATGTTAGGTTAGGATAGGTAATGTTAGGTTAGGATAGGTAATGTT	family1	20
seq_1155	AACCTAACCTGACCTAGCCTAACCTTAACTTAACTAACCTGACT	AACCTAACCTGACCTAGCCTAACCTTAACTTAACTAACCTGACTAACCTAACCTGACCTAGCCTAACCTTAACTTAACTAACCTGACTAACCTAACCTGACCTAGCCTAACCTTAACTTAACTAACCTGACTAACCTAACCTGACCTAGCCTAACCTTAACTTAACTAACCTGACTAACCTAACCTGACCTAGCCTAACCTTAACTTAACTAACCTGACTAACCTAACCTGACCTAGCCTAACCTTAACTTAACTAACCTGACTAACCTAACCTGACCTAGCCTAACCTTAACTTAACTAACCTGACTAACCTAACCTGACCTAGCCTA	TAGGCTAGGTCAGGTTAGGTTAGTCAGGTTAGTTAAGTTAAGGTTAGGCTAGGTCAGGTTAGGTTAGTCAGGTTAGTTAAGTTAAGGTTAGGCTAGGTCAGGTTAGGTTAGTCAGGTTAGTTAAGTTAAGGTTAGGCTAGGTCAGGTTAGGTTAGTCAGGTTAGTTAAGTTAAGGTTAGGCTAGGTCAGGTTAGGTTAGTCAGGTTAGTTAAGTTAAGGTTAGGCTAGGTCAGGTTAGGTTAGTCAGGTTAGTTAAGTTAAGGTTAGGCTAGGTCAGGTTAGGTTAGTCAGGTTAGTTAAGTTAAGGTTAGGCTAGGTCAGGTTAGGTT	family1	44
seq_1156	AACGTAACTAAGCTTATCT	AACGTAACTAAGCTTATCTAACGTAACTAAGCTTATCTAACGTAACTAAGCTTATCTAACGTAACTAAGCTTATCTAACGTAACTAAGCTTATCTAACGTAACTAAGCTTATCTAACGTAACTAAGCTTATCTAACGTAACTAAGCTTATCTAACGTAACTAAGCTTATCTAACGTAACTAAGCTTATCTAACGTAACTAAGCTTATCTAACGTAACTAAGCTTATCTAACGTAACTAAGCTTATCTAACGTAACTAAGCTTATCTAACGTAACTAAGCTTATCTAACGTAACTAAGCTTATCTAACGTAACTAAGCTTATCTAACGTA	TACGTTAGATAAGCTTAGTTACGTTAGATAAGCTTAGTTACGTTAGATAAGCTTAGTTACGTTAGATAAGCTTAGTTACGTTAGATAAGCTTAGTTACGTTAGATAAGCTTAGTTACGTTAGATAAGCTTAGTTACGTTAGATAAGCTTAGTTACGTTAGATAAGCTTAGTTACGTTAGATAAGCTTAGTTACGTTAGATAAGCTTAGTTACGTTAGATAAGCTTAGTTACGTTAGATAAGCTTAGTTACGTTAGATAAGCTTAGTTACGTTAGATAAGCTTAGTTACGTTAGATAAGCTTAGTTACGTTAGATAAGCTTAGTTACGTT	family1	19
seq_1157	AAAACCTAACGTAACC	AAAACCTAACGTAACCAAAACCTAACGTAACCAAAACCTAACGTAACCAAAACCTAACGTAACCAAAACCTAACGTAACCAAAACCTAACGTAACCAAAACCTAACGTAACCAAAACCTAACGTAACCAAAACCTAACGTAACCAAAACCTAACGTAACCAAAACCTAACGTAACCAAAACCTAACGTAACCAAAACCTAACGTAACCAAAACCTAACGTAACCAAAACCTAACGTAACCAAAACCTAACGTAACCAAAACCTAACGTAACCAAAACCTAACGTAACCAAAACCTAACGTAACCAAAACCTAACGTAACCAAAACCTAA	TTAGGTTTTGGTTACGTTAGGTTTTGGTTACGTTAGGTTTTGGTTACGTTAGGTTTTGGTTACGTTAGGTTTTGGTTACGTTAGGTTTTGGTTACGTTAGGTTTTGGTTACGTTAGGTTTTGGTTACGTTAGGTTTTGGTTACGTTAGGTTTTGGTTACGTTAGGTTTTGGTTACGTTAGGTTTTGGTTACGTTAGGTTTTGGTTACGTTAGGTTTTGGTTACGTTAGGTTTTGGTTACGTTAGGTTTTGGTTACGTTAGGTTTTGGTTACGTTAGGTTTTGGTTACGTTAGGTTTTGGTTACGTTAGGTTTTGGTTACGTTAGGTTTT	family1	16
seq_1158	AACCTAACCTAACCTAACTAACCTAACTAAGCTAATAT	AACCTAACCTAACCTAACTAACCTAACTAAGCTAATATAACCTAACCTAACCTAACTAACCTAACTAAGCTAATATAACCTAACCTAACCTAACTAACCTAACTAAGCTAATATAACCTAACCTAACCTAACTAACCTAACTAAGCTAATATAACCTAACCTAACCTAACTAACCTAACTAAGCTAATATAACCTAACCTAACCTAACTAACCTAACTAAGCTAATATAACCTAACCTAACCTAACTAACCTAACTAAGCTAATATAACCTAACCTAACCTAACTAACCTAACTAAGCTAATATAACCTAACCTAACCTAACTAACCTA	TAGGTTAGTTAGGTTAGGTTAGGTTATATTAGCTTAGTTAGGTTAGTTAGGTTAGGTTAGGTTATATTAGCTTAGTTAGGTTAGTTAGGTTAGGTTAGGTTATATTAGCTTAGTTAGGTTAGTTAGGTTAGGTTAGGTTATATTAGCTTAGTTAGGTTAGTTAGGTTAGGTTAGGTTATATTAGCTTAGTTAGGTTAGTTAGGTTAGGTTAGGTTATATTAGCTTAGTTAGGTTAGTTAGGTTAGGTTAGGTTATATTAGCTTAGTTAGGTTAGTTAGGTTAGGTTAGGTTATATTAGCTTAGTTAGGTTAGTTAGGTTAGGTTAGGTT	family1	38
seq_116	AAACCAACCTACCTAGCCTACTTCACTTAACCTAATTTAATCTAACCTAGCCTAACCTAACCTTACCTAACCTAACCTAGCCTAACGT	AAACCAACCTACCTAGCCTACTTCACTTAACCTAATTTAATCTAACCTAGCCTAACCTAACCTTACCTAACCTAACCTAGCCTAACGTAAACCAACCTACCTAGCCTACTTCACTTAACCTAATTTAATCTAACCTAGCCTAACCTAACCTTACCTAACCTAACCTAGCCTAACGTAAACCAACCTACCTAGCCTACTTCACTTAACCTAATTTAATCTAACCTAGCCTAACCTAACCTTACCTAACCTAACCTAGCCTAACGTAAACCAACCTACCTAGCCTACTTCACTTAACCTAATTTAATCTAACCTAGCCTAACCTAACCTTA	TAAGGTTAGGTTAGGCTAGGTTAGATTAAATTAGGTTAAGTGAAGTAGGCTAGGTAGGTTGGTTTACGTTAGGCTAGGTTAGGTTAGGTAAGGTTAGGTTAGGCTAGGTTAGATTAAATTAGGTTAAGTGAAGTAGGCTAGGTAGGTTGGTTTACGTTAGGCTAGGTTAGGTTAGGTAAGGTTAGGTTAGGCTAGGTTAGATTAAATTAGGTTAAGTGAAGTAGGCTAGGTAGGTTGGTTTACGTTAGGCTAGGTTAGGTTAGGTAAGGTTAGGTTAGGCTAGGTTAGATTAAATTAGGTTAAGTGAAGTAGGCTAGGTAGGTTGGTTT	family1	88
seq_1160	AACCCAACCCAACCCAACCGAACTC	AACCCAACCCAACCCAACCGAACTCAACCCAACCCAACCCAACCGAACTCAACCCAACCCAACCCAACCGAACTCAACCCAACCCAACCCAACCGAACTCAACCCAACCCAACCCAACCGAACTCAACCCAACCCAACCCAACCGAACTCAACCCAACCCAACCCAACCGAACTCAACCCAACCCAACCCAACCGAACTCAACCCAACCCAACCCAACCGAACTCAACCCAACCCAACCCAACCGAACTCAACCCAACCCAACCCAACCGAACTCAACCCAACCCAACCCAACCGAACTCAACCCAACCCAACCCAACCGAACTCAACC	GGTTGAGTTCGGTTGGGTTGGGTTGGGTTGAGTTCGGTTGGGTTGGGTTGGGTTGAGTTCGGTTGGGTTGGGTTGGGTTGAGTTCGGTTGGGTTGGGTTGGGTTGAGTTCGGTTGGGTTGGGTTGGGTTGAGTTCGGTTGGGTTGGGTTGGGTTGAGTTCGGTTGGGTTGGGTTGGGTTGAGTTCGGTTGGGTTGGGTTGGGTTGAGTTCGGTTGGGTTGGGTTGGGTTGAGTTCGGTTGGGTTGGGTTGGGTTGAGTTCGGTTGGGTTGGGTTGGGTTGAGTTCGGTTGGGTTGGGTTGGGTTGAGTTCGGTTGGGTTGGGTTGGGTT	family1	25
seq_1161	AAACCTAAACCTAACCTAACCTAACCTAAACCTAACCTAACCCAACCTACCTAACCTAACTAACCTAACCTAACATCACCTAACCTAACC	AAACCTAAACCTAACCTAACCTAACCTAAACCTAACCTAACCCAACCTACCTAACCTAACTAACCTAACCTAACATCACCTAACCTAACCAAACCTAAACCTAACCTAACCTAACCTAAACCTAACCTAACCCAACCTACCTAACCTAACTAACCTAACCTAACATCACCTAACCTAACCAAACCTAAACCTAACCTAACCTAACCTAAACCTAACCTAACCCAACCTACCTAACCTAACTAACCTAACCTAACATCACCTAACCTAACCAAACCTAAACCTAACCTAACCTAACCTAAACCTAACCTAACCCAACCTACCTAACCTAA	TTAGGTTAGGTAGGTTGGGTTAGGTTAGGTTTAGGTTAGGTTAGGTTAGGTTTAGGTTTGGTTAGGTTAGGTGATGTTAGGTTAGGTTAGTTAGGTTAGGTAGGTTGGGTTAGGTTAGGTTTAGGTTAGGTTAGGTTAGGTTTAGGTTTGGTTAGGTTAGGTGATGTTAGGTTAGGTTAGTTAGGTTAGGTAGGTTGGGTTAGGTTAGGTTTAGGTTAGGTTAGGTTAGGTTTAGGTTTGGTTAGGTTAGGTGATGTTAGGTTAGGTTAGTTAGGTTAGGTAGGTTGGGTTAGGTTAGGTTTAGGTTAGGTTAGGTTAGGTTTAGGTTT	family1	90
seq_1162	AACCTACCTAATCT	AACCTACCTAATCTAACCTACCTAATCTAACCTACCTAATCTAACCTACCTAATCTAACCTACCTAATCTAACCTACCTAATCTAACCTACCTAATCTAACCTACCTAATCTAACCTACCTAATCTAACCTACCTAATCTAACCTACCTAATCTAACCTACCTAATCTAACCTACCTAATCTAACCTACCTAATCTAACCTACCTAATCTAACCTACCTAATCTAACCTACCTAATCTAACCTACCTAATCTAACCTACCTAATCTAACCTACCTAATCTAACCTACCTAATCTAACCTACCTAATCTAACCTACCTAATCTAACCTAC	GTAGGTTAGATTAGGTAGGTTAGATTAGGTAGGTTAGATTAGGTAGGTTAGATTAGGTAGGTTAGATTAGGTAGGTTAGATTAGGTAGGTTAGATTAGGTAGGTTAGATTAGGTAGGTTAGATTAGGTAGGTTAGATTAGGTAGGTTAGATTAGGTAGGTTAGATTAGGTAGGTTAGATTAGGTAGGTTAGATTAGGTAGGTTAGATTAGGTAGGTTAGATTAGGTAGGTTAGATTAGGTAGGTTAGATTAGGTAGGTTAGATTAGGTAGGTTAGATTAGGTAGGTTAGATTAGGTAGGTTAGATTAGGTAGGTTAGATTAGGTAGGTT	family1	14
seq_1163	AACCTAACTAAGCTGATATAACGTCACTAAGCTAATAT	AACCTAACTAAGCTGATATAACGTCACTAAGCTAATATAACCTAACTAAGCTGATATAACGTCACTAAGCTAATATAACCTAACTAAGCTGATATAACGTCACTAAGCTAATATAACCTAACTAAGCTGATATAACGTCACTAAGCTAATATAACCTAACTAAGCTGATATAACGTCACTAAGCTAATATAACCTAACTAAGCTGATATAACGTCACTAAGCTAATATAACCTAACTAAGCTGATATAACGTCACTAAGCTAATATAACCTAACTAAGCTGATATAACGTCACTAAGCTAATATAACCTAACTAAGCTGATATAACGTC	GACGTTATATCAGCTTAGTTAGGTTATATTAGCTTAGTGACGTTATATCAGCTTAGTTAGGTTATATTAGCTTAGTGACGTTATATCAGCTTAGTTAGGTTATATTAGCTTAGTGACGTTATATCAGCTTAGTTAGGTTATATTAGCTTAGTGACGTTATATCAGCTTAGTTAGGTTATATTAGCTTAGTGACGTTATATCAGCTTAGTTAGGTTATATTAGCTTAGTGACGTTATATCAGCTTAGTTAGGTTATATTAGCTTAGTGACGTTATATCAGCTTAGTTAGGTTATATTAGCTTAGTGACGTTATATCAGCTTAGTTAGGTT	family1	38
seq_1164	AACCTAACTAAGCTGATATAACGTCACTAAGCTAATATAACCTAACTAAGCTGATATAACGTCACTAAGCTGATATAACGTCACTAAGCTAATAT	AACCTAACTAAGCTGATATAACGTCACTAAGCTAATATAACCTAACTAAGCTGATATAACGTCACTAAGCTGATATAACGTCACTAAGCTAATATAACCTAACTAAGCTGATATAACGTCACTAAGCTAATATAACCTAACTAAGCTGATATAACGTCACTAAGCTGATATAACGTCACTAAGCTAATATAACCTAACTAAGCTGATATAACGTCACTAAGCTAATATAACCTAACTAAGCTGATATAACGTCACTAAGCTGATATAACGTCACTAAGCTAATATAACCTAACTAAGCTGATATAACGTCACTAAGCTAATATAACCTA	TAGGTTATATTAGCTTAGTGACGTTATATCAGCTTAGTTAGGTTATATTAGCTTAGTGACGTTATATCAGCTTAGTGACGTTATATCAGCTTAGTTAGGTTATATTAGCTTAGTGACGTTATATCAGCTTAGTTAGGTTATATTAGCTTAGTGACGTTATATCAGCTTAGTGACGTTATATCAGCTTAGTTAGGTTATATTAGCTTAGTGACGTTATATCAGCTTAGTTAGGTTATATTAGCTTAGTGACGTTATATCAGCTTAGTGACGTTATATCAGCTTAGTTAGGTTATATTAGCTTAGTGACGTTATATCAGCTTAGTTAGGTT	family1	95
seq_1165	AACCTAACTTATCTAATATAACGT	AACCTAACTTATCTAATATAACGTAACCTAACTTATCTAATATAACGTAACCTAACTTATCTAATATAACGTAACCTAACTTATCTAATATAACGTAACCTAACTTATCTAATATAACGTAACCTAACTTATCTAATATAACGTAACCTAACTTATCTAATATAACGTAACCTAACTTATCTAATATAACGTAACCTAACTTATCTAATATAACGTAACCTAACTTATCTAATATAACGTAACCTAACTTATCTAATATAACGTAACCTAACTTATCTAATATAACGTAACCTAACTTATCTAATATAACGTAACCTAACTTATCTAAT	ATTAGATAAGTTAGGTTACGTTATATTAGATAAGTTAGGTTACGTTATATTAGATAAGTTAGGTTACGTTATATTAGATAAGTTAGGTTACGTTATATTAGATAAGTTAGGTTACGTTATATTAGATAAGTTAGGTTACGTTATATTAGATAAGTTAGGTTACGTTATATTAGATAAGTTAGGTTACGTTATATTAGATAAGTTAGGTTACGTTATATTAGATAAGTTAGGTTACGTTATATTAGATAAGTTAGGTTACGTTATATTAGATAAGTTAGGTTACGTTATATTAGATAAGTTAGGTTACGTTATATTAGATAAGTTAGGTT	family1	24
seq_1166	AACCTAACTTAACTAATATAACCTGACTAGCTGATCTAGCCTAGCTAAGCTAATATAACGT	AACCTAACTTAACTAATATAACCTGACTAGCTGATCTAGCCTAGCTAAGCTAATATAACGTAACCTAACTTAACTAATATAACCTGACTAGCTGATCTAGCCTAGCTAAGCTAATATAACGTAACCTAACTTAACTAATATAACCTGACTAGCTGATCTAGCCTAGCTAAGCTAATATAACGTAACCTAACTTAACTAATATAACCTGACTAGCTGATCTAGCCTAGCTAAGCTAATATAACGTAACCTAACTTAACTAATATAACCTGACTAGCTGATCTAGCCTAGCTAAGCTAATATAACGTAACCTAACTTAACTAATATAACCT	AGGTTATATTAGTTAAGTTAGGTTACGTTATATTAGCTTAGCTAGGCTAGATCAGCTAGTCAGGTTATATTAGTTAAGTTAGGTTACGTTATATTAGCTTAGCTAGGCTAGATCAGCTAGTCAGGTTATATTAGTTAAGTTAGGTTACGTTATATTAGCTTAGCTAGGCTAGATCAGCTAGTCAGGTTATATTAGTTAAGTTAGGTTACGTTATATTAGCTTAGCTAGGCTAGATCAGCTAGTCAGGTTATATTAGTTAAGTTAGGTTACGTTATATTAGCTTAGCTAGGCTAGATCAGCTAGTCAGGTTATATTAGTTAAGTTAGGTT	family1	61
seq_1167	AACCTAGCTTAACTAATATAACGT	AACCTAGCTTAACTAATATAACGTAACCTAGCTTAACTAATATAACGTAACCTAGCTTAACTAATATAACGTAACCTAGCTTAACTAATATAACGTAACCTAGCTTAACTAATATAACGTAACCTAGCTTAACTAATATAACGTAACCTAGCTTAACTAATATAACGTAACCTAGCTTAACTAATATAACGTAACCTAGCTTAACTAATATAACGTAACCTAGCTTAACTAATATAACGTAACCTAGCTTAACTAATATAACGTAACCTAGCTTAACTAATATAACGTAACCTAGCTTAACTAATATAACGTAACCTAGCTTAACTAAT	ATTAGTTAAGCTAGGTTACGTTATATTAGTTAAGCTAGGTTACGTTATATTAGTTAAGCTAGGTTACGTTATATTAGTTAAGCTAGGTTACGTTATATTAGTTAAGCTAGGTTACGTTATATTAGTTAAGCTAGGTTACGTTATATTAGTTAAGCTAGGTTACGTTATATTAGTTAAGCTAGGTTACGTTATATTAGTTAAGCTAGGTTACGTTATATTAGTTAAGCTAGGTTACGTTATATTAGTTAAGCTAGGTTACGTTATATTAGTTAAGCTAGGTTACGTTATATTAGTTAAGCTAGGTTACGTTATATTAGTTAAGCTAGGTT	family1	24
seq_1168	AACCTAACCTAACTAACTACTATGACCTGACTAAGCTGATCTAGCCTAGCTAAGCTAATAT	AACCTAACCTAACTAACTACTATGACCTGACTAAGCTGATCTAGCCTAGCTAAGCTAATATAACCTAACCTAACTAACTACTATGACCTGACTAAGCTGATCTAGCCTAGCTAAGCTAATATAACCTAACCTAACTAACTACTATGACCTGACTAAGCTGATCTAGCCTAGCTAAGCTAATATAACCTAACCTAACTAACTACTATGACCTGACTAAGCTGATCTAGCCTAGCTAAGCTAATATAACCTAACCTAACTAACTACTATGACCTGACTAAGCTGATCTAGCCTAGCTAAGCTAATATAACCTAACCTAACTAACTACTATG	CATAGTAGTTAGTTAGGTTAGGTTATATTAGCTTAGCTAGGCTAGATCAGCTTAGTCAGGTCATAGTAGTTAGTTAGGTTAGGTTATATTAGCTTAGCTAGGCTAGATCAGCTTAGTCAGGTCATAGTAGTTAGTTAGGTTAGGTTATATTAGCTTAGCTAGGCTAGATCAGCTTAGTCAGGTCATAGTAGTTAGTTAGGTTAGGTTATATTAGCTTAGCTAGGCTAGATCAGCTTAGTCAGGTCATAGTAGTTAGTTAGGTTAGGTTATATTAGCTTAGCTAGGCTAGATCAGCTTAGTCAGGTCATAGTAGTTAGTTAGGTTAGGTT	family1	61
seq_117	AACCTAACCTAACCTACCTACTT	AACCTAACCTAACCTACCTACTTAACCTAACCTAACCTACCTACTTAACCTAACCTAACCTACCTACTTAACCTAACCTAACCTACCTACTTAACCTAACCTAACCTACCTACTTAACCTAACCTAACCTACCTACTTAACCTAACCTAACCTACCTACTTAACCTAACCTAACCTACCTACTTAACCTAACCTAACCTACCTACTTAACCTAACCTAACCTACCTACTTAACCTAACCTAACCTACCTACTTAACCTAACCTAACCTACCTACTTAACCTAACCTAACCTACCTACTTAACCTAACCTAACCTACCTACTTAACCTAA	TTAGGTTAAGTAGGTAGGTTAGGTTAGGTTAAGTAGGTAGGTTAGGTTAGGTTAAGTAGGTAGGTTAGGTTAGGTTAAGTAGGTAGGTTAGGTTAGGTTAAGTAGGTAGGTTAGGTTAGGTTAAGTAGGTAGGTTAGGTTAGGTTAAGTAGGTAGGTTAGGTTAGGTTAAGTAGGTAGGTTAGGTTAGGTTAAGTAGGTAGGTTAGGTTAGGTTAAGTAGGTAGGTTAGGTTAGGTTAAGTAGGTAGGTTAGGTTAGGTTAAGTAGGTAGGTTAGGTTAGGTTAAGTAGGTAGGTTAGGTTAGGTTAAGTAGGTAGGTTAGGTTAGGTT	family1	23
seq_1170	AACCTACCTGACCTGACCTAATCT	AACCTACCTGACCTGACCTAATCTAACCTACCTGACCTGACCTAATCTAACCTACCTGACCTGACCTAATCTAACCTACCTGACCTGACCTAATCTAACCTACCTGACCTGACCTAATCTAACCTACCTGACCTGACCTAATCTAACCTACCTGACCTGACCTAATCTAACCTACCTGACCTGACCTAATCTAACCTACCTGACCTGACCTAATCTAACCTACCTGACCTGACCTAATCTAACCTACCTGACCTGACCTAATCTAACCTACCTGACCTGACCTAATCTAACCTACCTGACCTGACCTAATCTAACCTACCTGACCTGAC	GTCAGGTCAGGTAGGTTAGATTAGGTCAGGTCAGGTAGGTTAGATTAGGTCAGGTCAGGTAGGTTAGATTAGGTCAGGTCAGGTAGGTTAGATTAGGTCAGGTCAGGTAGGTTAGATTAGGTCAGGTCAGGTAGGTTAGATTAGGTCAGGTCAGGTAGGTTAGATTAGGTCAGGTCAGGTAGGTTAGATTAGGTCAGGTCAGGTAGGTTAGATTAGGTCAGGTCAGGTAGGTTAGATTAGGTCAGGTCAGGTAGGTTAGATTAGGTCAGGTCAGGTAGGTTAGATTAGGTCAGGTCAGGTAGGTTAGATTAGGTCAGGTCAGGTAGGTT	family1	24
seq_1171	AACCTAACCTAACCTAACCTAATCAATCT	AACCTAACCTAACCTAACCTAATCAATCTAACCTAACCTAACCTAACCTAATCAATCTAACCTAACCTAACCTAACCTAATCAATCTAACCTAACCTAACCTAACCTAATCAATCTAACCTAACCTAACCTAACCTAATCAATCTAACCTAACCTAACCTAACCTAATCAATCTAACCTAACCTAACCTAACCTAATCAATCTAACCTAACCTAACCTAACCTAATCAATCTAACCTAACCTAACCTAACCTAATCAATCTAACCTAACCTAACCTAACCTAATCAATCTAACCTAACCTAACCTAACCTAATCAATCTAACCTAACCT	AGGTTAGGTTAGATTGATTAGGTTAGGTTAGGTTAGGTTAGATTGATTAGGTTAGGTTAGGTTAGGTTAGATTGATTAGGTTAGGTTAGGTTAGGTTAGATTGATTAGGTTAGGTTAGGTTAGGTTAGATTGATTAGGTTAGGTTAGGTTAGGTTAGATTGATTAGGTTAGGTTAGGTTAGGTTAGATTGATTAGGTTAGGTTAGGTTAGGTTAGATTGATTAGGTTAGGTTAGGTTAGGTTAGATTGATTAGGTTAGGTTAGGTTAGGTTAGATTGATTAGGTTAGGTTAGGTTAGGTTAGATTGATTAGGTTAGGTTAGGTTAGGTT	family1	29
seq_1172	AACATAACCTAATCTAACCTAACCTAACCTAACCTAACCTAACCTAACTT	AACATAACCTAATCTAACCTAACCTAACCTAACCTAACCTAACCTAACTTAACATAACCTAATCTAACCTAACCTAACCTAACCTAACCTAACCTAACTTAACATAACCTAATCTAACCTAACCTAACCTAACCTAACCTAACCTAACTTAACATAACCTAATCTAACCTAACCTAACCTAACCTAACCTAACCTAACTTAACATAACCTAATCTAACCTAACCTAACCTAACCTAACCTAACCTAACTTAACATAACCTAATCTAACCTAACCTAACCTAACCTAACCTAACCTAACTTAACATAACCTAATCTAACCTAACCTAACC	GGTTAGGTTAGGTTAGATTAGGTTATGTTAAGTTAGGTTAGGTTAGGTTAGGTTAGGTTAGGTTAGATTAGGTTATGTTAAGTTAGGTTAGGTTAGGTTAGGTTAGGTTAGGTTAGATTAGGTTATGTTAAGTTAGGTTAGGTTAGGTTAGGTTAGGTTAGGTTAGATTAGGTTATGTTAAGTTAGGTTAGGTTAGGTTAGGTTAGGTTAGGTTAGATTAGGTTATGTTAAGTTAGGTTAGGTTAGGTTAGGTTAGGTTAGGTTAGATTAGGTTATGTTAAGTTAGGTTAGGTTAGGTTAGGTTAGGTTAGGTTAGATTAGGTTATGTT	family1	50
seq_1173	AAACTAACTAACCTAACCTAACTAATCT	AAACTAACTAACCTAACCTAACTAATCTAAACTAACTAACCTAACCTAACTAATCTAAACTAACTAACCTAACCTAACTAATCTAAACTAACTAACCTAACCTAACTAATCTAAACTAACTAACCTAACCTAACTAATCTAAACTAACTAACCTAACCTAACTAATCTAAACTAACTAACCTAACCTAACTAATCTAAACTAACTAACCTAACCTAACTAATCTAAACTAACTAACCTAACCTAACTAATCTAAACTAACTAACCTAACCTAACTAATCTAAACTAACTAACCTAACCTAACTAATCTAAACTAACTAACCTAACCTAA	TTAGGTTAGGTTAGTTAGTTTAGATTAGTTAGGTTAGGTTAGTTAGTTTAGATTAGTTAGGTTAGGTTAGTTAGTTTAGATTAGTTAGGTTAGGTTAGTTAGTTTAGATTAGTTAGGTTAGGTTAGTTAGTTTAGATTAGTTAGGTTAGGTTAGTTAGTTTAGATTAGTTAGGTTAGGTTAGTTAGTTTAGATTAGTTAGGTTAGGTTAGTTAGTTTAGATTAGTTAGGTTAGGTTAGTTAGTTTAGATTAGTTAGGTTAGGTTAGTTAGTTTAGATTAGTTAGGTTAGGTTAGTTAGTTTAGATTAGTTAGGTTAGGTTAGTTAGTTT	family1	28
seq_1174	AAACCAACCTAACCTAACCTAACCTAAACTAACCC	AAACCAACCTAACCTAACCTAACCTAAACTAACCCAAACCAACCTAACCTAACCTAACCTAAACTAACCCAAACCAACCTAACCTAACCTAACCTAAACTAACCCAAACCAACCTAACCTAACCTAACCTAAACTAACCCAAACCAACCTAACCTAACCTAACCTAAACTAACCCAAACCAACCTAACCTAACCTAACCTAAACTAACCCAAACCAACCTAACCTAACCTAACCTAAACTAACCCAAACCAACCTAACCTAACCTAACCTAAACTAACCCAAACCAACCTAACCTAACCTAACCTAAACTAACCCAAACCAACCTAACC	GGTTAGGTTGGTTTGGGTTAGTTTAGGTTAGGTTAGGTTAGGTTGGTTTGGGTTAGTTTAGGTTAGGTTAGGTTAGGTTGGTTTGGGTTAGTTTAGGTTAGGTTAGGTTAGGTTGGTTTGGGTTAGTTTAGGTTAGGTTAGGTTAGGTTGGTTTGGGTTAGTTTAGGTTAGGTTAGGTTAGGTTGGTTTGGGTTAGTTTAGGTTAGGTTAGGTTAGGTTGGTTTGGGTTAGTTTAGGTTAGGTTAGGTTAGGTTGGTTTGGGTTAGTTTAGGTTAGGTTAGGTTAGGTTGGTTTGGGTTAGTTTAGGTTAGGTTAGGTTAGGTTGGTTT	family1	35
seq_1175	AACATAACTAACTAACCT	AACATAACTAACTAACCTAACATAACTAACTAACCTAACATAACTAACTAACCTAACATAACTAACTAACCTAACATAACTAACTAACCTAACATAACTAACTAACCTAACATAACTAACTAACCTAACATAACTAACTAACCTAACATAACTAACTAACCTAACATAACTAACTAACCTAACATAACTAACTAACCTAACATAACTAACTAACCTAACATAACTAACTAACCTAACATAACTAACTAACCTAACATAACTAACTAACCTAACATAACTAACTAACCTAACATAACTAACTAACCTAACATAACTAACTAACCTAACAT	ATGTTAGGTTAGTTAGTTATGTTAGGTTAGTTAGTTATGTTAGGTTAGTTAGTTATGTTAGGTTAGTTAGTTATGTTAGGTTAGTTAGTTATGTTAGGTTAGTTAGTTATGTTAGGTTAGTTAGTTATGTTAGGTTAGTTAGTTATGTTAGGTTAGTTAGTTATGTTAGGTTAGTTAGTTATGTTAGGTTAGTTAGTTATGTTAGGTTAGTTAGTTATGTTAGGTTAGTTAGTTATGTTAGGTTAGTTAGTTATGTTAGGTTAGTTAGTTATGTTAGGTTAGTTAGTTATGTTAGGTTAGTTAGTTATGTTAGGTTAGTTAGTTATGTT	family1	18
seq_1176	AACCTATACTTACGT	AACCTATACTTACGTAACCTATACTTACGTAACCTATACTTACGTAACCTATACTTACGTAACCTATACTTACGTAACCTATACTTACGTAACCTATACTTACGTAACCTATACTTACGTAACCTATACTTACGTAACCTATACTTACGTAACCTATACTTACGTAACCTATACTTACGTAACCTATACTTACGTAACCTATACTTACGTAACCTATACTTACGTAACCTATACTTACGTAACCTATACTTACGTAACCTATACTTACGTAACCTATACTTACGTAACCTATACTTACGTAACCTATACTTACGTAACCTATACTTACG	CGTAAGTATAGGTTACGTAAGTATAGGTTACGTAAGTATAGGTTACGTAAGTATAGGTTACGTAAGTATAGGTTACGTAAGTATAGGTTACGTAAGTATAGGTTACGTAAGTATAGGTTACGTAAGTATAGGTTACGTAAGTATAGGTTACGTAAGTATAGGTTACGTAAGTATAGGTTACGTAAGTATAGGTTACGTAAGTATAGGTTACGTAAGTATAGGTTACGTAAGTATAGGTTACGTAAGTATAGGTTACGTAAGTATAGGTTACGTAAGTATAGGTTACGTAAGTATAGGTTACGTAAGTATAGGTTACGTAAGTATAGGTT	family1	15
seq_1177	AAACTAACCTTCCCTATACTTACGTAACCT	AAACTAACCTTCCCTATACTTACGTAACCTAAACTAACCTTCCCTATACTTACGTAACCTAAACTAACCTTCCCTATACTTACGTAACCTAAACTAACCTTCCCTATACTTACGTAACCTAAACTAACCTTCCCTATACTTACGTAACCTAAACTAACCTTCCCTATACTTACGTAACCTAAACTAACCTTCCCTATACTTACGTAACCTAAACTAACCTTCCCTATACTTACGTAACCTAAACTAACCTTCCCTATACTTACGTAACCTAAACTAACCTTCCCTATACTTACGTAACCTAAACTAACCTTCCCTATACTTACGTAACC	GGTTACGTAAGTATAGGGAAGGTTAGTTTAGGTTACGTAAGTATAGGGAAGGTTAGTTTAGGTTACGTAAGTATAGGGAAGGTTAGTTTAGGTTACGTAAGTATAGGGAAGGTTAGTTTAGGTTACGTAAGTATAGGGAAGGTTAGTTTAGGTTACGTAAGTATAGGGAAGGTTAGTTTAGGTTACGTAAGTATAGGGAAGGTTAGTTTAGGTTACGTAAGTATAGGGAAGGTTAGTTTAGGTTACGTAAGTATAGGGAAGGTTAGTTTAGGTTACGTAAGTATAGGGAAGGTTAGTTTAGGTTACGTAAGTATAGGGAAGGTTAGTTT	family1	30
seq_1178	AACCTAACCTACTAAGCTAATCT	AACCTAACCTACTAAGCTAATCTAACCTAACCTACTAAGCTAATCTAACCTAACCTACTAAGCTAATCTAACCTAACCTACTAAGCTAATCTAACCTAACCTACTAAGCTAATCTAACCTAACCTACTAAGCTAATCTAACCTAACCTACTAAGCTAATCTAACCTAACCTACTAAGCTAATCTAACCTAACCTACTAAGCTAATCTAACCTAACCTACTAAGCTAATCTAACCTAACCTACTAAGCTAATCTAACCTAACCTACTAAGCTAATCTAACCTAACCTACTAAGCTAATCTAACCTAACCTACTAAGCTAATCTAACCTAA	TTAGGTTAGATTAGCTTAGTAGGTTAGGTTAGATTAGCTTAGTAGGTTAGGTTAGATTAGCTTAGTAGGTTAGGTTAGATTAGCTTAGTAGGTTAGGTTAGATTAGCTTAGTAGGTTAGGTTAGATTAGCTTAGTAGGTTAGGTTAGATTAGCTTAGTAGGTTAGGTTAGATTAGCTTAGTAGGTTAGGTTAGATTAGCTTAGTAGGTTAGGTTAGATTAGCTTAGTAGGTTAGGTTAGATTAGCTTAGTAGGTTAGGTTAGATTAGCTTAGTAGGTTAGGTTAGATTAGCTTAGTAGGTTAGGTTAGATTAGCTTAGTAGGTTAGGTT	family1	23
seq_1179	AACCCAACCTAACCTATTCTAACCT	AACCCAACCTAACCTATTCTAACCTAACCCAACCTAACCTATTCTAACCTAACCCAACCTAACCTATTCTAACCTAACCCAACCTAACCTATTCTAACCTAACCCAACCTAACCTATTCTAACCTAACCCAACCTAACCTATTCTAACCTAACCCAACCTAACCTATTCTAACCTAACCCAACCTAACCTATTCTAACCTAACCCAACCTAACCTATTCTAACCTAACCCAACCTAACCTATTCTAACCTAACCCAACCTAACCTATTCTAACCTAACCCAACCTAACCTATTCTAACCTAACCCAACCTAACCTATTCTAACCTAACC	GGTTAGGTTAGAATAGGTTAGGTTGGGTTAGGTTAGAATAGGTTAGGTTGGGTTAGGTTAGAATAGGTTAGGTTGGGTTAGGTTAGAATAGGTTAGGTTGGGTTAGGTTAGAATAGGTTAGGTTGGGTTAGGTTAGAATAGGTTAGGTTGGGTTAGGTTAGAATAGGTTAGGTTGGGTTAGGTTAGAATAGGTTAGGTTGGGTTAGGTTAGAATAGGTTAGGTTGGGTTAGGTTAGAATAGGTTAGGTTGGGTTAGGTTAGAATAGGTTAGGTTGGGTTAGGTTAGAATAGGTTAGGTTGGGTTAGGTTAGAATAGGTTAGGTTGGGTT	family1	25
seq_118	AACCGAACCTAGCCTAACCTAACCTAACCTACTTAACCTAATCT	AACCGAACCTAGCCTAACCTAACCTAACCTACTTAACCTAATCTAACCGAACCTAGCCTAACCTAACCTAACCTACTTAACCTAATCTAACCGAACCTAGCCTAACCTAACCTAACCTACTTAACCTAATCTAACCGAACCTAGCCTAACCTAACCTAACCTACTTAACCTAATCTAACCGAACCTAGCCTAACCTAACCTAACCTACTTAACCTAATCTAACCGAACCTAGCCTAACCTAACCTAACCTACTTAACCTAATCTAACCGAACCTAGCCTAACCTAACCTAACCTACTTAACCTAATCTAACCGAACCTAGCCTAACCTA	TAGGTTAGGCTAGGTTCGGTTAGATTAGGTTAAGTAGGTTAGGTTAGGTTAGGCTAGGTTCGGTTAGATTAGGTTAAGTAGGTTAGGTTAGGTTAGGCTAGGTTCGGTTAGATTAGGTTAAGTAGGTTAGGTTAGGTTAGGCTAGGTTCGGTTAGATTAGGTTAAGTAGGTTAGGTTAGGTTAGGCTAGGTTCGGTTAGATTAGGTTAAGTAGGTTAGGTTAGGTTAGGCTAGGTTCGGTTAGATTAGGTTAAGTAGGTTAGGTTAGGTTAGGCTAGGTTCGGTTAGATTAGGTTAAGTAGGTTAGGTTAGGTTAGGCTAGGTTCGGTT	family1	44
seq_1180	AACCCAACCCAACCTAACCTAATCTC	AACCCAACCCAACCTAACCTAATCTCAACCCAACCCAACCTAACCTAATCTCAACCCAACCCAACCTAACCTAATCTCAACCCAACCCAACCTAACCTAATCTCAACCCAACCCAACCTAACCTAATCTCAACCCAACCCAACCTAACCTAATCTCAACCCAACCCAACCTAACCTAATCTCAACCCAACCCAACCTAACCTAATCTCAACCCAACCCAACCTAACCTAATCTCAACCCAACCCAACCTAACCTAATCTCAACCCAACCCAACCTAACCTAATCTCAACCCAACCCAACCTAACCTAATCTCAACCCAACCCAACCTAA	TTAGGTTGGGTTGGGTTGAGATTAGGTTAGGTTGGGTTGGGTTGAGATTAGGTTAGGTTGGGTTGGGTTGAGATTAGGTTAGGTTGGGTTGGGTTGAGATTAGGTTAGGTTGGGTTGGGTTGAGATTAGGTTAGGTTGGGTTGGGTTGAGATTAGGTTAGGTTGGGTTGGGTTGAGATTAGGTTAGGTTGGGTTGGGTTGAGATTAGGTTAGGTTGGGTTGGGTTGAGATTAGGTTAGGTTGGGTTGGGTTGAGATTAGGTTAGGTTGGGTTGGGTTGAGATTAGGTTAGGTTGGGTTGGGTTGAGATTAGGTTAGGTTGGGTTGGGTT	family1	26
seq_1181	AAACCTAACCTTACCTCACATAACCT	AAACCTAACCTTACCTCACATAACCTAAACCTAACCTTACCTCACATAACCTAAACCTAACCTTACCTCACATAACCTAAACCTAACCTTACCTCACATAACCTAAACCTAACCTTACCTCACATAACCTAAACCTAACCTTACCTCACATAACCTAAACCTAACCTTACCTCACATAACCTAAACCTAACCTTACCTCACATAACCTAAACCTAACCTTACCTCACATAACCTAAACCTAACCTTACCTCACATAACCTAAACCTAACCTTACCTCACATAACCTAAACCTAACCTTACCTCACATAACCTAAACCTAACCTTACCTC	GAGGTAAGGTTAGGTTTAGGTTATGTGAGGTAAGGTTAGGTTTAGGTTATGTGAGGTAAGGTTAGGTTTAGGTTATGTGAGGTAAGGTTAGGTTTAGGTTATGTGAGGTAAGGTTAGGTTTAGGTTATGTGAGGTAAGGTTAGGTTTAGGTTATGTGAGGTAAGGTTAGGTTTAGGTTATGTGAGGTAAGGTTAGGTTTAGGTTATGTGAGGTAAGGTTAGGTTTAGGTTATGTGAGGTAAGGTTAGGTTTAGGTTATGTGAGGTAAGGTTAGGTTTAGGTTATGTGAGGTAAGGTTAGGTTTAGGTTATGTGAGGTAAGGTTAGGTTT	family1	26
seq_1183	AACCTAACCTAACCTAACCTTAACTTAACCTAACCTAACT	AACCTAACCTAACCTAACCTTAACTTAACCTAACCTAACTAACCTAACCTAACCTAACCTTAACTTAACCTAACCTAACTAACCTAACCTAACCTAACCTTAACTTAACCTAACCTAACTAACCTAACCTAACCTAACCTTAACTTAACCTAACCTAACTAACCTAACCTAACCTAACCTTAACTTAACCTAACCTAACTAACCTAACCTAACCTAACCTTAACTTAACCTAACCTAACTAACCTAACCTAACCTAACCTTAACTTAACCTAACCTAACTAACCTAACCTAACCTAACCTTAACTTAACCTAACCTAACTAACCTAACC	GGTTAGGTTAGTTAGGTTAGGTTAAGTTAAGGTTAGGTTAGGTTAGGTTAGTTAGGTTAGGTTAAGTTAAGGTTAGGTTAGGTTAGGTTAGTTAGGTTAGGTTAAGTTAAGGTTAGGTTAGGTTAGGTTAGTTAGGTTAGGTTAAGTTAAGGTTAGGTTAGGTTAGGTTAGTTAGGTTAGGTTAAGTTAAGGTTAGGTTAGGTTAGGTTAGTTAGGTTAGGTTAAGTTAAGGTTAGGTTAGGTTAGGTTAGTTAGGTTAGGTTAAGTTAAGGTTAGGTTAGGTTAGGTTAGTTAGGTTAGGTTAAGTTAAGGTTAGGTTAGGTTAGGTT	family1	40
seq_1184	AACCCAACCTAACTC	AACCCAACCTAACTCAACCCAACCTAACTCAACCCAACCTAACTCAACCCAACCTAACTCAACCCAACCTAACTCAACCCAACCTAACTCAACCCAACCTAACTCAACCCAACCTAACTCAACCCAACCTAACTCAACCCAACCTAACTCAACCCAACCTAACTCAACCCAACCTAACTCAACCCAACCTAACTCAACCCAACCTAACTCAACCCAACCTAACTCAACCCAACCTAACTCAACCCAACCTAACTCAACCCAACCTAACTCAACCCAACCTAACTCAACCCAACCTAACTCAACCCAACCTAACTCAACCCAACCTAACT	AGTTAGGTTGGGTTGAGTTAGGTTGGGTTGAGTTAGGTTGGGTTGAGTTAGGTTGGGTTGAGTTAGGTTGGGTTGAGTTAGGTTGGGTTGAGTTAGGTTGGGTTGAGTTAGGTTGGGTTGAGTTAGGTTGGGTTGAGTTAGGTTGGGTTGAGTTAGGTTGGGTTGAGTTAGGTTGGGTTGAGTTAGGTTGGGTTGAGTTAGGTTGGGTTGAGTTAGGTTGGGTTGAGTTAGGTTGGGTTGAGTTAGGTTGGGTTGAGTTAGGTTGGGTTGAGTTAGGTTGGGTTGAGTTAGGTTGGGTTGAGTTAGGTTGGGTTGAGTTAGGTTGGGTT	family1	15
seq_1185	AAACGTAATCTAACTAAGCTGAT	AAACGTAATCTAACTAAGCTGATAAACGTAATCTAACTAAGCTGATAAACGTAATCTAACTAAGCTGATAAACGTAATCTAACTAAGCTGATAAACGTAATCTAACTAAGCTGATAAACGTAATCTAACTAAGCTGATAAACGTAATCTAACTAAGCTGATAAACGTAATCTAACTAAGCTGATAAACGTAATCTAACTAAGCTGATAAACGTAATCTAACTAAGCTGATAAACGTAATCTAACTAAGCTGATAAACGTAATCTAACTAAGCTGATAAACGTAATCTAACTAAGCTGATAAACGTAATCTAACTAAGCTGATAAACGTA	TACGTTTATCAGCTTAGTTAGATTACGTTTATCAGCTTAGTTAGATTACGTTTATCAGCTTAGTTAGATTACGTTTATCAGCTTAGTTAGATTACGTTTATCAGCTTAGTTAGATTACGTTTATCAGCTTAGTTAGATTACGTTTATCAGCTTAGTTAGATTACGTTTATCAGCTTAGTTAGATTACGTTTATCAGCTTAGTTAGATTACGTTTATCAGCTTAGTTAGATTACGTTTATCAGCTTAGTTAGATTACGTTTATCAGCTTAGTTAGATTACGTTTATCAGCTTAGTTAGATTACGTTTATCAGCTTAGTTAGATTACGTTT	family1	23
seq_1186	AACTAAGCTAATATATCT	AACTAAGCTAATATATCTAACTAAGCTAATATATCTAACTAAGCTAATATATCTAACTAAGCTAATATATCTAACTAAGCTAATATATCTAACTAAGCTAATATATCTAACTAAGCTAATATATCTAACTAAGCTAATATATCTAACTAAGCTAATATATCTAACTAAGCTAATATATCTAACTAAGCTAATATATCTAACTAAGCTAATATATCTAACTAAGCTAATATATCTAACTAAGCTAATATATCTAACTAAGCTAATATATCTAACTAAGCTAATATATCTAACTAAGCTAATATATCTAACTAAGCTAATATATCTAACTA	TAGTTAGATATATTAGCTTAGTTAGATATATTAGCTTAGTTAGATATATTAGCTTAGTTAGATATATTAGCTTAGTTAGATATATTAGCTTAGTTAGATATATTAGCTTAGTTAGATATATTAGCTTAGTTAGATATATTAGCTTAGTTAGATATATTAGCTTAGTTAGATATATTAGCTTAGTTAGATATATTAGCTTAGTTAGATATATTAGCTTAGTTAGATATATTAGCTTAGTTAGATATATTAGCTTAGTTAGATATATTAGCTTAGTTAGATATATTAGCTTAGTTAGATATATTAGCTTAGTTAGATATATTAGCTTAGTT	family1	18
seq_1187	AACCTAACTAAGCTAATATATCT	AACCTAACTAAGCTAATATATCTAACCTAACTAAGCTAATATATCTAACCTAACTAAGCTAATATATCTAACCTAACTAAGCTAATATATCTAACCTAACTAAGCTAATATATCTAACCTAACTAAGCTAATATATCTAACCTAACTAAGCTAATATATCTAACCTAACTAAGCTAATATATCTAACCTAACTAAGCTAATATATCTAACCTAACTAAGCTAATATATCTAACCTAACTAAGCTAATATATCTAACCTAACTAAGCTAATATATCTAACCTAACTAAGCTAATATATCTAACCTAACTAAGCTAATATATCTAACCTAA	TTAGGTTAGATATATTAGCTTAGTTAGGTTAGATATATTAGCTTAGTTAGGTTAGATATATTAGCTTAGTTAGGTTAGATATATTAGCTTAGTTAGGTTAGATATATTAGCTTAGTTAGGTTAGATATATTAGCTTAGTTAGGTTAGATATATTAGCTTAGTTAGGTTAGATATATTAGCTTAGTTAGGTTAGATATATTAGCTTAGTTAGGTTAGATATATTAGCTTAGTTAGGTTAGATATATTAGCTTAGTTAGGTTAGATATATTAGCTTAGTTAGGTTAGATATATTAGCTTAGTTAGGTTAGATATATTAGCTTAGTTAGGTT	family1	23
seq_1188	AACAACCCAACGTAACCCAACCTAGCCTAACCT	AACAACCCAACGTAACCCAACCTAGCCTAACCTAACAACCCAACGTAACCCAACCTAGCCTAACCTAACAACCCAACGTAACCCAACCTAGCCTAACCTAACAACCCAACGTAACCCAACCTAGCCTAACCTAACAACCCAACGTAACCCAACCTAGCCTAACCTAACAACCCAACGTAACCCAACCTAGCCTAACCTAACAACCCAACGTAACCCAACCTAGCCTAACCTAACAACCCAACGTAACCCAACCTAGCCTAACCTAACAACCCAACGTAACCCAACCTAGCCTAACCTAACAACCCAACGTAACCCAACCTAGCCTAACC	GGTTAGGCTAGGTTGGGTTACGTTGGGTTGTTAGGTTAGGCTAGGTTGGGTTACGTTGGGTTGTTAGGTTAGGCTAGGTTGGGTTACGTTGGGTTGTTAGGTTAGGCTAGGTTGGGTTACGTTGGGTTGTTAGGTTAGGCTAGGTTGGGTTACGTTGGGTTGTTAGGTTAGGCTAGGTTGGGTTACGTTGGGTTGTTAGGTTAGGCTAGGTTGGGTTACGTTGGGTTGTTAGGTTAGGCTAGGTTGGGTTACGTTGGGTTGTTAGGTTAGGCTAGGTTGGGTTACGTTGGGTTGTTAGGTTAGGCTAGGTTGGGTTACGTTGGGTTGTT	family1	33
seq_1189	AAACCTAACGTAACCTAATCTAACC	AAACCTAACGTAACCTAATCTAACCAAACCTAACGTAACCTAATCTAACCAAACCTAACGTAACCTAATCTAACCAAACCTAACGTAACCTAATCTAACCAAACCTAACGTAACCTAATCTAACCAAACCTAACGTAACCTAATCTAACCAAACCTAACGTAACCTAATCTAACCAAACCTAACGTAACCTAATCTAACCAAACCTAACGTAACCTAATCTAACCAAACCTAACGTAACCTAATCTAACCAAACCTAACGTAACCTAATCTAACCAAACCTAACGTAACCTAATCTAACCAAACCTAACGTAACCTAATCTAACCAAAC	GTTTGGTTAGATTAGGTTACGTTAGGTTTGGTTAGATTAGGTTACGTTAGGTTTGGTTAGATTAGGTTACGTTAGGTTTGGTTAGATTAGGTTACGTTAGGTTTGGTTAGATTAGGTTACGTTAGGTTTGGTTAGATTAGGTTACGTTAGGTTTGGTTAGATTAGGTTACGTTAGGTTTGGTTAGATTAGGTTACGTTAGGTTTGGTTAGATTAGGTTACGTTAGGTTTGGTTAGATTAGGTTACGTTAGGTTTGGTTAGATTAGGTTACGTTAGGTTTGGTTAGATTAGGTTACGTTAGGTTTGGTTAGATTAGGTTACGTTAGGTTT	family1	25
seq_1190	AACCTCACTAAGCTAATAT	AACCTCACTAAGCTAATATAACCTCACTAAGCTAATATAACCTCACTAAGCTAATATAACCTCACTAAGCTAATATAACCTCACTAAGCTAATATAACCTCACTAAGCTAATATAACCTCACTAAGCTAATATAACCTCACTAAGCTAATATAACCTCACTAAGCTAATATAACCTCACTAAGCTAATATAACCTCACTAAGCTAATATAACCTCACTAAGCTAATATAACCTCACTAAGCTAATATAACCTCACTAAGCTAATATAACCTCACTAAGCTAATATAACCTCACTAAGCTAATATAACCTCACTAAGCTAATATAACCTC	GAGGTTATATTAGCTTAGTGAGGTTATATTAGCTTAGTGAGGTTATATTAGCTTAGTGAGGTTATATTAGCTTAGTGAGGTTATATTAGCTTAGTGAGGTTATATTAGCTTAGTGAGGTTATATTAGCTTAGTGAGGTTATATTAGCTTAGTGAGGTTATATTAGCTTAGTGAGGTTATATTAGCTTAGTGAGGTTATATTAGCTTAGTGAGGTTATATTAGCTTAGTGAGGTTATATTAGCTTAGTGAGGTTATATTAGCTTAGTGAGGTTATATTAGCTTAGTGAGGTTATATTAGCTTAGTGAGGTTATATTAGCTTAGTGAGGTT	family1	19
seq_1191	AAAACCAAACCCAAC	AAAACCAAACCCAACAAAACCAAACCCAACAAAACCAAACCCAACAAAACCAAACCCAACAAAACCAAACCCAACAAAACCAAACCCAACAAAACCAAACCCAACAAAACCAAACCCAACAAAACCAAACCCAACAAAACCAAACCCAACAAAACCAAACCCAACAAAACCAAACCCAACAAAACCAAACCCAACAAAACCAAACCCAACAAAACCAAACCCAACAAAACCAAACCCAACAAAACCAAACCCAACAAAACCAAACCCAACAAAACCAAACCCAACAAAACCAAACCCAACAAAACCAAACCCAACAAAACCAAACCCAA	TTGGGTTTGGTTTTGTTGGGTTTGGTTTTGTTGGGTTTGGTTTTGTTGGGTTTGGTTTTGTTGGGTTTGGTTTTGTTGGGTTTGGTTTTGTTGGGTTTGGTTTTGTTGGGTTTGGTTTTGTTGGGTTTGGTTTTGTTGGGTTTGGTTTTGTTGGGTTTGGTTTTGTTGGGTTTGGTTTTGTTGGGTTTGGTTTTGTTGGGTTTGGTTTTGTTGGGTTTGGTTTTGTTGGGTTTGGTTTTGTTGGGTTTGGTTTTGTTGGGTTTGGTTTTGTTGGGTTTGGTTTTGTTGGGTTTGGTTTTGTTGGGTTTGGTTTTGTTGGGTTTGGTTTT	family1	15
seq_1192	AACCTAACTTACCT	AACCTAACTTACCTAACCTAACTTACCTAACCTAACTTACCTAACCTAACTTACCTAACCTAACTTACCTAACCTAACTTACCTAACCTAACTTACCTAACCTAACTTACCTAACCTAACTTACCTAACCTAACTTACCTAACCTAACTTACCTAACCTAACTTACCTAACCTAACTTACCTAACCTAACTTACCTAACCTAACTTACCTAACCTAACTTACCTAACCTAACTTACCTAACCTAACTTACCTAACCTAACTTACCTAACCTAACTTACCTAACCTAACTTACCTAACCTAACTTACCTAACCTAACTTACCTAACCTAA	TTAGGTTAGGTAAGTTAGGTTAGGTAAGTTAGGTTAGGTAAGTTAGGTTAGGTAAGTTAGGTTAGGTAAGTTAGGTTAGGTAAGTTAGGTTAGGTAAGTTAGGTTAGGTAAGTTAGGTTAGGTAAGTTAGGTTAGGTAAGTTAGGTTAGGTAAGTTAGGTTAGGTAAGTTAGGTTAGGTAAGTTAGGTTAGGTAAGTTAGGTTAGGTAAGTTAGGTTAGGTAAGTTAGGTTAGGTAAGTTAGGTTAGGTAAGTTAGGTTAGGTAAGTTAGGTTAGGTAAGTTAGGTTAGGTAAGTTAGGTTAGGTAAGTTAGGTTAGGTAAGTTAGGTT	family1	14
seq_1193	AAACTAACCTAACTAAGCT	AAACTAACCTAACTAAGCTAAACTAACCTAACTAAGCTAAACTAACCTAACTAAGCTAAACTAACCTAACTAAGCTAAACTAACCTAACTAAGCTAAACTAACCTAACTAAGCTAAACTAACCTAACTAAGCTAAACTAACCTAACTAAGCTAAACTAACCTAACTAAGCTAAACTAACCTAACTAAGCTAAACTAACCTAACTAAGCTAAACTAACCTAACTAAGCTAAACTAACCTAACTAAGCTAAACTAACCTAACTAAGCTAAACTAACCTAACTAAGCTAAACTAACCTAACTAAGCTAAACTAACCTAACTAAGCTAAACTA	TAGTTTAGCTTAGTTAGGTTAGTTTAGCTTAGTTAGGTTAGTTTAGCTTAGTTAGGTTAGTTTAGCTTAGTTAGGTTAGTTTAGCTTAGTTAGGTTAGTTTAGCTTAGTTAGGTTAGTTTAGCTTAGTTAGGTTAGTTTAGCTTAGTTAGGTTAGTTTAGCTTAGTTAGGTTAGTTTAGCTTAGTTAGGTTAGTTTAGCTTAGTTAGGTTAGTTTAGCTTAGTTAGGTTAGTTTAGCTTAGTTAGGTTAGTTTAGCTTAGTTAGGTTAGTTTAGCTTAGTTAGGTTAGTTTAGCTTAGTTAGGTTAGTTTAGCTTAGTTAGGTTAGTTT	family1	19
seq_1194	AACATAACTAAGCTAATGATAACCTAACCTAACTAAGCTAATAT	AACATAACTAAGCTAATGATAACCTAACCTAACTAAGCTAATATAACATAACTAAGCTAATGATAACCTAACCTAACTAAGCTAATATAACATAACTAAGCTAATGATAACCTAACCTAACTAAGCTAATATAACATAACTAAGCTAATGATAACCTAACCTAACTAAGCTAATATAACATAACTAAGCTAATGATAACCTAACCTAACTAAGCTAATATAACATAACTAAGCTAATGATAACCTAACCTAACTAAGCTAATATAACATAACTAAGCTAATGATAACCTAACCTAACTAAGCTAATATAACATAACTAAGCTAATGATA	TATCATTAGCTTAGTTATGTTATATTAGCTTAGTTAGGTTAGGTTATCATTAGCTTAGTTATGTTATATTAGCTTAGTTAGGTTAGGTTATCATTAGCTTAGTTATGTTATATTAGCTTAGTTAGGTTAGGTTATCATTAGCTTAGTTATGTTATATTAGCTTAGTTAGGTTAGGTTATCATTAGCTTAGTTATGTTATATTAGCTTAGTTAGGTTAGGTTATCATTAGCTTAGTTATGTTATATTAGCTTAGTTAGGTTAGGTTATCATTAGCTTAGTTATGTTATATTAGCTTAGTTAGGTTAGGTTATCATTAGCTTAGTTATGTT	family1	44
seq_1195	AAATAAGCTAATATTAACTAACTAAGCTAATATAACCTAACCTAACTAAGCTAATATAACAT	AAATAAGCTAATATTAACTAACTAAGCTAATATAACCTAACCTAACTAAGCTAATATAACATAAATAAGCTAATATTAACTAACTAAGCTAATATAACCTAACCTAACTAAGCTAATATAACATAAATAAGCTAATATTAACTAACTAAGCTAATATAACCTAACCTAACTAAGCTAATATAACATAAATAAGCTAATATTAACTAACTAAGCTAATATAACCTAACCTAACTAAGCTAATATAACATAAATAAGCTAATATTAACTAACTAAGCTAATATAACCTAACCTAACTAAGCTAATATAACATAAATAAGCTAATATTAACT	AGTTAATATTAGCTTATTTATGTTATATTAGCTTAGTTAGGTTAGGTTATATTAGCTTAGTTAGTTAATATTAGCTTATTTATGTTATATTAGCTTAGTTAGGTTAGGTTATATTAGCTTAGTTAGTTAATATTAGCTTATTTATGTTATATTAGCTTAGTTAGGTTAGGTTATATTAGCTTAGTTAGTTAATATTAGCTTATTTATGTTATATTAGCTTAGTTAGGTTAGGTTATATTAGCTTAGTTAGTTAATATTAGCTTATTTATGTTATATTAGCTTAGTTAGGTTAGGTTATATTAGCTTAGTTAGTTAATATTAGCTTATTT	family1	62
seq_1196	AAACTAACCTAACCTAACCTAATCTACCTAACCTAACCTAATCTAACCTAACCTACCCT	AAACTAACCTAACCTAACCTAATCTACCTAACCTAACCTAATCTAACCTAACCTACCCTAAACTAACCTAACCTAACCTAATCTACCTAACCTAACCTAATCTAACCTAACCTACCCTAAACTAACCTAACCTAACCTAATCTACCTAACCTAACCTAATCTAACCTAACCTACCCTAAACTAACCTAACCTAACCTAATCTACCTAACCTAACCTAATCTAACCTAACCTACCCTAAACTAACCTAACCTAACCTAATCTACCTAACCTAACCTAATCTAACCTAACCTACCCTAAACTAACCTAACCTAACCTAATCTACCTAACCT	AGGTTAGGTAGATTAGGTTAGGTTAGGTTAGTTTAGGGTAGGTTAGGTTAGATTAGGTTAGGTTAGGTAGATTAGGTTAGGTTAGGTTAGTTTAGGGTAGGTTAGGTTAGATTAGGTTAGGTTAGGTAGATTAGGTTAGGTTAGGTTAGTTTAGGGTAGGTTAGGTTAGATTAGGTTAGGTTAGGTAGATTAGGTTAGGTTAGGTTAGTTTAGGGTAGGTTAGGTTAGATTAGGTTAGGTTAGGTAGATTAGGTTAGGTTAGGTTAGTTTAGGGTAGGTTAGGTTAGATTAGGTTAGGTTAGGTAGATTAGGTTAGGTTAGGTTAGTTT	family1	59
seq_1197	AACAGCTAATATAACCTAACTAAGCTAATATAACCTAACTAAGCTAATATAACGTAACCT	AACAGCTAATATAACCTAACTAAGCTAATATAACCTAACTAAGCTAATATAACGTAACCTAACAGCTAATATAACCTAACTAAGCTAATATAACCTAACTAAGCTAATATAACGTAACCTAACAGCTAATATAACCTAACTAAGCTAATATAACCTAACTAAGCTAATATAACGTAACCTAACAGCTAATATAACCTAACTAAGCTAATATAACCTAACTAAGCTAATATAACGTAACCTAACAGCTAATATAACCTAACTAAGCTAATATAACCTAACTAAGCTAATATAACGTAACCTAACAGCTAATATAACCTAACTAAGCTAAT	ATTAGCTTAGTTAGGTTATATTAGCTGTTAGGTTACGTTATATTAGCTTAGTTAGGTTATATTAGCTTAGTTAGGTTATATTAGCTGTTAGGTTACGTTATATTAGCTTAGTTAGGTTATATTAGCTTAGTTAGGTTATATTAGCTGTTAGGTTACGTTATATTAGCTTAGTTAGGTTATATTAGCTTAGTTAGGTTATATTAGCTGTTAGGTTACGTTATATTAGCTTAGTTAGGTTATATTAGCTTAGTTAGGTTATATTAGCTGTTAGGTTACGTTATATTAGCTTAGTTAGGTTATATTAGCTTAGTTAGGTTATATTAGCTGTT	family1	60
seq_1198	AACCTAACCTAACTATGCTAATAT	AACCTAACCTAACTATGCTAATATAACCTAACCTAACTATGCTAATATAACCTAACCTAACTATGCTAATATAACCTAACCTAACTATGCTAATATAACCTAACCTAACTATGCTAATATAACCTAACCTAACTATGCTAATATAACCTAACCTAACTATGCTAATATAACCTAACCTAACTATGCTAATATAACCTAACCTAACTATGCTAATATAACCTAACCTAACTATGCTAATATAACCTAACCTAACTATGCTAATATAACCTAACCTAACTATGCTAATATAACCTAACCTAACTATGCTAATATAACCTAACCTAACTATG	CATAGTTAGGTTAGGTTATATTAGCATAGTTAGGTTAGGTTATATTAGCATAGTTAGGTTAGGTTATATTAGCATAGTTAGGTTAGGTTATATTAGCATAGTTAGGTTAGGTTATATTAGCATAGTTAGGTTAGGTTATATTAGCATAGTTAGGTTAGGTTATATTAGCATAGTTAGGTTAGGTTATATTAGCATAGTTAGGTTAGGTTATATTAGCATAGTTAGGTTAGGTTATATTAGCATAGTTAGGTTAGGTTATATTAGCATAGTTAGGTTAGGTTATATTAGCATAGTTAGGTTAGGTTATATTAGCATAGTTAGGTTAGGTT	family1	24
seq_1199	AACCTAACTAAGATAATATACCGTAACCTAACTAAGCTAATAT	AACCTAACTAAGATAATATACCGTAACCTAACTAAGCTAATATAACCTAACTAAGATAATATACCGTAACCTAACTAAGCTAATATAACCTAACTAAGATAATATACCGTAACCTAACTAAGCTAATATAACCTAACTAAGATAATATACCGTAACCTAACTAAGCTAATATAACCTAACTAAGATAATATACCGTAACCTAACTAAGCTAATATAACCTAACTAAGATAATATACCGTAACCTAACTAAGCTAATATAACCTAACTAAGATAATATACCGTAACCTAACTAAGCTAATATAACCTAACTAAGATAATATACCGTAACC	GGTTACGGTATATTATCTTAGTTAGGTTATATTAGCTTAGTTAGGTTACGGTATATTATCTTAGTTAGGTTATATTAGCTTAGTTAGGTTACGGTATATTATCTTAGTTAGGTTATATTAGCTTAGTTAGGTTACGGTATATTATCTTAGTTAGGTTATATTAGCTTAGTTAGGTTACGGTATATTATCTTAGTTAGGTTATATTAGCTTAGTTAGGTTACGGTATATTATCTTAGTTAGGTTATATTAGCTTAGTTAGGTTACGGTATATTATCTTAGTTAGGTTATATTAGCTTAGTTAGGTTACGGTATATTATCTTAGTTAGGTT	family1	43
seq_12	AAACCAACCTAACATAACCTAACCTAGCCTAGCCTAACCTAACTGACCC	AAACCAACCTAACATAACCTAACCTAGCCTAGCCTAACCTAACTGACCCAAACCAACCTAACATAACCTAACCTAGCCTAGCCTAACCTAACTGACCCAAACCAACCTAACATAACCTAACCTAGCCTAGCCTAACCTAACTGACCCAAACCAACCTAACATAACCTAACCTAGCCTAGCCTAACCTAACTGACCCAAACCAACCTAACATAACCTAACCTAGCCTAGCCTAACCTAACTGACCCAAACCAACCTAACATAACCTAACCTAGCCTAGCCTAACCTAACTGACCCAAACCAACCTAACATAACCTAACCTAGCCTAGCCT	AGGCTAGGCTAGGTTAGGTTATGTTAGGTTGGTTTGGGTCAGTTAGGTTAGGCTAGGCTAGGTTAGGTTATGTTAGGTTGGTTTGGGTCAGTTAGGTTAGGCTAGGCTAGGTTAGGTTATGTTAGGTTGGTTTGGGTCAGTTAGGTTAGGCTAGGCTAGGTTAGGTTATGTTAGGTTGGTTTGGGTCAGTTAGGTTAGGCTAGGCTAGGTTAGGTTATGTTAGGTTGGTTTGGGTCAGTTAGGTTAGGCTAGGCTAGGTTAGGTTATGTTAGGTTGGTTTGGGTCAGTTAGGTTAGGCTAGGCTAGGTTAGGTTATGTTAGGTTGGTTT	family1	49
seq_1200	AAAACCTAACCTAACCTAAC	AAAACCTAACCTAACCTAACAAAACCTAACCTAACCTAACAAAACCTAACCTAACCTAACAAAACCTAACCTAACCTAACAAAACCTAACCTAACCTAACAAAACCTAACCTAACCTAACAAAACCTAACCTAACCTAACAAAACCTAACCTAACCTAACAAAACCTAACCTAACCTAACAAAACCTAACCTAACCTAACAAAACCTAACCTAACCTAACAAAACCTAACCTAACCTAACAAAACCTAACCTAACCTAACAAAACCTAACCTAACCTAACAAAACCTAACCTAACCTAACAAAACCTAACCTAACCTAACAAAACCTAA	TTAGGTTTTGTTAGGTTAGGTTAGGTTTTGTTAGGTTAGGTTAGGTTTTGTTAGGTTAGGTTAGGTTTTGTTAGGTTAGGTTAGGTTTTGTTAGGTTAGGTTAGGTTTTGTTAGGTTAGGTTAGGTTTTGTTAGGTTAGGTTAGGTTTTGTTAGGTTAGGTTAGGTTTTGTTAGGTTAGGTTAGGTTTTGTTAGGTTAGGTTAGGTTTTGTTAGGTTAGGTTAGGTTTTGTTAGGTTAGGTTAGGTTTTGTTAGGTTAGGTTAGGTTTTGTTAGGTTAGGTTAGGTTTTGTTAGGTTAGGTTAGGTTTTGTTAGGTTAGGTTAGGTTTT	family1	20
seq_1202	AACCTGACCTGACCT	AACCTGACCTGACCTAACCTGACCTGACCTAACCTGACCTGACCTAACCTGACCTGACCTAACCTGACCTGACCTAACCTGACCTGACCTAACCTGACCTGACCTAACCTGACCTGACCTAACCTGACCTGACCTAACCTGACCTGACCTAACCTGACCTGACCTAACCTGACCTGACCTAACCTGACCTGACCTAACCTGACCTGACCTAACCTGACCTGACCTAACCTGACCTGACCTAACCTGACCTGACCTAACCTGACCTGACCTAACCTGACCTGACCTAACCTGACCTGACCTAACCTGACCTGACCTAACCTGACCTGACC	GGTCAGGTCAGGTTAGGTCAGGTCAGGTTAGGTCAGGTCAGGTTAGGTCAGGTCAGGTTAGGTCAGGTCAGGTTAGGTCAGGTCAGGTTAGGTCAGGTCAGGTTAGGTCAGGTCAGGTTAGGTCAGGTCAGGTTAGGTCAGGTCAGGTTAGGTCAGGTCAGGTTAGGTCAGGTCAGGTTAGGTCAGGTCAGGTTAGGTCAGGTCAGGTTAGGTCAGGTCAGGTTAGGTCAGGTCAGGTTAGGTCAGGTCAGGTTAGGTCAGGTCAGGTTAGGTCAGGTCAGGTTAGGTCAGGTCAGGTTAGGTCAGGTCAGGTTAGGTCAGGTCAGGTT	family1	15
seq_1203	AACCTAACTAAGCTAATATTACCTAACTAAGCTAATATTACCTAACTAAGCTAATATAACGT	AACCTAACTAAGCTAATATTACCTAACTAAGCTAATATTACCTAACTAAGCTAATATAACGTAACCTAACTAAGCTAATATTACCTAACTAAGCTAATATTACCTAACTAAGCTAATATAACGTAACCTAACTAAGCTAATATTACCTAACTAAGCTAATATTACCTAACTAAGCTAATATAACGTAACCTAACTAAGCTAATATTACCTAACTAAGCTAATATTACCTAACTAAGCTAATATAACGTAACCTAACTAAGCTAATATTACCTAACTAAGCTAATATTACCTAACTAAGCTAATATAACGTAACCTAACTAAGCTAATAT	ATATTAGCTTAGTTAGGTTACGTTATATTAGCTTAGTTAGGTAATATTAGCTTAGTTAGGTAATATTAGCTTAGTTAGGTTACGTTATATTAGCTTAGTTAGGTAATATTAGCTTAGTTAGGTAATATTAGCTTAGTTAGGTTACGTTATATTAGCTTAGTTAGGTAATATTAGCTTAGTTAGGTAATATTAGCTTAGTTAGGTTACGTTATATTAGCTTAGTTAGGTAATATTAGCTTAGTTAGGTAATATTAGCTTAGTTAGGTTACGTTATATTAGCTTAGTTAGGTAATATTAGCTTAGTTAGGTAATATTAGCTTAGTTAGGTT	family1	62
seq_1204	AACCTAGCTAACTAAGCTAATATAACGTAACTAACTAAGCT	AACCTAGCTAACTAAGCTAATATAACGTAACTAACTAAGCTAACCTAGCTAACTAAGCTAATATAACGTAACTAACTAAGCTAACCTAGCTAACTAAGCTAATATAACGTAACTAACTAAGCTAACCTAGCTAACTAAGCTAATATAACGTAACTAACTAAGCTAACCTAGCTAACTAAGCTAATATAACGTAACTAACTAAGCTAACCTAGCTAACTAAGCTAATATAACGTAACTAACTAAGCTAACCTAGCTAACTAAGCTAATATAACGTAACTAACTAAGCTAACCTAGCTAACTAAGCTAATATAACGTAACTAACTAAGCTA	TAGCTTAGTTAGTTACGTTATATTAGCTTAGTTAGCTAGGTTAGCTTAGTTAGTTACGTTATATTAGCTTAGTTAGCTAGGTTAGCTTAGTTAGTTACGTTATATTAGCTTAGTTAGCTAGGTTAGCTTAGTTAGTTACGTTATATTAGCTTAGTTAGCTAGGTTAGCTTAGTTAGTTACGTTATATTAGCTTAGTTAGCTAGGTTAGCTTAGTTAGTTACGTTATATTAGCTTAGTTAGCTAGGTTAGCTTAGTTAGTTACGTTATATTAGCTTAGTTAGCTAGGTTAGCTTAGTTAGTTACGTTATATTAGCTTAGTTAGCTAGGTT	family1	41
seq_1205	AACCTAACTAAGCTAATATTACCTAACTAAGCTGATCTTAGCTAACTAAGCTAATATAACGT	AACCTAACTAAGCTAATATTACCTAACTAAGCTGATCTTAGCTAACTAAGCTAATATAACGTAACCTAACTAAGCTAATATTACCTAACTAAGCTGATCTTAGCTAACTAAGCTAATATAACGTAACCTAACTAAGCTAATATTACCTAACTAAGCTGATCTTAGCTAACTAAGCTAATATAACGTAACCTAACTAAGCTAATATTACCTAACTAAGCTGATCTTAGCTAACTAAGCTAATATAACGTAACCTAACTAAGCTAATATTACCTAACTAAGCTGATCTTAGCTAACTAAGCTAATATAACGTAACCTAACTAAGCTAATAT	ATATTAGCTTAGTTAGGTTACGTTATATTAGCTTAGTTAGCTAAGATCAGCTTAGTTAGGTAATATTAGCTTAGTTAGGTTACGTTATATTAGCTTAGTTAGCTAAGATCAGCTTAGTTAGGTAATATTAGCTTAGTTAGGTTACGTTATATTAGCTTAGTTAGCTAAGATCAGCTTAGTTAGGTAATATTAGCTTAGTTAGGTTACGTTATATTAGCTTAGTTAGCTAAGATCAGCTTAGTTAGGTAATATTAGCTTAGTTAGGTTACGTTATATTAGCTTAGTTAGCTAAGATCAGCTTAGTTAGGTAATATTAGCTTAGTTAGGTT	family1	62
seq_1206	AACCTAACCTAACCTAACTAACCTAACCTAACCTAGCCTAACTT	AACCTAACCTAACCTAACTAACCTAACCTAACCTAGCCTAACTTAACCTAACCTAACCTAACTAACCTAACCTAACCTAGCCTAACTTAACCTAACCTAACCTAACTAACCTAACCTAACCTAGCCTAACTTAACCTAACCTAACCTAACTAACCTAACCTAACCTAGCCTAACTTAACCTAACCTAACCTAACTAACCTAACCTAACCTAGCCTAACTTAACCTAACCTAACCTAACTAACCTAACCTAACCTAGCCTAACTTAACCTAACCTAACCTAACTAACCTAACCTAACCTAGCCTAACTTAACCTAACCTAACCTAACTAA	TTAGTTAGGTTAGGTTAGGTTAAGTTAGGCTAGGTTAGGTTAGGTTAGTTAGGTTAGGTTAGGTTAAGTTAGGCTAGGTTAGGTTAGGTTAGTTAGGTTAGGTTAGGTTAAGTTAGGCTAGGTTAGGTTAGGTTAGTTAGGTTAGGTTAGGTTAAGTTAGGCTAGGTTAGGTTAGGTTAGTTAGGTTAGGTTAGGTTAAGTTAGGCTAGGTTAGGTTAGGTTAGTTAGGTTAGGTTAGGTTAAGTTAGGCTAGGTTAGGTTAGGTTAGTTAGGTTAGGTTAGGTTAAGTTAGGCTAGGTTAGGTTAGGTTAGTTAGGTTAGGTTAGGTT	family1	44
seq_1208	AACATAACCTAACCTATTAACTAAGAT	AACATAACCTAACCTATTAACTAAGATAACATAACCTAACCTATTAACTAAGATAACATAACCTAACCTATTAACTAAGATAACATAACCTAACCTATTAACTAAGATAACATAACCTAACCTATTAACTAAGATAACATAACCTAACCTATTAACTAAGATAACATAACCTAACCTATTAACTAAGATAACATAACCTAACCTATTAACTAAGATAACATAACCTAACCTATTAACTAAGATAACATAACCTAACCTATTAACTAAGATAACATAACCTAACCTATTAACTAAGATAACATAACCTAACCTATTAACTAAGATAACAT	ATGTTATCTTAGTTAATAGGTTAGGTTATGTTATCTTAGTTAATAGGTTAGGTTATGTTATCTTAGTTAATAGGTTAGGTTATGTTATCTTAGTTAATAGGTTAGGTTATGTTATCTTAGTTAATAGGTTAGGTTATGTTATCTTAGTTAATAGGTTAGGTTATGTTATCTTAGTTAATAGGTTAGGTTATGTTATCTTAGTTAATAGGTTAGGTTATGTTATCTTAGTTAATAGGTTAGGTTATGTTATCTTAGTTAATAGGTTAGGTTATGTTATCTTAGTTAATAGGTTAGGTTATGTTATCTTAGTTAATAGGTTAGGTTATGTT	family1	27
seq_1209	AACCTAACTAAGCTAATATAATCTAAGCTGATCT	AACCTAACTAAGCTAATATAATCTAAGCTGATCTAACCTAACTAAGCTAATATAATCTAAGCTGATCTAACCTAACTAAGCTAATATAATCTAAGCTGATCTAACCTAACTAAGCTAATATAATCTAAGCTGATCTAACCTAACTAAGCTAATATAATCTAAGCTGATCTAACCTAACTAAGCTAATATAATCTAAGCTGATCTAACCTAACTAAGCTAATATAATCTAAGCTGATCTAACCTAACTAAGCTAATATAATCTAAGCTGATCTAACCTAACTAAGCTAATATAATCTAAGCTGATCTAACCTAACTAAGCTAATATAATC	GATTATATTAGCTTAGTTAGGTTAGATCAGCTTAGATTATATTAGCTTAGTTAGGTTAGATCAGCTTAGATTATATTAGCTTAGTTAGGTTAGATCAGCTTAGATTATATTAGCTTAGTTAGGTTAGATCAGCTTAGATTATATTAGCTTAGTTAGGTTAGATCAGCTTAGATTATATTAGCTTAGTTAGGTTAGATCAGCTTAGATTATATTAGCTTAGTTAGGTTAGATCAGCTTAGATTATATTAGCTTAGTTAGGTTAGATCAGCTTAGATTATATTAGCTTAGTTAGGTTAGATCAGCTTAGATTATATTAGCTTAGTTAGGTT	family1	34
seq_121	AACCTATCCT	AACCTATCCTAACCTATCCTAACCTATCCTAACCTATCCTAACCTATCCTAACCTATCCTAACCTATCCTAACCTATCCTAACCTATCCTAACCTATCCTAACCTATCCTAACCTATCCTAACCTATCCTAACCTATCCTAACCTATCCTAACCTATCCTAACCTATCCTAACCTATCCTAACCTATCCTAACCTATCCTAACCTATCCTAACCTATCCTAACCTATCCTAACCTATCCTAACCTATCCTAACCTATCCTAACCTATCCTAACCTATCCTAACCTATCCTAACCTATCCTAACCTATCCTAACCTATCCTAACCTATCC	GGATAGGTTAGGATAGGTTAGGATAGGTTAGGATAGGTTAGGATAGGTTAGGATAGGTTAGGATAGGTTAGGATAGGTTAGGATAGGTTAGGATAGGTTAGGATAGGTTAGGATAGGTTAGGATAGGTTAGGATAGGTTAGGATAGGTTAGGATAGGTTAGGATAGGTTAGGATAGGTTAGGATAGGTTAGGATAGGTTAGGATAGGTTAGGATAGGTTAGGATAGGTTAGGATAGGTTAGGATAGGTTAGGATAGGTTAGGATAGGTTAGGATAGGTTAGGATAGGTTAGGATAGGTTAGGATAGGTTAGGATAGGTTAGGATAGGTT	family1	10
seq_1210	AAACTAATATAACCTAACTAGCTGATCTAACCTAACTAAGCTAATATAACCTAACCTAACCT	AAACTAATATAACCTAACTAGCTGATCTAACCTAACTAAGCTAATATAACCTAACCTAACCTAAACTAATATAACCTAACTAGCTGATCTAACCTAACTAAGCTAATATAACCTAACCTAACCTAAACTAATATAACCTAACTAGCTGATCTAACCTAACTAAGCTAATATAACCTAACCTAACCTAAACTAATATAACCTAACTAGCTGATCTAACCTAACTAAGCTAATATAACCTAACCTAACCTAAACTAATATAACCTAACTAGCTGATCTAACCTAACTAAGCTAATATAACCTAACCTAACCTAAACTAATATAACCTAACT	AGTTAGGTTATATTAGTTTAGGTTAGGTTAGGTTATATTAGCTTAGTTAGGTTAGATCAGCTAGTTAGGTTATATTAGTTTAGGTTAGGTTAGGTTATATTAGCTTAGTTAGGTTAGATCAGCTAGTTAGGTTATATTAGTTTAGGTTAGGTTAGGTTATATTAGCTTAGTTAGGTTAGATCAGCTAGTTAGGTTATATTAGTTTAGGTTAGGTTAGGTTATATTAGCTTAGTTAGGTTAGATCAGCTAGTTAGGTTATATTAGTTTAGGTTAGGTTAGGTTATATTAGCTTAGTTAGGTTAGATCAGCTAGTTAGGTTATATTAGTTT	family1	62
seq_1211	AACCTAACTTACCTAAGCTAATAT	AACCTAACTTACCTAAGCTAATATAACCTAACTTACCTAAGCTAATATAACCTAACTTACCTAAGCTAATATAACCTAACTTACCTAAGCTAATATAACCTAACTTACCTAAGCTAATATAACCTAACTTACCTAAGCTAATATAACCTAACTTACCTAAGCTAATATAACCTAACTTACCTAAGCTAATATAACCTAACTTACCTAAGCTAATATAACCTAACTTACCTAAGCTAATATAACCTAACTTACCTAAGCTAATATAACCTAACTTACCTAAGCTAATATAACCTAACTTACCTAAGCTAATATAACCTAACTTACCTAAG	CTTAGGTAAGTTAGGTTATATTAGCTTAGGTAAGTTAGGTTATATTAGCTTAGGTAAGTTAGGTTATATTAGCTTAGGTAAGTTAGGTTATATTAGCTTAGGTAAGTTAGGTTATATTAGCTTAGGTAAGTTAGGTTATATTAGCTTAGGTAAGTTAGGTTATATTAGCTTAGGTAAGTTAGGTTATATTAGCTTAGGTAAGTTAGGTTATATTAGCTTAGGTAAGTTAGGTTATATTAGCTTAGGTAAGTTAGGTTATATTAGCTTAGGTAAGTTAGGTTATATTAGCTTAGGTAAGTTAGGTTATATTAGCTTAGGTAAGTTAGGTT	family1	24
seq_1213	AAACTAACTAAACTAATAT	AAACTAACTAAACTAATATAAACTAACTAAACTAATATAAACTAACTAAACTAATATAAACTAACTAAACTAATATAAACTAACTAAACTAATATAAACTAACTAAACTAATATAAACTAACTAAACTAATATAAACTAACTAAACTAATATAAACTAACTAAACTAATATAAACTAACTAAACTAATATAAACTAACTAAACTAATATAAACTAACTAAACTAATATAAACTAACTAAACTAATATAAACTAACTAAACTAATATAAACTAACTAAACTAATATAAACTAACTAAACTAATATAAACTAACTAAACTAATATAAACTA	TAGTTTATATTAGTTTAGTTAGTTTATATTAGTTTAGTTAGTTTATATTAGTTTAGTTAGTTTATATTAGTTTAGTTAGTTTATATTAGTTTAGTTAGTTTATATTAGTTTAGTTAGTTTATATTAGTTTAGTTAGTTTATATTAGTTTAGTTAGTTTATATTAGTTTAGTTAGTTTATATTAGTTTAGTTAGTTTATATTAGTTTAGTTAGTTTATATTAGTTTAGTTAGTTTATATTAGTTTAGTTAGTTTATATTAGTTTAGTTAGTTTATATTAGTTTAGTTAGTTTATATTAGTTTAGTTAGTTTATATTAGTTTAGTTAGTTT	family1	19
seq_1214	AAACTAATATAACCTAACTAACT	AAACTAATATAACCTAACTAACTAAACTAATATAACCTAACTAACTAAACTAATATAACCTAACTAACTAAACTAATATAACCTAACTAACTAAACTAATATAACCTAACTAACTAAACTAATATAACCTAACTAACTAAACTAATATAACCTAACTAACTAAACTAATATAACCTAACTAACTAAACTAATATAACCTAACTAACTAAACTAATATAACCTAACTAACTAAACTAATATAACCTAACTAACTAAACTAATATAACCTAACTAACTAAACTAATATAACCTAACTAACTAAACTAATATAACCTAACTAACTAAACTAA	TTAGTTTAGTTAGTTAGGTTATATTAGTTTAGTTAGTTAGGTTATATTAGTTTAGTTAGTTAGGTTATATTAGTTTAGTTAGTTAGGTTATATTAGTTTAGTTAGTTAGGTTATATTAGTTTAGTTAGTTAGGTTATATTAGTTTAGTTAGTTAGGTTATATTAGTTTAGTTAGTTAGGTTATATTAGTTTAGTTAGTTAGGTTATATTAGTTTAGTTAGTTAGGTTATATTAGTTTAGTTAGTTAGGTTATATTAGTTTAGTTAGTTAGGTTATATTAGTTTAGTTAGTTAGGTTATATTAGTTTAGTTAGTTAGGTTATATTAGTTT	family1	23
seq_1215	AAACTAACTAAACTAATATAACCTAACTAAGCTAATATAACCT	AAACTAACTAAACTAATATAACCTAACTAAGCTAATATAACCTAAACTAACTAAACTAATATAACCTAACTAAGCTAATATAACCTAAACTAACTAAACTAATATAACCTAACTAAGCTAATATAACCTAAACTAACTAAACTAATATAACCTAACTAAGCTAATATAACCTAAACTAACTAAACTAATATAACCTAACTAAGCTAATATAACCTAAACTAACTAAACTAATATAACCTAACTAAGCTAATATAACCTAAACTAACTAAACTAATATAACCTAACTAAGCTAATATAACCTAAACTAACTAAACTAATATAACCTAACT	AGTTAGGTTATATTAGTTTAGTTAGTTTAGGTTATATTAGCTTAGTTAGGTTATATTAGTTTAGTTAGTTTAGGTTATATTAGCTTAGTTAGGTTATATTAGTTTAGTTAGTTTAGGTTATATTAGCTTAGTTAGGTTATATTAGTTTAGTTAGTTTAGGTTATATTAGCTTAGTTAGGTTATATTAGTTTAGTTAGTTTAGGTTATATTAGCTTAGTTAGGTTATATTAGTTTAGTTAGTTTAGGTTATATTAGCTTAGTTAGGTTATATTAGTTTAGTTAGTTTAGGTTATATTAGCTTAGTTAGGTTATATTAGTTTAGTTAGTTT	family1	43
seq_1216	AAACTTACCCAACCCAGCCTAACCTAACC	AAACTTACCCAACCCAGCCTAACCTAACCAAACTTACCCAACCCAGCCTAACCTAACCAAACTTACCCAACCCAGCCTAACCTAACCAAACTTACCCAACCCAGCCTAACCTAACCAAACTTACCCAACCCAGCCTAACCTAACCAAACTTACCCAACCCAGCCTAACCTAACCAAACTTACCCAACCCAGCCTAACCTAACCAAACTTACCCAACCCAGCCTAACCTAACCAAACTTACCCAACCCAGCCTAACCTAACCAAACTTACCCAACCCAGCCTAACCTAACCAAACTTACCCAACCCAGCCTAACCTAACCAAACTTACCC	GGGTAAGTTTGGTTAGGTTAGGCTGGGTTGGGTAAGTTTGGTTAGGTTAGGCTGGGTTGGGTAAGTTTGGTTAGGTTAGGCTGGGTTGGGTAAGTTTGGTTAGGTTAGGCTGGGTTGGGTAAGTTTGGTTAGGTTAGGCTGGGTTGGGTAAGTTTGGTTAGGTTAGGCTGGGTTGGGTAAGTTTGGTTAGGTTAGGCTGGGTTGGGTAAGTTTGGTTAGGTTAGGCTGGGTTGGGTAAGTTTGGTTAGGTTAGGCTGGGTTGGGTAAGTTTGGTTAGGTTAGGCTGGGTTGGGTAAGTTTGGTTAGGTTAGGCTGGGTTGGGTAAGTTT	family1	29
seq_1217	AACCTAACCTAACCTACCT	AACCTAACCTAACCTACCTAACCTAACCTAACCTACCTAACCTAACCTAACCTACCTAACCTAACCTAACCTACCTAACCTAACCTAACCTACCTAACCTAACCTAACCTACCTAACCTAACCTAACCTACCTAACCTAACCTAACCTACCTAACCTAACCTAACCTACCTAACCTAACCTAACCTACCTAACCTAACCTAACCTACCTAACCTAACCTAACCTACCTAACCTAACCTAACCTACCTAACCTAACCTAACCTACCTAACCTAACCTAACCTACCTAACCTAACCTAACCTACCTAACCTAACCTAACCTACCTAACCTA	TAGGTTAGGTAGGTTAGGTTAGGTTAGGTAGGTTAGGTTAGGTTAGGTAGGTTAGGTTAGGTTAGGTAGGTTAGGTTAGGTTAGGTAGGTTAGGTTAGGTTAGGTAGGTTAGGTTAGGTTAGGTAGGTTAGGTTAGGTTAGGTAGGTTAGGTTAGGTTAGGTAGGTTAGGTTAGGTTAGGTAGGTTAGGTTAGGTTAGGTAGGTTAGGTTAGGTTAGGTAGGTTAGGTTAGGTTAGGTAGGTTAGGTTAGGTTAGGTAGGTTAGGTTAGGTTAGGTAGGTTAGGTTAGGTTAGGTAGGTTAGGTTAGGTTAGGTAGGTTAGGTTAGGTT	family1	19
seq_1218	AAACTAATATAACCTAACTAGCTGATCTAACCTAACTAACCTAATATAACCTAACCTAACCT	AAACTAATATAACCTAACTAGCTGATCTAACCTAACTAACCTAATATAACCTAACCTAACCTAAACTAATATAACCTAACTAGCTGATCTAACCTAACTAACCTAATATAACCTAACCTAACCTAAACTAATATAACCTAACTAGCTGATCTAACCTAACTAACCTAATATAACCTAACCTAACCTAAACTAATATAACCTAACTAGCTGATCTAACCTAACTAACCTAATATAACCTAACCTAACCTAAACTAATATAACCTAACTAGCTGATCTAACCTAACTAACCTAATATAACCTAACCTAACCTAAACTAATATAACCTAACT	AGTTAGGTTATATTAGTTTAGGTTAGGTTAGGTTATATTAGGTTAGTTAGGTTAGATCAGCTAGTTAGGTTATATTAGTTTAGGTTAGGTTAGGTTATATTAGGTTAGTTAGGTTAGATCAGCTAGTTAGGTTATATTAGTTTAGGTTAGGTTAGGTTATATTAGGTTAGTTAGGTTAGATCAGCTAGTTAGGTTATATTAGTTTAGGTTAGGTTAGGTTATATTAGGTTAGTTAGGTTAGATCAGCTAGTTAGGTTATATTAGTTTAGGTTAGGTTAGGTTATATTAGGTTAGTTAGGTTAGATCAGCTAGTTAGGTTATATTAGTTT	family1	62
seq_1219	AACACAACCTAACCTAACCCTAACCTAACCTAACCCTAACCTAACTTAACCTAACCTAACCTAACCTAACCT	AACACAACCTAACCTAACCCTAACCTAACCTAACCCTAACCTAACTTAACCTAACCTAACCTAACCTAACCTAACACAACCTAACCTAACCCTAACCTAACCTAACCCTAACCTAACTTAACCTAACCTAACCTAACCTAACCTAACACAACCTAACCTAACCCTAACCTAACCTAACCCTAACCTAACTTAACCTAACCTAACCTAACCTAACCTAACACAACCTAACCTAACCCTAACCTAACCTAACCCTAACCTAACTTAACCTAACCTAACCTAACCTAACCTAACACAACCTAACCTAACCCTAACCTAACCTAACCCTAACC	GGTTAGGGTTAGGTTAGGTTAGGGTTAGGTTAGGTTGTGTTAGGTTAGGTTAGGTTAGGTTAGGTTAAGTTAGGTTAGGGTTAGGTTAGGTTAGGGTTAGGTTAGGTTGTGTTAGGTTAGGTTAGGTTAGGTTAGGTTAAGTTAGGTTAGGGTTAGGTTAGGTTAGGGTTAGGTTAGGTTGTGTTAGGTTAGGTTAGGTTAGGTTAGGTTAAGTTAGGTTAGGGTTAGGTTAGGTTAGGGTTAGGTTAGGTTGTGTTAGGTTAGGTTAGGTTAGGTTAGGTTAAGTTAGGTTAGGGTTAGGTTAGGTTAGGGTTAGGTTAGGTTGTGTT	family1	72
seq_122	AAACTAACCTTACCTTGCCTAACCTAATCT	AAACTAACCTTACCTTGCCTAACCTAATCTAAACTAACCTTACCTTGCCTAACCTAATCTAAACTAACCTTACCTTGCCTAACCTAATCTAAACTAACCTTACCTTGCCTAACCTAATCTAAACTAACCTTACCTTGCCTAACCTAATCTAAACTAACCTTACCTTGCCTAACCTAATCTAAACTAACCTTACCTTGCCTAACCTAATCTAAACTAACCTTACCTTGCCTAACCTAATCTAAACTAACCTTACCTTGCCTAACCTAATCTAAACTAACCTTACCTTGCCTAACCTAATCTAAACTAACCTTACCTTGCCTAACCTAATC	GATTAGGTTAGGCAAGGTAAGGTTAGTTTAGATTAGGTTAGGCAAGGTAAGGTTAGTTTAGATTAGGTTAGGCAAGGTAAGGTTAGTTTAGATTAGGTTAGGCAAGGTAAGGTTAGTTTAGATTAGGTTAGGCAAGGTAAGGTTAGTTTAGATTAGGTTAGGCAAGGTAAGGTTAGTTTAGATTAGGTTAGGCAAGGTAAGGTTAGTTTAGATTAGGTTAGGCAAGGTAAGGTTAGTTTAGATTAGGTTAGGCAAGGTAAGGTTAGTTTAGATTAGGTTAGGCAAGGTAAGGTTAGTTTAGATTAGGTTAGGCAAGGTAAGGTTAGTTT	family1	30
seq_1220	AACACAACCTAACCCTAACCTAACCTAACCCTAACCTAACCTAACTTAACCTAACCTAACCTAACCT	AACACAACCTAACCCTAACCTAACCTAACCCTAACCTAACCTAACTTAACCTAACCTAACCTAACCTAACACAACCTAACCCTAACCTAACCTAACCCTAACCTAACCTAACTTAACCTAACCTAACCTAACCTAACACAACCTAACCCTAACCTAACCTAACCCTAACCTAACCTAACTTAACCTAACCTAACCTAACCTAACACAACCTAACCCTAACCTAACCTAACCCTAACCTAACCTAACTTAACCTAACCTAACCTAACCTAACACAACCTAACCCTAACCTAACCTAACCCTAACCTAACCTAACTTAACCTAACCTAACC	GGTTAGGTTAGGTTAAGTTAGGTTAGGTTAGGGTTAGGTTAGGTTAGGGTTAGGTTGTGTTAGGTTAGGTTAGGTTAGGTTAAGTTAGGTTAGGTTAGGGTTAGGTTAGGTTAGGGTTAGGTTGTGTTAGGTTAGGTTAGGTTAGGTTAAGTTAGGTTAGGTTAGGGTTAGGTTAGGTTAGGGTTAGGTTGTGTTAGGTTAGGTTAGGTTAGGTTAAGTTAGGTTAGGTTAGGGTTAGGTTAGGTTAGGGTTAGGTTGTGTTAGGTTAGGTTAGGTTAGGTTAAGTTAGGTTAGGTTAGGGTTAGGTTAGGTTAGGGTTAGGTTGTGTT	family1	67
seq_1221	AACCTAACTAAGCTGATCTATACTAACTAAGCTAATAT	AACCTAACTAAGCTGATCTATACTAACTAAGCTAATATAACCTAACTAAGCTGATCTATACTAACTAAGCTAATATAACCTAACTAAGCTGATCTATACTAACTAAGCTAATATAACCTAACTAAGCTGATCTATACTAACTAAGCTAATATAACCTAACTAAGCTGATCTATACTAACTAAGCTAATATAACCTAACTAAGCTGATCTATACTAACTAAGCTAATATAACCTAACTAAGCTGATCTATACTAACTAAGCTAATATAACCTAACTAAGCTGATCTATACTAACTAAGCTAATATAACCTAACTAAGCTGATCTATACTA	TAGTATAGATCAGCTTAGTTAGGTTATATTAGCTTAGTTAGTATAGATCAGCTTAGTTAGGTTATATTAGCTTAGTTAGTATAGATCAGCTTAGTTAGGTTATATTAGCTTAGTTAGTATAGATCAGCTTAGTTAGGTTATATTAGCTTAGTTAGTATAGATCAGCTTAGTTAGGTTATATTAGCTTAGTTAGTATAGATCAGCTTAGTTAGGTTATATTAGCTTAGTTAGTATAGATCAGCTTAGTTAGGTTATATTAGCTTAGTTAGTATAGATCAGCTTAGTTAGGTTATATTAGCTTAGTTAGTATAGATCAGCTTAGTTAGGTT	family1	38
seq_1222	AAACTAATCTAACATAACCT	AAACTAATCTAACATAACCTAAACTAATCTAACATAACCTAAACTAATCTAACATAACCTAAACTAATCTAACATAACCTAAACTAATCTAACATAACCTAAACTAATCTAACATAACCTAAACTAATCTAACATAACCTAAACTAATCTAACATAACCTAAACTAATCTAACATAACCTAAACTAATCTAACATAACCTAAACTAATCTAACATAACCTAAACTAATCTAACATAACCTAAACTAATCTAACATAACCTAAACTAATCTAACATAACCTAAACTAATCTAACATAACCTAAACTAATCTAACATAACCTAAACTAATC	GATTAGTTTAGGTTATGTTAGATTAGTTTAGGTTATGTTAGATTAGTTTAGGTTATGTTAGATTAGTTTAGGTTATGTTAGATTAGTTTAGGTTATGTTAGATTAGTTTAGGTTATGTTAGATTAGTTTAGGTTATGTTAGATTAGTTTAGGTTATGTTAGATTAGTTTAGGTTATGTTAGATTAGTTTAGGTTATGTTAGATTAGTTTAGGTTATGTTAGATTAGTTTAGGTTATGTTAGATTAGTTTAGGTTATGTTAGATTAGTTTAGGTTATGTTAGATTAGTTTAGGTTATGTTAGATTAGTTTAGGTTATGTTAGATTAGTTT	family1	20
seq_1223	AACCTCACTAAGCTAATATAACT	AACCTCACTAAGCTAATATAACTAACCTCACTAAGCTAATATAACTAACCTCACTAAGCTAATATAACTAACCTCACTAAGCTAATATAACTAACCTCACTAAGCTAATATAACTAACCTCACTAAGCTAATATAACTAACCTCACTAAGCTAATATAACTAACCTCACTAAGCTAATATAACTAACCTCACTAAGCTAATATAACTAACCTCACTAAGCTAATATAACTAACCTCACTAAGCTAATATAACTAACCTCACTAAGCTAATATAACTAACCTCACTAAGCTAATATAACTAACCTCACTAAGCTAATATAACTAACCTCA	TGAGGTTAGTTATATTAGCTTAGTGAGGTTAGTTATATTAGCTTAGTGAGGTTAGTTATATTAGCTTAGTGAGGTTAGTTATATTAGCTTAGTGAGGTTAGTTATATTAGCTTAGTGAGGTTAGTTATATTAGCTTAGTGAGGTTAGTTATATTAGCTTAGTGAGGTTAGTTATATTAGCTTAGTGAGGTTAGTTATATTAGCTTAGTGAGGTTAGTTATATTAGCTTAGTGAGGTTAGTTATATTAGCTTAGTGAGGTTAGTTATATTAGCTTAGTGAGGTTAGTTATATTAGCTTAGTGAGGTTAGTTATATTAGCTTAGTGAGGTT	family1	23
seq_1224	AACCTAACTAAGCTAATATAACCTAACTAAGCTAATCTAGCTAACTAAGCTAATATAACGT	AACCTAACTAAGCTAATATAACCTAACTAAGCTAATCTAGCTAACTAAGCTAATATAACGTAACCTAACTAAGCTAATATAACCTAACTAAGCTAATCTAGCTAACTAAGCTAATATAACGTAACCTAACTAAGCTAATATAACCTAACTAAGCTAATCTAGCTAACTAAGCTAATATAACGTAACCTAACTAAGCTAATATAACCTAACTAAGCTAATCTAGCTAACTAAGCTAATATAACGTAACCTAACTAAGCTAATATAACCTAACTAAGCTAATCTAGCTAACTAAGCTAATATAACGTAACCTAACTAAGCTAATATAACCT	AGGTTATATTAGCTTAGTTAGGTTACGTTATATTAGCTTAGTTAGCTAGATTAGCTTAGTTAGGTTATATTAGCTTAGTTAGGTTACGTTATATTAGCTTAGTTAGCTAGATTAGCTTAGTTAGGTTATATTAGCTTAGTTAGGTTACGTTATATTAGCTTAGTTAGCTAGATTAGCTTAGTTAGGTTATATTAGCTTAGTTAGGTTACGTTATATTAGCTTAGTTAGCTAGATTAGCTTAGTTAGGTTATATTAGCTTAGTTAGGTTACGTTATATTAGCTTAGTTAGCTAGATTAGCTTAGTTAGGTTATATTAGCTTAGTTAGGTT	family1	61
seq_1226	AACCCAACCGAACCCAACCT	AACCCAACCGAACCCAACCTAACCCAACCGAACCCAACCTAACCCAACCGAACCCAACCTAACCCAACCGAACCCAACCTAACCCAACCGAACCCAACCTAACCCAACCGAACCCAACCTAACCCAACCGAACCCAACCTAACCCAACCGAACCCAACCTAACCCAACCGAACCCAACCTAACCCAACCGAACCCAACCTAACCCAACCGAACCCAACCTAACCCAACCGAACCCAACCTAACCCAACCGAACCCAACCTAACCCAACCGAACCCAACCTAACCCAACCGAACCCAACCTAACCCAACCGAACCCAACCTAACCCAACC	GGTTGGGTTAGGTTGGGTTCGGTTGGGTTAGGTTGGGTTCGGTTGGGTTAGGTTGGGTTCGGTTGGGTTAGGTTGGGTTCGGTTGGGTTAGGTTGGGTTCGGTTGGGTTAGGTTGGGTTCGGTTGGGTTAGGTTGGGTTCGGTTGGGTTAGGTTGGGTTCGGTTGGGTTAGGTTGGGTTCGGTTGGGTTAGGTTGGGTTCGGTTGGGTTAGGTTGGGTTCGGTTGGGTTAGGTTGGGTTCGGTTGGGTTAGGTTGGGTTCGGTTGGGTTAGGTTGGGTTCGGTTGGGTTAGGTTGGGTTCGGTTGGGTTAGGTTGGGTTCGGTTGGGTT	family1	20
seq_1227	AACCAACCTAAGCAACCTAACCT	AACCAACCTAAGCAACCTAACCTAACCAACCTAAGCAACCTAACCTAACCAACCTAAGCAACCTAACCTAACCAACCTAAGCAACCTAACCTAACCAACCTAAGCAACCTAACCTAACCAACCTAAGCAACCTAACCTAACCAACCTAAGCAACCTAACCTAACCAACCTAAGCAACCTAACCTAACCAACCTAAGCAACCTAACCTAACCAACCTAAGCAACCTAACCTAACCAACCTAAGCAACCTAACCTAACCAACCTAAGCAACCTAACCTAACCAACCTAAGCAACCTAACCTAACCAACCTAAGCAACCTAACCTAACCAAC	GTTGGTTAGGTTAGGTTGCTTAGGTTGGTTAGGTTAGGTTGCTTAGGTTGGTTAGGTTAGGTTGCTTAGGTTGGTTAGGTTAGGTTGCTTAGGTTGGTTAGGTTAGGTTGCTTAGGTTGGTTAGGTTAGGTTGCTTAGGTTGGTTAGGTTAGGTTGCTTAGGTTGGTTAGGTTAGGTTGCTTAGGTTGGTTAGGTTAGGTTGCTTAGGTTGGTTAGGTTAGGTTGCTTAGGTTGGTTAGGTTAGGTTGCTTAGGTTGGTTAGGTTAGGTTGCTTAGGTTGGTTAGGTTAGGTTGCTTAGGTTGGTTAGGTTAGGTTGCTTAGGTTGGTT	family1	23
seq_1228	AAACCTAACCTAACCT	AAACCTAACCTAACCTAAACCTAACCTAACCTAAACCTAACCTAACCTAAACCTAACCTAACCTAAACCTAACCTAACCTAAACCTAACCTAACCTAAACCTAACCTAACCTAAACCTAACCTAACCTAAACCTAACCTAACCTAAACCTAACCTAACCTAAACCTAACCTAACCTAAACCTAACCTAACCTAAACCTAACCTAACCTAAACCTAACCTAACCTAAACCTAACCTAACCTAAACCTAACCTAACCTAAACCTAACCTAACCTAAACCTAACCTAACCTAAACCTAACCTAACCTAAACCTAACCTAACCTAAACCTAAC	GTTAGGTTTAGGTTAGGTTAGGTTTAGGTTAGGTTAGGTTTAGGTTAGGTTAGGTTTAGGTTAGGTTAGGTTTAGGTTAGGTTAGGTTTAGGTTAGGTTAGGTTTAGGTTAGGTTAGGTTTAGGTTAGGTTAGGTTTAGGTTAGGTTAGGTTTAGGTTAGGTTAGGTTTAGGTTAGGTTAGGTTTAGGTTAGGTTAGGTTTAGGTTAGGTTAGGTTTAGGTTAGGTTAGGTTTAGGTTAGGTTAGGTTTAGGTTAGGTTAGGTTTAGGTTAGGTTAGGTTTAGGTTAGGTTAGGTTTAGGTTAGGTTAGGTTTAGGTTAGGTTAGGTTT	family1	16
seq_1229	AACCTAACCTAACCTAACCTACCCTAACTT	AACCTAACCTAACCTAACCTACCCTAACTTAACCTAACCTAACCTAACCTACCCTAACTTAACCTAACCTAACCTAACCTACCCTAACTTAACCTAACCTAACCTAACCTACCCTAACTTAACCTAACCTAACCTAACCTACCCTAACTTAACCTAACCTAACCTAACCTACCCTAACTTAACCTAACCTAACCTAACCTACCCTAACTTAACCTAACCTAACCTAACCTACCCTAACTTAACCTAACCTAACCTAACCTACCCTAACTTAACCTAACCTAACCTAACCTACCCTAACTTAACCTAACCTAACCTAACCTACCCTAACT	AGTTAGGGTAGGTTAGGTTAGGTTAGGTTAAGTTAGGGTAGGTTAGGTTAGGTTAGGTTAAGTTAGGGTAGGTTAGGTTAGGTTAGGTTAAGTTAGGGTAGGTTAGGTTAGGTTAGGTTAAGTTAGGGTAGGTTAGGTTAGGTTAGGTTAAGTTAGGGTAGGTTAGGTTAGGTTAGGTTAAGTTAGGGTAGGTTAGGTTAGGTTAGGTTAAGTTAGGGTAGGTTAGGTTAGGTTAGGTTAAGTTAGGGTAGGTTAGGTTAGGTTAGGTTAAGTTAGGGTAGGTTAGGTTAGGTTAGGTTAAGTTAGGGTAGGTTAGGTTAGGTTAGGTT	family1	30
seq_1231	AAACCTAACCTAACCTAACCTAACCTAACCTCACTAACCTAACCTAACCTCACCTCACCTAACCTAACCTAACCTAAACCTAACCTAACTTCACCT	AAACCTAACCTAACCTAACCTAACCTAACCTCACTAACCTAACCTAACCTCACCTCACCTAACCTAACCTAACCTAAACCTAACCTAACTTCACCTAAACCTAACCTAACCTAACCTAACCTAACCTCACTAACCTAACCTAACCTCACCTCACCTAACCTAACCTAACCTAAACCTAACCTAACTTCACCTAAACCTAACCTAACCTAACCTAACCTAACCTCACTAACCTAACCTAACCTCACCTCACCTAACCTAACCTAACCTAAACCTAACCTAACTTCACCTAAACCTAACCTAACCTAACCTAACCTAACCTCACTAACCTA	TAGGTTAGTGAGGTTAGGTTAGGTTAGGTTAGGTTAGGTTTAGGTGAAGTTAGGTTAGGTTTAGGTTAGGTTAGGTTAGGTGAGGTGAGGTTAGGTTAGGTTAGTGAGGTTAGGTTAGGTTAGGTTAGGTTAGGTTTAGGTGAAGTTAGGTTAGGTTTAGGTTAGGTTAGGTTAGGTGAGGTGAGGTTAGGTTAGGTTAGTGAGGTTAGGTTAGGTTAGGTTAGGTTAGGTTTAGGTGAAGTTAGGTTAGGTTTAGGTTAGGTTAGGTTAGGTGAGGTGAGGTTAGGTTAGGTTAGTGAGGTTAGGTTAGGTTAGGTTAGGTTAGGTTT	family1	96
seq_1232	AACCTAACCTGACCTAGCCTAACTTAACTTACCTAACCTGACT	AACCTAACCTGACCTAGCCTAACTTAACTTACCTAACCTGACTAACCTAACCTGACCTAGCCTAACTTAACTTACCTAACCTGACTAACCTAACCTGACCTAGCCTAACTTAACTTACCTAACCTGACTAACCTAACCTGACCTAGCCTAACTTAACTTACCTAACCTGACTAACCTAACCTGACCTAGCCTAACTTAACTTACCTAACCTGACTAACCTAACCTGACCTAGCCTAACTTAACTTACCTAACCTGACTAACCTAACCTGACCTAGCCTAACTTAACTTACCTAACCTGACTAACCTAACCTGACCTAGCCTAACTTAAC	GTTAAGTTAGGCTAGGTCAGGTTAGGTTAGTCAGGTTAGGTAAGTTAAGTTAGGCTAGGTCAGGTTAGGTTAGTCAGGTTAGGTAAGTTAAGTTAGGCTAGGTCAGGTTAGGTTAGTCAGGTTAGGTAAGTTAAGTTAGGCTAGGTCAGGTTAGGTTAGTCAGGTTAGGTAAGTTAAGTTAGGCTAGGTCAGGTTAGGTTAGTCAGGTTAGGTAAGTTAAGTTAGGCTAGGTCAGGTTAGGTTAGTCAGGTTAGGTAAGTTAAGTTAGGCTAGGTCAGGTTAGGTTAGTCAGGTTAGGTAAGTTAAGTTAGGCTAGGTCAGGTTAGGTT	family1	43
seq_1233	AACCTGATCTACCT	AACCTGATCTACCTAACCTGATCTACCTAACCTGATCTACCTAACCTGATCTACCTAACCTGATCTACCTAACCTGATCTACCTAACCTGATCTACCTAACCTGATCTACCTAACCTGATCTACCTAACCTGATCTACCTAACCTGATCTACCTAACCTGATCTACCTAACCTGATCTACCTAACCTGATCTACCTAACCTGATCTACCTAACCTGATCTACCTAACCTGATCTACCTAACCTGATCTACCTAACCTGATCTACCTAACCTGATCTACCTAACCTGATCTACCTAACCTGATCTACCTAACCTGATCTACCTAACCTGA	TCAGGTTAGGTAGATCAGGTTAGGTAGATCAGGTTAGGTAGATCAGGTTAGGTAGATCAGGTTAGGTAGATCAGGTTAGGTAGATCAGGTTAGGTAGATCAGGTTAGGTAGATCAGGTTAGGTAGATCAGGTTAGGTAGATCAGGTTAGGTAGATCAGGTTAGGTAGATCAGGTTAGGTAGATCAGGTTAGGTAGATCAGGTTAGGTAGATCAGGTTAGGTAGATCAGGTTAGGTAGATCAGGTTAGGTAGATCAGGTTAGGTAGATCAGGTTAGGTAGATCAGGTTAGGTAGATCAGGTTAGGTAGATCAGGTTAGGTAGATCAGGTT	family1	14
seq_1234	AACCTAACCTAACCTAACCTAACCTAACCTAACCTAATTAT	AACCTAACCTAACCTAACCTAACCTAACCTAACCTAATTATAACCTAACCTAACCTAACCTAACCTAACCTAACCTAATTATAACCTAACCTAACCTAACCTAACCTAACCTAACCTAATTATAACCTAACCTAACCTAACCTAACCTAACCTAACCTAATTATAACCTAACCTAACCTAACCTAACCTAACCTAACCTAATTATAACCTAACCTAACCTAACCTAACCTAACCTAACCTAATTATAACCTAACCTAACCTAACCTAACCTAACCTAACCTAATTATAACCTAACCTAACCTAACCTAACCTAACCTAACCTAATTATA	TATAATTAGGTTAGGTTAGGTTAGGTTAGGTTAGGTTAGGTTATAATTAGGTTAGGTTAGGTTAGGTTAGGTTAGGTTAGGTTATAATTAGGTTAGGTTAGGTTAGGTTAGGTTAGGTTAGGTTATAATTAGGTTAGGTTAGGTTAGGTTAGGTTAGGTTAGGTTATAATTAGGTTAGGTTAGGTTAGGTTAGGTTAGGTTAGGTTATAATTAGGTTAGGTTAGGTTAGGTTAGGTTAGGTTAGGTTATAATTAGGTTAGGTTAGGTTAGGTTAGGTTAGGTTAGGTTATAATTAGGTTAGGTTAGGTTAGGTTAGGTTAGGTTAGGTT	family1	41
seq_1235	AACCCTAATCTAACCTAACCTAACCTAACCTAACCTACCTGACCTGACCTAACCTGACCTAACTTAACCTAACTTAACCTAACCT	AACCCTAATCTAACCTAACCTAACCTAACCTAACCTACCTGACCTGACCTAACCTGACCTAACTTAACCTAACTTAACCTAACCTAACCCTAATCTAACCTAACCTAACCTAACCTAACCTACCTGACCTGACCTAACCTGACCTAACTTAACCTAACTTAACCTAACCTAACCCTAATCTAACCTAACCTAACCTAACCTAACCTACCTGACCTGACCTAACCTGACCTAACTTAACCTAACTTAACCTAACCTAACCCTAATCTAACCTAACCTAACCTAACCTAACCTACCTGACCTGACCTAACCTGACCTAACTTAACCTAACT	AGTTAGGTTAAGTTAGGTCAGGTTAGGTCAGGTCAGGTAGGTTAGGTTAGGTTAGGTTAGGTTAGATTAGGGTTAGGTTAGGTTAAGTTAGGTTAAGTTAGGTCAGGTTAGGTCAGGTCAGGTAGGTTAGGTTAGGTTAGGTTAGGTTAGATTAGGGTTAGGTTAGGTTAAGTTAGGTTAAGTTAGGTCAGGTTAGGTCAGGTCAGGTAGGTTAGGTTAGGTTAGGTTAGGTTAGATTAGGGTTAGGTTAGGTTAAGTTAGGTTAAGTTAGGTCAGGTTAGGTCAGGTCAGGTAGGTTAGGTTAGGTTAGGTTAGGTTAGATTAGGGTT	family1	85
seq_1236	AAACTAACCCAACCTAACCTAACCCAACCTAACTTAACCT	AAACTAACCCAACCTAACCTAACCCAACCTAACTTAACCTAAACTAACCCAACCTAACCTAACCCAACCTAACTTAACCTAAACTAACCCAACCTAACCTAACCCAACCTAACTTAACCTAAACTAACCCAACCTAACCTAACCCAACCTAACTTAACCTAAACTAACCCAACCTAACCTAACCCAACCTAACTTAACCTAAACTAACCCAACCTAACCTAACCCAACCTAACTTAACCTAAACTAACCCAACCTAACCTAACCCAACCTAACTTAACCTAAACTAACCCAACCTAACCTAACCCAACCTAACTTAACCTAAACTAACC	GGTTAGTTTAGGTTAAGTTAGGTTGGGTTAGGTTAGGTTGGGTTAGTTTAGGTTAAGTTAGGTTGGGTTAGGTTAGGTTGGGTTAGTTTAGGTTAAGTTAGGTTGGGTTAGGTTAGGTTGGGTTAGTTTAGGTTAAGTTAGGTTGGGTTAGGTTAGGTTGGGTTAGTTTAGGTTAAGTTAGGTTGGGTTAGGTTAGGTTGGGTTAGTTTAGGTTAAGTTAGGTTGGGTTAGGTTAGGTTGGGTTAGTTTAGGTTAAGTTAGGTTGGGTTAGGTTAGGTTGGGTTAGTTTAGGTTAAGTTAGGTTGGGTTAGGTTAGGTTGGGTTAGTTT	family1	40
seq_1238	AACACAACCTAACCTAAGCTAACCTAACTTAACCTAACCT	AACACAACCTAACCTAAGCTAACCTAACTTAACCTAACCTAACACAACCTAACCTAAGCTAACCTAACTTAACCTAACCTAACACAACCTAACCTAAGCTAACCTAACTTAACCTAACCTAACACAACCTAACCTAAGCTAACCTAACTTAACCTAACCTAACACAACCTAACCTAAGCTAACCTAACTTAACCTAACCTAACACAACCTAACCTAAGCTAACCTAACTTAACCTAACCTAACACAACCTAACCTAAGCTAACCTAACTTAACCTAACCTAACACAACCTAACCTAAGCTAACCTAACTTAACCTAACCTAACACAACC	GGTTGTGTTAGGTTAGGTTAAGTTAGGTTAGCTTAGGTTAGGTTGTGTTAGGTTAGGTTAAGTTAGGTTAGCTTAGGTTAGGTTGTGTTAGGTTAGGTTAAGTTAGGTTAGCTTAGGTTAGGTTGTGTTAGGTTAGGTTAAGTTAGGTTAGCTTAGGTTAGGTTGTGTTAGGTTAGGTTAAGTTAGGTTAGCTTAGGTTAGGTTGTGTTAGGTTAGGTTAAGTTAGGTTAGCTTAGGTTAGGTTGTGTTAGGTTAGGTTAAGTTAGGTTAGCTTAGGTTAGGTTGTGTTAGGTTAGGTTAAGTTAGGTTAGCTTAGGTTAGGTTGTGTT	family1	40
seq_1239	AACCTAACCTAACCTAACTTACCT	AACCTAACCTAACCTAACTTACCTAACCTAACCTAACCTAACTTACCTAACCTAACCTAACCTAACTTACCTAACCTAACCTAACCTAACTTACCTAACCTAACCTAACCTAACTTACCTAACCTAACCTAACCTAACTTACCTAACCTAACCTAACCTAACTTACCTAACCTAACCTAACCTAACTTACCTAACCTAACCTAACCTAACTTACCTAACCTAACCTAACCTAACTTACCTAACCTAACCTAACCTAACTTACCTAACCTAACCTAACCTAACTTACCTAACCTAACCTAACCTAACTTACCTAACCTAACCTAACCTAA	TTAGGTTAGGTTAGGTTAGGTAAGTTAGGTTAGGTTAGGTTAGGTAAGTTAGGTTAGGTTAGGTTAGGTAAGTTAGGTTAGGTTAGGTTAGGTAAGTTAGGTTAGGTTAGGTTAGGTAAGTTAGGTTAGGTTAGGTTAGGTAAGTTAGGTTAGGTTAGGTTAGGTAAGTTAGGTTAGGTTAGGTTAGGTAAGTTAGGTTAGGTTAGGTTAGGTAAGTTAGGTTAGGTTAGGTTAGGTAAGTTAGGTTAGGTTAGGTTAGGTAAGTTAGGTTAGGTTAGGTTAGGTAAGTTAGGTTAGGTTAGGTTAGGTAAGTTAGGTTAGGTTAGGTT	family1	24
seq_1241	AACCTAACTAAGCTAATATAACCTAACTAAGCTGATAT	AACCTAACTAAGCTAATATAACCTAACTAAGCTGATATAACCTAACTAAGCTAATATAACCTAACTAAGCTGATATAACCTAACTAAGCTAATATAACCTAACTAAGCTGATATAACCTAACTAAGCTAATATAACCTAACTAAGCTGATATAACCTAACTAAGCTAATATAACCTAACTAAGCTGATATAACCTAACTAAGCTAATATAACCTAACTAAGCTGATATAACCTAACTAAGCTAATATAACCTAACTAAGCTGATATAACCTAACTAAGCTAATATAACCTAACTAAGCTGATATAACCTAACTAAGCTAATATAACCTA	TAGGTTATATTAGCTTAGTTAGGTTATATCAGCTTAGTTAGGTTATATTAGCTTAGTTAGGTTATATCAGCTTAGTTAGGTTATATTAGCTTAGTTAGGTTATATCAGCTTAGTTAGGTTATATTAGCTTAGTTAGGTTATATCAGCTTAGTTAGGTTATATTAGCTTAGTTAGGTTATATCAGCTTAGTTAGGTTATATTAGCTTAGTTAGGTTATATCAGCTTAGTTAGGTTATATTAGCTTAGTTAGGTTATATCAGCTTAGTTAGGTTATATTAGCTTAGTTAGGTTATATCAGCTTAGTTAGGTTATATTAGCTTAGTTAGGTT	family1	38
seq_1243	AACCTAACCTAACCTACAT	AACCTAACCTAACCTACATAACCTAACCTAACCTACATAACCTAACCTAACCTACATAACCTAACCTAACCTACATAACCTAACCTAACCTACATAACCTAACCTAACCTACATAACCTAACCTAACCTACATAACCTAACCTAACCTACATAACCTAACCTAACCTACATAACCTAACCTAACCTACATAACCTAACCTAACCTACATAACCTAACCTAACCTACATAACCTAACCTAACCTACATAACCTAACCTAACCTACATAACCTAACCTAACCTACATAACCTAACCTAACCTACATAACCTAACCTAACCTACATAACCTA	TAGGTTATGTAGGTTAGGTTAGGTTATGTAGGTTAGGTTAGGTTATGTAGGTTAGGTTAGGTTATGTAGGTTAGGTTAGGTTATGTAGGTTAGGTTAGGTTATGTAGGTTAGGTTAGGTTATGTAGGTTAGGTTAGGTTATGTAGGTTAGGTTAGGTTATGTAGGTTAGGTTAGGTTATGTAGGTTAGGTTAGGTTATGTAGGTTAGGTTAGGTTATGTAGGTTAGGTTAGGTTATGTAGGTTAGGTTAGGTTATGTAGGTTAGGTTAGGTTATGTAGGTTAGGTTAGGTTATGTAGGTTAGGTTAGGTTATGTAGGTTAGGTTAGGTT	family1	19
seq_1244	AACATAACCTAACTAAGCTAATCT	AACATAACCTAACTAAGCTAATCTAACATAACCTAACTAAGCTAATCTAACATAACCTAACTAAGCTAATCTAACATAACCTAACTAAGCTAATCTAACATAACCTAACTAAGCTAATCTAACATAACCTAACTAAGCTAATCTAACATAACCTAACTAAGCTAATCTAACATAACCTAACTAAGCTAATCTAACATAACCTAACTAAGCTAATCTAACATAACCTAACTAAGCTAATCTAACATAACCTAACTAAGCTAATCTAACATAACCTAACTAAGCTAATCTAACATAACCTAACTAAGCTAATCTAACATAACCTAACTAAG	CTTAGTTAGGTTATGTTAGATTAGCTTAGTTAGGTTATGTTAGATTAGCTTAGTTAGGTTATGTTAGATTAGCTTAGTTAGGTTATGTTAGATTAGCTTAGTTAGGTTATGTTAGATTAGCTTAGTTAGGTTATGTTAGATTAGCTTAGTTAGGTTATGTTAGATTAGCTTAGTTAGGTTATGTTAGATTAGCTTAGTTAGGTTATGTTAGATTAGCTTAGTTAGGTTATGTTAGATTAGCTTAGTTAGGTTATGTTAGATTAGCTTAGTTAGGTTATGTTAGATTAGCTTAGTTAGGTTATGTTAGATTAGCTTAGTTAGGTTATGTT	family1	24
seq_1245	AAATATAACTTAACTAAGT	AAATATAACTTAACTAAGTAAATATAACTTAACTAAGTAAATATAACTTAACTAAGTAAATATAACTTAACTAAGTAAATATAACTTAACTAAGTAAATATAACTTAACTAAGTAAATATAACTTAACTAAGTAAATATAACTTAACTAAGTAAATATAACTTAACTAAGTAAATATAACTTAACTAAGTAAATATAACTTAACTAAGTAAATATAACTTAACTAAGTAAATATAACTTAACTAAGTAAATATAACTTAACTAAGTAAATATAACTTAACTAAGTAAATATAACTTAACTAAGTAAATATAACTTAACTAAGTAAATAT	ATATTTACTTAGTTAAGTTATATTTACTTAGTTAAGTTATATTTACTTAGTTAAGTTATATTTACTTAGTTAAGTTATATTTACTTAGTTAAGTTATATTTACTTAGTTAAGTTATATTTACTTAGTTAAGTTATATTTACTTAGTTAAGTTATATTTACTTAGTTAAGTTATATTTACTTAGTTAAGTTATATTTACTTAGTTAAGTTATATTTACTTAGTTAAGTTATATTTACTTAGTTAAGTTATATTTACTTAGTTAAGTTATATTTACTTAGTTAAGTTATATTTACTTAGTTAAGTTATATTTACTTAGTTAAGTTATATTT	family1	19
seq_1246	AAACTTAACCTAATCTAACCCTAACCTAACCTAACCTAACCTATCCTAACCCAACCTAACCTAACCTAAGCT	AAACTTAACCTAATCTAACCCTAACCTAACCTAACCTAACCTATCCTAACCCAACCTAACCTAACCTAAGCTAAACTTAACCTAATCTAACCCTAACCTAACCTAACCTAACCTATCCTAACCCAACCTAACCTAACCTAAGCTAAACTTAACCTAATCTAACCCTAACCTAACCTAACCTAACCTATCCTAACCCAACCTAACCTAACCTAAGCTAAACTTAACCTAATCTAACCCTAACCTAACCTAACCTAACCTATCCTAACCCAACCTAACCTAACCTAAGCTAAACTTAACCTAATCTAACCCTAACCTAACCTAACCTAACC	GGTTAGGTTAGGTTAGGTTAGGGTTAGATTAGGTTAAGTTTAGCTTAGGTTAGGTTAGGTTGGGTTAGGATAGGTTAGGTTAGGTTAGGTTAGGGTTAGATTAGGTTAAGTTTAGCTTAGGTTAGGTTAGGTTGGGTTAGGATAGGTTAGGTTAGGTTAGGTTAGGGTTAGATTAGGTTAAGTTTAGCTTAGGTTAGGTTAGGTTGGGTTAGGATAGGTTAGGTTAGGTTAGGTTAGGGTTAGATTAGGTTAAGTTTAGCTTAGGTTAGGTTAGGTTGGGTTAGGATAGGTTAGGTTAGGTTAGGTTAGGGTTAGATTAGGTTAAGTTT	family1	72
seq_1248	AAATTAGTTAGGTTAGGTTATATT	AAATTAGTTAGGTTAGGTTATATTAAATTAGTTAGGTTAGGTTATATTAAATTAGTTAGGTTAGGTTATATTAAATTAGTTAGGTTAGGTTATATTAAATTAGTTAGGTTAGGTTATATTAAATTAGTTAGGTTAGGTTATATTAAATTAGTTAGGTTAGGTTATATTAAATTAGTTAGGTTAGGTTATATTAAATTAGTTAGGTTAGGTTATATTAAATTAGTTAGGTTAGGTTATATTAAATTAGTTAGGTTAGGTTATATTAAATTAGTTAGGTTAGGTTATATTAAATTAGTTAGGTTAGGTTATATTAAATTAGTTAGGTTAGG	CCTAACCTAACTAATTTAATATAACCTAACCTAACTAATTTAATATAACCTAACCTAACTAATTTAATATAACCTAACCTAACTAATTTAATATAACCTAACCTAACTAATTTAATATAACCTAACCTAACTAATTTAATATAACCTAACCTAACTAATTTAATATAACCTAACCTAACTAATTTAATATAACCTAACCTAACTAATTTAATATAACCTAACCTAACTAATTTAATATAACCTAACCTAACTAATTTAATATAACCTAACCTAACTAATTTAATATAACCTAACCTAACTAATTTAATATAACCTAACCTAACTAATTT	family1	24
seq_1249	AAATTAGTTAGGTAAGATTATATT	AAATTAGTTAGGTAAGATTATATTAAATTAGTTAGGTAAGATTATATTAAATTAGTTAGGTAAGATTATATTAAATTAGTTAGGTAAGATTATATTAAATTAGTTAGGTAAGATTATATTAAATTAGTTAGGTAAGATTATATTAAATTAGTTAGGTAAGATTATATTAAATTAGTTAGGTAAGATTATATTAAATTAGTTAGGTAAGATTATATTAAATTAGTTAGGTAAGATTATATTAAATTAGTTAGGTAAGATTATATTAAATTAGTTAGGTAAGATTATATTAAATTAGTTAGGTAAGATTATATTAAATTAGTTAGGTAAGA	TCTTACCTAACTAATTTAATATAATCTTACCTAACTAATTTAATATAATCTTACCTAACTAATTTAATATAATCTTACCTAACTAATTTAATATAATCTTACCTAACTAATTTAATATAATCTTACCTAACTAATTTAATATAATCTTACCTAACTAATTTAATATAATCTTACCTAACTAATTTAATATAATCTTACCTAACTAATTTAATATAATCTTACCTAACTAATTTAATATAATCTTACCTAACTAATTTAATATAATCTTACCTAACTAATTTAATATAATCTTACCTAACTAATTTAATATAATCTTACCTAACTAATTT	family1	24
seq_1250	AACCTAACTAAGCTAATATAACCTAACTAAGCTGATCTAGCCTAACTAAGCTAATATAACT	AACCTAACTAAGCTAATATAACCTAACTAAGCTGATCTAGCCTAACTAAGCTAATATAACTAACCTAACTAAGCTAATATAACCTAACTAAGCTGATCTAGCCTAACTAAGCTAATATAACTAACCTAACTAAGCTAATATAACCTAACTAAGCTGATCTAGCCTAACTAAGCTAATATAACTAACCTAACTAAGCTAATATAACCTAACTAAGCTGATCTAGCCTAACTAAGCTAATATAACTAACCTAACTAAGCTAATATAACCTAACTAAGCTGATCTAGCCTAACTAAGCTAATATAACTAACCTAACTAAGCTAATATAACCT	AGGTTATATTAGCTTAGTTAGGTTAGTTATATTAGCTTAGTTAGGCTAGATCAGCTTAGTTAGGTTATATTAGCTTAGTTAGGTTAGTTATATTAGCTTAGTTAGGCTAGATCAGCTTAGTTAGGTTATATTAGCTTAGTTAGGTTAGTTATATTAGCTTAGTTAGGCTAGATCAGCTTAGTTAGGTTATATTAGCTTAGTTAGGTTAGTTATATTAGCTTAGTTAGGCTAGATCAGCTTAGTTAGGTTATATTAGCTTAGTTAGGTTAGTTATATTAGCTTAGTTAGGCTAGATCAGCTTAGTTAGGTTATATTAGCTTAGTTAGGTT	family1	61
seq_1251	AACCTAACTAAGCTGATATAGCCTAACTAACTAAGCTAATAT	AACCTAACTAAGCTGATATAGCCTAACTAACTAAGCTAATATAACCTAACTAAGCTGATATAGCCTAACTAACTAAGCTAATATAACCTAACTAAGCTGATATAGCCTAACTAACTAAGCTAATATAACCTAACTAAGCTGATATAGCCTAACTAACTAAGCTAATATAACCTAACTAAGCTGATATAGCCTAACTAACTAAGCTAATATAACCTAACTAAGCTGATATAGCCTAACTAACTAAGCTAATATAACCTAACTAAGCTGATATAGCCTAACTAACTAAGCTAATATAACCTAACTAAGCTGATATAGCCTAACTAACTAAG	CTTAGTTAGTTAGGCTATATCAGCTTAGTTAGGTTATATTAGCTTAGTTAGTTAGGCTATATCAGCTTAGTTAGGTTATATTAGCTTAGTTAGTTAGGCTATATCAGCTTAGTTAGGTTATATTAGCTTAGTTAGTTAGGCTATATCAGCTTAGTTAGGTTATATTAGCTTAGTTAGTTAGGCTATATCAGCTTAGTTAGGTTATATTAGCTTAGTTAGTTAGGCTATATCAGCTTAGTTAGGTTATATTAGCTTAGTTAGTTAGGCTATATCAGCTTAGTTAGGTTATATTAGCTTAGTTAGTTAGGCTATATCAGCTTAGTTAGGTT	family1	42
seq_1253	AACATAACCTAACCTACCTAACCCAACCT	AACATAACCTAACCTACCTAACCCAACCTAACATAACCTAACCTACCTAACCCAACCTAACATAACCTAACCTACCTAACCCAACCTAACATAACCTAACCTACCTAACCCAACCTAACATAACCTAACCTACCTAACCCAACCTAACATAACCTAACCTACCTAACCCAACCTAACATAACCTAACCTACCTAACCCAACCTAACATAACCTAACCTACCTAACCCAACCTAACATAACCTAACCTACCTAACCCAACCTAACATAACCTAACCTACCTAACCCAACCTAACATAACCTAACCTACCTAACCCAACCTAACATAACCT	AGGTTATGTTAGGTTGGGTTAGGTAGGTTAGGTTATGTTAGGTTGGGTTAGGTAGGTTAGGTTATGTTAGGTTGGGTTAGGTAGGTTAGGTTATGTTAGGTTGGGTTAGGTAGGTTAGGTTATGTTAGGTTGGGTTAGGTAGGTTAGGTTATGTTAGGTTGGGTTAGGTAGGTTAGGTTATGTTAGGTTGGGTTAGGTAGGTTAGGTTATGTTAGGTTGGGTTAGGTAGGTTAGGTTATGTTAGGTTGGGTTAGGTAGGTTAGGTTATGTTAGGTTGGGTTAGGTAGGTTAGGTTATGTTAGGTTGGGTTAGGTAGGTTAGGTTATGTT	family1	29
seq_1254	AACCGAACCTAACCT	AACCGAACCTAACCTAACCGAACCTAACCTAACCGAACCTAACCTAACCGAACCTAACCTAACCGAACCTAACCTAACCGAACCTAACCTAACCGAACCTAACCTAACCGAACCTAACCTAACCGAACCTAACCTAACCGAACCTAACCTAACCGAACCTAACCTAACCGAACCTAACCTAACCGAACCTAACCTAACCGAACCTAACCTAACCGAACCTAACCTAACCGAACCTAACCTAACCGAACCTAACCTAACCGAACCTAACCTAACCGAACCTAACCTAACCGAACCTAACCTAACCGAACCTAACCTAACCGAACCTAACC	GGTTAGGTTCGGTTAGGTTAGGTTCGGTTAGGTTAGGTTCGGTTAGGTTAGGTTCGGTTAGGTTAGGTTCGGTTAGGTTAGGTTCGGTTAGGTTAGGTTCGGTTAGGTTAGGTTCGGTTAGGTTAGGTTCGGTTAGGTTAGGTTCGGTTAGGTTAGGTTCGGTTAGGTTAGGTTCGGTTAGGTTAGGTTCGGTTAGGTTAGGTTCGGTTAGGTTAGGTTCGGTTAGGTTAGGTTCGGTTAGGTTAGGTTCGGTTAGGTTAGGTTCGGTTAGGTTAGGTTCGGTTAGGTTAGGTTCGGTTAGGTTAGGTTCGGTTAGGTTAGGTTCGGTT	family1	15
seq_1255	AAACTAACCTAACCTAACCTAACCT	AAACTAACCTAACCTAACCTAACCTAAACTAACCTAACCTAACCTAACCTAAACTAACCTAACCTAACCTAACCTAAACTAACCTAACCTAACCTAACCTAAACTAACCTAACCTAACCTAACCTAAACTAACCTAACCTAACCTAACCTAAACTAACCTAACCTAACCTAACCTAAACTAACCTAACCTAACCTAACCTAAACTAACCTAACCTAACCTAACCTAAACTAACCTAACCTAACCTAACCTAAACTAACCTAACCTAACCTAACCTAAACTAACCTAACCTAACCTAACCTAAACTAACCTAACCTAACCTAACCTAAAC	GTTTAGGTTAGGTTAGGTTAGGTTAGTTTAGGTTAGGTTAGGTTAGGTTAGTTTAGGTTAGGTTAGGTTAGGTTAGTTTAGGTTAGGTTAGGTTAGGTTAGTTTAGGTTAGGTTAGGTTAGGTTAGTTTAGGTTAGGTTAGGTTAGGTTAGTTTAGGTTAGGTTAGGTTAGGTTAGTTTAGGTTAGGTTAGGTTAGGTTAGTTTAGGTTAGGTTAGGTTAGGTTAGTTTAGGTTAGGTTAGGTTAGGTTAGTTTAGGTTAGGTTAGGTTAGGTTAGTTTAGGTTAGGTTAGGTTAGGTTAGTTTAGGTTAGGTTAGGTTAGGTTAGTTT	family1	25
seq_1256	AAACCAACCTAACCTAACCGAACTAACCTAACCTAATCTAACCTAACCTAACCT	AAACCAACCTAACCTAACCGAACTAACCTAACCTAATCTAACCTAACCTAACCTAAACCAACCTAACCTAACCGAACTAACCTAACCTAATCTAACCTAACCTAACCTAAACCAACCTAACCTAACCGAACTAACCTAACCTAATCTAACCTAACCTAACCTAAACCAACCTAACCTAACCGAACTAACCTAACCTAATCTAACCTAACCTAACCTAAACCAACCTAACCTAACCGAACTAACCTAACCTAATCTAACCTAACCTAACCTAAACCAACCTAACCTAACCGAACTAACCTAACCTAATCTAACCTAACCTAACCTAAACC	GGTTTAGGTTAGGTTAGGTTAGATTAGGTTAGGTTAGTTCGGTTAGGTTAGGTTGGTTTAGGTTAGGTTAGGTTAGATTAGGTTAGGTTAGTTCGGTTAGGTTAGGTTGGTTTAGGTTAGGTTAGGTTAGATTAGGTTAGGTTAGTTCGGTTAGGTTAGGTTGGTTTAGGTTAGGTTAGGTTAGATTAGGTTAGGTTAGTTCGGTTAGGTTAGGTTGGTTTAGGTTAGGTTAGGTTAGATTAGGTTAGGTTAGTTCGGTTAGGTTAGGTTGGTTTAGGTTAGGTTAGGTTAGATTAGGTTAGGTTAGTTCGGTTAGGTTAGGTTGGTTT	family1	54
seq_1257	AACCTACTAACTAAGCTAATAT	AACCTACTAACTAAGCTAATATAACCTACTAACTAAGCTAATATAACCTACTAACTAAGCTAATATAACCTACTAACTAAGCTAATATAACCTACTAACTAAGCTAATATAACCTACTAACTAAGCTAATATAACCTACTAACTAAGCTAATATAACCTACTAACTAAGCTAATATAACCTACTAACTAAGCTAATATAACCTACTAACTAAGCTAATATAACCTACTAACTAAGCTAATATAACCTACTAACTAAGCTAATATAACCTACTAACTAAGCTAATATAACCTACTAACTAAGCTAATATAACCTACTAACTAAGCTAATA	TATTAGCTTAGTTAGTAGGTTATATTAGCTTAGTTAGTAGGTTATATTAGCTTAGTTAGTAGGTTATATTAGCTTAGTTAGTAGGTTATATTAGCTTAGTTAGTAGGTTATATTAGCTTAGTTAGTAGGTTATATTAGCTTAGTTAGTAGGTTATATTAGCTTAGTTAGTAGGTTATATTAGCTTAGTTAGTAGGTTATATTAGCTTAGTTAGTAGGTTATATTAGCTTAGTTAGTAGGTTATATTAGCTTAGTTAGTAGGTTATATTAGCTTAGTTAGTAGGTTATATTAGCTTAGTTAGTAGGTTATATTAGCTTAGTTAGTAGGTT	family1	22
seq_126	AACCTAACCTATTAAGCTAATAT	AACCTAACCTATTAAGCTAATATAACCTAACCTATTAAGCTAATATAACCTAACCTATTAAGCTAATATAACCTAACCTATTAAGCTAATATAACCTAACCTATTAAGCTAATATAACCTAACCTATTAAGCTAATATAACCTAACCTATTAAGCTAATATAACCTAACCTATTAAGCTAATATAACCTAACCTATTAAGCTAATATAACCTAACCTATTAAGCTAATATAACCTAACCTATTAAGCTAATATAACCTAACCTATTAAGCTAATATAACCTAACCTATTAAGCTAATATAACCTAACCTATTAAGCTAATATAACCTAA	TTAGGTTATATTAGCTTAATAGGTTAGGTTATATTAGCTTAATAGGTTAGGTTATATTAGCTTAATAGGTTAGGTTATATTAGCTTAATAGGTTAGGTTATATTAGCTTAATAGGTTAGGTTATATTAGCTTAATAGGTTAGGTTATATTAGCTTAATAGGTTAGGTTATATTAGCTTAATAGGTTAGGTTATATTAGCTTAATAGGTTAGGTTATATTAGCTTAATAGGTTAGGTTATATTAGCTTAATAGGTTAGGTTATATTAGCTTAATAGGTTAGGTTATATTAGCTTAATAGGTTAGGTTATATTAGCTTAATAGGTTAGGTT	family1	23
seq_1260	AACTAACTAAGCTAATATAACTT	AACTAACTAAGCTAATATAACTTAACTAACTAAGCTAATATAACTTAACTAACTAAGCTAATATAACTTAACTAACTAAGCTAATATAACTTAACTAACTAAGCTAATATAACTTAACTAACTAAGCTAATATAACTTAACTAACTAAGCTAATATAACTTAACTAACTAAGCTAATATAACTTAACTAACTAAGCTAATATAACTTAACTAACTAAGCTAATATAACTTAACTAACTAAGCTAATATAACTTAACTAACTAAGCTAATATAACTTAACTAACTAAGCTAATATAACTTAACTAACTAAGCTAATATAACTTAACTAAC	GTTAGTTAAGTTATATTAGCTTAGTTAGTTAAGTTATATTAGCTTAGTTAGTTAAGTTATATTAGCTTAGTTAGTTAAGTTATATTAGCTTAGTTAGTTAAGTTATATTAGCTTAGTTAGTTAAGTTATATTAGCTTAGTTAGTTAAGTTATATTAGCTTAGTTAGTTAAGTTATATTAGCTTAGTTAGTTAAGTTATATTAGCTTAGTTAGTTAAGTTATATTAGCTTAGTTAGTTAAGTTATATTAGCTTAGTTAGTTAAGTTATATTAGCTTAGTTAGTTAAGTTATATTAGCTTAGTTAGTTAAGTTATATTAGCTTAGTTAGTT	family1	23
seq_1261	AACCTAACCTAACCTAATCTATCCTAACCTAACCTACTT	AACCTAACCTAACCTAATCTATCCTAACCTAACCTACTTAACCTAACCTAACCTAATCTATCCTAACCTAACCTACTTAACCTAACCTAACCTAATCTATCCTAACCTAACCTACTTAACCTAACCTAACCTAATCTATCCTAACCTAACCTACTTAACCTAACCTAACCTAATCTATCCTAACCTAACCTACTTAACCTAACCTAACCTAATCTATCCTAACCTAACCTACTTAACCTAACCTAACCTAATCTATCCTAACCTAACCTACTTAACCTAACCTAACCTAATCTATCCTAACCTAACCTACTTAACCTAACCTAACCTAA	TTAGGTTAGGTTAGGTTAAGTAGGTTAGGTTAGGATAGATTAGGTTAGGTTAGGTTAAGTAGGTTAGGTTAGGATAGATTAGGTTAGGTTAGGTTAAGTAGGTTAGGTTAGGATAGATTAGGTTAGGTTAGGTTAAGTAGGTTAGGTTAGGATAGATTAGGTTAGGTTAGGTTAAGTAGGTTAGGTTAGGATAGATTAGGTTAGGTTAGGTTAAGTAGGTTAGGTTAGGATAGATTAGGTTAGGTTAGGTTAAGTAGGTTAGGTTAGGATAGATTAGGTTAGGTTAGGTTAAGTAGGTTAGGTTAGGATAGATTAGGTTAGGTTAGGTT	family1	39
seq_1262	AACCCAACCCAATCTAATCCTACCC	AACCCAACCCAATCTAATCCTACCCAACCCAACCCAATCTAATCCTACCCAACCCAACCCAATCTAATCCTACCCAACCCAACCCAATCTAATCCTACCCAACCCAACCCAATCTAATCCTACCCAACCCAACCCAATCTAATCCTACCCAACCCAACCCAATCTAATCCTACCCAACCCAACCCAATCTAATCCTACCCAACCCAACCCAATCTAATCCTACCCAACCCAACCCAATCTAATCCTACCCAACCCAACCCAATCTAATCCTACCCAACCCAACCCAATCTAATCCTACCCAACCCAACCCAATCTAATCCTACCCAACC	GGTTGGGTAGGATTAGATTGGGTTGGGTTGGGTAGGATTAGATTGGGTTGGGTTGGGTAGGATTAGATTGGGTTGGGTTGGGTAGGATTAGATTGGGTTGGGTTGGGTAGGATTAGATTGGGTTGGGTTGGGTAGGATTAGATTGGGTTGGGTTGGGTAGGATTAGATTGGGTTGGGTTGGGTAGGATTAGATTGGGTTGGGTTGGGTAGGATTAGATTGGGTTGGGTTGGGTAGGATTAGATTGGGTTGGGTTGGGTAGGATTAGATTGGGTTGGGTTGGGTAGGATTAGATTGGGTTGGGTTGGGTAGGATTAGATTGGGTTGGGTT	family1	25
seq_1263	AAACCTAACCTAACCTAACATAACCTAACC	AAACCTAACCTAACCTAACATAACCTAACCAAACCTAACCTAACCTAACATAACCTAACCAAACCTAACCTAACCTAACATAACCTAACCAAACCTAACCTAACCTAACATAACCTAACCAAACCTAACCTAACCTAACATAACCTAACCAAACCTAACCTAACCTAACATAACCTAACCAAACCTAACCTAACCTAACATAACCTAACCAAACCTAACCTAACCTAACATAACCTAACCAAACCTAACCTAACCTAACATAACCTAACCAAACCTAACCTAACCTAACATAACCTAACCAAACCTAACCTAACCTAACATAACCTAAC	GTTAGGTTATGTTAGGTTAGGTTAGGTTTGGTTAGGTTATGTTAGGTTAGGTTAGGTTTGGTTAGGTTATGTTAGGTTAGGTTAGGTTTGGTTAGGTTATGTTAGGTTAGGTTAGGTTTGGTTAGGTTATGTTAGGTTAGGTTAGGTTTGGTTAGGTTATGTTAGGTTAGGTTAGGTTTGGTTAGGTTATGTTAGGTTAGGTTAGGTTTGGTTAGGTTATGTTAGGTTAGGTTAGGTTTGGTTAGGTTATGTTAGGTTAGGTTAGGTTTGGTTAGGTTATGTTAGGTTAGGTTAGGTTTGGTTAGGTTATGTTAGGTTAGGTTAGGTTT	family1	30
seq_1264	AAACCTAACCTAACCC	AAACCTAACCTAACCCAAACCTAACCTAACCCAAACCTAACCTAACCCAAACCTAACCTAACCCAAACCTAACCTAACCCAAACCTAACCTAACCCAAACCTAACCTAACCCAAACCTAACCTAACCCAAACCTAACCTAACCCAAACCTAACCTAACCCAAACCTAACCTAACCCAAACCTAACCTAACCCAAACCTAACCTAACCCAAACCTAACCTAACCCAAACCTAACCTAACCCAAACCTAACCTAACCCAAACCTAACCTAACCCAAACCTAACCTAACCCAAACCTAACCTAACCCAAACCTAACCTAACCCAAACCTAAC	GTTAGGTTTGGGTTAGGTTAGGTTTGGGTTAGGTTAGGTTTGGGTTAGGTTAGGTTTGGGTTAGGTTAGGTTTGGGTTAGGTTAGGTTTGGGTTAGGTTAGGTTTGGGTTAGGTTAGGTTTGGGTTAGGTTAGGTTTGGGTTAGGTTAGGTTTGGGTTAGGTTAGGTTTGGGTTAGGTTAGGTTTGGGTTAGGTTAGGTTTGGGTTAGGTTAGGTTTGGGTTAGGTTAGGTTTGGGTTAGGTTAGGTTTGGGTTAGGTTAGGTTTGGGTTAGGTTAGGTTTGGGTTAGGTTAGGTTTGGGTTAGGTTAGGTTTGGGTTAGGTTAGGTTT	family1	16
seq_1265	AAACCTAACCTTACCTCAGCTAACCT	AAACCTAACCTTACCTCAGCTAACCTAAACCTAACCTTACCTCAGCTAACCTAAACCTAACCTTACCTCAGCTAACCTAAACCTAACCTTACCTCAGCTAACCTAAACCTAACCTTACCTCAGCTAACCTAAACCTAACCTTACCTCAGCTAACCTAAACCTAACCTTACCTCAGCTAACCTAAACCTAACCTTACCTCAGCTAACCTAAACCTAACCTTACCTCAGCTAACCTAAACCTAACCTTACCTCAGCTAACCTAAACCTAACCTTACCTCAGCTAACCTAAACCTAACCTTACCTCAGCTAACCTAAACCTAACCTTACCTC	GAGGTAAGGTTAGGTTTAGGTTAGCTGAGGTAAGGTTAGGTTTAGGTTAGCTGAGGTAAGGTTAGGTTTAGGTTAGCTGAGGTAAGGTTAGGTTTAGGTTAGCTGAGGTAAGGTTAGGTTTAGGTTAGCTGAGGTAAGGTTAGGTTTAGGTTAGCTGAGGTAAGGTTAGGTTTAGGTTAGCTGAGGTAAGGTTAGGTTTAGGTTAGCTGAGGTAAGGTTAGGTTTAGGTTAGCTGAGGTAAGGTTAGGTTTAGGTTAGCTGAGGTAAGGTTAGGTTTAGGTTAGCTGAGGTAAGGTTAGGTTTAGGTTAGCTGAGGTAAGGTTAGGTTT	family1	26
seq_1266	AACCTACCTAAGCTAATATAACTTAACTAAGCTGATATACCAT	AACCTACCTAAGCTAATATAACTTAACTAAGCTGATATACCATAACCTACCTAAGCTAATATAACTTAACTAAGCTGATATACCATAACCTACCTAAGCTAATATAACTTAACTAAGCTGATATACCATAACCTACCTAAGCTAATATAACTTAACTAAGCTGATATACCATAACCTACCTAAGCTAATATAACTTAACTAAGCTGATATACCATAACCTACCTAAGCTAATATAACTTAACTAAGCTGATATACCATAACCTACCTAAGCTAATATAACTTAACTAAGCTGATATACCATAACCTACCTAAGCTAATATAACTTAACT	AGTTAAGTTATATTAGCTTAGGTAGGTTATGGTATATCAGCTTAGTTAAGTTATATTAGCTTAGGTAGGTTATGGTATATCAGCTTAGTTAAGTTATATTAGCTTAGGTAGGTTATGGTATATCAGCTTAGTTAAGTTATATTAGCTTAGGTAGGTTATGGTATATCAGCTTAGTTAAGTTATATTAGCTTAGGTAGGTTATGGTATATCAGCTTAGTTAAGTTATATTAGCTTAGGTAGGTTATGGTATATCAGCTTAGTTAAGTTATATTAGCTTAGGTAGGTTATGGTATATCAGCTTAGTTAAGTTATATTAGCTTAGGTAGGTT	family1	43
seq_1267	AACATAACCTAACTAAGCTAATATAACCTAACTAAGCTAATAT	AACATAACCTAACTAAGCTAATATAACCTAACTAAGCTAATATAACATAACCTAACTAAGCTAATATAACCTAACTAAGCTAATATAACATAACCTAACTAAGCTAATATAACCTAACTAAGCTAATATAACATAACCTAACTAAGCTAATATAACCTAACTAAGCTAATATAACATAACCTAACTAAGCTAATATAACCTAACTAAGCTAATATAACATAACCTAACTAAGCTAATATAACCTAACTAAGCTAATATAACATAACCTAACTAAGCTAATATAACCTAACTAAGCTAATATAACATAACCTAACTAAGCTAATATAACC	GGTTATATTAGCTTAGTTAGGTTATGTTATATTAGCTTAGTTAGGTTATATTAGCTTAGTTAGGTTATGTTATATTAGCTTAGTTAGGTTATATTAGCTTAGTTAGGTTATGTTATATTAGCTTAGTTAGGTTATATTAGCTTAGTTAGGTTATGTTATATTAGCTTAGTTAGGTTATATTAGCTTAGTTAGGTTATGTTATATTAGCTTAGTTAGGTTATATTAGCTTAGTTAGGTTATGTTATATTAGCTTAGTTAGGTTATATTAGCTTAGTTAGGTTATGTTATATTAGCTTAGTTAGGTTATATTAGCTTAGTTAGGTTATGTT	family1	43
seq_1268	AAACTAGCCTAACTAAGCTAATATAACCTAACCTAACTAAGCTAATATAACCTAACTAAGCT	AAACTAGCCTAACTAAGCTAATATAACCTAACCTAACTAAGCTAATATAACCTAACTAAGCTAAACTAGCCTAACTAAGCTAATATAACCTAACCTAACTAAGCTAATATAACCTAACTAAGCTAAACTAGCCTAACTAAGCTAATATAACCTAACCTAACTAAGCTAATATAACCTAACTAAGCTAAACTAGCCTAACTAAGCTAATATAACCTAACCTAACTAAGCTAATATAACCTAACTAAGCTAAACTAGCCTAACTAAGCTAATATAACCTAACCTAACTAAGCTAATATAACCTAACTAAGCTAAACTAGCCTAACTAAGCT	AGCTTAGTTAGGCTAGTTTAGCTTAGTTAGGTTATATTAGCTTAGTTAGGTTAGGTTATATTAGCTTAGTTAGGCTAGTTTAGCTTAGTTAGGTTATATTAGCTTAGTTAGGTTAGGTTATATTAGCTTAGTTAGGCTAGTTTAGCTTAGTTAGGTTATATTAGCTTAGTTAGGTTAGGTTATATTAGCTTAGTTAGGCTAGTTTAGCTTAGTTAGGTTATATTAGCTTAGTTAGGTTAGGTTATATTAGCTTAGTTAGGCTAGTTTAGCTTAGTTAGGTTATATTAGCTTAGTTAGGTTAGGTTATATTAGCTTAGTTAGGCTAGTTT	family1	62
seq_1269	AACCTAACCTAACCTACTAAGCTAATAT	AACCTAACCTAACCTACTAAGCTAATATAACCTAACCTAACCTACTAAGCTAATATAACCTAACCTAACCTACTAAGCTAATATAACCTAACCTAACCTACTAAGCTAATATAACCTAACCTAACCTACTAAGCTAATATAACCTAACCTAACCTACTAAGCTAATATAACCTAACCTAACCTACTAAGCTAATATAACCTAACCTAACCTACTAAGCTAATATAACCTAACCTAACCTACTAAGCTAATATAACCTAACCTAACCTACTAAGCTAATATAACCTAACCTAACCTACTAAGCTAATATAACCTAACCTAACCTACTAAG	CTTAGTAGGTTAGGTTAGGTTATATTAGCTTAGTAGGTTAGGTTAGGTTATATTAGCTTAGTAGGTTAGGTTAGGTTATATTAGCTTAGTAGGTTAGGTTAGGTTATATTAGCTTAGTAGGTTAGGTTAGGTTATATTAGCTTAGTAGGTTAGGTTAGGTTATATTAGCTTAGTAGGTTAGGTTAGGTTATATTAGCTTAGTAGGTTAGGTTAGGTTATATTAGCTTAGTAGGTTAGGTTAGGTTATATTAGCTTAGTAGGTTAGGTTAGGTTATATTAGCTTAGTAGGTTAGGTTAGGTTATATTAGCTTAGTAGGTTAGGTTAGGTT	family1	28
seq_127	AACCTAACTAAGCTAATATTACCTAACTAAGCTAATAT	AACCTAACTAAGCTAATATTACCTAACTAAGCTAATATAACCTAACTAAGCTAATATTACCTAACTAAGCTAATATAACCTAACTAAGCTAATATTACCTAACTAAGCTAATATAACCTAACTAAGCTAATATTACCTAACTAAGCTAATATAACCTAACTAAGCTAATATTACCTAACTAAGCTAATATAACCTAACTAAGCTAATATTACCTAACTAAGCTAATATAACCTAACTAAGCTAATATTACCTAACTAAGCTAATATAACCTAACTAAGCTAATATTACCTAACTAAGCTAATATAACCTAACTAAGCTAATATTACCTA	TAGGTAATATTAGCTTAGTTAGGTTATATTAGCTTAGTTAGGTAATATTAGCTTAGTTAGGTTATATTAGCTTAGTTAGGTAATATTAGCTTAGTTAGGTTATATTAGCTTAGTTAGGTAATATTAGCTTAGTTAGGTTATATTAGCTTAGTTAGGTAATATTAGCTTAGTTAGGTTATATTAGCTTAGTTAGGTAATATTAGCTTAGTTAGGTTATATTAGCTTAGTTAGGTAATATTAGCTTAGTTAGGTTATATTAGCTTAGTTAGGTAATATTAGCTTAGTTAGGTTATATTAGCTTAGTTAGGTAATATTAGCTTAGTTAGGTT	family1	38
seq_1270	AAACCAACCTAATCCAACCC	AAACCAACCTAATCCAACCCAAACCAACCTAATCCAACCCAAACCAACCTAATCCAACCCAAACCAACCTAATCCAACCCAAACCAACCTAATCCAACCCAAACCAACCTAATCCAACCCAAACCAACCTAATCCAACCCAAACCAACCTAATCCAACCCAAACCAACCTAATCCAACCCAAACCAACCTAATCCAACCCAAACCAACCTAATCCAACCCAAACCAACCTAATCCAACCCAAACCAACCTAATCCAACCCAAACCAACCTAATCCAACCCAAACCAACCTAATCCAACCCAAACCAACCTAATCCAACCCAAACCAACC	GGTTGGTTTGGGTTGGATTAGGTTGGTTTGGGTTGGATTAGGTTGGTTTGGGTTGGATTAGGTTGGTTTGGGTTGGATTAGGTTGGTTTGGGTTGGATTAGGTTGGTTTGGGTTGGATTAGGTTGGTTTGGGTTGGATTAGGTTGGTTTGGGTTGGATTAGGTTGGTTTGGGTTGGATTAGGTTGGTTTGGGTTGGATTAGGTTGGTTTGGGTTGGATTAGGTTGGTTTGGGTTGGATTAGGTTGGTTTGGGTTGGATTAGGTTGGTTTGGGTTGGATTAGGTTGGTTTGGGTTGGATTAGGTTGGTTTGGGTTGGATTAGGTTGGTTT	family1	20
seq_1271	AAACTAACTAAGCTAATAT	AAACTAACTAAGCTAATATAAACTAACTAAGCTAATATAAACTAACTAAGCTAATATAAACTAACTAAGCTAATATAAACTAACTAAGCTAATATAAACTAACTAAGCTAATATAAACTAACTAAGCTAATATAAACTAACTAAGCTAATATAAACTAACTAAGCTAATATAAACTAACTAAGCTAATATAAACTAACTAAGCTAATATAAACTAACTAAGCTAATATAAACTAACTAAGCTAATATAAACTAACTAAGCTAATATAAACTAACTAAGCTAATATAAACTAACTAAGCTAATATAAACTAACTAAGCTAATATAAACTA	TAGTTTATATTAGCTTAGTTAGTTTATATTAGCTTAGTTAGTTTATATTAGCTTAGTTAGTTTATATTAGCTTAGTTAGTTTATATTAGCTTAGTTAGTTTATATTAGCTTAGTTAGTTTATATTAGCTTAGTTAGTTTATATTAGCTTAGTTAGTTTATATTAGCTTAGTTAGTTTATATTAGCTTAGTTAGTTTATATTAGCTTAGTTAGTTTATATTAGCTTAGTTAGTTTATATTAGCTTAGTTAGTTTATATTAGCTTAGTTAGTTTATATTAGCTTAGTTAGTTTATATTAGCTTAGTTAGTTTATATTAGCTTAGTTAGTTT	family1	19
seq_1272	AACCTAACGCTAATATAATGT	AACCTAACGCTAATATAATGTAACCTAACGCTAATATAATGTAACCTAACGCTAATATAATGTAACCTAACGCTAATATAATGTAACCTAACGCTAATATAATGTAACCTAACGCTAATATAATGTAACCTAACGCTAATATAATGTAACCTAACGCTAATATAATGTAACCTAACGCTAATATAATGTAACCTAACGCTAATATAATGTAACCTAACGCTAATATAATGTAACCTAACGCTAATATAATGTAACCTAACGCTAATATAATGTAACCTAACGCTAATATAATGTAACCTAACGCTAATATAATGTAACCTAACGCTAAT	ATTAGCGTTAGGTTACATTATATTAGCGTTAGGTTACATTATATTAGCGTTAGGTTACATTATATTAGCGTTAGGTTACATTATATTAGCGTTAGGTTACATTATATTAGCGTTAGGTTACATTATATTAGCGTTAGGTTACATTATATTAGCGTTAGGTTACATTATATTAGCGTTAGGTTACATTATATTAGCGTTAGGTTACATTATATTAGCGTTAGGTTACATTATATTAGCGTTAGGTTACATTATATTAGCGTTAGGTTACATTATATTAGCGTTAGGTTACATTATATTAGCGTTAGGTTACATTATATTAGCGTTAGGTT	family1	21
seq_1273	AACATATCCTAACCT	AACATATCCTAACCTAACATATCCTAACCTAACATATCCTAACCTAACATATCCTAACCTAACATATCCTAACCTAACATATCCTAACCTAACATATCCTAACCTAACATATCCTAACCTAACATATCCTAACCTAACATATCCTAACCTAACATATCCTAACCTAACATATCCTAACCTAACATATCCTAACCTAACATATCCTAACCTAACATATCCTAACCTAACATATCCTAACCTAACATATCCTAACCTAACATATCCTAACCTAACATATCCTAACCTAACATATCCTAACCTAACATATCCTAACCTAACATATCCTAACC	GGTTAGGATATGTTAGGTTAGGATATGTTAGGTTAGGATATGTTAGGTTAGGATATGTTAGGTTAGGATATGTTAGGTTAGGATATGTTAGGTTAGGATATGTTAGGTTAGGATATGTTAGGTTAGGATATGTTAGGTTAGGATATGTTAGGTTAGGATATGTTAGGTTAGGATATGTTAGGTTAGGATATGTTAGGTTAGGATATGTTAGGTTAGGATATGTTAGGTTAGGATATGTTAGGTTAGGATATGTTAGGTTAGGATATGTTAGGTTAGGATATGTTAGGTTAGGATATGTTAGGTTAGGATATGTTAGGTTAGGATATGTT	family1	15
seq_1274	AACATAACCTAACTAAGCTAATATAACGTAACTAAGCTAATAT	AACATAACCTAACTAAGCTAATATAACGTAACTAAGCTAATATAACATAACCTAACTAAGCTAATATAACGTAACTAAGCTAATATAACATAACCTAACTAAGCTAATATAACGTAACTAAGCTAATATAACATAACCTAACTAAGCTAATATAACGTAACTAAGCTAATATAACATAACCTAACTAAGCTAATATAACGTAACTAAGCTAATATAACATAACCTAACTAAGCTAATATAACGTAACTAAGCTAATATAACATAACCTAACTAAGCTAATATAACGTAACTAAGCTAATATAACATAACCTAACTAAGCTAATATAACG	CGTTATATTAGCTTAGTTAGGTTATGTTATATTAGCTTAGTTACGTTATATTAGCTTAGTTAGGTTATGTTATATTAGCTTAGTTACGTTATATTAGCTTAGTTAGGTTATGTTATATTAGCTTAGTTACGTTATATTAGCTTAGTTAGGTTATGTTATATTAGCTTAGTTACGTTATATTAGCTTAGTTAGGTTATGTTATATTAGCTTAGTTACGTTATATTAGCTTAGTTAGGTTATGTTATATTAGCTTAGTTACGTTATATTAGCTTAGTTAGGTTATGTTATATTAGCTTAGTTACGTTATATTAGCTTAGTTAGGTTATGTT	family1	43
seq_1275	AAACCAACCTAACCT	AAACCAACCTAACCTAAACCAACCTAACCTAAACCAACCTAACCTAAACCAACCTAACCTAAACCAACCTAACCTAAACCAACCTAACCTAAACCAACCTAACCTAAACCAACCTAACCTAAACCAACCTAACCTAAACCAACCTAACCTAAACCAACCTAACCTAAACCAACCTAACCTAAACCAACCTAACCTAAACCAACCTAACCTAAACCAACCTAACCTAAACCAACCTAACCTAAACCAACCTAACCTAAACCAACCTAACCTAAACCAACCTAACCTAAACCAACCTAACCTAAACCAACCTAACCTAAACCAACCTAACC	GGTTAGGTTGGTTTAGGTTAGGTTGGTTTAGGTTAGGTTGGTTTAGGTTAGGTTGGTTTAGGTTAGGTTGGTTTAGGTTAGGTTGGTTTAGGTTAGGTTGGTTTAGGTTAGGTTGGTTTAGGTTAGGTTGGTTTAGGTTAGGTTGGTTTAGGTTAGGTTGGTTTAGGTTAGGTTGGTTTAGGTTAGGTTGGTTTAGGTTAGGTTGGTTTAGGTTAGGTTGGTTTAGGTTAGGTTGGTTTAGGTTAGGTTGGTTTAGGTTAGGTTGGTTTAGGTTAGGTTGGTTTAGGTTAGGTTGGTTTAGGTTAGGTTGGTTTAGGTTAGGTTGGTTT	family1	15
seq_1276	AAACCAACCTAACCTAACCT	AAACCAACCTAACCTAACCTAAACCAACCTAACCTAACCTAAACCAACCTAACCTAACCTAAACCAACCTAACCTAACCTAAACCAACCTAACCTAACCTAAACCAACCTAACCTAACCTAAACCAACCTAACCTAACCTAAACCAACCTAACCTAACCTAAACCAACCTAACCTAACCTAAACCAACCTAACCTAACCTAAACCAACCTAACCTAACCTAAACCAACCTAACCTAACCTAAACCAACCTAACCTAACCTAAACCAACCTAACCTAACCTAAACCAACCTAACCTAACCTAAACCAACCTAACCTAACCTAAACCAACC	GGTTGGTTTAGGTTAGGTTAGGTTGGTTTAGGTTAGGTTAGGTTGGTTTAGGTTAGGTTAGGTTGGTTTAGGTTAGGTTAGGTTGGTTTAGGTTAGGTTAGGTTGGTTTAGGTTAGGTTAGGTTGGTTTAGGTTAGGTTAGGTTGGTTTAGGTTAGGTTAGGTTGGTTTAGGTTAGGTTAGGTTGGTTTAGGTTAGGTTAGGTTGGTTTAGGTTAGGTTAGGTTGGTTTAGGTTAGGTTAGGTTGGTTTAGGTTAGGTTAGGTTGGTTTAGGTTAGGTTAGGTTGGTTTAGGTTAGGTTAGGTTGGTTTAGGTTAGGTTAGGTTGGTTT	family1	20
seq_1277	AACATAACATAACATAACCTAACCCT	AACATAACATAACATAACCTAACCCTAACATAACATAACATAACCTAACCCTAACATAACATAACATAACCTAACCCTAACATAACATAACATAACCTAACCCTAACATAACATAACATAACCTAACCCTAACATAACATAACATAACCTAACCCTAACATAACATAACATAACCTAACCCTAACATAACATAACATAACCTAACCCTAACATAACATAACATAACCTAACCCTAACATAACATAACATAACCTAACCCTAACATAACATAACATAACCTAACCCTAACATAACATAACATAACCTAACCCTAACATAACATAACATAA	TTATGTTATGTTATGTTAGGGTTAGGTTATGTTATGTTATGTTAGGGTTAGGTTATGTTATGTTATGTTAGGGTTAGGTTATGTTATGTTATGTTAGGGTTAGGTTATGTTATGTTATGTTAGGGTTAGGTTATGTTATGTTATGTTAGGGTTAGGTTATGTTATGTTATGTTAGGGTTAGGTTATGTTATGTTATGTTAGGGTTAGGTTATGTTATGTTATGTTAGGGTTAGGTTATGTTATGTTATGTTAGGGTTAGGTTATGTTATGTTATGTTAGGGTTAGGTTATGTTATGTTATGTTAGGGTTAGGTTATGTTATGTTATGTT	family1	26
seq_1278	AACCCAACCGAACCT	AACCCAACCGAACCTAACCCAACCGAACCTAACCCAACCGAACCTAACCCAACCGAACCTAACCCAACCGAACCTAACCCAACCGAACCTAACCCAACCGAACCTAACCCAACCGAACCTAACCCAACCGAACCTAACCCAACCGAACCTAACCCAACCGAACCTAACCCAACCGAACCTAACCCAACCGAACCTAACCCAACCGAACCTAACCCAACCGAACCTAACCCAACCGAACCTAACCCAACCGAACCTAACCCAACCGAACCTAACCCAACCGAACCTAACCCAACCGAACCTAACCCAACCGAACCTAACCCAACCGAACC	GGTTCGGTTGGGTTAGGTTCGGTTGGGTTAGGTTCGGTTGGGTTAGGTTCGGTTGGGTTAGGTTCGGTTGGGTTAGGTTCGGTTGGGTTAGGTTCGGTTGGGTTAGGTTCGGTTGGGTTAGGTTCGGTTGGGTTAGGTTCGGTTGGGTTAGGTTCGGTTGGGTTAGGTTCGGTTGGGTTAGGTTCGGTTGGGTTAGGTTCGGTTGGGTTAGGTTCGGTTGGGTTAGGTTCGGTTGGGTTAGGTTCGGTTGGGTTAGGTTCGGTTGGGTTAGGTTCGGTTGGGTTAGGTTCGGTTGGGTTAGGTTCGGTTGGGTTAGGTTCGGTTGGGTT	family1	15
seq_1279	AACCCAACCCAACCTAACCTAACCG	AACCCAACCCAACCTAACCTAACCGAACCCAACCCAACCTAACCTAACCGAACCCAACCCAACCTAACCTAACCGAACCCAACCCAACCTAACCTAACCGAACCCAACCCAACCTAACCTAACCGAACCCAACCCAACCTAACCTAACCGAACCCAACCCAACCTAACCTAACCGAACCCAACCCAACCTAACCTAACCGAACCCAACCCAACCTAACCTAACCGAACCCAACCCAACCTAACCTAACCGAACCCAACCCAACCTAACCTAACCGAACCCAACCCAACCTAACCTAACCGAACCCAACCCAACCTAACCTAACCGAACC	GGTTCGGTTAGGTTAGGTTGGGTTGGGTTCGGTTAGGTTAGGTTGGGTTGGGTTCGGTTAGGTTAGGTTGGGTTGGGTTCGGTTAGGTTAGGTTGGGTTGGGTTCGGTTAGGTTAGGTTGGGTTGGGTTCGGTTAGGTTAGGTTGGGTTGGGTTCGGTTAGGTTAGGTTGGGTTGGGTTCGGTTAGGTTAGGTTGGGTTGGGTTCGGTTAGGTTAGGTTGGGTTGGGTTCGGTTAGGTTAGGTTGGGTTGGGTTCGGTTAGGTTAGGTTGGGTTGGGTTCGGTTAGGTTAGGTTGGGTTGGGTTCGGTTAGGTTAGGTTGGGTTGGGTT	family1	25
seq_128	AACCTAACCTAACTAAGCTAATATAACCTAACTAAGCTAATATAACCTAACTAAGCTAATAT	AACCTAACCTAACTAAGCTAATATAACCTAACTAAGCTAATATAACCTAACTAAGCTAATATAACCTAACCTAACTAAGCTAATATAACCTAACTAAGCTAATATAACCTAACTAAGCTAATATAACCTAACCTAACTAAGCTAATATAACCTAACTAAGCTAATATAACCTAACTAAGCTAATATAACCTAACCTAACTAAGCTAATATAACCTAACTAAGCTAATATAACCTAACTAAGCTAATATAACCTAACCTAACTAAGCTAATATAACCTAACTAAGCTAATATAACCTAACTAAGCTAATATAACCTAACCTAACTAAGCT	AGCTTAGTTAGGTTAGGTTATATTAGCTTAGTTAGGTTATATTAGCTTAGTTAGGTTATATTAGCTTAGTTAGGTTAGGTTATATTAGCTTAGTTAGGTTATATTAGCTTAGTTAGGTTATATTAGCTTAGTTAGGTTAGGTTATATTAGCTTAGTTAGGTTATATTAGCTTAGTTAGGTTATATTAGCTTAGTTAGGTTAGGTTATATTAGCTTAGTTAGGTTATATTAGCTTAGTTAGGTTATATTAGCTTAGTTAGGTTAGGTTATATTAGCTTAGTTAGGTTATATTAGCTTAGTTAGGTTATATTAGCTTAGTTAGGTTAGGTT	family1	62
seq_1280	AACCTAACCTAACCTAACTTAACT	AACCTAACCTAACCTAACTTAACTAACCTAACCTAACCTAACTTAACTAACCTAACCTAACCTAACTTAACTAACCTAACCTAACCTAACTTAACTAACCTAACCTAACCTAACTTAACTAACCTAACCTAACCTAACTTAACTAACCTAACCTAACCTAACTTAACTAACCTAACCTAACCTAACTTAACTAACCTAACCTAACCTAACTTAACTAACCTAACCTAACCTAACTTAACTAACCTAACCTAACCTAACTTAACTAACCTAACCTAACCTAACTTAACTAACCTAACCTAACCTAACTTAACTAACCTAACCTAACCTAA	TTAGGTTAGGTTAGGTTAGTTAAGTTAGGTTAGGTTAGGTTAGTTAAGTTAGGTTAGGTTAGGTTAGTTAAGTTAGGTTAGGTTAGGTTAGTTAAGTTAGGTTAGGTTAGGTTAGTTAAGTTAGGTTAGGTTAGGTTAGTTAAGTTAGGTTAGGTTAGGTTAGTTAAGTTAGGTTAGGTTAGGTTAGTTAAGTTAGGTTAGGTTAGGTTAGTTAAGTTAGGTTAGGTTAGGTTAGTTAAGTTAGGTTAGGTTAGGTTAGTTAAGTTAGGTTAGGTTAGGTTAGTTAAGTTAGGTTAGGTTAGGTTAGTTAAGTTAGGTTAGGTTAGGTT	family1	24
seq_1281	AAACTAACTTAACCTAACCT	AAACTAACTTAACCTAACCTAAACTAACTTAACCTAACCTAAACTAACTTAACCTAACCTAAACTAACTTAACCTAACCTAAACTAACTTAACCTAACCTAAACTAACTTAACCTAACCTAAACTAACTTAACCTAACCTAAACTAACTTAACCTAACCTAAACTAACTTAACCTAACCTAAACTAACTTAACCTAACCTAAACTAACTTAACCTAACCTAAACTAACTTAACCTAACCTAAACTAACTTAACCTAACCTAAACTAACTTAACCTAACCTAAACTAACTTAACCTAACCTAAACTAACTTAACCTAACCTAAACTAACT	AGTTAGTTTAGGTTAGGTTAAGTTAGTTTAGGTTAGGTTAAGTTAGTTTAGGTTAGGTTAAGTTAGTTTAGGTTAGGTTAAGTTAGTTTAGGTTAGGTTAAGTTAGTTTAGGTTAGGTTAAGTTAGTTTAGGTTAGGTTAAGTTAGTTTAGGTTAGGTTAAGTTAGTTTAGGTTAGGTTAAGTTAGTTTAGGTTAGGTTAAGTTAGTTTAGGTTAGGTTAAGTTAGTTTAGGTTAGGTTAAGTTAGTTTAGGTTAGGTTAAGTTAGTTTAGGTTAGGTTAAGTTAGTTTAGGTTAGGTTAAGTTAGTTTAGGTTAGGTTAAGTTAGTTT	family1	20
seq_1282	AAACATAACCTAACCCAACCCAACCAAACCCAACCCAACCCAACCGAACCTAACCTAACCTAACCTAACCT	AAACATAACCTAACCCAACCCAACCAAACCCAACCCAACCCAACCGAACCTAACCTAACCTAACCTAACCTAAACATAACCTAACCCAACCCAACCAAACCCAACCCAACCCAACCGAACCTAACCTAACCTAACCTAACCTAAACATAACCTAACCCAACCCAACCAAACCCAACCCAACCCAACCGAACCTAACCTAACCTAACCTAACCTAAACATAACCTAACCCAACCCAACCAAACCCAACCCAACCCAACCGAACCTAACCTAACCTAACCTAACCTAAACATAACCTAACCCAACCCAACCAAACCCAACCCAACCCAACC	GGTTGGGTTGGGTTGGGTTTGGTTGGGTTGGGTTAGGTTATGTTTAGGTTAGGTTAGGTTAGGTTAGGTTCGGTTGGGTTGGGTTGGGTTTGGTTGGGTTGGGTTAGGTTATGTTTAGGTTAGGTTAGGTTAGGTTAGGTTCGGTTGGGTTGGGTTGGGTTTGGTTGGGTTGGGTTAGGTTATGTTTAGGTTAGGTTAGGTTAGGTTAGGTTCGGTTGGGTTGGGTTGGGTTTGGTTGGGTTGGGTTAGGTTATGTTTAGGTTAGGTTAGGTTAGGTTAGGTTCGGTTGGGTTGGGTTGGGTTTGGTTGGGTTGGGTTAGGTTATGTTT	family1	71
seq_1283	AACCTAACTTAAGCT	AACCTAACTTAAGCTAACCTAACTTAAGCTAACCTAACTTAAGCTAACCTAACTTAAGCTAACCTAACTTAAGCTAACCTAACTTAAGCTAACCTAACTTAAGCTAACCTAACTTAAGCTAACCTAACTTAAGCTAACCTAACTTAAGCTAACCTAACTTAAGCTAACCTAACTTAAGCTAACCTAACTTAAGCTAACCTAACTTAAGCTAACCTAACTTAAGCTAACCTAACTTAAGCTAACCTAACTTAAGCTAACCTAACTTAAGCTAACCTAACTTAAGCTAACCTAACTTAAGCTAACCTAACTTAAGCTAACCTAACTTAAGC	GCTTAAGTTAGGTTAGCTTAAGTTAGGTTAGCTTAAGTTAGGTTAGCTTAAGTTAGGTTAGCTTAAGTTAGGTTAGCTTAAGTTAGGTTAGCTTAAGTTAGGTTAGCTTAAGTTAGGTTAGCTTAAGTTAGGTTAGCTTAAGTTAGGTTAGCTTAAGTTAGGTTAGCTTAAGTTAGGTTAGCTTAAGTTAGGTTAGCTTAAGTTAGGTTAGCTTAAGTTAGGTTAGCTTAAGTTAGGTTAGCTTAAGTTAGGTTAGCTTAAGTTAGGTTAGCTTAAGTTAGGTTAGCTTAAGTTAGGTTAGCTTAAGTTAGGTTAGCTTAAGTTAGGTT	family1	15
seq_1284	AAACCAACCTAACCTAACCCAACCC	AAACCAACCTAACCTAACCCAACCCAAACCAACCTAACCTAACCCAACCCAAACCAACCTAACCTAACCCAACCCAAACCAACCTAACCTAACCCAACCCAAACCAACCTAACCTAACCCAACCCAAACCAACCTAACCTAACCCAACCCAAACCAACCTAACCTAACCCAACCCAAACCAACCTAACCTAACCCAACCCAAACCAACCTAACCTAACCCAACCCAAACCAACCTAACCTAACCCAACCCAAACCAACCTAACCTAACCCAACCCAAACCAACCTAACCTAACCCAACCCAAACCAACCTAACCTAACCCAACCCAAAC	GTTTGGGTTGGGTTAGGTTAGGTTGGTTTGGGTTGGGTTAGGTTAGGTTGGTTTGGGTTGGGTTAGGTTAGGTTGGTTTGGGTTGGGTTAGGTTAGGTTGGTTTGGGTTGGGTTAGGTTAGGTTGGTTTGGGTTGGGTTAGGTTAGGTTGGTTTGGGTTGGGTTAGGTTAGGTTGGTTTGGGTTGGGTTAGGTTAGGTTGGTTTGGGTTGGGTTAGGTTAGGTTGGTTTGGGTTGGGTTAGGTTAGGTTGGTTTGGGTTGGGTTAGGTTAGGTTGGTTTGGGTTGGGTTAGGTTAGGTTGGTTTGGGTTGGGTTAGGTTAGGTTGGTTT	family1	25
seq_1286	AACCTAACTAAGCTAATCTAACT	AACCTAACTAAGCTAATCTAACTAACCTAACTAAGCTAATCTAACTAACCTAACTAAGCTAATCTAACTAACCTAACTAAGCTAATCTAACTAACCTAACTAAGCTAATCTAACTAACCTAACTAAGCTAATCTAACTAACCTAACTAAGCTAATCTAACTAACCTAACTAAGCTAATCTAACTAACCTAACTAAGCTAATCTAACTAACCTAACTAAGCTAATCTAACTAACCTAACTAAGCTAATCTAACTAACCTAACTAAGCTAATCTAACTAACCTAACTAAGCTAATCTAACTAACCTAACTAAGCTAATCTAACTAACCTAA	TTAGGTTAGTTAGATTAGCTTAGTTAGGTTAGTTAGATTAGCTTAGTTAGGTTAGTTAGATTAGCTTAGTTAGGTTAGTTAGATTAGCTTAGTTAGGTTAGTTAGATTAGCTTAGTTAGGTTAGTTAGATTAGCTTAGTTAGGTTAGTTAGATTAGCTTAGTTAGGTTAGTTAGATTAGCTTAGTTAGGTTAGTTAGATTAGCTTAGTTAGGTTAGTTAGATTAGCTTAGTTAGGTTAGTTAGATTAGCTTAGTTAGGTTAGTTAGATTAGCTTAGTTAGGTTAGTTAGATTAGCTTAGTTAGGTTAGTTAGATTAGCTTAGTTAGGTT	family1	23
seq_1287	AAACTAACCCAACCTAACCTAACCTACTTAACCTAACCTAACCTACCTAACCTAACCTAACCTAACCTCACCT	AAACTAACCCAACCTAACCTAACCTACTTAACCTAACCTAACCTACCTAACCTAACCTAACCTAACCTCACCTAAACTAACCCAACCTAACCTAACCTACTTAACCTAACCTAACCTACCTAACCTAACCTAACCTAACCTCACCTAAACTAACCCAACCTAACCTAACCTACTTAACCTAACCTAACCTACCTAACCTAACCTAACCTAACCTCACCTAAACTAACCCAACCTAACCTAACCTACTTAACCTAACCTAACCTACCTAACCTAACCTAACCTAACCTCACCTAAACTAACCCAACCTAACCTAACCTACTTAACCTAAC	GTTAGGTTAAGTAGGTTAGGTTAGGTTGGGTTAGTTTAGGTGAGGTTAGGTTAGGTTAGGTTAGGTAGGTTAGGTTAGGTTAAGTAGGTTAGGTTAGGTTGGGTTAGTTTAGGTGAGGTTAGGTTAGGTTAGGTTAGGTAGGTTAGGTTAGGTTAAGTAGGTTAGGTTAGGTTGGGTTAGTTTAGGTGAGGTTAGGTTAGGTTAGGTTAGGTAGGTTAGGTTAGGTTAAGTAGGTTAGGTTAGGTTGGGTTAGTTTAGGTGAGGTTAGGTTAGGTTAGGTTAGGTAGGTTAGGTTAGGTTAAGTAGGTTAGGTTAGGTTGGGTTAGTTT	family1	73
seq_1288	AACCTAACCTAACTAAGCTAATCTAAGCTAACTAACTAATCT	AACCTAACCTAACTAAGCTAATCTAAGCTAACTAACTAATCTAACCTAACCTAACTAAGCTAATCTAAGCTAACTAACTAATCTAACCTAACCTAACTAAGCTAATCTAAGCTAACTAACTAATCTAACCTAACCTAACTAAGCTAATCTAAGCTAACTAACTAATCTAACCTAACCTAACTAAGCTAATCTAAGCTAACTAACTAATCTAACCTAACCTAACTAAGCTAATCTAAGCTAACTAACTAATCTAACCTAACCTAACTAAGCTAATCTAAGCTAACTAACTAATCTAACCTAACCTAACTAAGCTAATCTAAGCTAACTAA	TTAGTTAGCTTAGATTAGCTTAGTTAGGTTAGGTTAGATTAGTTAGTTAGCTTAGATTAGCTTAGTTAGGTTAGGTTAGATTAGTTAGTTAGCTTAGATTAGCTTAGTTAGGTTAGGTTAGATTAGTTAGTTAGCTTAGATTAGCTTAGTTAGGTTAGGTTAGATTAGTTAGTTAGCTTAGATTAGCTTAGTTAGGTTAGGTTAGATTAGTTAGTTAGCTTAGATTAGCTTAGTTAGGTTAGGTTAGATTAGTTAGTTAGCTTAGATTAGCTTAGTTAGGTTAGGTTAGATTAGTTAGTTAGCTTAGATTAGCTTAGTTAGGTTAGGTT	family1	42
seq_1289	AACCTAACTAAGCTAATCTAATAT	AACCTAACTAAGCTAATCTAATATAACCTAACTAAGCTAATCTAATATAACCTAACTAAGCTAATCTAATATAACCTAACTAAGCTAATCTAATATAACCTAACTAAGCTAATCTAATATAACCTAACTAAGCTAATCTAATATAACCTAACTAAGCTAATCTAATATAACCTAACTAAGCTAATCTAATATAACCTAACTAAGCTAATCTAATATAACCTAACTAAGCTAATCTAATATAACCTAACTAAGCTAATCTAATATAACCTAACTAAGCTAATCTAATATAACCTAACTAAGCTAATCTAATATAACCTAACTAAGCTAAT	ATTAGCTTAGTTAGGTTATATTAGATTAGCTTAGTTAGGTTATATTAGATTAGCTTAGTTAGGTTATATTAGATTAGCTTAGTTAGGTTATATTAGATTAGCTTAGTTAGGTTATATTAGATTAGCTTAGTTAGGTTATATTAGATTAGCTTAGTTAGGTTATATTAGATTAGCTTAGTTAGGTTATATTAGATTAGCTTAGTTAGGTTATATTAGATTAGCTTAGTTAGGTTATATTAGATTAGCTTAGTTAGGTTATATTAGATTAGCTTAGTTAGGTTATATTAGATTAGCTTAGTTAGGTTATATTAGATTAGCTTAGTTAGGTT	family1	24
seq_129	AACCTAACTAAGCTAATATAACCTAACTAAGCTAATATAACT	AACCTAACTAAGCTAATATAACCTAACTAAGCTAATATAACTAACCTAACTAAGCTAATATAACCTAACTAAGCTAATATAACTAACCTAACTAAGCTAATATAACCTAACTAAGCTAATATAACTAACCTAACTAAGCTAATATAACCTAACTAAGCTAATATAACTAACCTAACTAAGCTAATATAACCTAACTAAGCTAATATAACTAACCTAACTAAGCTAATATAACCTAACTAAGCTAATATAACTAACCTAACTAAGCTAATATAACCTAACTAAGCTAATATAACTAACCTAACTAAGCTAATATAACCTAACTAAGCTAA	TTAGCTTAGTTAGGTTATATTAGCTTAGTTAGGTTAGTTATATTAGCTTAGTTAGGTTATATTAGCTTAGTTAGGTTAGTTATATTAGCTTAGTTAGGTTATATTAGCTTAGTTAGGTTAGTTATATTAGCTTAGTTAGGTTATATTAGCTTAGTTAGGTTAGTTATATTAGCTTAGTTAGGTTATATTAGCTTAGTTAGGTTAGTTATATTAGCTTAGTTAGGTTATATTAGCTTAGTTAGGTTAGTTATATTAGCTTAGTTAGGTTATATTAGCTTAGTTAGGTTAGTTATATTAGCTTAGTTAGGTTATATTAGCTTAGTTAGGTT	family1	42
seq_1290	AACCTAACTAAGCTAATATAACGTAACCTAACTAAGCTAATCTAACCTAACTAGCTGATCT	AACCTAACTAAGCTAATATAACGTAACCTAACTAAGCTAATCTAACCTAACTAGCTGATCTAACCTAACTAAGCTAATATAACGTAACCTAACTAAGCTAATCTAACCTAACTAGCTGATCTAACCTAACTAAGCTAATATAACGTAACCTAACTAAGCTAATCTAACCTAACTAGCTGATCTAACCTAACTAAGCTAATATAACGTAACCTAACTAAGCTAATCTAACCTAACTAGCTGATCTAACCTAACTAAGCTAATATAACGTAACCTAACTAAGCTAATCTAACCTAACTAGCTGATCTAACCTAACTAAGCTAATATAACGT	ACGTTATATTAGCTTAGTTAGGTTAGATCAGCTAGTTAGGTTAGATTAGCTTAGTTAGGTTACGTTATATTAGCTTAGTTAGGTTAGATCAGCTAGTTAGGTTAGATTAGCTTAGTTAGGTTACGTTATATTAGCTTAGTTAGGTTAGATCAGCTAGTTAGGTTAGATTAGCTTAGTTAGGTTACGTTATATTAGCTTAGTTAGGTTAGATCAGCTAGTTAGGTTAGATTAGCTTAGTTAGGTTACGTTATATTAGCTTAGTTAGGTTAGATCAGCTAGTTAGGTTAGATTAGCTTAGTTAGGTTACGTTATATTAGCTTAGTTAGGTT	family1	61
seq_1291	AACCTAACCTGACCTAGCCTAACTTAACTTAACTAACCTGACT	AACCTAACCTGACCTAGCCTAACTTAACTTAACTAACCTGACTAACCTAACCTGACCTAGCCTAACTTAACTTAACTAACCTGACTAACCTAACCTGACCTAGCCTAACTTAACTTAACTAACCTGACTAACCTAACCTGACCTAGCCTAACTTAACTTAACTAACCTGACTAACCTAACCTGACCTAGCCTAACTTAACTTAACTAACCTGACTAACCTAACCTGACCTAGCCTAACTTAACTTAACTAACCTGACTAACCTAACCTGACCTAGCCTAACTTAACTTAACTAACCTGACTAACCTAACCTGACCTAGCCTAACTTAAC	GTTAAGTTAGGCTAGGTCAGGTTAGGTTAGTCAGGTTAGTTAAGTTAAGTTAGGCTAGGTCAGGTTAGGTTAGTCAGGTTAGTTAAGTTAAGTTAGGCTAGGTCAGGTTAGGTTAGTCAGGTTAGTTAAGTTAAGTTAGGCTAGGTCAGGTTAGGTTAGTCAGGTTAGTTAAGTTAAGTTAGGCTAGGTCAGGTTAGGTTAGTCAGGTTAGTTAAGTTAAGTTAGGCTAGGTCAGGTTAGGTTAGTCAGGTTAGTTAAGTTAAGTTAGGCTAGGTCAGGTTAGGTTAGTCAGGTTAGTTAAGTTAAGTTAGGCTAGGTCAGGTTAGGTT	family1	43
seq_1292	AACACTAACTTACCTAACCTGACTAACCTAACCTGACCTAGCCT	AACACTAACTTACCTAACCTGACTAACCTAACCTGACCTAGCCTAACACTAACTTACCTAACCTGACTAACCTAACCTGACCTAGCCTAACACTAACTTACCTAACCTGACTAACCTAACCTGACCTAGCCTAACACTAACTTACCTAACCTGACTAACCTAACCTGACCTAGCCTAACACTAACTTACCTAACCTGACTAACCTAACCTGACCTAGCCTAACACTAACTTACCTAACCTGACTAACCTAACCTGACCTAGCCTAACACTAACTTACCTAACCTGACTAACCTAACCTGACCTAGCCTAACACTAACTTACCTAACCTG	CAGGTTAGGTAAGTTAGTGTTAGGCTAGGTCAGGTTAGGTTAGTCAGGTTAGGTAAGTTAGTGTTAGGCTAGGTCAGGTTAGGTTAGTCAGGTTAGGTAAGTTAGTGTTAGGCTAGGTCAGGTTAGGTTAGTCAGGTTAGGTAAGTTAGTGTTAGGCTAGGTCAGGTTAGGTTAGTCAGGTTAGGTAAGTTAGTGTTAGGCTAGGTCAGGTTAGGTTAGTCAGGTTAGGTAAGTTAGTGTTAGGCTAGGTCAGGTTAGGTTAGTCAGGTTAGGTAAGTTAGTGTTAGGCTAGGTCAGGTTAGGTTAGTCAGGTTAGGTAAGTTAGTGTT	family1	44
seq_1293	AAACCTAACCTAATCTAACCC	AAACCTAACCTAATCTAACCCAAACCTAACCTAATCTAACCCAAACCTAACCTAATCTAACCCAAACCTAACCTAATCTAACCCAAACCTAACCTAATCTAACCCAAACCTAACCTAATCTAACCCAAACCTAACCTAATCTAACCCAAACCTAACCTAATCTAACCCAAACCTAACCTAATCTAACCCAAACCTAACCTAATCTAACCCAAACCTAACCTAATCTAACCCAAACCTAACCTAATCTAACCCAAACCTAACCTAATCTAACCCAAACCTAACCTAATCTAACCCAAACCTAACCTAATCTAACCCAAACCTAACCTAAT	ATTAGGTTAGGTTTGGGTTAGATTAGGTTAGGTTTGGGTTAGATTAGGTTAGGTTTGGGTTAGATTAGGTTAGGTTTGGGTTAGATTAGGTTAGGTTTGGGTTAGATTAGGTTAGGTTTGGGTTAGATTAGGTTAGGTTTGGGTTAGATTAGGTTAGGTTTGGGTTAGATTAGGTTAGGTTTGGGTTAGATTAGGTTAGGTTTGGGTTAGATTAGGTTAGGTTTGGGTTAGATTAGGTTAGGTTTGGGTTAGATTAGGTTAGGTTTGGGTTAGATTAGGTTAGGTTTGGGTTAGATTAGGTTAGGTTTGGGTTAGATTAGGTTAGGTTT	family1	21
seq_1294	AACCCTTACCTAACCTAACTTAACTTCACCTAACCT	AACCCTTACCTAACCTAACTTAACTTCACCTAACCTAACCCTTACCTAACCTAACTTAACTTCACCTAACCTAACCCTTACCTAACCTAACTTAACTTCACCTAACCTAACCCTTACCTAACCTAACTTAACTTCACCTAACCTAACCCTTACCTAACCTAACTTAACTTCACCTAACCTAACCCTTACCTAACCTAACTTAACTTCACCTAACCTAACCCTTACCTAACCTAACTTAACTTCACCTAACCTAACCCTTACCTAACCTAACTTAACTTCACCTAACCTAACCCTTACCTAACCTAACTTAACTTCACCTAACCTAACCC	GGGTTAGGTTAGGTGAAGTTAAGTTAGGTTAGGTAAGGGTTAGGTTAGGTGAAGTTAAGTTAGGTTAGGTAAGGGTTAGGTTAGGTGAAGTTAAGTTAGGTTAGGTAAGGGTTAGGTTAGGTGAAGTTAAGTTAGGTTAGGTAAGGGTTAGGTTAGGTGAAGTTAAGTTAGGTTAGGTAAGGGTTAGGTTAGGTGAAGTTAAGTTAGGTTAGGTAAGGGTTAGGTTAGGTGAAGTTAAGTTAGGTTAGGTAAGGGTTAGGTTAGGTGAAGTTAAGTTAGGTTAGGTAAGGGTTAGGTTAGGTGAAGTTAAGTTAGGTTAGGTAAGGGTT	family1	36
seq_1295	AACCTAACCTAACTTAACTTACCTAACCTAACCTATTCCT	AACCTAACCTAACTTAACTTACCTAACCTAACCTATTCCTAACCTAACCTAACTTAACTTACCTAACCTAACCTATTCCTAACCTAACCTAACTTAACTTACCTAACCTAACCTATTCCTAACCTAACCTAACTTAACTTACCTAACCTAACCTATTCCTAACCTAACCTAACTTAACTTACCTAACCTAACCTATTCCTAACCTAACCTAACTTAACTTACCTAACCTAACCTATTCCTAACCTAACCTAACTTAACTTACCTAACCTAACCTATTCCTAACCTAACCTAACTTAACTTACCTAACCTAACCTATTCCTAACCTAACC	GGTTAGGTTAGGAATAGGTTAGGTTAGGTAAGTTAAGTTAGGTTAGGTTAGGAATAGGTTAGGTTAGGTAAGTTAAGTTAGGTTAGGTTAGGAATAGGTTAGGTTAGGTAAGTTAAGTTAGGTTAGGTTAGGAATAGGTTAGGTTAGGTAAGTTAAGTTAGGTTAGGTTAGGAATAGGTTAGGTTAGGTAAGTTAAGTTAGGTTAGGTTAGGAATAGGTTAGGTTAGGTAAGTTAAGTTAGGTTAGGTTAGGAATAGGTTAGGTTAGGTAAGTTAAGTTAGGTTAGGTTAGGAATAGGTTAGGTTAGGTAAGTTAAGTTAGGTTAGGTT	family1	40
seq_1296	AACCTACCTAAGCT	AACCTACCTAAGCTAACCTACCTAAGCTAACCTACCTAAGCTAACCTACCTAAGCTAACCTACCTAAGCTAACCTACCTAAGCTAACCTACCTAAGCTAACCTACCTAAGCTAACCTACCTAAGCTAACCTACCTAAGCTAACCTACCTAAGCTAACCTACCTAAGCTAACCTACCTAAGCTAACCTACCTAAGCTAACCTACCTAAGCTAACCTACCTAAGCTAACCTACCTAAGCTAACCTACCTAAGCTAACCTACCTAAGCTAACCTACCTAAGCTAACCTACCTAAGCTAACCTACCTAAGCTAACCTACCTAAGCTAACCTAC	GTAGGTTAGCTTAGGTAGGTTAGCTTAGGTAGGTTAGCTTAGGTAGGTTAGCTTAGGTAGGTTAGCTTAGGTAGGTTAGCTTAGGTAGGTTAGCTTAGGTAGGTTAGCTTAGGTAGGTTAGCTTAGGTAGGTTAGCTTAGGTAGGTTAGCTTAGGTAGGTTAGCTTAGGTAGGTTAGCTTAGGTAGGTTAGCTTAGGTAGGTTAGCTTAGGTAGGTTAGCTTAGGTAGGTTAGCTTAGGTAGGTTAGCTTAGGTAGGTTAGCTTAGGTAGGTTAGCTTAGGTAGGTTAGCTTAGGTAGGTTAGCTTAGGTAGGTTAGCTTAGGTAGGTT	family1	14
seq_1298	AACACAACCCAACCC	AACACAACCCAACCCAACACAACCCAACCCAACACAACCCAACCCAACACAACCCAACCCAACACAACCCAACCCAACACAACCCAACCCAACACAACCCAACCCAACACAACCCAACCCAACACAACCCAACCCAACACAACCCAACCCAACACAACCCAACCCAACACAACCCAACCCAACACAACCCAACCCAACACAACCCAACCCAACACAACCCAACCCAACACAACCCAACCCAACACAACCCAACCCAACACAACCCAACCCAACACAACCCAACCCAACACAACCCAACCCAACACAACCCAACCCAACACAACCCAACC	GGTTGGGTTGTGTTGGGTTGGGTTGTGTTGGGTTGGGTTGTGTTGGGTTGGGTTGTGTTGGGTTGGGTTGTGTTGGGTTGGGTTGTGTTGGGTTGGGTTGTGTTGGGTTGGGTTGTGTTGGGTTGGGTTGTGTTGGGTTGGGTTGTGTTGGGTTGGGTTGTGTTGGGTTGGGTTGTGTTGGGTTGGGTTGTGTTGGGTTGGGTTGTGTTGGGTTGGGTTGTGTTGGGTTGGGTTGTGTTGGGTTGGGTTGTGTTGGGTTGGGTTGTGTTGGGTTGGGTTGTGTTGGGTTGGGTTGTGTTGGGTTGGGTTGTGTTGGGTTGGGTTGTGTT	family1	15
seq_1299	AACACAACCCAACCCAACCC	AACACAACCCAACCCAACCCAACACAACCCAACCCAACCCAACACAACCCAACCCAACCCAACACAACCCAACCCAACCCAACACAACCCAACCCAACCCAACACAACCCAACCCAACCCAACACAACCCAACCCAACCCAACACAACCCAACCCAACCCAACACAACCCAACCCAACCCAACACAACCCAACCCAACCCAACACAACCCAACCCAACCCAACACAACCCAACCCAACCCAACACAACCCAACCCAACCCAACACAACCCAACCCAACCCAACACAACCCAACCCAACCCAACACAACCCAACCCAACCCAACACAACC	GGTTGTGTTGGGTTGGGTTGGGTTGTGTTGGGTTGGGTTGGGTTGTGTTGGGTTGGGTTGGGTTGTGTTGGGTTGGGTTGGGTTGTGTTGGGTTGGGTTGGGTTGTGTTGGGTTGGGTTGGGTTGTGTTGGGTTGGGTTGGGTTGTGTTGGGTTGGGTTGGGTTGTGTTGGGTTGGGTTGGGTTGTGTTGGGTTGGGTTGGGTTGTGTTGGGTTGGGTTGGGTTGTGTTGGGTTGGGTTGGGTTGTGTTGGGTTGGGTTGGGTTGTGTTGGGTTGGGTTGGGTTGTGTTGGGTTGGGTTGGGTTGTGTTGGGTTGGGTTGGGTTGTGTT	family1	20
seq_13	AACCAACCTAACCTAACCTAACCTAACCTAGCCTAACCTAACCTAACCTAACCT	AACCAACCTAACCTAACCTAACCTAACCTAGCCTAACCTAACCTAACCTAACCTAACCAACCTAACCTAACCTAACCTAACCTAGCCTAACCTAACCTAACCTAACCTAACCAACCTAACCTAACCTAACCTAACCTAGCCTAACCTAACCTAACCTAACCTAACCAACCTAACCTAACCTAACCTAACCTAGCCTAACCTAACCTAACCTAACCTAACCAACCTAACCTAACCTAACCTAACCTAGCCTAACCTAACCTAACCTAACCTAACCAACCTAACCTAACCTAACCTAACCTAGCCTAACCTAACCTAACCTAACCTAACCA	TGGTTAGGTTAGGTTAGGTTAGGTTAGGCTAGGTTAGGTTAGGTTAGGTTAGGTTGGTTAGGTTAGGTTAGGTTAGGTTAGGCTAGGTTAGGTTAGGTTAGGTTAGGTTGGTTAGGTTAGGTTAGGTTAGGTTAGGCTAGGTTAGGTTAGGTTAGGTTAGGTTGGTTAGGTTAGGTTAGGTTAGGTTAGGCTAGGTTAGGTTAGGTTAGGTTAGGTTGGTTAGGTTAGGTTAGGTTAGGTTAGGCTAGGTTAGGTTAGGTTAGGTTAGGTTGGTTAGGTTAGGTTAGGTTAGGTTAGGCTAGGTTAGGTTAGGTTAGGTTAGGTTGGTT	family1	54
seq_130	AACCTAACCTAACTAAGCTAATAT	AACCTAACCTAACTAAGCTAATATAACCTAACCTAACTAAGCTAATATAACCTAACCTAACTAAGCTAATATAACCTAACCTAACTAAGCTAATATAACCTAACCTAACTAAGCTAATATAACCTAACCTAACTAAGCTAATATAACCTAACCTAACTAAGCTAATATAACCTAACCTAACTAAGCTAATATAACCTAACCTAACTAAGCTAATATAACCTAACCTAACTAAGCTAATATAACCTAACCTAACTAAGCTAATATAACCTAACCTAACTAAGCTAATATAACCTAACCTAACTAAGCTAATATAACCTAACCTAACTAAG	CTTAGTTAGGTTAGGTTATATTAGCTTAGTTAGGTTAGGTTATATTAGCTTAGTTAGGTTAGGTTATATTAGCTTAGTTAGGTTAGGTTATATTAGCTTAGTTAGGTTAGGTTATATTAGCTTAGTTAGGTTAGGTTATATTAGCTTAGTTAGGTTAGGTTATATTAGCTTAGTTAGGTTAGGTTATATTAGCTTAGTTAGGTTAGGTTATATTAGCTTAGTTAGGTTAGGTTATATTAGCTTAGTTAGGTTAGGTTATATTAGCTTAGTTAGGTTAGGTTATATTAGCTTAGTTAGGTTAGGTTATATTAGCTTAGTTAGGTTAGGTT	family1	24
seq_1300	AACCTAACCTAACCTTACCC	AACCTAACCTAACCTTACCCAACCTAACCTAACCTTACCCAACCTAACCTAACCTTACCCAACCTAACCTAACCTTACCCAACCTAACCTAACCTTACCCAACCTAACCTAACCTTACCCAACCTAACCTAACCTTACCCAACCTAACCTAACCTTACCCAACCTAACCTAACCTTACCCAACCTAACCTAACCTTACCCAACCTAACCTAACCTTACCCAACCTAACCTAACCTTACCCAACCTAACCTAACCTTACCCAACCTAACCTAACCTTACCCAACCTAACCTAACCTTACCCAACCTAACCTAACCTTACCCAACCTAACC	GGTTAGGTTGGGTAAGGTTAGGTTAGGTTGGGTAAGGTTAGGTTAGGTTGGGTAAGGTTAGGTTAGGTTGGGTAAGGTTAGGTTAGGTTGGGTAAGGTTAGGTTAGGTTGGGTAAGGTTAGGTTAGGTTGGGTAAGGTTAGGTTAGGTTGGGTAAGGTTAGGTTAGGTTGGGTAAGGTTAGGTTAGGTTGGGTAAGGTTAGGTTAGGTTGGGTAAGGTTAGGTTAGGTTGGGTAAGGTTAGGTTAGGTTGGGTAAGGTTAGGTTAGGTTGGGTAAGGTTAGGTTAGGTTGGGTAAGGTTAGGTTAGGTTGGGTAAGGTTAGGTTAGGTT	family1	20
seq_1301	AACCTAATCTAACTAAGCTAATAT	AACCTAATCTAACTAAGCTAATATAACCTAATCTAACTAAGCTAATATAACCTAATCTAACTAAGCTAATATAACCTAATCTAACTAAGCTAATATAACCTAATCTAACTAAGCTAATATAACCTAATCTAACTAAGCTAATATAACCTAATCTAACTAAGCTAATATAACCTAATCTAACTAAGCTAATATAACCTAATCTAACTAAGCTAATATAACCTAATCTAACTAAGCTAATATAACCTAATCTAACTAAGCTAATATAACCTAATCTAACTAAGCTAATATAACCTAATCTAACTAAGCTAATATAACCTAATCTAACTAAG	CTTAGTTAGATTAGGTTATATTAGCTTAGTTAGATTAGGTTATATTAGCTTAGTTAGATTAGGTTATATTAGCTTAGTTAGATTAGGTTATATTAGCTTAGTTAGATTAGGTTATATTAGCTTAGTTAGATTAGGTTATATTAGCTTAGTTAGATTAGGTTATATTAGCTTAGTTAGATTAGGTTATATTAGCTTAGTTAGATTAGGTTATATTAGCTTAGTTAGATTAGGTTATATTAGCTTAGTTAGATTAGGTTATATTAGCTTAGTTAGATTAGGTTATATTAGCTTAGTTAGATTAGGTTATATTAGCTTAGTTAGATTAGGTT	family1	24
seq_1303	AACCTAACTAAGCTAATATAACCTAACTAAGCTAATATAAT	AACCTAACTAAGCTAATATAACCTAACTAAGCTAATATAATAACCTAACTAAGCTAATATAACCTAACTAAGCTAATATAATAACCTAACTAAGCTAATATAACCTAACTAAGCTAATATAATAACCTAACTAAGCTAATATAACCTAACTAAGCTAATATAATAACCTAACTAAGCTAATATAACCTAACTAAGCTAATATAATAACCTAACTAAGCTAATATAACCTAACTAAGCTAATATAATAACCTAACTAAGCTAATATAACCTAACTAAGCTAATATAATAACCTAACTAAGCTAATATAACCTAACTAAGCTAATATAATA	TATTATATTAGCTTAGTTAGGTTATATTAGCTTAGTTAGGTTATTATATTAGCTTAGTTAGGTTATATTAGCTTAGTTAGGTTATTATATTAGCTTAGTTAGGTTATATTAGCTTAGTTAGGTTATTATATTAGCTTAGTTAGGTTATATTAGCTTAGTTAGGTTATTATATTAGCTTAGTTAGGTTATATTAGCTTAGTTAGGTTATTATATTAGCTTAGTTAGGTTATATTAGCTTAGTTAGGTTATTATATTAGCTTAGTTAGGTTATATTAGCTTAGTTAGGTTATTATATTAGCTTAGTTAGGTTATATTAGCTTAGTTAGGTT	family1	41
seq_1304	AACCTAACTAAGCTAATCTAAGGT	AACCTAACTAAGCTAATCTAAGGTAACCTAACTAAGCTAATCTAAGGTAACCTAACTAAGCTAATCTAAGGTAACCTAACTAAGCTAATCTAAGGTAACCTAACTAAGCTAATCTAAGGTAACCTAACTAAGCTAATCTAAGGTAACCTAACTAAGCTAATCTAAGGTAACCTAACTAAGCTAATCTAAGGTAACCTAACTAAGCTAATCTAAGGTAACCTAACTAAGCTAATCTAAGGTAACCTAACTAAGCTAATCTAAGGTAACCTAACTAAGCTAATCTAAGGTAACCTAACTAAGCTAATCTAAGGTAACCTAACTAAGCTAAT	ATTAGCTTAGTTAGGTTACCTTAGATTAGCTTAGTTAGGTTACCTTAGATTAGCTTAGTTAGGTTACCTTAGATTAGCTTAGTTAGGTTACCTTAGATTAGCTTAGTTAGGTTACCTTAGATTAGCTTAGTTAGGTTACCTTAGATTAGCTTAGTTAGGTTACCTTAGATTAGCTTAGTTAGGTTACCTTAGATTAGCTTAGTTAGGTTACCTTAGATTAGCTTAGTTAGGTTACCTTAGATTAGCTTAGTTAGGTTACCTTAGATTAGCTTAGTTAGGTTACCTTAGATTAGCTTAGTTAGGTTACCTTAGATTAGCTTAGTTAGGTT	family1	24
seq_1306	AACCTAACTAAGCTAATATAACGTAACCTAGCTAAGCTAATAT	AACCTAACTAAGCTAATATAACGTAACCTAGCTAAGCTAATATAACCTAACTAAGCTAATATAACGTAACCTAGCTAAGCTAATATAACCTAACTAAGCTAATATAACGTAACCTAGCTAAGCTAATATAACCTAACTAAGCTAATATAACGTAACCTAGCTAAGCTAATATAACCTAACTAAGCTAATATAACGTAACCTAGCTAAGCTAATATAACCTAACTAAGCTAATATAACGTAACCTAGCTAAGCTAATATAACCTAACTAAGCTAATATAACGTAACCTAGCTAAGCTAATATAACCTAACTAAGCTAATATAACGTAACC	GGTTACGTTATATTAGCTTAGTTAGGTTATATTAGCTTAGCTAGGTTACGTTATATTAGCTTAGTTAGGTTATATTAGCTTAGCTAGGTTACGTTATATTAGCTTAGTTAGGTTATATTAGCTTAGCTAGGTTACGTTATATTAGCTTAGTTAGGTTATATTAGCTTAGCTAGGTTACGTTATATTAGCTTAGTTAGGTTATATTAGCTTAGCTAGGTTACGTTATATTAGCTTAGTTAGGTTATATTAGCTTAGCTAGGTTACGTTATATTAGCTTAGTTAGGTTATATTAGCTTAGCTAGGTTACGTTATATTAGCTTAGTTAGGTT	family1	43
seq_1307	AACCTAACTAAGCTAATATAACGTAACCTAACTATGCTAATATAACCTACCTAAGCTGATCT	AACCTAACTAAGCTAATATAACGTAACCTAACTATGCTAATATAACCTACCTAAGCTGATCTAACCTAACTAAGCTAATATAACGTAACCTAACTATGCTAATATAACCTACCTAAGCTGATCTAACCTAACTAAGCTAATATAACGTAACCTAACTATGCTAATATAACCTACCTAAGCTGATCTAACCTAACTAAGCTAATATAACGTAACCTAACTATGCTAATATAACCTACCTAAGCTGATCTAACCTAACTAAGCTAATATAACGTAACCTAACTATGCTAATATAACCTACCTAAGCTGATCTAACCTAACTAAGCTAATAT	ATATTAGCTTAGTTAGGTTAGATCAGCTTAGGTAGGTTATATTAGCATAGTTAGGTTACGTTATATTAGCTTAGTTAGGTTAGATCAGCTTAGGTAGGTTATATTAGCATAGTTAGGTTACGTTATATTAGCTTAGTTAGGTTAGATCAGCTTAGGTAGGTTATATTAGCATAGTTAGGTTACGTTATATTAGCTTAGTTAGGTTAGATCAGCTTAGGTAGGTTATATTAGCATAGTTAGGTTACGTTATATTAGCTTAGTTAGGTTAGATCAGCTTAGGTAGGTTATATTAGCATAGTTAGGTTACGTTATATTAGCTTAGTTAGGTT	family1	62
seq_1308	AACAACCTAACATAACCTAACCTAACCT	AACAACCTAACATAACCTAACCTAACCTAACAACCTAACATAACCTAACCTAACCTAACAACCTAACATAACCTAACCTAACCTAACAACCTAACATAACCTAACCTAACCTAACAACCTAACATAACCTAACCTAACCTAACAACCTAACATAACCTAACCTAACCTAACAACCTAACATAACCTAACCTAACCTAACAACCTAACATAACCTAACCTAACCTAACAACCTAACATAACCTAACCTAACCTAACAACCTAACATAACCTAACCTAACCTAACAACCTAACATAACCTAACCTAACCTAACAACCTAACATAACCTAAC	GTTAGGTTATGTTAGGTTGTTAGGTTAGGTTAGGTTATGTTAGGTTGTTAGGTTAGGTTAGGTTATGTTAGGTTGTTAGGTTAGGTTAGGTTATGTTAGGTTGTTAGGTTAGGTTAGGTTATGTTAGGTTGTTAGGTTAGGTTAGGTTATGTTAGGTTGTTAGGTTAGGTTAGGTTATGTTAGGTTGTTAGGTTAGGTTAGGTTATGTTAGGTTGTTAGGTTAGGTTAGGTTATGTTAGGTTGTTAGGTTAGGTTAGGTTATGTTAGGTTGTTAGGTTAGGTTAGGTTATGTTAGGTTGTTAGGTTAGGTTAGGTTATGTTAGGTTGTT	family1	28
seq_1310	AACCTAACCTAACCTAACTTAACCTTACCTAACTT	AACCTAACCTAACCTAACTTAACCTTACCTAACTTAACCTAACCTAACCTAACTTAACCTTACCTAACTTAACCTAACCTAACCTAACTTAACCTTACCTAACTTAACCTAACCTAACCTAACTTAACCTTACCTAACTTAACCTAACCTAACCTAACTTAACCTTACCTAACTTAACCTAACCTAACCTAACTTAACCTTACCTAACTTAACCTAACCTAACCTAACTTAACCTTACCTAACTTAACCTAACCTAACCTAACTTAACCTTACCTAACTTAACCTAACCTAACCTAACTTAACCTTACCTAACTTAACCTAACCTAACC	GGTTAGGTTAGGTTAAGTTAGGTAAGGTTAAGTTAGGTTAGGTTAGGTTAAGTTAGGTAAGGTTAAGTTAGGTTAGGTTAGGTTAAGTTAGGTAAGGTTAAGTTAGGTTAGGTTAGGTTAAGTTAGGTAAGGTTAAGTTAGGTTAGGTTAGGTTAAGTTAGGTAAGGTTAAGTTAGGTTAGGTTAGGTTAAGTTAGGTAAGGTTAAGTTAGGTTAGGTTAGGTTAAGTTAGGTAAGGTTAAGTTAGGTTAGGTTAGGTTAAGTTAGGTAAGGTTAAGTTAGGTTAGGTTAGGTTAAGTTAGGTAAGGTTAAGTTAGGTTAGGTTAGGTT	family1	35
seq_1312	AAAGCTGATCTAACCTAACTAAGCTAATAT	AAAGCTGATCTAACCTAACTAAGCTAATATAAAGCTGATCTAACCTAACTAAGCTAATATAAAGCTGATCTAACCTAACTAAGCTAATATAAAGCTGATCTAACCTAACTAAGCTAATATAAAGCTGATCTAACCTAACTAAGCTAATATAAAGCTGATCTAACCTAACTAAGCTAATATAAAGCTGATCTAACCTAACTAAGCTAATATAAAGCTGATCTAACCTAACTAAGCTAATATAAAGCTGATCTAACCTAACTAAGCTAATATAAAGCTGATCTAACCTAACTAAGCTAATATAAAGCTGATCTAACCTAACTAAGCTAATA	TATTAGCTTAGTTAGGTTAGATCAGCTTTATATTAGCTTAGTTAGGTTAGATCAGCTTTATATTAGCTTAGTTAGGTTAGATCAGCTTTATATTAGCTTAGTTAGGTTAGATCAGCTTTATATTAGCTTAGTTAGGTTAGATCAGCTTTATATTAGCTTAGTTAGGTTAGATCAGCTTTATATTAGCTTAGTTAGGTTAGATCAGCTTTATATTAGCTTAGTTAGGTTAGATCAGCTTTATATTAGCTTAGTTAGGTTAGATCAGCTTTATATTAGCTTAGTTAGGTTAGATCAGCTTTATATTAGCTTAGTTAGGTTAGATCAGCTTT	family1	30
seq_1314	AACCTAACCTAACCTAACTTACCC	AACCTAACCTAACCTAACTTACCCAACCTAACCTAACCTAACTTACCCAACCTAACCTAACCTAACTTACCCAACCTAACCTAACCTAACTTACCCAACCTAACCTAACCTAACTTACCCAACCTAACCTAACCTAACTTACCCAACCTAACCTAACCTAACTTACCCAACCTAACCTAACCTAACTTACCCAACCTAACCTAACCTAACTTACCCAACCTAACCTAACCTAACTTACCCAACCTAACCTAACCTAACTTACCCAACCTAACCTAACCTAACTTACCCAACCTAACCTAACCTAACTTACCCAACCTAACCTAACCTAA	TTAGGTTAGGTTAGGTTGGGTAAGTTAGGTTAGGTTAGGTTGGGTAAGTTAGGTTAGGTTAGGTTGGGTAAGTTAGGTTAGGTTAGGTTGGGTAAGTTAGGTTAGGTTAGGTTGGGTAAGTTAGGTTAGGTTAGGTTGGGTAAGTTAGGTTAGGTTAGGTTGGGTAAGTTAGGTTAGGTTAGGTTGGGTAAGTTAGGTTAGGTTAGGTTGGGTAAGTTAGGTTAGGTTAGGTTGGGTAAGTTAGGTTAGGTTAGGTTGGGTAAGTTAGGTTAGGTTAGGTTGGGTAAGTTAGGTTAGGTTAGGTTGGGTAAGTTAGGTTAGGTTAGGTT	family1	24
seq_1315	AACCTAACCTAACCTAACCTAACTAATCTCACCTAACTT	AACCTAACCTAACCTAACCTAACTAATCTCACCTAACTTAACCTAACCTAACCTAACCTAACTAATCTCACCTAACTTAACCTAACCTAACCTAACCTAACTAATCTCACCTAACTTAACCTAACCTAACCTAACCTAACTAATCTCACCTAACTTAACCTAACCTAACCTAACCTAACTAATCTCACCTAACTTAACCTAACCTAACCTAACCTAACTAATCTCACCTAACTTAACCTAACCTAACCTAACCTAACTAATCTCACCTAACTTAACCTAACCTAACCTAACCTAACTAATCTCACCTAACTTAACCTAACCTAACCTAA	TTAGGTTAGGTTAGGTTAAGTTAGGTGAGATTAGTTAGGTTAGGTTAGGTTAGGTTAAGTTAGGTGAGATTAGTTAGGTTAGGTTAGGTTAGGTTAAGTTAGGTGAGATTAGTTAGGTTAGGTTAGGTTAGGTTAAGTTAGGTGAGATTAGTTAGGTTAGGTTAGGTTAGGTTAAGTTAGGTGAGATTAGTTAGGTTAGGTTAGGTTAGGTTAAGTTAGGTGAGATTAGTTAGGTTAGGTTAGGTTAGGTTAAGTTAGGTGAGATTAGTTAGGTTAGGTTAGGTTAGGTTAAGTTAGGTGAGATTAGTTAGGTTAGGTTAGGTTAGGTT	family1	39
seq_1316	AACATAACCTAACTAAGCTAATATAACCTAACCAAGCTAATAT	AACATAACCTAACTAAGCTAATATAACCTAACCAAGCTAATATAACATAACCTAACTAAGCTAATATAACCTAACCAAGCTAATATAACATAACCTAACTAAGCTAATATAACCTAACCAAGCTAATATAACATAACCTAACTAAGCTAATATAACCTAACCAAGCTAATATAACATAACCTAACTAAGCTAATATAACCTAACCAAGCTAATATAACATAACCTAACTAAGCTAATATAACCTAACCAAGCTAATATAACATAACCTAACTAAGCTAATATAACCTAACCAAGCTAATATAACATAACCTAACTAAGCTAATATAACC	GGTTATATTAGCTTAGTTAGGTTATGTTATATTAGCTTGGTTAGGTTATATTAGCTTAGTTAGGTTATGTTATATTAGCTTGGTTAGGTTATATTAGCTTAGTTAGGTTATGTTATATTAGCTTGGTTAGGTTATATTAGCTTAGTTAGGTTATGTTATATTAGCTTGGTTAGGTTATATTAGCTTAGTTAGGTTATGTTATATTAGCTTGGTTAGGTTATATTAGCTTAGTTAGGTTATGTTATATTAGCTTGGTTAGGTTATATTAGCTTAGTTAGGTTATGTTATATTAGCTTGGTTAGGTTATATTAGCTTAGTTAGGTTATGTT	family1	43
seq_1318	AACCTAACCTAACCTAACCTAACCTAACCTAACCTAACCTAACTT	AACCTAACCTAACCTAACCTAACCTAACCTAACCTAACCTAACTTAACCTAACCTAACCTAACCTAACCTAACCTAACCTAACCTAACTTAACCTAACCTAACCTAACCTAACCTAACCTAACCTAACCTAACTTAACCTAACCTAACCTAACCTAACCTAACCTAACCTAACCTAACTTAACCTAACCTAACCTAACCTAACCTAACCTAACCTAACCTAACTTAACCTAACCTAACCTAACCTAACCTAACCTAACCTAACCTAACTTAACCTAACCTAACCTAACCTAACCTAACCTAACCTAACCTAACTTAACCTAACCTAACC	GGTTAGGTTAGGTTAAGTTAGGTTAGGTTAGGTTAGGTTAGGTTAGGTTAGGTTAGGTTAAGTTAGGTTAGGTTAGGTTAGGTTAGGTTAGGTTAGGTTAGGTTAAGTTAGGTTAGGTTAGGTTAGGTTAGGTTAGGTTAGGTTAGGTTAAGTTAGGTTAGGTTAGGTTAGGTTAGGTTAGGTTAGGTTAGGTTAAGTTAGGTTAGGTTAGGTTAGGTTAGGTTAGGTTAGGTTAGGTTAAGTTAGGTTAGGTTAGGTTAGGTTAGGTTAGGTTAGGTTAGGTTAAGTTAGGTTAGGTTAGGTTAGGTTAGGTTAGGTTAGGTTAGGTT	family1	45
seq_1321	AACCTAACCTACCCT	AACCTAACCTACCCTAACCTAACCTACCCTAACCTAACCTACCCTAACCTAACCTACCCTAACCTAACCTACCCTAACCTAACCTACCCTAACCTAACCTACCCTAACCTAACCTACCCTAACCTAACCTACCCTAACCTAACCTACCCTAACCTAACCTACCCTAACCTAACCTACCCTAACCTAACCTACCCTAACCTAACCTACCCTAACCTAACCTACCCTAACCTAACCTACCCTAACCTAACCTACCCTAACCTAACCTACCCTAACCTAACCTACCCTAACCTAACCTACCCTAACCTAACCTACCCTAACCTAACCTACCC	GGGTAGGTTAGGTTAGGGTAGGTTAGGTTAGGGTAGGTTAGGTTAGGGTAGGTTAGGTTAGGGTAGGTTAGGTTAGGGTAGGTTAGGTTAGGGTAGGTTAGGTTAGGGTAGGTTAGGTTAGGGTAGGTTAGGTTAGGGTAGGTTAGGTTAGGGTAGGTTAGGTTAGGGTAGGTTAGGTTAGGGTAGGTTAGGTTAGGGTAGGTTAGGTTAGGGTAGGTTAGGTTAGGGTAGGTTAGGTTAGGGTAGGTTAGGTTAGGGTAGGTTAGGTTAGGGTAGGTTAGGTTAGGGTAGGTTAGGTTAGGGTAGGTTAGGTTAGGGTAGGTTAGGTT	family1	15
seq_1322	AACCTAACCTAACGT	AACCTAACCTAACGTAACCTAACCTAACGTAACCTAACCTAACGTAACCTAACCTAACGTAACCTAACCTAACGTAACCTAACCTAACGTAACCTAACCTAACGTAACCTAACCTAACGTAACCTAACCTAACGTAACCTAACCTAACGTAACCTAACCTAACGTAACCTAACCTAACGTAACCTAACCTAACGTAACCTAACCTAACGTAACCTAACCTAACGTAACCTAACCTAACGTAACCTAACCTAACGTAACCTAACCTAACGTAACCTAACCTAACGTAACCTAACCTAACGTAACCTAACCTAACGTAACCTAACCTAACG	CGTTAGGTTAGGTTACGTTAGGTTAGGTTACGTTAGGTTAGGTTACGTTAGGTTAGGTTACGTTAGGTTAGGTTACGTTAGGTTAGGTTACGTTAGGTTAGGTTACGTTAGGTTAGGTTACGTTAGGTTAGGTTACGTTAGGTTAGGTTACGTTAGGTTAGGTTACGTTAGGTTAGGTTACGTTAGGTTAGGTTACGTTAGGTTAGGTTACGTTAGGTTAGGTTACGTTAGGTTAGGTTACGTTAGGTTAGGTTACGTTAGGTTAGGTTACGTTAGGTTAGGTTACGTTAGGTTAGGTTACGTTAGGTTAGGTTACGTTAGGTTAGGTT	family1	15
seq_1325	AACATAACTAAGCTAATAT	AACATAACTAAGCTAATATAACATAACTAAGCTAATATAACATAACTAAGCTAATATAACATAACTAAGCTAATATAACATAACTAAGCTAATATAACATAACTAAGCTAATATAACATAACTAAGCTAATATAACATAACTAAGCTAATATAACATAACTAAGCTAATATAACATAACTAAGCTAATATAACATAACTAAGCTAATATAACATAACTAAGCTAATATAACATAACTAAGCTAATATAACATAACTAAGCTAATATAACATAACTAAGCTAATATAACATAACTAAGCTAATATAACATAACTAAGCTAATATAACATA	TATGTTATATTAGCTTAGTTATGTTATATTAGCTTAGTTATGTTATATTAGCTTAGTTATGTTATATTAGCTTAGTTATGTTATATTAGCTTAGTTATGTTATATTAGCTTAGTTATGTTATATTAGCTTAGTTATGTTATATTAGCTTAGTTATGTTATATTAGCTTAGTTATGTTATATTAGCTTAGTTATGTTATATTAGCTTAGTTATGTTATATTAGCTTAGTTATGTTATATTAGCTTAGTTATGTTATATTAGCTTAGTTATGTTATATTAGCTTAGTTATGTTATATTAGCTTAGTTATGTTATATTAGCTTAGTTATGTT	family1	19
seq_1326	AACCTAACTAGCCTAATCT	AACCTAACTAGCCTAATCTAACCTAACTAGCCTAATCTAACCTAACTAGCCTAATCTAACCTAACTAGCCTAATCTAACCTAACTAGCCTAATCTAACCTAACTAGCCTAATCTAACCTAACTAGCCTAATCTAACCTAACTAGCCTAATCTAACCTAACTAGCCTAATCTAACCTAACTAGCCTAATCTAACCTAACTAGCCTAATCTAACCTAACTAGCCTAATCTAACCTAACTAGCCTAATCTAACCTAACTAGCCTAATCTAACCTAACTAGCCTAATCTAACCTAACTAGCCTAATCTAACCTAACTAGCCTAATCTAACCTA	TAGGTTAGATTAGGCTAGTTAGGTTAGATTAGGCTAGTTAGGTTAGATTAGGCTAGTTAGGTTAGATTAGGCTAGTTAGGTTAGATTAGGCTAGTTAGGTTAGATTAGGCTAGTTAGGTTAGATTAGGCTAGTTAGGTTAGATTAGGCTAGTTAGGTTAGATTAGGCTAGTTAGGTTAGATTAGGCTAGTTAGGTTAGATTAGGCTAGTTAGGTTAGATTAGGCTAGTTAGGTTAGATTAGGCTAGTTAGGTTAGATTAGGCTAGTTAGGTTAGATTAGGCTAGTTAGGTTAGATTAGGCTAGTTAGGTTAGATTAGGCTAGTTAGGTT	family1	19
seq_1327	AACTAACTAAGCTGATAT	AACTAACTAAGCTGATATAACTAACTAAGCTGATATAACTAACTAAGCTGATATAACTAACTAAGCTGATATAACTAACTAAGCTGATATAACTAACTAAGCTGATATAACTAACTAAGCTGATATAACTAACTAAGCTGATATAACTAACTAAGCTGATATAACTAACTAAGCTGATATAACTAACTAAGCTGATATAACTAACTAAGCTGATATAACTAACTAAGCTGATATAACTAACTAAGCTGATATAACTAACTAAGCTGATATAACTAACTAAGCTGATATAACTAACTAAGCTGATATAACTAACTAAGCTGATATAACTA	TAGTTATATCAGCTTAGTTAGTTATATCAGCTTAGTTAGTTATATCAGCTTAGTTAGTTATATCAGCTTAGTTAGTTATATCAGCTTAGTTAGTTATATCAGCTTAGTTAGTTATATCAGCTTAGTTAGTTATATCAGCTTAGTTAGTTATATCAGCTTAGTTAGTTATATCAGCTTAGTTAGTTATATCAGCTTAGTTAGTTATATCAGCTTAGTTAGTTATATCAGCTTAGTTAGTTATATCAGCTTAGTTAGTTATATCAGCTTAGTTAGTTATATCAGCTTAGTTAGTTATATCAGCTTAGTTAGTTATATCAGCTTAGTTAGTT	family1	18
seq_1328	AACCTAACCTAACCTAACCTAACCTAACCTAACCTACTAAGCTAATAT	AACCTAACCTAACCTAACCTAACCTAACCTAACCTACTAAGCTAATATAACCTAACCTAACCTAACCTAACCTAACCTAACCTACTAAGCTAATATAACCTAACCTAACCTAACCTAACCTAACCTAACCTACTAAGCTAATATAACCTAACCTAACCTAACCTAACCTAACCTAACCTACTAAGCTAATATAACCTAACCTAACCTAACCTAACCTAACCTAACCTACTAAGCTAATATAACCTAACCTAACCTAACCTAACCTAACCTAACCTACTAAGCTAATATAACCTAACCTAACCTAACCTAACCTAACCTAACCTACTAAG	CTTAGTAGGTTAGGTTAGGTTAGGTTAGGTTAGGTTAGGTTATATTAGCTTAGTAGGTTAGGTTAGGTTAGGTTAGGTTAGGTTAGGTTATATTAGCTTAGTAGGTTAGGTTAGGTTAGGTTAGGTTAGGTTAGGTTATATTAGCTTAGTAGGTTAGGTTAGGTTAGGTTAGGTTAGGTTAGGTTATATTAGCTTAGTAGGTTAGGTTAGGTTAGGTTAGGTTAGGTTAGGTTATATTAGCTTAGTAGGTTAGGTTAGGTTAGGTTAGGTTAGGTTAGGTTATATTAGCTTAGTAGGTTAGGTTAGGTTAGGTTAGGTTAGGTTAGGTT	family1	48
seq_1329	AAATCCAACCTAACCTAACC	AAATCCAACCTAACCTAACCAAATCCAACCTAACCTAACCAAATCCAACCTAACCTAACCAAATCCAACCTAACCTAACCAAATCCAACCTAACCTAACCAAATCCAACCTAACCTAACCAAATCCAACCTAACCTAACCAAATCCAACCTAACCTAACCAAATCCAACCTAACCTAACCAAATCCAACCTAACCTAACCAAATCCAACCTAACCTAACCAAATCCAACCTAACCTAACCAAATCCAACCTAACCTAACCAAATCCAACCTAACCTAACCAAATCCAACCTAACCTAACCAAATCCAACCTAACCTAACCAAATCCAAC	GTTGGATTTGGTTAGGTTAGGTTGGATTTGGTTAGGTTAGGTTGGATTTGGTTAGGTTAGGTTGGATTTGGTTAGGTTAGGTTGGATTTGGTTAGGTTAGGTTGGATTTGGTTAGGTTAGGTTGGATTTGGTTAGGTTAGGTTGGATTTGGTTAGGTTAGGTTGGATTTGGTTAGGTTAGGTTGGATTTGGTTAGGTTAGGTTGGATTTGGTTAGGTTAGGTTGGATTTGGTTAGGTTAGGTTGGATTTGGTTAGGTTAGGTTGGATTTGGTTAGGTTAGGTTGGATTTGGTTAGGTTAGGTTGGATTTGGTTAGGTTAGGTTGGATTT	family1	20
seq_133	AACATAACCTAATCTAACCTAACTAACCT	AACATAACCTAATCTAACCTAACTAACCTAACATAACCTAATCTAACCTAACTAACCTAACATAACCTAATCTAACCTAACTAACCTAACATAACCTAATCTAACCTAACTAACCTAACATAACCTAATCTAACCTAACTAACCTAACATAACCTAATCTAACCTAACTAACCTAACATAACCTAATCTAACCTAACTAACCTAACATAACCTAATCTAACCTAACTAACCTAACATAACCTAATCTAACCTAACTAACCTAACATAACCTAATCTAACCTAACTAACCTAACATAACCTAATCTAACCTAACTAACCTAACATAACCT	AGGTTATGTTAGGTTAGTTAGGTTAGATTAGGTTATGTTAGGTTAGTTAGGTTAGATTAGGTTATGTTAGGTTAGTTAGGTTAGATTAGGTTATGTTAGGTTAGTTAGGTTAGATTAGGTTATGTTAGGTTAGTTAGGTTAGATTAGGTTATGTTAGGTTAGTTAGGTTAGATTAGGTTATGTTAGGTTAGTTAGGTTAGATTAGGTTATGTTAGGTTAGTTAGGTTAGATTAGGTTATGTTAGGTTAGTTAGGTTAGATTAGGTTATGTTAGGTTAGTTAGGTTAGATTAGGTTATGTTAGGTTAGTTAGGTTAGATTAGGTTATGTT	family1	29
seq_1330	AAAATAACCTAACCTAACCT	AAAATAACCTAACCTAACCTAAAATAACCTAACCTAACCTAAAATAACCTAACCTAACCTAAAATAACCTAACCTAACCTAAAATAACCTAACCTAACCTAAAATAACCTAACCTAACCTAAAATAACCTAACCTAACCTAAAATAACCTAACCTAACCTAAAATAACCTAACCTAACCTAAAATAACCTAACCTAACCTAAAATAACCTAACCTAACCTAAAATAACCTAACCTAACCTAAAATAACCTAACCTAACCTAAAATAACCTAACCTAACCTAAAATAACCTAACCTAACCTAAAATAACCTAACCTAACCTAAAATAACC	GGTTATTTTAGGTTAGGTTAGGTTATTTTAGGTTAGGTTAGGTTATTTTAGGTTAGGTTAGGTTATTTTAGGTTAGGTTAGGTTATTTTAGGTTAGGTTAGGTTATTTTAGGTTAGGTTAGGTTATTTTAGGTTAGGTTAGGTTATTTTAGGTTAGGTTAGGTTATTTTAGGTTAGGTTAGGTTATTTTAGGTTAGGTTAGGTTATTTTAGGTTAGGTTAGGTTATTTTAGGTTAGGTTAGGTTATTTTAGGTTAGGTTAGGTTATTTTAGGTTAGGTTAGGTTATTTTAGGTTAGGTTAGGTTATTTTAGGTTAGGTTAGGTTATTTT	family1	20
seq_1331	AACCTAACTGATCT	AACCTAACTGATCTAACCTAACTGATCTAACCTAACTGATCTAACCTAACTGATCTAACCTAACTGATCTAACCTAACTGATCTAACCTAACTGATCTAACCTAACTGATCTAACCTAACTGATCTAACCTAACTGATCTAACCTAACTGATCTAACCTAACTGATCTAACCTAACTGATCTAACCTAACTGATCTAACCTAACTGATCTAACCTAACTGATCTAACCTAACTGATCTAACCTAACTGATCTAACCTAACTGATCTAACCTAACTGATCTAACCTAACTGATCTAACCTAACTGATCTAACCTAACTGATCTAACCTAA	TTAGGTTAGATCAGTTAGGTTAGATCAGTTAGGTTAGATCAGTTAGGTTAGATCAGTTAGGTTAGATCAGTTAGGTTAGATCAGTTAGGTTAGATCAGTTAGGTTAGATCAGTTAGGTTAGATCAGTTAGGTTAGATCAGTTAGGTTAGATCAGTTAGGTTAGATCAGTTAGGTTAGATCAGTTAGGTTAGATCAGTTAGGTTAGATCAGTTAGGTTAGATCAGTTAGGTTAGATCAGTTAGGTTAGATCAGTTAGGTTAGATCAGTTAGGTTAGATCAGTTAGGTTAGATCAGTTAGGTTAGATCAGTTAGGTTAGATCAGTTAGGTT	family1	14
seq_1332	AACCTAACCTAGTCTAACCTAGCCTGACCTAACTTAACCTTACCTAACCTAACT	AACCTAACCTAGTCTAACCTAGCCTGACCTAACTTAACCTTACCTAACCTAACTAACCTAACCTAGTCTAACCTAGCCTGACCTAACTTAACCTTACCTAACCTAACTAACCTAACCTAGTCTAACCTAGCCTGACCTAACTTAACCTTACCTAACCTAACTAACCTAACCTAGTCTAACCTAGCCTGACCTAACTTAACCTTACCTAACCTAACTAACCTAACCTAGTCTAACCTAGCCTGACCTAACTTAACCTTACCTAACCTAACTAACCTAACCTAGTCTAACCTAGCCTGACCTAACTTAACCTTACCTAACCTAACTAACCT	AGGTTAGTTAGGTTAGGTAAGGTTAAGTTAGGTCAGGCTAGGTTAGACTAGGTTAGGTTAGTTAGGTTAGGTAAGGTTAAGTTAGGTCAGGCTAGGTTAGACTAGGTTAGGTTAGTTAGGTTAGGTAAGGTTAAGTTAGGTCAGGCTAGGTTAGACTAGGTTAGGTTAGTTAGGTTAGGTAAGGTTAAGTTAGGTCAGGCTAGGTTAGACTAGGTTAGGTTAGTTAGGTTAGGTAAGGTTAAGTTAGGTCAGGCTAGGTTAGACTAGGTTAGGTTAGTTAGGTTAGGTAAGGTTAAGTTAGGTCAGGCTAGGTTAGACTAGGTTAGGTT	family1	54
seq_1333	AAACTAACTAACATAACAT	AAACTAACTAACATAACATAAACTAACTAACATAACATAAACTAACTAACATAACATAAACTAACTAACATAACATAAACTAACTAACATAACATAAACTAACTAACATAACATAAACTAACTAACATAACATAAACTAACTAACATAACATAAACTAACTAACATAACATAAACTAACTAACATAACATAAACTAACTAACATAACATAAACTAACTAACATAACATAAACTAACTAACATAACATAAACTAACTAACATAACATAAACTAACTAACATAACATAAACTAACTAACATAACATAAACTAACTAACATAACATAAACTA	TAGTTTATGTTATGTTAGTTAGTTTATGTTATGTTAGTTAGTTTATGTTATGTTAGTTAGTTTATGTTATGTTAGTTAGTTTATGTTATGTTAGTTAGTTTATGTTATGTTAGTTAGTTTATGTTATGTTAGTTAGTTTATGTTATGTTAGTTAGTTTATGTTATGTTAGTTAGTTTATGTTATGTTAGTTAGTTTATGTTATGTTAGTTAGTTTATGTTATGTTAGTTAGTTTATGTTATGTTAGTTAGTTTATGTTATGTTAGTTAGTTTATGTTATGTTAGTTAGTTTATGTTATGTTAGTTAGTTTATGTTATGTTAGTTAGTTT	family1	19
seq_1334	AAACCTAACCTAACCTAACCTAAATAACCTAACCTAACCTAACTTAACCTAACCTAACCT	AAACCTAACCTAACCTAACCTAAATAACCTAACCTAACCTAACTTAACCTAACCTAACCTAAACCTAACCTAACCTAACCTAAATAACCTAACCTAACCTAACTTAACCTAACCTAACCTAAACCTAACCTAACCTAACCTAAATAACCTAACCTAACCTAACTTAACCTAACCTAACCTAAACCTAACCTAACCTAACCTAAATAACCTAACCTAACCTAACTTAACCTAACCTAACCTAAACCTAACCTAACCTAACCTAAATAACCTAACCTAACCTAACTTAACCTAACCTAACCTAAACCTAACCTAACCTAACCTAAATAACC	GGTTATTTAGGTTAGGTTAGGTTAGGTTTAGGTTAGGTTAGGTTAAGTTAGGTTAGGTTAGGTTATTTAGGTTAGGTTAGGTTAGGTTTAGGTTAGGTTAGGTTAAGTTAGGTTAGGTTAGGTTATTTAGGTTAGGTTAGGTTAGGTTTAGGTTAGGTTAGGTTAAGTTAGGTTAGGTTAGGTTATTTAGGTTAGGTTAGGTTAGGTTTAGGTTAGGTTAGGTTAAGTTAGGTTAGGTTAGGTTATTTAGGTTAGGTTAGGTTAGGTTTAGGTTAGGTTAGGTTAAGTTAGGTTAGGTTAGGTTATTTAGGTTAGGTTAGGTTAGGTTT	family1	60
seq_1336	AAACCTAACCTTAGCTAACCTAACCTAACCTAACCT	AAACCTAACCTTAGCTAACCTAACCTAACCTAACCTAAACCTAACCTTAGCTAACCTAACCTAACCTAACCTAAACCTAACCTTAGCTAACCTAACCTAACCTAACCTAAACCTAACCTTAGCTAACCTAACCTAACCTAACCTAAACCTAACCTTAGCTAACCTAACCTAACCTAACCTAAACCTAACCTTAGCTAACCTAACCTAACCTAACCTAAACCTAACCTTAGCTAACCTAACCTAACCTAACCTAAACCTAACCTTAGCTAACCTAACCTAACCTAACCTAAACCTAACCTTAGCTAACCTAACCTAACCTAACCTAAACC	GGTTTAGGTTAGGTTAGGTTAGGTTAGCTAAGGTTAGGTTTAGGTTAGGTTAGGTTAGGTTAGCTAAGGTTAGGTTTAGGTTAGGTTAGGTTAGGTTAGCTAAGGTTAGGTTTAGGTTAGGTTAGGTTAGGTTAGCTAAGGTTAGGTTTAGGTTAGGTTAGGTTAGGTTAGCTAAGGTTAGGTTTAGGTTAGGTTAGGTTAGGTTAGCTAAGGTTAGGTTTAGGTTAGGTTAGGTTAGGTTAGCTAAGGTTAGGTTTAGGTTAGGTTAGGTTAGGTTAGCTAAGGTTAGGTTTAGGTTAGGTTAGGTTAGGTTAGCTAAGGTTAGGTTT	family1	36
seq_1337	AAACCAACCCAACCT	AAACCAACCCAACCTAAACCAACCCAACCTAAACCAACCCAACCTAAACCAACCCAACCTAAACCAACCCAACCTAAACCAACCCAACCTAAACCAACCCAACCTAAACCAACCCAACCTAAACCAACCCAACCTAAACCAACCCAACCTAAACCAACCCAACCTAAACCAACCCAACCTAAACCAACCCAACCTAAACCAACCCAACCTAAACCAACCCAACCTAAACCAACCCAACCTAAACCAACCCAACCTAAACCAACCCAACCTAAACCAACCCAACCTAAACCAACCCAACCTAAACCAACCCAACCTAAACCAACCCAACC	GGTTGGGTTGGTTTAGGTTGGGTTGGTTTAGGTTGGGTTGGTTTAGGTTGGGTTGGTTTAGGTTGGGTTGGTTTAGGTTGGGTTGGTTTAGGTTGGGTTGGTTTAGGTTGGGTTGGTTTAGGTTGGGTTGGTTTAGGTTGGGTTGGTTTAGGTTGGGTTGGTTTAGGTTGGGTTGGTTTAGGTTGGGTTGGTTTAGGTTGGGTTGGTTTAGGTTGGGTTGGTTTAGGTTGGGTTGGTTTAGGTTGGGTTGGTTTAGGTTGGGTTGGTTTAGGTTGGGTTGGTTTAGGTTGGGTTGGTTTAGGTTGGGTTGGTTTAGGTTGGGTTGGTTT	family1	15
seq_1338	AAACCTAACCCAACCCAACC	AAACCTAACCCAACCCAACCAAACCTAACCCAACCCAACCAAACCTAACCCAACCCAACCAAACCTAACCCAACCCAACCAAACCTAACCCAACCCAACCAAACCTAACCCAACCCAACCAAACCTAACCCAACCCAACCAAACCTAACCCAACCCAACCAAACCTAACCCAACCCAACCAAACCTAACCCAACCCAACCAAACCTAACCCAACCCAACCAAACCTAACCCAACCCAACCAAACCTAACCCAACCCAACCAAACCTAACCCAACCCAACCAAACCTAACCCAACCCAACCAAACCTAACCCAACCCAACCAAACCTAAC	GTTAGGTTTGGTTGGGTTGGGTTAGGTTTGGTTGGGTTGGGTTAGGTTTGGTTGGGTTGGGTTAGGTTTGGTTGGGTTGGGTTAGGTTTGGTTGGGTTGGGTTAGGTTTGGTTGGGTTGGGTTAGGTTTGGTTGGGTTGGGTTAGGTTTGGTTGGGTTGGGTTAGGTTTGGTTGGGTTGGGTTAGGTTTGGTTGGGTTGGGTTAGGTTTGGTTGGGTTGGGTTAGGTTTGGTTGGGTTGGGTTAGGTTTGGTTGGGTTGGGTTAGGTTTGGTTGGGTTGGGTTAGGTTTGGTTGGGTTGGGTTAGGTTTGGTTGGGTTGGGTTAGGTTT	family1	20
seq_1339	AACCTACCTAAGCTAATATAACTTAACTAAGCTGATATACCGT	AACCTACCTAAGCTAATATAACTTAACTAAGCTGATATACCGTAACCTACCTAAGCTAATATAACTTAACTAAGCTGATATACCGTAACCTACCTAAGCTAATATAACTTAACTAAGCTGATATACCGTAACCTACCTAAGCTAATATAACTTAACTAAGCTGATATACCGTAACCTACCTAAGCTAATATAACTTAACTAAGCTGATATACCGTAACCTACCTAAGCTAATATAACTTAACTAAGCTGATATACCGTAACCTACCTAAGCTAATATAACTTAACTAAGCTGATATACCGTAACCTACCTAAGCTAATATAACTTAACT	AGTTAAGTTATATTAGCTTAGGTAGGTTACGGTATATCAGCTTAGTTAAGTTATATTAGCTTAGGTAGGTTACGGTATATCAGCTTAGTTAAGTTATATTAGCTTAGGTAGGTTACGGTATATCAGCTTAGTTAAGTTATATTAGCTTAGGTAGGTTACGGTATATCAGCTTAGTTAAGTTATATTAGCTTAGGTAGGTTACGGTATATCAGCTTAGTTAAGTTATATTAGCTTAGGTAGGTTACGGTATATCAGCTTAGTTAAGTTATATTAGCTTAGGTAGGTTACGGTATATCAGCTTAGTTAAGTTATATTAGCTTAGGTAGGTT	family1	43
seq_1340	AACACTAACTTATCTAACCTAACCT	AACACTAACTTATCTAACCTAACCTAACACTAACTTATCTAACCTAACCTAACACTAACTTATCTAACCTAACCTAACACTAACTTATCTAACCTAACCTAACACTAACTTATCTAACCTAACCTAACACTAACTTATCTAACCTAACCTAACACTAACTTATCTAACCTAACCTAACACTAACTTATCTAACCTAACCTAACACTAACTTATCTAACCTAACCTAACACTAACTTATCTAACCTAACCTAACACTAACTTATCTAACCTAACCTAACACTAACTTATCTAACCTAACCTAACACTAACTTATCTAACCTAACCTAACA	TGTTAGGTTAGGTTAGATAAGTTAGTGTTAGGTTAGGTTAGATAAGTTAGTGTTAGGTTAGGTTAGATAAGTTAGTGTTAGGTTAGGTTAGATAAGTTAGTGTTAGGTTAGGTTAGATAAGTTAGTGTTAGGTTAGGTTAGATAAGTTAGTGTTAGGTTAGGTTAGATAAGTTAGTGTTAGGTTAGGTTAGATAAGTTAGTGTTAGGTTAGGTTAGATAAGTTAGTGTTAGGTTAGGTTAGATAAGTTAGTGTTAGGTTAGGTTAGATAAGTTAGTGTTAGGTTAGGTTAGATAAGTTAGTGTTAGGTTAGGTTAGATAAGTTAGTGTT	family1	25
seq_1341	AACATAACCAAGCCTAACCTAACCTAACCTACCTAACCTAACC	AACATAACCAAGCCTAACCTAACCTAACCTACCTAACCTAACCAACATAACCAAGCCTAACCTAACCTAACCTACCTAACCTAACCAACATAACCAAGCCTAACCTAACCTAACCTACCTAACCTAACCAACATAACCAAGCCTAACCTAACCTAACCTACCTAACCTAACCAACATAACCAAGCCTAACCTAACCTAACCTACCTAACCTAACCAACATAACCAAGCCTAACCTAACCTAACCTACCTAACCTAACCAACATAACCAAGCCTAACCTAACCTAACCTACCTAACCTAACCAACATAACCAAGCCTAACCTAACCTAAC	GTTAGGTTAGGTTAGGCTTGGTTATGTTGGTTAGGTTAGGTAGGTTAGGTTAGGTTAGGCTTGGTTATGTTGGTTAGGTTAGGTAGGTTAGGTTAGGTTAGGCTTGGTTATGTTGGTTAGGTTAGGTAGGTTAGGTTAGGTTAGGCTTGGTTATGTTGGTTAGGTTAGGTAGGTTAGGTTAGGTTAGGCTTGGTTATGTTGGTTAGGTTAGGTAGGTTAGGTTAGGTTAGGCTTGGTTATGTTGGTTAGGTTAGGTAGGTTAGGTTAGGTTAGGCTTGGTTATGTTGGTTAGGTTAGGTAGGTTAGGTTAGGTTAGGCTTGGTTATGTT	family1	43
seq_1342	AACACAACCTAACCTAACCTAACCTAACCTACCTAACCT	AACACAACCTAACCTAACCTAACCTAACCTACCTAACCTAACACAACCTAACCTAACCTAACCTAACCTACCTAACCTAACACAACCTAACCTAACCTAACCTAACCTACCTAACCTAACACAACCTAACCTAACCTAACCTAACCTACCTAACCTAACACAACCTAACCTAACCTAACCTAACCTACCTAACCTAACACAACCTAACCTAACCTAACCTAACCTACCTAACCTAACACAACCTAACCTAACCTAACCTAACCTACCTAACCTAACACAACCTAACCTAACCTAACCTAACCTACCTAACCTAACACAACCTAACCTAA	TTAGGTTAGGTTGTGTTAGGTTAGGTAGGTTAGGTTAGGTTAGGTTAGGTTGTGTTAGGTTAGGTAGGTTAGGTTAGGTTAGGTTAGGTTGTGTTAGGTTAGGTAGGTTAGGTTAGGTTAGGTTAGGTTGTGTTAGGTTAGGTAGGTTAGGTTAGGTTAGGTTAGGTTGTGTTAGGTTAGGTAGGTTAGGTTAGGTTAGGTTAGGTTGTGTTAGGTTAGGTAGGTTAGGTTAGGTTAGGTTAGGTTGTGTTAGGTTAGGTAGGTTAGGTTAGGTTAGGTTAGGTTGTGTTAGGTTAGGTAGGTTAGGTTAGGTTAGGTTAGGTTGTGTT	family1	39
seq_1343	AACCCAATCTAATCC	AACCCAATCTAATCCAACCCAATCTAATCCAACCCAATCTAATCCAACCCAATCTAATCCAACCCAATCTAATCCAACCCAATCTAATCCAACCCAATCTAATCCAACCCAATCTAATCCAACCCAATCTAATCCAACCCAATCTAATCCAACCCAATCTAATCCAACCCAATCTAATCCAACCCAATCTAATCCAACCCAATCTAATCCAACCCAATCTAATCCAACCCAATCTAATCCAACCCAATCTAATCCAACCCAATCTAATCCAACCCAATCTAATCCAACCCAATCTAATCCAACCCAATCTAATCCAACCCAATCTAATC	GATTAGATTGGGTTGGATTAGATTGGGTTGGATTAGATTGGGTTGGATTAGATTGGGTTGGATTAGATTGGGTTGGATTAGATTGGGTTGGATTAGATTGGGTTGGATTAGATTGGGTTGGATTAGATTGGGTTGGATTAGATTGGGTTGGATTAGATTGGGTTGGATTAGATTGGGTTGGATTAGATTGGGTTGGATTAGATTGGGTTGGATTAGATTGGGTTGGATTAGATTGGGTTGGATTAGATTGGGTTGGATTAGATTGGGTTGGATTAGATTGGGTTGGATTAGATTGGGTTGGATTAGATTGGGTTGGATTAGATTGGGTT	family1	15
seq_1344	AACCCAACCTAATCTAACCTACCC	AACCCAACCTAATCTAACCTACCCAACCCAACCTAATCTAACCTACCCAACCCAACCTAATCTAACCTACCCAACCCAACCTAATCTAACCTACCCAACCCAACCTAATCTAACCTACCCAACCCAACCTAATCTAACCTACCCAACCCAACCTAATCTAACCTACCCAACCCAACCTAATCTAACCTACCCAACCCAACCTAATCTAACCTACCCAACCCAACCTAATCTAACCTACCCAACCCAACCTAATCTAACCTACCCAACCCAACCTAATCTAACCTACCCAACCCAACCTAATCTAACCTACCCAACCCAACCTAATCTAA	TTAGATTAGGTTGGGTTGGGTAGGTTAGATTAGGTTGGGTTGGGTAGGTTAGATTAGGTTGGGTTGGGTAGGTTAGATTAGGTTGGGTTGGGTAGGTTAGATTAGGTTGGGTTGGGTAGGTTAGATTAGGTTGGGTTGGGTAGGTTAGATTAGGTTGGGTTGGGTAGGTTAGATTAGGTTGGGTTGGGTAGGTTAGATTAGGTTGGGTTGGGTAGGTTAGATTAGGTTGGGTTGGGTAGGTTAGATTAGGTTGGGTTGGGTAGGTTAGATTAGGTTGGGTTGGGTAGGTTAGATTAGGTTGGGTTGGGTAGGTTAGATTAGGTTGGGTT	family1	24
seq_1347	AACCCAACCCAACCCAACTC	AACCCAACCCAACCCAACTCAACCCAACCCAACCCAACTCAACCCAACCCAACCCAACTCAACCCAACCCAACCCAACTCAACCCAACCCAACCCAACTCAACCCAACCCAACCCAACTCAACCCAACCCAACCCAACTCAACCCAACCCAACCCAACTCAACCCAACCCAACCCAACTCAACCCAACCCAACCCAACTCAACCCAACCCAACCCAACTCAACCCAACCCAACCCAACTCAACCCAACCCAACCCAACTCAACCCAACCCAACCCAACTCAACCCAACCCAACCCAACTCAACCCAACCCAACCCAACTCAACCCAACC	GGTTGGGTTGAGTTGGGTTGGGTTGGGTTGAGTTGGGTTGGGTTGGGTTGAGTTGGGTTGGGTTGGGTTGAGTTGGGTTGGGTTGGGTTGAGTTGGGTTGGGTTGGGTTGAGTTGGGTTGGGTTGGGTTGAGTTGGGTTGGGTTGGGTTGAGTTGGGTTGGGTTGGGTTGAGTTGGGTTGGGTTGGGTTGAGTTGGGTTGGGTTGGGTTGAGTTGGGTTGGGTTGGGTTGAGTTGGGTTGGGTTGGGTTGAGTTGGGTTGGGTTGGGTTGAGTTGGGTTGGGTTGGGTTGAGTTGGGTTGGGTTGGGTTGAGTTGGGTTGGGTTGGGTT	family1	20
seq_1348	AAACCCAACCCAACCCAACCCAACCC	AAACCCAACCCAACCCAACCCAACCCAAACCCAACCCAACCCAACCCAACCCAAACCCAACCCAACCCAACCCAACCCAAACCCAACCCAACCCAACCCAACCCAAACCCAACCCAACCCAACCCAACCCAAACCCAACCCAACCCAACCCAACCCAAACCCAACCCAACCCAACCCAACCCAAACCCAACCCAACCCAACCCAACCCAAACCCAACCCAACCCAACCCAACCCAAACCCAACCCAACCCAACCCAACCCAAACCCAACCCAACCCAACCCAACCCAAACCCAACCCAACCCAACCCAACCCAAACCCAACCCAACCCA	TGGGTTGGGTTGGGTTTGGGTTGGGTTGGGTTGGGTTGGGTTTGGGTTGGGTTGGGTTGGGTTGGGTTTGGGTTGGGTTGGGTTGGGTTGGGTTTGGGTTGGGTTGGGTTGGGTTGGGTTTGGGTTGGGTTGGGTTGGGTTGGGTTTGGGTTGGGTTGGGTTGGGTTGGGTTTGGGTTGGGTTGGGTTGGGTTGGGTTTGGGTTGGGTTGGGTTGGGTTGGGTTTGGGTTGGGTTGGGTTGGGTTGGGTTTGGGTTGGGTTGGGTTGGGTTGGGTTTGGGTTGGGTTGGGTTGGGTTGGGTTTGGGTTGGGTTGGGTTGGGTTGGGTTT	family1	26
seq_1349	AACCATAACCTAACCATAACCTAACCATAACCTAACCATAACCTAACCTAACCTAACCTAACCTAACCTAACCTAACCTAACCTAACCT	AACCATAACCTAACCATAACCTAACCATAACCTAACCATAACCTAACCTAACCTAACCTAACCTAACCTAACCTAACCTAACCTAACCTAACCATAACCTAACCATAACCTAACCATAACCTAACCATAACCTAACCTAACCTAACCTAACCTAACCTAACCTAACCTAACCTAACCTAACCATAACCTAACCATAACCTAACCATAACCTAACCATAACCTAACCTAACCTAACCTAACCTAACCTAACCTAACCTAACCTAACCTAACCATAACCTAACCATAACCTAACCATAACCTAACCATAACCTAACCTAACCTAACCTAAC	GTTAGGTTAGGTTAGGTTAGGTTATGGTTAGGTTATGGTTAGGTTATGGTTAGGTTATGGTTAGGTTAGGTTAGGTTAGGTTAGGTTAGGTTAGGTTAGGTTAGGTTAGGTTATGGTTAGGTTATGGTTAGGTTATGGTTAGGTTATGGTTAGGTTAGGTTAGGTTAGGTTAGGTTAGGTTAGGTTAGGTTAGGTTAGGTTATGGTTAGGTTATGGTTAGGTTATGGTTAGGTTATGGTTAGGTTAGGTTAGGTTAGGTTAGGTTAGGTTAGGTTAGGTTAGGTTAGGTTATGGTTAGGTTATGGTTAGGTTATGGTTAGGTTATGGTT	family1	89
seq_135	AACCCAACCTAACCT	AACCCAACCTAACCTAACCCAACCTAACCTAACCCAACCTAACCTAACCCAACCTAACCTAACCCAACCTAACCTAACCCAACCTAACCTAACCCAACCTAACCTAACCCAACCTAACCTAACCCAACCTAACCTAACCCAACCTAACCTAACCCAACCTAACCTAACCCAACCTAACCTAACCCAACCTAACCTAACCCAACCTAACCTAACCCAACCTAACCTAACCCAACCTAACCTAACCCAACCTAACCTAACCCAACCTAACCTAACCCAACCTAACCTAACCCAACCTAACCTAACCCAACCTAACCTAACCCAACCTAACC	GGTTAGGTTGGGTTAGGTTAGGTTGGGTTAGGTTAGGTTGGGTTAGGTTAGGTTGGGTTAGGTTAGGTTGGGTTAGGTTAGGTTGGGTTAGGTTAGGTTGGGTTAGGTTAGGTTGGGTTAGGTTAGGTTGGGTTAGGTTAGGTTGGGTTAGGTTAGGTTGGGTTAGGTTAGGTTGGGTTAGGTTAGGTTGGGTTAGGTTAGGTTGGGTTAGGTTAGGTTGGGTTAGGTTAGGTTGGGTTAGGTTAGGTTGGGTTAGGTTAGGTTGGGTTAGGTTAGGTTGGGTTAGGTTAGGTTGGGTTAGGTTAGGTTGGGTTAGGTTAGGTTGGGTT	family1	15
seq_1350	AAACCTAACCTAACCTAACCCTAACCTAACC	AAACCTAACCTAACCTAACCCTAACCTAACCAAACCTAACCTAACCTAACCCTAACCTAACCAAACCTAACCTAACCTAACCCTAACCTAACCAAACCTAACCTAACCTAACCCTAACCTAACCAAACCTAACCTAACCTAACCCTAACCTAACCAAACCTAACCTAACCTAACCCTAACCTAACCAAACCTAACCTAACCTAACCCTAACCTAACCAAACCTAACCTAACCTAACCCTAACCTAACCAAACCTAACCTAACCTAACCCTAACCTAACCAAACCTAACCTAACCTAACCCTAACCTAACCAAACCTAACCTAACCTAAC	GTTAGGTTAGGTTAGGTTTGGTTAGGTTAGGGTTAGGTTAGGTTAGGTTTGGTTAGGTTAGGGTTAGGTTAGGTTAGGTTTGGTTAGGTTAGGGTTAGGTTAGGTTAGGTTTGGTTAGGTTAGGGTTAGGTTAGGTTAGGTTTGGTTAGGTTAGGGTTAGGTTAGGTTAGGTTTGGTTAGGTTAGGGTTAGGTTAGGTTAGGTTTGGTTAGGTTAGGGTTAGGTTAGGTTAGGTTTGGTTAGGTTAGGGTTAGGTTAGGTTAGGTTTGGTTAGGTTAGGGTTAGGTTAGGTTAGGTTTGGTTAGGTTAGGGTTAGGTTAGGTTAGGTTT	family1	31
seq_1351	AAAGCTAATATAACGTAACCTAACTAAGCTAATATAACCTAAC	AAAGCTAATATAACGTAACCTAACTAAGCTAATATAACCTAACAAAGCTAATATAACGTAACCTAACTAAGCTAATATAACCTAACAAAGCTAATATAACGTAACCTAACTAAGCTAATATAACCTAACAAAGCTAATATAACGTAACCTAACTAAGCTAATATAACCTAACAAAGCTAATATAACGTAACCTAACTAAGCTAATATAACCTAACAAAGCTAATATAACGTAACCTAACTAAGCTAATATAACCTAACAAAGCTAATATAACGTAACCTAACTAAGCTAATATAACCTAACAAAGCTAATATAACGTAACCTAACTAAG	CTTAGTTAGGTTACGTTATATTAGCTTTGTTAGGTTATATTAGCTTAGTTAGGTTACGTTATATTAGCTTTGTTAGGTTATATTAGCTTAGTTAGGTTACGTTATATTAGCTTTGTTAGGTTATATTAGCTTAGTTAGGTTACGTTATATTAGCTTTGTTAGGTTATATTAGCTTAGTTAGGTTACGTTATATTAGCTTTGTTAGGTTATATTAGCTTAGTTAGGTTACGTTATATTAGCTTTGTTAGGTTATATTAGCTTAGTTAGGTTACGTTATATTAGCTTTGTTAGGTTATATTAGCTTAGTTAGGTTACGTTATATTAGCTTT	family1	43
seq_1352	AACCTAACTAAGCTAATATAACCTAACTAAGCTGATCTAACCTAACTAAGCTAATATAACGT	AACCTAACTAAGCTAATATAACCTAACTAAGCTGATCTAACCTAACTAAGCTAATATAACGTAACCTAACTAAGCTAATATAACCTAACTAAGCTGATCTAACCTAACTAAGCTAATATAACGTAACCTAACTAAGCTAATATAACCTAACTAAGCTGATCTAACCTAACTAAGCTAATATAACGTAACCTAACTAAGCTAATATAACCTAACTAAGCTGATCTAACCTAACTAAGCTAATATAACGTAACCTAACTAAGCTAATATAACCTAACTAAGCTGATCTAACCTAACTAAGCTAATATAACGTAACCTAACTAAGCTAATAT	ATATTAGCTTAGTTAGGTTACGTTATATTAGCTTAGTTAGGTTAGATCAGCTTAGTTAGGTTATATTAGCTTAGTTAGGTTACGTTATATTAGCTTAGTTAGGTTAGATCAGCTTAGTTAGGTTATATTAGCTTAGTTAGGTTACGTTATATTAGCTTAGTTAGGTTAGATCAGCTTAGTTAGGTTATATTAGCTTAGTTAGGTTACGTTATATTAGCTTAGTTAGGTTAGATCAGCTTAGTTAGGTTATATTAGCTTAGTTAGGTTACGTTATATTAGCTTAGTTAGGTTAGATCAGCTTAGTTAGGTTATATTAGCTTAGTTAGGTT	family1	62
seq_1353	AAACTAAGCTAATATAACCTAACC	AAACTAAGCTAATATAACCTAACCAAACTAAGCTAATATAACCTAACCAAACTAAGCTAATATAACCTAACCAAACTAAGCTAATATAACCTAACCAAACTAAGCTAATATAACCTAACCAAACTAAGCTAATATAACCTAACCAAACTAAGCTAATATAACCTAACCAAACTAAGCTAATATAACCTAACCAAACTAAGCTAATATAACCTAACCAAACTAAGCTAATATAACCTAACCAAACTAAGCTAATATAACCTAACCAAACTAAGCTAATATAACCTAACCAAACTAAGCTAATATAACCTAACCAAACTAAGCTAATATAA	TTATATTAGCTTAGTTTGGTTAGGTTATATTAGCTTAGTTTGGTTAGGTTATATTAGCTTAGTTTGGTTAGGTTATATTAGCTTAGTTTGGTTAGGTTATATTAGCTTAGTTTGGTTAGGTTATATTAGCTTAGTTTGGTTAGGTTATATTAGCTTAGTTTGGTTAGGTTATATTAGCTTAGTTTGGTTAGGTTATATTAGCTTAGTTTGGTTAGGTTATATTAGCTTAGTTTGGTTAGGTTATATTAGCTTAGTTTGGTTAGGTTATATTAGCTTAGTTTGGTTAGGTTATATTAGCTTAGTTTGGTTAGGTTATATTAGCTTAGTTT	family1	24
seq_1354	AAATCTAACCTAACC	AAATCTAACCTAACCAAATCTAACCTAACCAAATCTAACCTAACCAAATCTAACCTAACCAAATCTAACCTAACCAAATCTAACCTAACCAAATCTAACCTAACCAAATCTAACCTAACCAAATCTAACCTAACCAAATCTAACCTAACCAAATCTAACCTAACCAAATCTAACCTAACCAAATCTAACCTAACCAAATCTAACCTAACCAAATCTAACCTAACCAAATCTAACCTAACCAAATCTAACCTAACCAAATCTAACCTAACCAAATCTAACCTAACCAAATCTAACCTAACCAAATCTAACCTAACCAAATCTAACCTAAC	GTTAGGTTAGATTTGGTTAGGTTAGATTTGGTTAGGTTAGATTTGGTTAGGTTAGATTTGGTTAGGTTAGATTTGGTTAGGTTAGATTTGGTTAGGTTAGATTTGGTTAGGTTAGATTTGGTTAGGTTAGATTTGGTTAGGTTAGATTTGGTTAGGTTAGATTTGGTTAGGTTAGATTTGGTTAGGTTAGATTTGGTTAGGTTAGATTTGGTTAGGTTAGATTTGGTTAGGTTAGATTTGGTTAGGTTAGATTTGGTTAGGTTAGATTTGGTTAGGTTAGATTTGGTTAGGTTAGATTTGGTTAGGTTAGATTTGGTTAGGTTAGATTT	family1	15
seq_1355	AAATAACTAAGCTAATATAACCT	AAATAACTAAGCTAATATAACCTAAATAACTAAGCTAATATAACCTAAATAACTAAGCTAATATAACCTAAATAACTAAGCTAATATAACCTAAATAACTAAGCTAATATAACCTAAATAACTAAGCTAATATAACCTAAATAACTAAGCTAATATAACCTAAATAACTAAGCTAATATAACCTAAATAACTAAGCTAATATAACCTAAATAACTAAGCTAATATAACCTAAATAACTAAGCTAATATAACCTAAATAACTAAGCTAATATAACCTAAATAACTAAGCTAATATAACCTAAATAACTAAGCTAATATAACCTAAATAAC	GTTATTTAGGTTATATTAGCTTAGTTATTTAGGTTATATTAGCTTAGTTATTTAGGTTATATTAGCTTAGTTATTTAGGTTATATTAGCTTAGTTATTTAGGTTATATTAGCTTAGTTATTTAGGTTATATTAGCTTAGTTATTTAGGTTATATTAGCTTAGTTATTTAGGTTATATTAGCTTAGTTATTTAGGTTATATTAGCTTAGTTATTTAGGTTATATTAGCTTAGTTATTTAGGTTATATTAGCTTAGTTATTTAGGTTATATTAGCTTAGTTATTTAGGTTATATTAGCTTAGTTATTTAGGTTATATTAGCTTAGTTATTT	family1	23
seq_1356	AACCCAACCTAACCTAACCCAACCTAACCTAACCTAACCT	AACCCAACCTAACCTAACCCAACCTAACCTAACCTAACCTAACCCAACCTAACCTAACCCAACCTAACCTAACCTAACCTAACCCAACCTAACCTAACCCAACCTAACCTAACCTAACCTAACCCAACCTAACCTAACCCAACCTAACCTAACCTAACCTAACCCAACCTAACCTAACCCAACCTAACCTAACCTAACCTAACCCAACCTAACCTAACCCAACCTAACCTAACCTAACCTAACCCAACCTAACCTAACCCAACCTAACCTAACCTAACCTAACCCAACCTAACCTAACCCAACCTAACCTAACCTAACCTAACCCAACC	GGTTGGGTTAGGTTAGGTTAGGTTAGGTTGGGTTAGGTTAGGTTGGGTTAGGTTAGGTTAGGTTAGGTTGGGTTAGGTTAGGTTGGGTTAGGTTAGGTTAGGTTAGGTTGGGTTAGGTTAGGTTGGGTTAGGTTAGGTTAGGTTAGGTTGGGTTAGGTTAGGTTGGGTTAGGTTAGGTTAGGTTAGGTTGGGTTAGGTTAGGTTGGGTTAGGTTAGGTTAGGTTAGGTTGGGTTAGGTTAGGTTGGGTTAGGTTAGGTTAGGTTAGGTTGGGTTAGGTTAGGTTGGGTTAGGTTAGGTTAGGTTAGGTTGGGTTAGGTTAGGTTGGGTT	family1	40
seq_1357	AAACTAACCTAACCTAACCTAACCTAACCTAACCTAACCCTAACCC	AAACTAACCTAACCTAACCTAACCTAACCTAACCTAACCCTAACCCAAACTAACCTAACCTAACCTAACCTAACCTAACCTAACCCTAACCCAAACTAACCTAACCTAACCTAACCTAACCTAACCTAACCCTAACCCAAACTAACCTAACCTAACCTAACCTAACCTAACCTAACCCTAACCCAAACTAACCTAACCTAACCTAACCTAACCTAACCTAACCCTAACCCAAACTAACCTAACCTAACCTAACCTAACCTAACCTAACCCTAACCCAAACTAACCTAACCTAACCTAACCTAACCTAACCTAACCCTAACCCAAACTAA	TTAGTTTGGGTTAGGGTTAGGTTAGGTTAGGTTAGGTTAGGTTAGGTTAGTTTGGGTTAGGGTTAGGTTAGGTTAGGTTAGGTTAGGTTAGGTTAGTTTGGGTTAGGGTTAGGTTAGGTTAGGTTAGGTTAGGTTAGGTTAGTTTGGGTTAGGGTTAGGTTAGGTTAGGTTAGGTTAGGTTAGGTTAGTTTGGGTTAGGGTTAGGTTAGGTTAGGTTAGGTTAGGTTAGGTTAGTTTGGGTTAGGGTTAGGTTAGGTTAGGTTAGGTTAGGTTAGGTTAGTTTGGGTTAGGGTTAGGTTAGGTTAGGTTAGGTTAGGTTAGGTTAGTTT	family1	46
seq_1358	AACCCTAACCTTACCTAACCTATACCAACCTAACCTAACCTAACCTTATCCT	AACCCTAACCTTACCTAACCTATACCAACCTAACCTAACCTAACCTTATCCTAACCCTAACCTTACCTAACCTATACCAACCTAACCTAACCTAACCTTATCCTAACCCTAACCTTACCTAACCTATACCAACCTAACCTAACCTAACCTTATCCTAACCCTAACCTTACCTAACCTATACCAACCTAACCTAACCTAACCTTATCCTAACCCTAACCTTACCTAACCTATACCAACCTAACCTAACCTAACCTTATCCTAACCCTAACCTTACCTAACCTATACCAACCTAACCTAACCTAACCTTATCCTAACCCTAACCTTACCTA	TAGGTAAGGTTAGGGTTAGGATAAGGTTAGGTTAGGTTAGGTTGGTATAGGTTAGGTAAGGTTAGGGTTAGGATAAGGTTAGGTTAGGTTAGGTTGGTATAGGTTAGGTAAGGTTAGGGTTAGGATAAGGTTAGGTTAGGTTAGGTTGGTATAGGTTAGGTAAGGTTAGGGTTAGGATAAGGTTAGGTTAGGTTAGGTTGGTATAGGTTAGGTAAGGTTAGGGTTAGGATAAGGTTAGGTTAGGTTAGGTTGGTATAGGTTAGGTAAGGTTAGGGTTAGGATAAGGTTAGGTTAGGTTAGGTTGGTATAGGTTAGGTAAGGTTAGGGTT	family1	52
seq_1360	AAAACAACACAAACCAAACC	AAAACAACACAAACCAAACCAAAACAACACAAACCAAACCAAAACAACACAAACCAAACCAAAACAACACAAACCAAACCAAAACAACACAAACCAAACCAAAACAACACAAACCAAACCAAAACAACACAAACCAAACCAAAACAACACAAACCAAACCAAAACAACACAAACCAAACCAAAACAACACAAACCAAACCAAAACAACACAAACCAAACCAAAACAACACAAACCAAACCAAAACAACACAAACCAAACCAAAACAACACAAACCAAACCAAAACAACACAAACCAAACCAAAACAACACAAACCAAACCAAAACAACA	TGTTGTTTTGGTTTGGTTTGTGTTGTTTTGGTTTGGTTTGTGTTGTTTTGGTTTGGTTTGTGTTGTTTTGGTTTGGTTTGTGTTGTTTTGGTTTGGTTTGTGTTGTTTTGGTTTGGTTTGTGTTGTTTTGGTTTGGTTTGTGTTGTTTTGGTTTGGTTTGTGTTGTTTTGGTTTGGTTTGTGTTGTTTTGGTTTGGTTTGTGTTGTTTTGGTTTGGTTTGTGTTGTTTTGGTTTGGTTTGTGTTGTTTTGGTTTGGTTTGTGTTGTTTTGGTTTGGTTTGTGTTGTTTTGGTTTGGTTTGTGTTGTTTTGGTTTGGTTTGTGTTGTTTT	family1	20
seq_1361	AAAAAAAAACACAAACCAAAC	AAAAAAAAACACAAACCAAACAAAAAAAAACACAAACCAAACAAAAAAAAACACAAACCAAACAAAAAAAAACACAAACCAAACAAAAAAAAACACAAACCAAACAAAAAAAAACACAAACCAAACAAAAAAAAACACAAACCAAACAAAAAAAAACACAAACCAAACAAAAAAAAACACAAACCAAACAAAAAAAAACACAAACCAAACAAAAAAAAACACAAACCAAACAAAAAAAAACACAAACCAAACAAAAAAAAACACAAACCAAACAAAAAAAAACACAAACCAAACAAAAAAAAACACAAACCAAACAAAAAAAAACACAA	TTGTGTTTTTTTTTGTTTGGTTTGTGTTTTTTTTTGTTTGGTTTGTGTTTTTTTTTGTTTGGTTTGTGTTTTTTTTTGTTTGGTTTGTGTTTTTTTTTGTTTGGTTTGTGTTTTTTTTTGTTTGGTTTGTGTTTTTTTTTGTTTGGTTTGTGTTTTTTTTTGTTTGGTTTGTGTTTTTTTTTGTTTGGTTTGTGTTTTTTTTTGTTTGGTTTGTGTTTTTTTTTGTTTGGTTTGTGTTTTTTTTTGTTTGGTTTGTGTTTTTTTTTGTTTGGTTTGTGTTTTTTTTTGTTTGGTTTGTGTTTTTTTTTGTTTGGTTTGTGTTTTTTTTT	family1	21
seq_1362	AACATAACCTAACCTAACCTTACCTACCTACCT	AACATAACCTAACCTAACCTTACCTACCTACCTAACATAACCTAACCTAACCTTACCTACCTACCTAACATAACCTAACCTAACCTTACCTACCTACCTAACATAACCTAACCTAACCTTACCTACCTACCTAACATAACCTAACCTAACCTTACCTACCTACCTAACATAACCTAACCTAACCTTACCTACCTACCTAACATAACCTAACCTAACCTTACCTACCTACCTAACATAACCTAACCTAACCTTACCTACCTACCTAACATAACCTAACCTAACCTTACCTACCTACCTAACATAACCTAACCTAACCTTACCTACCTACC	GGTAGGTAGGTAAGGTTAGGTTAGGTTATGTTAGGTAGGTAGGTAAGGTTAGGTTAGGTTATGTTAGGTAGGTAGGTAAGGTTAGGTTAGGTTATGTTAGGTAGGTAGGTAAGGTTAGGTTAGGTTATGTTAGGTAGGTAGGTAAGGTTAGGTTAGGTTATGTTAGGTAGGTAGGTAAGGTTAGGTTAGGTTATGTTAGGTAGGTAGGTAAGGTTAGGTTAGGTTATGTTAGGTAGGTAGGTAAGGTTAGGTTAGGTTATGTTAGGTAGGTAGGTAAGGTTAGGTTAGGTTATGTTAGGTAGGTAGGTAAGGTTAGGTTAGGTTATGTT	family1	33
seq_1363	AACCTAAGCTAAGCT	AACCTAAGCTAAGCTAACCTAAGCTAAGCTAACCTAAGCTAAGCTAACCTAAGCTAAGCTAACCTAAGCTAAGCTAACCTAAGCTAAGCTAACCTAAGCTAAGCTAACCTAAGCTAAGCTAACCTAAGCTAAGCTAACCTAAGCTAAGCTAACCTAAGCTAAGCTAACCTAAGCTAAGCTAACCTAAGCTAAGCTAACCTAAGCTAAGCTAACCTAAGCTAAGCTAACCTAAGCTAAGCTAACCTAAGCTAAGCTAACCTAAGCTAAGCTAACCTAAGCTAAGCTAACCTAAGCTAAGCTAACCTAAGCTAAGCTAACCTAAGCTAAGC	GCTTAGCTTAGGTTAGCTTAGCTTAGGTTAGCTTAGCTTAGGTTAGCTTAGCTTAGGTTAGCTTAGCTTAGGTTAGCTTAGCTTAGGTTAGCTTAGCTTAGGTTAGCTTAGCTTAGGTTAGCTTAGCTTAGGTTAGCTTAGCTTAGGTTAGCTTAGCTTAGGTTAGCTTAGCTTAGGTTAGCTTAGCTTAGGTTAGCTTAGCTTAGGTTAGCTTAGCTTAGGTTAGCTTAGCTTAGGTTAGCTTAGCTTAGGTTAGCTTAGCTTAGGTTAGCTTAGCTTAGGTTAGCTTAGCTTAGGTTAGCTTAGCTTAGGTTAGCTTAGCTTAGGTT	family1	15
seq_1364	AAACTAACCTAACCTATCCTAACCTAACCT	AAACTAACCTAACCTATCCTAACCTAACCTAAACTAACCTAACCTATCCTAACCTAACCTAAACTAACCTAACCTATCCTAACCTAACCTAAACTAACCTAACCTATCCTAACCTAACCTAAACTAACCTAACCTATCCTAACCTAACCTAAACTAACCTAACCTATCCTAACCTAACCTAAACTAACCTAACCTATCCTAACCTAACCTAAACTAACCTAACCTATCCTAACCTAACCTAAACTAACCTAACCTATCCTAACCTAACCTAAACTAACCTAACCTATCCTAACCTAACCTAAACTAACCTAACCTATCCTAACCTAACC	GGTTAGGTTAGGATAGGTTAGGTTAGTTTAGGTTAGGTTAGGATAGGTTAGGTTAGTTTAGGTTAGGTTAGGATAGGTTAGGTTAGTTTAGGTTAGGTTAGGATAGGTTAGGTTAGTTTAGGTTAGGTTAGGATAGGTTAGGTTAGTTTAGGTTAGGTTAGGATAGGTTAGGTTAGTTTAGGTTAGGTTAGGATAGGTTAGGTTAGTTTAGGTTAGGTTAGGATAGGTTAGGTTAGTTTAGGTTAGGTTAGGATAGGTTAGGTTAGTTTAGGTTAGGTTAGGATAGGTTAGGTTAGTTTAGGTTAGGTTAGGATAGGTTAGGTTAGTTT	family1	30
seq_1365	AACCTAACTAAGCTAATCTAAGAT	AACCTAACTAAGCTAATCTAAGATAACCTAACTAAGCTAATCTAAGATAACCTAACTAAGCTAATCTAAGATAACCTAACTAAGCTAATCTAAGATAACCTAACTAAGCTAATCTAAGATAACCTAACTAAGCTAATCTAAGATAACCTAACTAAGCTAATCTAAGATAACCTAACTAAGCTAATCTAAGATAACCTAACTAAGCTAATCTAAGATAACCTAACTAAGCTAATCTAAGATAACCTAACTAAGCTAATCTAAGATAACCTAACTAAGCTAATCTAAGATAACCTAACTAAGCTAATCTAAGATAACCTAACTAAGCTAAT	ATTAGCTTAGTTAGGTTATCTTAGATTAGCTTAGTTAGGTTATCTTAGATTAGCTTAGTTAGGTTATCTTAGATTAGCTTAGTTAGGTTATCTTAGATTAGCTTAGTTAGGTTATCTTAGATTAGCTTAGTTAGGTTATCTTAGATTAGCTTAGTTAGGTTATCTTAGATTAGCTTAGTTAGGTTATCTTAGATTAGCTTAGTTAGGTTATCTTAGATTAGCTTAGTTAGGTTATCTTAGATTAGCTTAGTTAGGTTATCTTAGATTAGCTTAGTTAGGTTATCTTAGATTAGCTTAGTTAGGTTATCTTAGATTAGCTTAGTTAGGTT	family1	24
seq_1366	AACTAAGCTAATCTAAGCT	AACTAAGCTAATCTAAGCTAACTAAGCTAATCTAAGCTAACTAAGCTAATCTAAGCTAACTAAGCTAATCTAAGCTAACTAAGCTAATCTAAGCTAACTAAGCTAATCTAAGCTAACTAAGCTAATCTAAGCTAACTAAGCTAATCTAAGCTAACTAAGCTAATCTAAGCTAACTAAGCTAATCTAAGCTAACTAAGCTAATCTAAGCTAACTAAGCTAATCTAAGCTAACTAAGCTAATCTAAGCTAACTAAGCTAATCTAAGCTAACTAAGCTAATCTAAGCTAACTAAGCTAATCTAAGCTAACTAAGCTAATCTAAGCTAACTAA	TTAGTTAGCTTAGATTAGCTTAGTTAGCTTAGATTAGCTTAGTTAGCTTAGATTAGCTTAGTTAGCTTAGATTAGCTTAGTTAGCTTAGATTAGCTTAGTTAGCTTAGATTAGCTTAGTTAGCTTAGATTAGCTTAGTTAGCTTAGATTAGCTTAGTTAGCTTAGATTAGCTTAGTTAGCTTAGATTAGCTTAGTTAGCTTAGATTAGCTTAGTTAGCTTAGATTAGCTTAGTTAGCTTAGATTAGCTTAGTTAGCTTAGATTAGCTTAGTTAGCTTAGATTAGCTTAGTTAGCTTAGATTAGCTTAGTTAGCTTAGATTAGCTTAGTT	family1	19
seq_1367	AACCTAACCTAACCTAACCTAACCTAACCTAACTT	AACCTAACCTAACCTAACCTAACCTAACCTAACTTAACCTAACCTAACCTAACCTAACCTAACCTAACTTAACCTAACCTAACCTAACCTAACCTAACCTAACTTAACCTAACCTAACCTAACCTAACCTAACCTAACTTAACCTAACCTAACCTAACCTAACCTAACCTAACTTAACCTAACCTAACCTAACCTAACCTAACCTAACTTAACCTAACCTAACCTAACCTAACCTAACCTAACTTAACCTAACCTAACCTAACCTAACCTAACCTAACTTAACCTAACCTAACCTAACCTAACCTAACCTAACTTAACCTAACCTAACC	GGTTAGGTTAGGTTAAGTTAGGTTAGGTTAGGTTAGGTTAGGTTAGGTTAAGTTAGGTTAGGTTAGGTTAGGTTAGGTTAGGTTAAGTTAGGTTAGGTTAGGTTAGGTTAGGTTAGGTTAAGTTAGGTTAGGTTAGGTTAGGTTAGGTTAGGTTAAGTTAGGTTAGGTTAGGTTAGGTTAGGTTAGGTTAAGTTAGGTTAGGTTAGGTTAGGTTAGGTTAGGTTAAGTTAGGTTAGGTTAGGTTAGGTTAGGTTAGGTTAAGTTAGGTTAGGTTAGGTTAGGTTAGGTTAGGTTAAGTTAGGTTAGGTTAGGTTAGGTTAGGTTAGGTT	family1	35
seq_1368	AAAACCTAACCTAACTAGGCTAAT	AAAACCTAACCTAACTAGGCTAATAAAACCTAACCTAACTAGGCTAATAAAACCTAACCTAACTAGGCTAATAAAACCTAACCTAACTAGGCTAATAAAACCTAACCTAACTAGGCTAATAAAACCTAACCTAACTAGGCTAATAAAACCTAACCTAACTAGGCTAATAAAACCTAACCTAACTAGGCTAATAAAACCTAACCTAACTAGGCTAATAAAACCTAACCTAACTAGGCTAATAAAACCTAACCTAACTAGGCTAATAAAACCTAACCTAACTAGGCTAATAAAACCTAACCTAACTAGGCTAATAAAACCTAACCTAACTA	TAGTTAGGTTAGGTTTTATTAGCCTAGTTAGGTTAGGTTTTATTAGCCTAGTTAGGTTAGGTTTTATTAGCCTAGTTAGGTTAGGTTTTATTAGCCTAGTTAGGTTAGGTTTTATTAGCCTAGTTAGGTTAGGTTTTATTAGCCTAGTTAGGTTAGGTTTTATTAGCCTAGTTAGGTTAGGTTTTATTAGCCTAGTTAGGTTAGGTTTTATTAGCCTAGTTAGGTTAGGTTTTATTAGCCTAGTTAGGTTAGGTTTTATTAGCCTAGTTAGGTTAGGTTTTATTAGCCTAGTTAGGTTAGGTTTTATTAGCCTAGTTAGGTTAGGTTTT	family1	24
seq_1369	AAAACCTAACCTAACTAAGCTAAT	AAAACCTAACCTAACTAAGCTAATAAAACCTAACCTAACTAAGCTAATAAAACCTAACCTAACTAAGCTAATAAAACCTAACCTAACTAAGCTAATAAAACCTAACCTAACTAAGCTAATAAAACCTAACCTAACTAAGCTAATAAAACCTAACCTAACTAAGCTAATAAAACCTAACCTAACTAAGCTAATAAAACCTAACCTAACTAAGCTAATAAAACCTAACCTAACTAAGCTAATAAAACCTAACCTAACTAAGCTAATAAAACCTAACCTAACTAAGCTAATAAAACCTAACCTAACTAAGCTAATAAAACCTAACCTAACTA	TAGTTAGGTTAGGTTTTATTAGCTTAGTTAGGTTAGGTTTTATTAGCTTAGTTAGGTTAGGTTTTATTAGCTTAGTTAGGTTAGGTTTTATTAGCTTAGTTAGGTTAGGTTTTATTAGCTTAGTTAGGTTAGGTTTTATTAGCTTAGTTAGGTTAGGTTTTATTAGCTTAGTTAGGTTAGGTTTTATTAGCTTAGTTAGGTTAGGTTTTATTAGCTTAGTTAGGTTAGGTTTTATTAGCTTAGTTAGGTTAGGTTTTATTAGCTTAGTTAGGTTAGGTTTTATTAGCTTAGTTAGGTTAGGTTTTATTAGCTTAGTTAGGTTAGGTTTT	family1	24
seq_137	AAACATAACCTAGCCTAACCTAACTTAACCTAAGCTAACCTAACTTAATC	AAACATAACCTAGCCTAACCTAACTTAACCTAAGCTAACCTAACTTAATCAAACATAACCTAGCCTAACCTAACTTAACCTAAGCTAACCTAACTTAATCAAACATAACCTAGCCTAACCTAACTTAACCTAAGCTAACCTAACTTAATCAAACATAACCTAGCCTAACCTAACTTAACCTAAGCTAACCTAACTTAATCAAACATAACCTAGCCTAACCTAACTTAACCTAAGCTAACCTAACTTAATCAAACATAACCTAGCCTAACCTAACTTAACCTAAGCTAACCTAACTTAATCAAACATAACCTAGCCTAACCTAACTTAAC	GTTAAGTTAGGTTAGGCTAGGTTATGTTTGATTAAGTTAGGTTAGCTTAGGTTAAGTTAGGTTAGGCTAGGTTATGTTTGATTAAGTTAGGTTAGCTTAGGTTAAGTTAGGTTAGGCTAGGTTATGTTTGATTAAGTTAGGTTAGCTTAGGTTAAGTTAGGTTAGGCTAGGTTATGTTTGATTAAGTTAGGTTAGCTTAGGTTAAGTTAGGTTAGGCTAGGTTATGTTTGATTAAGTTAGGTTAGCTTAGGTTAAGTTAGGTTAGGCTAGGTTATGTTTGATTAAGTTAGGTTAGCTTAGGTTAAGTTAGGTTAGGCTAGGTTATGTTT	family1	50
seq_1370	AAACATAACCTAACCTAAACTTAACCTAACCTAACCTAACCTAACCT	AAACATAACCTAACCTAAACTTAACCTAACCTAACCTAACCTAACCTAAACATAACCTAACCTAAACTTAACCTAACCTAACCTAACCTAACCTAAACATAACCTAACCTAAACTTAACCTAACCTAACCTAACCTAACCTAAACATAACCTAACCTAAACTTAACCTAACCTAACCTAACCTAACCTAAACATAACCTAACCTAAACTTAACCTAACCTAACCTAACCTAACCTAAACATAACCTAACCTAAACTTAACCTAACCTAACCTAACCTAACCTAAACATAACCTAACCTAAACTTAACCTAACCTAACCTAACCTAACCT	AGGTTAGGTTAGGTTAGGTTAGGTTAAGTTTAGGTTAGGTTATGTTTAGGTTAGGTTAGGTTAGGTTAGGTTAAGTTTAGGTTAGGTTATGTTTAGGTTAGGTTAGGTTAGGTTAGGTTAAGTTTAGGTTAGGTTATGTTTAGGTTAGGTTAGGTTAGGTTAGGTTAAGTTTAGGTTAGGTTATGTTTAGGTTAGGTTAGGTTAGGTTAGGTTAAGTTTAGGTTAGGTTATGTTTAGGTTAGGTTAGGTTAGGTTAGGTTAAGTTTAGGTTAGGTTATGTTTAGGTTAGGTTAGGTTAGGTTAGGTTAAGTTTAGGTTAGGTTATGTTT	family1	47
seq_1371	AAACCCAACCTAACCTAACCTAACCTAACC	AAACCCAACCTAACCTAACCTAACCTAACCAAACCCAACCTAACCTAACCTAACCTAACCAAACCCAACCTAACCTAACCTAACCTAACCAAACCCAACCTAACCTAACCTAACCTAACCAAACCCAACCTAACCTAACCTAACCTAACCAAACCCAACCTAACCTAACCTAACCTAACCAAACCCAACCTAACCTAACCTAACCTAACCAAACCCAACCTAACCTAACCTAACCTAACCAAACCCAACCTAACCTAACCTAACCTAACCAAACCCAACCTAACCTAACCTAACCTAACCAAACCCAACCTAACCTAACCTAACCTAAC	GTTAGGTTAGGTTAGGTTAGGTTGGGTTTGGTTAGGTTAGGTTAGGTTAGGTTGGGTTTGGTTAGGTTAGGTTAGGTTAGGTTGGGTTTGGTTAGGTTAGGTTAGGTTAGGTTGGGTTTGGTTAGGTTAGGTTAGGTTAGGTTGGGTTTGGTTAGGTTAGGTTAGGTTAGGTTGGGTTTGGTTAGGTTAGGTTAGGTTAGGTTGGGTTTGGTTAGGTTAGGTTAGGTTAGGTTGGGTTTGGTTAGGTTAGGTTAGGTTAGGTTGGGTTTGGTTAGGTTAGGTTAGGTTAGGTTGGGTTTGGTTAGGTTAGGTTAGGTTAGGTTGGGTTT	family1	30
seq_1372	AACATACCTAACCTAACTAACCAACCTAACCTAACCT	AACATACCTAACCTAACTAACCAACCTAACCTAACCTAACATACCTAACCTAACTAACCAACCTAACCTAACCTAACATACCTAACCTAACTAACCAACCTAACCTAACCTAACATACCTAACCTAACTAACCAACCTAACCTAACCTAACATACCTAACCTAACTAACCAACCTAACCTAACCTAACATACCTAACCTAACTAACCAACCTAACCTAACCTAACATACCTAACCTAACTAACCAACCTAACCTAACCTAACATACCTAACCTAACTAACCAACCTAACCTAACCTAACATACCTAACCTAACTAACCAACCTAACCTA	TAGGTTAGGTTGGTTAGTTAGGTTAGGTATGTTAGGTTAGGTTAGGTTGGTTAGTTAGGTTAGGTATGTTAGGTTAGGTTAGGTTGGTTAGTTAGGTTAGGTATGTTAGGTTAGGTTAGGTTGGTTAGTTAGGTTAGGTATGTTAGGTTAGGTTAGGTTGGTTAGTTAGGTTAGGTATGTTAGGTTAGGTTAGGTTGGTTAGTTAGGTTAGGTATGTTAGGTTAGGTTAGGTTGGTTAGTTAGGTTAGGTATGTTAGGTTAGGTTAGGTTGGTTAGTTAGGTTAGGTATGTTAGGTTAGGTTAGGTTGGTTAGTTAGGTTAGGTATGTT	family1	37
seq_1373	AAACTAATCTAACCTAACCTAACCTACTAACCTAACCTAACCT	AAACTAATCTAACCTAACCTAACCTACTAACCTAACCTAACCTAAACTAATCTAACCTAACCTAACCTACTAACCTAACCTAACCTAAACTAATCTAACCTAACCTAACCTACTAACCTAACCTAACCTAAACTAATCTAACCTAACCTAACCTACTAACCTAACCTAACCTAAACTAATCTAACCTAACCTAACCTACTAACCTAACCTAACCTAAACTAATCTAACCTAACCTAACCTACTAACCTAACCTAACCTAAACTAATCTAACCTAACCTAACCTACTAACCTAACCTAACCTAAACTAATCTAACCTAACCTAACCTACT	AGTAGGTTAGGTTAGGTTAGATTAGTTTAGGTTAGGTTAGGTTAGTAGGTTAGGTTAGGTTAGATTAGTTTAGGTTAGGTTAGGTTAGTAGGTTAGGTTAGGTTAGATTAGTTTAGGTTAGGTTAGGTTAGTAGGTTAGGTTAGGTTAGATTAGTTTAGGTTAGGTTAGGTTAGTAGGTTAGGTTAGGTTAGATTAGTTTAGGTTAGGTTAGGTTAGTAGGTTAGGTTAGGTTAGATTAGTTTAGGTTAGGTTAGGTTAGTAGGTTAGGTTAGGTTAGATTAGTTTAGGTTAGGTTAGGTTAGTAGGTTAGGTTAGGTTAGATTAGTTT	family1	43
seq_1374	AACACCTAACCTTCCCTACCTAACTAACCTAACCT	AACACCTAACCTTCCCTACCTAACTAACCTAACCTAACACCTAACCTTCCCTACCTAACTAACCTAACCTAACACCTAACCTTCCCTACCTAACTAACCTAACCTAACACCTAACCTTCCCTACCTAACTAACCTAACCTAACACCTAACCTTCCCTACCTAACTAACCTAACCTAACACCTAACCTTCCCTACCTAACTAACCTAACCTAACACCTAACCTTCCCTACCTAACTAACCTAACCTAACACCTAACCTTCCCTACCTAACTAACCTAACCTAACACCTAACCTTCCCTACCTAACTAACCTAACCTAACACCTAACCTTC	GAAGGTTAGGTGTTAGGTTAGGTTAGTTAGGTAGGGAAGGTTAGGTGTTAGGTTAGGTTAGTTAGGTAGGGAAGGTTAGGTGTTAGGTTAGGTTAGTTAGGTAGGGAAGGTTAGGTGTTAGGTTAGGTTAGTTAGGTAGGGAAGGTTAGGTGTTAGGTTAGGTTAGTTAGGTAGGGAAGGTTAGGTGTTAGGTTAGGTTAGTTAGGTAGGGAAGGTTAGGTGTTAGGTTAGGTTAGTTAGGTAGGGAAGGTTAGGTGTTAGGTTAGGTTAGTTAGGTAGGGAAGGTTAGGTGTTAGGTTAGGTTAGTTAGGTAGGGAAGGTTAGGTGTT	family1	35
seq_1375	AAAACAAAACAAACC	AAAACAAAACAAACCAAAACAAAACAAACCAAAACAAAACAAACCAAAACAAAACAAACCAAAACAAAACAAACCAAAACAAAACAAACCAAAACAAAACAAACCAAAACAAAACAAACCAAAACAAAACAAACCAAAACAAAACAAACCAAAACAAAACAAACCAAAACAAAACAAACCAAAACAAAACAAACCAAAACAAAACAAACCAAAACAAAACAAACCAAAACAAAACAAACCAAAACAAAACAAACCAAAACAAAACAAACCAAAACAAAACAAACCAAAACAAAACAAACCAAAACAAAACAAACCAAAACAAAACAAAC	GTTTGTTTTGTTTTGGTTTGTTTTGTTTTGGTTTGTTTTGTTTTGGTTTGTTTTGTTTTGGTTTGTTTTGTTTTGGTTTGTTTTGTTTTGGTTTGTTTTGTTTTGGTTTGTTTTGTTTTGGTTTGTTTTGTTTTGGTTTGTTTTGTTTTGGTTTGTTTTGTTTTGGTTTGTTTTGTTTTGGTTTGTTTTGTTTTGGTTTGTTTTGTTTTGGTTTGTTTTGTTTTGGTTTGTTTTGTTTTGGTTTGTTTTGTTTTGGTTTGTTTTGTTTTGGTTTGTTTTGTTTTGGTTTGTTTTGTTTTGGTTTGTTTTGTTTTGGTTTGTTTTGTTTT	family1	15
seq_1376	AAAACAAAACAAACCCAACCAAACC	AAAACAAAACAAACCCAACCAAACCAAAACAAAACAAACCCAACCAAACCAAAACAAAACAAACCCAACCAAACCAAAACAAAACAAACCCAACCAAACCAAAACAAAACAAACCCAACCAAACCAAAACAAAACAAACCCAACCAAACCAAAACAAAACAAACCCAACCAAACCAAAACAAAACAAACCCAACCAAACCAAAACAAAACAAACCCAACCAAACCAAAACAAAACAAACCCAACCAAACCAAAACAAAACAAACCCAACCAAACCAAAACAAAACAAACCCAACCAAACCAAAACAAAACAAACCCAACCAAACCAAAA	TTTTGGTTTGGTTGGGTTTGTTTTGTTTTGGTTTGGTTGGGTTTGTTTTGTTTTGGTTTGGTTGGGTTTGTTTTGTTTTGGTTTGGTTGGGTTTGTTTTGTTTTGGTTTGGTTGGGTTTGTTTTGTTTTGGTTTGGTTGGGTTTGTTTTGTTTTGGTTTGGTTGGGTTTGTTTTGTTTTGGTTTGGTTGGGTTTGTTTTGTTTTGGTTTGGTTGGGTTTGTTTTGTTTTGGTTTGGTTGGGTTTGTTTTGTTTTGGTTTGGTTGGGTTTGTTTTGTTTTGGTTTGGTTGGGTTTGTTTTGTTTTGGTTTGGTTGGGTTTGTTTTGTTTT	family1	25
seq_1377	AAACCTAACCTAACCTACCTAACCTAACCTAACCTAACCTAACCTAGCCCAACCTAACCCAACCTAACC	AAACCTAACCTAACCTACCTAACCTAACCTAACCTAACCTAACCTAGCCCAACCTAACCCAACCTAACCAAACCTAACCTAACCTACCTAACCTAACCTAACCTAACCTAACCTAGCCCAACCTAACCCAACCTAACCAAACCTAACCTAACCTACCTAACCTAACCTAACCTAACCTAACCTAGCCCAACCTAACCCAACCTAACCAAACCTAACCTAACCTACCTAACCTAACCTAACCTAACCTAACCTAGCCCAACCTAACCCAACCTAACCAAACCTAACCTAACCTACCTAACCTAACCTAACCTAACCTAACCTAGCCCAAC	GTTGGGCTAGGTTAGGTTAGGTTAGGTTAGGTTAGGTAGGTTAGGTTAGGTTTGGTTAGGTTGGGTTAGGTTGGGCTAGGTTAGGTTAGGTTAGGTTAGGTTAGGTAGGTTAGGTTAGGTTTGGTTAGGTTGGGTTAGGTTGGGCTAGGTTAGGTTAGGTTAGGTTAGGTTAGGTAGGTTAGGTTAGGTTTGGTTAGGTTGGGTTAGGTTGGGCTAGGTTAGGTTAGGTTAGGTTAGGTTAGGTAGGTTAGGTTAGGTTTGGTTAGGTTGGGTTAGGTTGGGCTAGGTTAGGTTAGGTTAGGTTAGGTTAGGTAGGTTAGGTTAGGTTT	family1	69
seq_1378	AACCCACTTGACCTGACCTAATCTATCCTAACCTAACCT	AACCCACTTGACCTGACCTAATCTATCCTAACCTAACCTAACCCACTTGACCTGACCTAATCTATCCTAACCTAACCTAACCCACTTGACCTGACCTAATCTATCCTAACCTAACCTAACCCACTTGACCTGACCTAATCTATCCTAACCTAACCTAACCCACTTGACCTGACCTAATCTATCCTAACCTAACCTAACCCACTTGACCTGACCTAATCTATCCTAACCTAACCTAACCCACTTGACCTGACCTAATCTATCCTAACCTAACCTAACCCACTTGACCTGACCTAATCTATCCTAACCTAACCTAACCCACTTGACCTGAC	GTCAGGTCAAGTGGGTTAGGTTAGGTTAGGATAGATTAGGTCAGGTCAAGTGGGTTAGGTTAGGTTAGGATAGATTAGGTCAGGTCAAGTGGGTTAGGTTAGGTTAGGATAGATTAGGTCAGGTCAAGTGGGTTAGGTTAGGTTAGGATAGATTAGGTCAGGTCAAGTGGGTTAGGTTAGGTTAGGATAGATTAGGTCAGGTCAAGTGGGTTAGGTTAGGTTAGGATAGATTAGGTCAGGTCAAGTGGGTTAGGTTAGGTTAGGATAGATTAGGTCAGGTCAAGTGGGTTAGGTTAGGTTAGGATAGATTAGGTCAGGTCAAGTGGGTT	family1	39
seq_138	AACCTAAGCTAACTAAGCT	AACCTAAGCTAACTAAGCTAACCTAAGCTAACTAAGCTAACCTAAGCTAACTAAGCTAACCTAAGCTAACTAAGCTAACCTAAGCTAACTAAGCTAACCTAAGCTAACTAAGCTAACCTAAGCTAACTAAGCTAACCTAAGCTAACTAAGCTAACCTAAGCTAACTAAGCTAACCTAAGCTAACTAAGCTAACCTAAGCTAACTAAGCTAACCTAAGCTAACTAAGCTAACCTAAGCTAACTAAGCTAACCTAAGCTAACTAAGCTAACCTAAGCTAACTAAGCTAACCTAAGCTAACTAAGCTAACCTAAGCTAACTAAGCTAACCTA	TAGGTTAGCTTAGTTAGCTTAGGTTAGCTTAGTTAGCTTAGGTTAGCTTAGTTAGCTTAGGTTAGCTTAGTTAGCTTAGGTTAGCTTAGTTAGCTTAGGTTAGCTTAGTTAGCTTAGGTTAGCTTAGTTAGCTTAGGTTAGCTTAGTTAGCTTAGGTTAGCTTAGTTAGCTTAGGTTAGCTTAGTTAGCTTAGGTTAGCTTAGTTAGCTTAGGTTAGCTTAGTTAGCTTAGGTTAGCTTAGTTAGCTTAGGTTAGCTTAGTTAGCTTAGGTTAGCTTAGTTAGCTTAGGTTAGCTTAGTTAGCTTAGGTTAGCTTAGTTAGCTTAGGTT	family1	19
seq_1380	AACCAACCTAACCTAACCC	AACCAACCTAACCTAACCCAACCAACCTAACCTAACCCAACCAACCTAACCTAACCCAACCAACCTAACCTAACCCAACCAACCTAACCTAACCCAACCAACCTAACCTAACCCAACCAACCTAACCTAACCCAACCAACCTAACCTAACCCAACCAACCTAACCTAACCCAACCAACCTAACCTAACCCAACCAACCTAACCTAACCCAACCAACCTAACCTAACCCAACCAACCTAACCTAACCCAACCAACCTAACCTAACCCAACCAACCTAACCTAACCCAACCAACCTAACCTAACCCAACCAACCTAACCTAACCCAACCAA	TTGGTTGGGTTAGGTTAGGTTGGTTGGGTTAGGTTAGGTTGGTTGGGTTAGGTTAGGTTGGTTGGGTTAGGTTAGGTTGGTTGGGTTAGGTTAGGTTGGTTGGGTTAGGTTAGGTTGGTTGGGTTAGGTTAGGTTGGTTGGGTTAGGTTAGGTTGGTTGGGTTAGGTTAGGTTGGTTGGGTTAGGTTAGGTTGGTTGGGTTAGGTTAGGTTGGTTGGGTTAGGTTAGGTTGGTTGGGTTAGGTTAGGTTGGTTGGGTTAGGTTAGGTTGGTTGGGTTAGGTTAGGTTGGTTGGGTTAGGTTAGGTTGGTTGGGTTAGGTTAGGTTGGTT	family1	19
seq_1382	AACCTAACCTAACTAGCTAATATAACCTAACTAAGCTAATAT	AACCTAACCTAACTAGCTAATATAACCTAACTAAGCTAATATAACCTAACCTAACTAGCTAATATAACCTAACTAAGCTAATATAACCTAACCTAACTAGCTAATATAACCTAACTAAGCTAATATAACCTAACCTAACTAGCTAATATAACCTAACTAAGCTAATATAACCTAACCTAACTAGCTAATATAACCTAACTAAGCTAATATAACCTAACCTAACTAGCTAATATAACCTAACTAAGCTAATATAACCTAACCTAACTAGCTAATATAACCTAACTAAGCTAATATAACCTAACCTAACTAGCTAATATAACCTAACTAAG	CTTAGTTAGGTTATATTAGCTAGTTAGGTTAGGTTATATTAGCTTAGTTAGGTTATATTAGCTAGTTAGGTTAGGTTATATTAGCTTAGTTAGGTTATATTAGCTAGTTAGGTTAGGTTATATTAGCTTAGTTAGGTTATATTAGCTAGTTAGGTTAGGTTATATTAGCTTAGTTAGGTTATATTAGCTAGTTAGGTTAGGTTATATTAGCTTAGTTAGGTTATATTAGCTAGTTAGGTTAGGTTATATTAGCTTAGTTAGGTTATATTAGCTAGTTAGGTTAGGTTATATTAGCTTAGTTAGGTTATATTAGCTAGTTAGGTTAGGTT	family1	42
seq_1383	AACCTAACCTATTAAGCTAATAC	AACCTAACCTATTAAGCTAATACAACCTAACCTATTAAGCTAATACAACCTAACCTATTAAGCTAATACAACCTAACCTATTAAGCTAATACAACCTAACCTATTAAGCTAATACAACCTAACCTATTAAGCTAATACAACCTAACCTATTAAGCTAATACAACCTAACCTATTAAGCTAATACAACCTAACCTATTAAGCTAATACAACCTAACCTATTAAGCTAATACAACCTAACCTATTAAGCTAATACAACCTAACCTATTAAGCTAATACAACCTAACCTATTAAGCTAATACAACCTAACCTATTAAGCTAATACAACCTAA	TTAGGTTGTATTAGCTTAATAGGTTAGGTTGTATTAGCTTAATAGGTTAGGTTGTATTAGCTTAATAGGTTAGGTTGTATTAGCTTAATAGGTTAGGTTGTATTAGCTTAATAGGTTAGGTTGTATTAGCTTAATAGGTTAGGTTGTATTAGCTTAATAGGTTAGGTTGTATTAGCTTAATAGGTTAGGTTGTATTAGCTTAATAGGTTAGGTTGTATTAGCTTAATAGGTTAGGTTGTATTAGCTTAATAGGTTAGGTTGTATTAGCTTAATAGGTTAGGTTGTATTAGCTTAATAGGTTAGGTTGTATTAGCTTAATAGGTTAGGTT	family1	23
seq_1384	AAAACCAACCAAACC	AAAACCAACCAAACCAAAACCAACCAAACCAAAACCAACCAAACCAAAACCAACCAAACCAAAACCAACCAAACCAAAACCAACCAAACCAAAACCAACCAAACCAAAACCAACCAAACCAAAACCAACCAAACCAAAACCAACCAAACCAAAACCAACCAAACCAAAACCAACCAAACCAAAACCAACCAAACCAAAACCAACCAAACCAAAACCAACCAAACCAAAACCAACCAAACCAAAACCAACCAAACCAAAACCAACCAAACCAAAACCAACCAAACCAAAACCAACCAAACCAAAACCAACCAAACCAAAACCAACCAAAC	GTTTGGTTGGTTTTGGTTTGGTTGGTTTTGGTTTGGTTGGTTTTGGTTTGGTTGGTTTTGGTTTGGTTGGTTTTGGTTTGGTTGGTTTTGGTTTGGTTGGTTTTGGTTTGGTTGGTTTTGGTTTGGTTGGTTTTGGTTTGGTTGGTTTTGGTTTGGTTGGTTTTGGTTTGGTTGGTTTTGGTTTGGTTGGTTTTGGTTTGGTTGGTTTTGGTTTGGTTGGTTTTGGTTTGGTTGGTTTTGGTTTGGTTGGTTTTGGTTTGGTTGGTTTTGGTTTGGTTGGTTTTGGTTTGGTTGGTTTTGGTTTGGTTGGTTTTGGTTTGGTTGGTTTT	family1	15
seq_1386	AACTAAGCTAATATAGCCTAACTAAGCTAATATTACCT	AACTAAGCTAATATAGCCTAACTAAGCTAATATTACCTAACTAAGCTAATATAGCCTAACTAAGCTAATATTACCTAACTAAGCTAATATAGCCTAACTAAGCTAATATTACCTAACTAAGCTAATATAGCCTAACTAAGCTAATATTACCTAACTAAGCTAATATAGCCTAACTAAGCTAATATTACCTAACTAAGCTAATATAGCCTAACTAAGCTAATATTACCTAACTAAGCTAATATAGCCTAACTAAGCTAATATTACCTAACTAAGCTAATATAGCCTAACTAAGCTAATATTACCTAACTAAGCTAATATAGCCTAACTAA	TTAGTTAGGCTATATTAGCTTAGTTAGGTAATATTAGCTTAGTTAGGCTATATTAGCTTAGTTAGGTAATATTAGCTTAGTTAGGCTATATTAGCTTAGTTAGGTAATATTAGCTTAGTTAGGCTATATTAGCTTAGTTAGGTAATATTAGCTTAGTTAGGCTATATTAGCTTAGTTAGGTAATATTAGCTTAGTTAGGCTATATTAGCTTAGTTAGGTAATATTAGCTTAGTTAGGCTATATTAGCTTAGTTAGGTAATATTAGCTTAGTTAGGCTATATTAGCTTAGTTAGGTAATATTAGCTTAGTTAGGCTATATTAGCTTAGTT	family1	38
seq_1387	AACCTAACTAAGCTGATCTAGCCTAACTAAGCTAATATTACGTAATCTAACTAAGCTAATAT	AACCTAACTAAGCTGATCTAGCCTAACTAAGCTAATATTACGTAATCTAACTAAGCTAATATAACCTAACTAAGCTGATCTAGCCTAACTAAGCTAATATTACGTAATCTAACTAAGCTAATATAACCTAACTAAGCTGATCTAGCCTAACTAAGCTAATATTACGTAATCTAACTAAGCTAATATAACCTAACTAAGCTGATCTAGCCTAACTAAGCTAATATTACGTAATCTAACTAAGCTAATATAACCTAACTAAGCTGATCTAGCCTAACTAAGCTAATATTACGTAATCTAACTAAGCTAATATAACCTAACTAAGCTGATCT	AGATCAGCTTAGTTAGGTTATATTAGCTTAGTTAGATTACGTAATATTAGCTTAGTTAGGCTAGATCAGCTTAGTTAGGTTATATTAGCTTAGTTAGATTACGTAATATTAGCTTAGTTAGGCTAGATCAGCTTAGTTAGGTTATATTAGCTTAGTTAGATTACGTAATATTAGCTTAGTTAGGCTAGATCAGCTTAGTTAGGTTATATTAGCTTAGTTAGATTACGTAATATTAGCTTAGTTAGGCTAGATCAGCTTAGTTAGGTTATATTAGCTTAGTTAGATTACGTAATATTAGCTTAGTTAGGCTAGATCAGCTTAGTTAGGTT	family1	62
seq_1388	AACGTAACTAATCTTACGTAGCATAACTAAGCTAATAT	AACGTAACTAATCTTACGTAGCATAACTAAGCTAATATAACGTAACTAATCTTACGTAGCATAACTAAGCTAATATAACGTAACTAATCTTACGTAGCATAACTAAGCTAATATAACGTAACTAATCTTACGTAGCATAACTAAGCTAATATAACGTAACTAATCTTACGTAGCATAACTAAGCTAATATAACGTAACTAATCTTACGTAGCATAACTAAGCTAATATAACGTAACTAATCTTACGTAGCATAACTAAGCTAATATAACGTAACTAATCTTACGTAGCATAACTAAGCTAATATAACGTAACTAATCTTACGTAGCATA	TATGCTACGTAAGATTAGTTACGTTATATTAGCTTAGTTATGCTACGTAAGATTAGTTACGTTATATTAGCTTAGTTATGCTACGTAAGATTAGTTACGTTATATTAGCTTAGTTATGCTACGTAAGATTAGTTACGTTATATTAGCTTAGTTATGCTACGTAAGATTAGTTACGTTATATTAGCTTAGTTATGCTACGTAAGATTAGTTACGTTATATTAGCTTAGTTATGCTACGTAAGATTAGTTACGTTATATTAGCTTAGTTATGCTACGTAAGATTAGTTACGTTATATTAGCTTAGTTATGCTACGTAAGATTAGTTACGTT	family1	38
seq_139	AAATAACCTAACCTAACTAAGCT	AAATAACCTAACCTAACTAAGCTAAATAACCTAACCTAACTAAGCTAAATAACCTAACCTAACTAAGCTAAATAACCTAACCTAACTAAGCTAAATAACCTAACCTAACTAAGCTAAATAACCTAACCTAACTAAGCTAAATAACCTAACCTAACTAAGCTAAATAACCTAACCTAACTAAGCTAAATAACCTAACCTAACTAAGCTAAATAACCTAACCTAACTAAGCTAAATAACCTAACCTAACTAAGCTAAATAACCTAACCTAACTAAGCTAAATAACCTAACCTAACTAAGCTAAATAACCTAACCTAACTAAGCTAAATAAC	GTTATTTAGCTTAGTTAGGTTAGGTTATTTAGCTTAGTTAGGTTAGGTTATTTAGCTTAGTTAGGTTAGGTTATTTAGCTTAGTTAGGTTAGGTTATTTAGCTTAGTTAGGTTAGGTTATTTAGCTTAGTTAGGTTAGGTTATTTAGCTTAGTTAGGTTAGGTTATTTAGCTTAGTTAGGTTAGGTTATTTAGCTTAGTTAGGTTAGGTTATTTAGCTTAGTTAGGTTAGGTTATTTAGCTTAGTTAGGTTAGGTTATTTAGCTTAGTTAGGTTAGGTTATTTAGCTTAGTTAGGTTAGGTTATTTAGCTTAGTTAGGTTAGGTTATTT	family1	23
seq_1390	AACCCAACCCAACCTAACCTAACCTAACTCT	AACCCAACCCAACCTAACCTAACCTAACTCTAACCCAACCCAACCTAACCTAACCTAACTCTAACCCAACCCAACCTAACCTAACCTAACTCTAACCCAACCCAACCTAACCTAACCTAACTCTAACCCAACCCAACCTAACCTAACCTAACTCTAACCCAACCCAACCTAACCTAACCTAACTCTAACCCAACCCAACCTAACCTAACCTAACTCTAACCCAACCCAACCTAACCTAACCTAACTCTAACCCAACCCAACCTAACCTAACCTAACTCTAACCCAACCCAACCTAACCTAACCTAACTCTAACCCAACCCAACCTAACC	GGTTAGGTTGGGTTGGGTTAGAGTTAGGTTAGGTTAGGTTGGGTTGGGTTAGAGTTAGGTTAGGTTAGGTTGGGTTGGGTTAGAGTTAGGTTAGGTTAGGTTGGGTTGGGTTAGAGTTAGGTTAGGTTAGGTTGGGTTGGGTTAGAGTTAGGTTAGGTTAGGTTGGGTTGGGTTAGAGTTAGGTTAGGTTAGGTTGGGTTGGGTTAGAGTTAGGTTAGGTTAGGTTGGGTTGGGTTAGAGTTAGGTTAGGTTAGGTTGGGTTGGGTTAGAGTTAGGTTAGGTTAGGTTGGGTTGGGTTAGAGTTAGGTTAGGTTAGGTTGGGTTGGGTT	family1	31
seq_1391	AACCCAACCCAACCCAACCTAATC	AACCCAACCCAACCCAACCTAATCAACCCAACCCAACCCAACCTAATCAACCCAACCCAACCCAACCTAATCAACCCAACCCAACCCAACCTAATCAACCCAACCCAACCCAACCTAATCAACCCAACCCAACCCAACCTAATCAACCCAACCCAACCCAACCTAATCAACCCAACCCAACCCAACCTAATCAACCCAACCCAACCCAACCTAATCAACCCAACCCAACCCAACCTAATCAACCCAACCCAACCCAACCTAATCAACCCAACCCAACCCAACCTAATCAACCCAACCCAACCCAACCTAATCAACCCAACCCAACCCAA	TTGGGTTGGGTTGGGTTGATTAGGTTGGGTTGGGTTGGGTTGATTAGGTTGGGTTGGGTTGGGTTGATTAGGTTGGGTTGGGTTGGGTTGATTAGGTTGGGTTGGGTTGGGTTGATTAGGTTGGGTTGGGTTGGGTTGATTAGGTTGGGTTGGGTTGGGTTGATTAGGTTGGGTTGGGTTGGGTTGATTAGGTTGGGTTGGGTTGGGTTGATTAGGTTGGGTTGGGTTGGGTTGATTAGGTTGGGTTGGGTTGGGTTGATTAGGTTGGGTTGGGTTGGGTTGATTAGGTTGGGTTGGGTTGGGTTGATTAGGTTGGGTTGGGTTGGGTT	family1	24
seq_1392	AACATAACCTAACCTAACCTAACCTAACTAACCTAACCTAACCATAACCTAACCCAACCTACCCTACCTAACCTAACCT	AACATAACCTAACCTAACCTAACCTAACTAACCTAACCTAACCATAACCTAACCCAACCTACCCTACCTAACCTAACCTAACATAACCTAACCTAACCTAACCTAACTAACCTAACCTAACCATAACCTAACCCAACCTACCCTACCTAACCTAACCTAACATAACCTAACCTAACCTAACCTAACTAACCTAACCTAACCATAACCTAACCCAACCTACCCTACCTAACCTAACCTAACATAACCTAACCTAACCTAACCTAACTAACCTAACCTAACCATAACCTAACCCAACCTACCCTACCTAACCTAACCTAACATAACCTAAC	GTTAGGTTATGTTAGGTTAGGTTAGGTAGGGTAGGTTGGGTTAGGTTATGGTTAGGTTAGGTTAGTTAGGTTAGGTTAGGTTAGGTTATGTTAGGTTAGGTTAGGTAGGGTAGGTTGGGTTAGGTTATGGTTAGGTTAGGTTAGTTAGGTTAGGTTAGGTTAGGTTATGTTAGGTTAGGTTAGGTAGGGTAGGTTGGGTTAGGTTATGGTTAGGTTAGGTTAGTTAGGTTAGGTTAGGTTAGGTTATGTTAGGTTAGGTTAGGTAGGGTAGGTTGGGTTAGGTTATGGTTAGGTTAGGTTAGTTAGGTTAGGTTAGGTTAGGTTATGTT	family1	79
seq_1393	AAACATAACCTAACCTAACTAACATAACCTAACCCAACCTTTCCT	AAACATAACCTAACCTAACTAACATAACCTAACCCAACCTTTCCTAAACATAACCTAACCTAACTAACATAACCTAACCCAACCTTTCCTAAACATAACCTAACCTAACTAACATAACCTAACCCAACCTTTCCTAAACATAACCTAACCTAACTAACATAACCTAACCCAACCTTTCCTAAACATAACCTAACCTAACTAACATAACCTAACCCAACCTTTCCTAAACATAACCTAACCTAACTAACATAACCTAACCCAACCTTTCCTAAACATAACCTAACCTAACTAACATAACCTAACCCAACCTTTCCTAAACATAACCTAAC	GTTAGGTTATGTTTAGGAAAGGTTGGGTTAGGTTATGTTAGTTAGGTTAGGTTATGTTTAGGAAAGGTTGGGTTAGGTTATGTTAGTTAGGTTAGGTTATGTTTAGGAAAGGTTGGGTTAGGTTATGTTAGTTAGGTTAGGTTATGTTTAGGAAAGGTTGGGTTAGGTTATGTTAGTTAGGTTAGGTTATGTTTAGGAAAGGTTGGGTTAGGTTATGTTAGTTAGGTTAGGTTATGTTTAGGAAAGGTTGGGTTAGGTTATGTTAGTTAGGTTAGGTTATGTTTAGGAAAGGTTGGGTTAGGTTATGTTAGTTAGGTTAGGTTATGTTT	family1	45
seq_1395	AAATAACATAACCTAACCTAACCT	AAATAACATAACCTAACCTAACCTAAATAACATAACCTAACCTAACCTAAATAACATAACCTAACCTAACCTAAATAACATAACCTAACCTAACCTAAATAACATAACCTAACCTAACCTAAATAACATAACCTAACCTAACCTAAATAACATAACCTAACCTAACCTAAATAACATAACCTAACCTAACCTAAATAACATAACCTAACCTAACCTAAATAACATAACCTAACCTAACCTAAATAACATAACCTAACCTAACCTAAATAACATAACCTAACCTAACCTAAATAACATAACCTAACCTAACCTAAATAACATAACCTAAC	GTTAGGTTATGTTATTTAGGTTAGGTTAGGTTATGTTATTTAGGTTAGGTTAGGTTATGTTATTTAGGTTAGGTTAGGTTATGTTATTTAGGTTAGGTTAGGTTATGTTATTTAGGTTAGGTTAGGTTATGTTATTTAGGTTAGGTTAGGTTATGTTATTTAGGTTAGGTTAGGTTATGTTATTTAGGTTAGGTTAGGTTATGTTATTTAGGTTAGGTTAGGTTATGTTATTTAGGTTAGGTTAGGTTATGTTATTTAGGTTAGGTTAGGTTATGTTATTTAGGTTAGGTTAGGTTATGTTATTTAGGTTAGGTTAGGTTATGTTATTT	family1	24
seq_1396	AACCTAACCTAACTAACT	AACCTAACCTAACTAACTAACCTAACCTAACTAACTAACCTAACCTAACTAACTAACCTAACCTAACTAACTAACCTAACCTAACTAACTAACCTAACCTAACTAACTAACCTAACCTAACTAACTAACCTAACCTAACTAACTAACCTAACCTAACTAACTAACCTAACCTAACTAACTAACCTAACCTAACTAACTAACCTAACCTAACTAACTAACCTAACCTAACTAACTAACCTAACCTAACTAACTAACCTAACCTAACTAACTAACCTAACCTAACTAACTAACCTAACCTAACTAACTAACCTAACCTAACTAACTAACCT	AGGTTAGTTAGTTAGGTTAGGTTAGTTAGTTAGGTTAGGTTAGTTAGTTAGGTTAGGTTAGTTAGTTAGGTTAGGTTAGTTAGTTAGGTTAGGTTAGTTAGTTAGGTTAGGTTAGTTAGTTAGGTTAGGTTAGTTAGTTAGGTTAGGTTAGTTAGTTAGGTTAGGTTAGTTAGTTAGGTTAGGTTAGTTAGTTAGGTTAGGTTAGTTAGTTAGGTTAGGTTAGTTAGTTAGGTTAGGTTAGTTAGTTAGGTTAGGTTAGTTAGTTAGGTTAGGTTAGTTAGTTAGGTTAGGTTAGTTAGTTAGGTTAGGTTAGTTAGTTAGGTTAGGTT	family1	18
seq_1397	AACCTAACGTAACCTATTCT	AACCTAACGTAACCTATTCTAACCTAACGTAACCTATTCTAACCTAACGTAACCTATTCTAACCTAACGTAACCTATTCTAACCTAACGTAACCTATTCTAACCTAACGTAACCTATTCTAACCTAACGTAACCTATTCTAACCTAACGTAACCTATTCTAACCTAACGTAACCTATTCTAACCTAACGTAACCTATTCTAACCTAACGTAACCTATTCTAACCTAACGTAACCTATTCTAACCTAACGTAACCTATTCTAACCTAACGTAACCTATTCTAACCTAACGTAACCTATTCTAACCTAACGTAACCTATTCTAACCTAACG	CGTTAGGTTAGAATAGGTTACGTTAGGTTAGAATAGGTTACGTTAGGTTAGAATAGGTTACGTTAGGTTAGAATAGGTTACGTTAGGTTAGAATAGGTTACGTTAGGTTAGAATAGGTTACGTTAGGTTAGAATAGGTTACGTTAGGTTAGAATAGGTTACGTTAGGTTAGAATAGGTTACGTTAGGTTAGAATAGGTTACGTTAGGTTAGAATAGGTTACGTTAGGTTAGAATAGGTTACGTTAGGTTAGAATAGGTTACGTTAGGTTAGAATAGGTTACGTTAGGTTAGAATAGGTTACGTTAGGTTAGAATAGGTTACGTTAGGTT	family1	20
seq_1398	AACCTAACCTAACTTAACT	AACCTAACCTAACTTAACTAACCTAACCTAACTTAACTAACCTAACCTAACTTAACTAACCTAACCTAACTTAACTAACCTAACCTAACTTAACTAACCTAACCTAACTTAACTAACCTAACCTAACTTAACTAACCTAACCTAACTTAACTAACCTAACCTAACTTAACTAACCTAACCTAACTTAACTAACCTAACCTAACTTAACTAACCTAACCTAACTTAACTAACCTAACCTAACTTAACTAACCTAACCTAACTTAACTAACCTAACCTAACTTAACTAACCTAACCTAACTTAACTAACCTAACCTAACTTAACTAACCTA	TAGGTTAGTTAAGTTAGGTTAGGTTAGTTAAGTTAGGTTAGGTTAGTTAAGTTAGGTTAGGTTAGTTAAGTTAGGTTAGGTTAGTTAAGTTAGGTTAGGTTAGTTAAGTTAGGTTAGGTTAGTTAAGTTAGGTTAGGTTAGTTAAGTTAGGTTAGGTTAGTTAAGTTAGGTTAGGTTAGTTAAGTTAGGTTAGGTTAGTTAAGTTAGGTTAGGTTAGTTAAGTTAGGTTAGGTTAGTTAAGTTAGGTTAGGTTAGTTAAGTTAGGTTAGGTTAGTTAAGTTAGGTTAGGTTAGTTAAGTTAGGTTAGGTTAGTTAAGTTAGGTTAGGTT	family1	19
seq_14	AACGTATCTAACGTATCT	AACGTATCTAACGTATCTAACGTATCTAACGTATCTAACGTATCTAACGTATCTAACGTATCTAACGTATCTAACGTATCTAACGTATCTAACGTATCTAACGTATCTAACGTATCTAACGTATCTAACGTATCTAACGTATCTAACGTATCTAACGTATCTAACGTATCTAACGTATCTAACGTATCTAACGTATCTAACGTATCTAACGTATCTAACGTATCTAACGTATCTAACGTATCTAACGTATCTAACGTATCTAACGTATCTAACGTATCTAACGTATCTAACGTATCTAACGTATCTAACGTATCTAACGTATCTAACGT	ACGTTAGATACGTTAGATACGTTAGATACGTTAGATACGTTAGATACGTTAGATACGTTAGATACGTTAGATACGTTAGATACGTTAGATACGTTAGATACGTTAGATACGTTAGATACGTTAGATACGTTAGATACGTTAGATACGTTAGATACGTTAGATACGTTAGATACGTTAGATACGTTAGATACGTTAGATACGTTAGATACGTTAGATACGTTAGATACGTTAGATACGTTAGATACGTTAGATACGTTAGATACGTTAGATACGTTAGATACGTTAGATACGTTAGATACGTTAGATACGTTAGATACGTTAGATACGTT	family1	18
seq_1401	AACCTAACCTAACCTAACCTAACCTACCCTAACTT	AACCTAACCTAACCTAACCTAACCTACCCTAACTTAACCTAACCTAACCTAACCTAACCTACCCTAACTTAACCTAACCTAACCTAACCTAACCTACCCTAACTTAACCTAACCTAACCTAACCTAACCTACCCTAACTTAACCTAACCTAACCTAACCTAACCTACCCTAACTTAACCTAACCTAACCTAACCTAACCTACCCTAACTTAACCTAACCTAACCTAACCTAACCTACCCTAACTTAACCTAACCTAACCTAACCTAACCTACCCTAACTTAACCTAACCTAACCTAACCTAACCTACCCTAACTTAACCTAACCTAACC	GGTTAGGTTAGGTTAAGTTAGGGTAGGTTAGGTTAGGTTAGGTTAGGTTAAGTTAGGGTAGGTTAGGTTAGGTTAGGTTAGGTTAAGTTAGGGTAGGTTAGGTTAGGTTAGGTTAGGTTAAGTTAGGGTAGGTTAGGTTAGGTTAGGTTAGGTTAAGTTAGGGTAGGTTAGGTTAGGTTAGGTTAGGTTAAGTTAGGGTAGGTTAGGTTAGGTTAGGTTAGGTTAAGTTAGGGTAGGTTAGGTTAGGTTAGGTTAGGTTAAGTTAGGGTAGGTTAGGTTAGGTTAGGTTAGGTTAAGTTAGGGTAGGTTAGGTTAGGTTAGGTTAGGTT	family1	35
seq_1402	AACCTAAGCTAACCTAATCT	AACCTAAGCTAACCTAATCTAACCTAAGCTAACCTAATCTAACCTAAGCTAACCTAATCTAACCTAAGCTAACCTAATCTAACCTAAGCTAACCTAATCTAACCTAAGCTAACCTAATCTAACCTAAGCTAACCTAATCTAACCTAAGCTAACCTAATCTAACCTAAGCTAACCTAATCTAACCTAAGCTAACCTAATCTAACCTAAGCTAACCTAATCTAACCTAAGCTAACCTAATCTAACCTAAGCTAACCTAATCTAACCTAAGCTAACCTAATCTAACCTAAGCTAACCTAATCTAACCTAAGCTAACCTAATCTAACCTAAGC	GCTTAGGTTAGATTAGGTTAGCTTAGGTTAGATTAGGTTAGCTTAGGTTAGATTAGGTTAGCTTAGGTTAGATTAGGTTAGCTTAGGTTAGATTAGGTTAGCTTAGGTTAGATTAGGTTAGCTTAGGTTAGATTAGGTTAGCTTAGGTTAGATTAGGTTAGCTTAGGTTAGATTAGGTTAGCTTAGGTTAGATTAGGTTAGCTTAGGTTAGATTAGGTTAGCTTAGGTTAGATTAGGTTAGCTTAGGTTAGATTAGGTTAGCTTAGGTTAGATTAGGTTAGCTTAGGTTAGATTAGGTTAGCTTAGGTTAGATTAGGTTAGCTTAGGTT	family1	20
seq_1403	AAACCACCTAACCT	AAACCACCTAACCTAAACCACCTAACCTAAACCACCTAACCTAAACCACCTAACCTAAACCACCTAACCTAAACCACCTAACCTAAACCACCTAACCTAAACCACCTAACCTAAACCACCTAACCTAAACCACCTAACCTAAACCACCTAACCTAAACCACCTAACCTAAACCACCTAACCTAAACCACCTAACCTAAACCACCTAACCTAAACCACCTAACCTAAACCACCTAACCTAAACCACCTAACCTAAACCACCTAACCTAAACCACCTAACCTAAACCACCTAACCTAAACCACCTAACCTAAACCACCTAACCTAAACCAC	GTGGTTTAGGTTAGGTGGTTTAGGTTAGGTGGTTTAGGTTAGGTGGTTTAGGTTAGGTGGTTTAGGTTAGGTGGTTTAGGTTAGGTGGTTTAGGTTAGGTGGTTTAGGTTAGGTGGTTTAGGTTAGGTGGTTTAGGTTAGGTGGTTTAGGTTAGGTGGTTTAGGTTAGGTGGTTTAGGTTAGGTGGTTTAGGTTAGGTGGTTTAGGTTAGGTGGTTTAGGTTAGGTGGTTTAGGTTAGGTGGTTTAGGTTAGGTGGTTTAGGTTAGGTGGTTTAGGTTAGGTGGTTTAGGTTAGGTGGTTTAGGTTAGGTGGTTTAGGTTAGGTGGTTT	family1	14
seq_1404	AACACAACCTAACCTAACCTTAACCAACTTAACCT	AACACAACCTAACCTAACCTTAACCAACTTAACCTAACACAACCTAACCTAACCTTAACCAACTTAACCTAACACAACCTAACCTAACCTTAACCAACTTAACCTAACACAACCTAACCTAACCTTAACCAACTTAACCTAACACAACCTAACCTAACCTTAACCAACTTAACCTAACACAACCTAACCTAACCTTAACCAACTTAACCTAACACAACCTAACCTAACCTTAACCAACTTAACCTAACACAACCTAACCTAACCTTAACCAACTTAACCTAACACAACCTAACCTAACCTTAACCAACTTAACCTAACACAACCTAACC	GGTTAGGTTGTGTTAGGTTAAGTTGGTTAAGGTTAGGTTAGGTTGTGTTAGGTTAAGTTGGTTAAGGTTAGGTTAGGTTGTGTTAGGTTAAGTTGGTTAAGGTTAGGTTAGGTTGTGTTAGGTTAAGTTGGTTAAGGTTAGGTTAGGTTGTGTTAGGTTAAGTTGGTTAAGGTTAGGTTAGGTTGTGTTAGGTTAAGTTGGTTAAGGTTAGGTTAGGTTGTGTTAGGTTAAGTTGGTTAAGGTTAGGTTAGGTTGTGTTAGGTTAAGTTGGTTAAGGTTAGGTTAGGTTGTGTTAGGTTAAGTTGGTTAAGGTTAGGTTAGGTTGTGTT	family1	35
seq_1405	AACCTAACGTAACTAACT	AACCTAACGTAACTAACTAACCTAACGTAACTAACTAACCTAACGTAACTAACTAACCTAACGTAACTAACTAACCTAACGTAACTAACTAACCTAACGTAACTAACTAACCTAACGTAACTAACTAACCTAACGTAACTAACTAACCTAACGTAACTAACTAACCTAACGTAACTAACTAACCTAACGTAACTAACTAACCTAACGTAACTAACTAACCTAACGTAACTAACTAACCTAACGTAACTAACTAACCTAACGTAACTAACTAACCTAACGTAACTAACTAACCTAACGTAACTAACTAACCTAACGTAACTAACTAACCT	AGGTTAGTTAGTTACGTTAGGTTAGTTAGTTACGTTAGGTTAGTTAGTTACGTTAGGTTAGTTAGTTACGTTAGGTTAGTTAGTTACGTTAGGTTAGTTAGTTACGTTAGGTTAGTTAGTTACGTTAGGTTAGTTAGTTACGTTAGGTTAGTTAGTTACGTTAGGTTAGTTAGTTACGTTAGGTTAGTTAGTTACGTTAGGTTAGTTAGTTACGTTAGGTTAGTTAGTTACGTTAGGTTAGTTAGTTACGTTAGGTTAGTTAGTTACGTTAGGTTAGTTAGTTACGTTAGGTTAGTTAGTTACGTTAGGTTAGTTAGTTACGTTAGGTT	family1	18
seq_1406	AACCTAACCTAACGTAACTTAACT	AACCTAACCTAACGTAACTTAACTAACCTAACCTAACGTAACTTAACTAACCTAACCTAACGTAACTTAACTAACCTAACCTAACGTAACTTAACTAACCTAACCTAACGTAACTTAACTAACCTAACCTAACGTAACTTAACTAACCTAACCTAACGTAACTTAACTAACCTAACCTAACGTAACTTAACTAACCTAACCTAACGTAACTTAACTAACCTAACCTAACGTAACTTAACTAACCTAACCTAACGTAACTTAACTAACCTAACCTAACGTAACTTAACTAACCTAACCTAACGTAACTTAACTAACCTAACCTAACGTAA	TTACGTTAGGTTAGGTTAGTTAAGTTACGTTAGGTTAGGTTAGTTAAGTTACGTTAGGTTAGGTTAGTTAAGTTACGTTAGGTTAGGTTAGTTAAGTTACGTTAGGTTAGGTTAGTTAAGTTACGTTAGGTTAGGTTAGTTAAGTTACGTTAGGTTAGGTTAGTTAAGTTACGTTAGGTTAGGTTAGTTAAGTTACGTTAGGTTAGGTTAGTTAAGTTACGTTAGGTTAGGTTAGTTAAGTTACGTTAGGTTAGGTTAGTTAAGTTACGTTAGGTTAGGTTAGTTAAGTTACGTTAGGTTAGGTTAGTTAAGTTACGTTAGGTTAGGTT	family1	24
seq_1407	AACTAAGCTAATCTGACCTAGCCT	AACTAAGCTAATCTGACCTAGCCTAACTAAGCTAATCTGACCTAGCCTAACTAAGCTAATCTGACCTAGCCTAACTAAGCTAATCTGACCTAGCCTAACTAAGCTAATCTGACCTAGCCTAACTAAGCTAATCTGACCTAGCCTAACTAAGCTAATCTGACCTAGCCTAACTAAGCTAATCTGACCTAGCCTAACTAAGCTAATCTGACCTAGCCTAACTAAGCTAATCTGACCTAGCCTAACTAAGCTAATCTGACCTAGCCTAACTAAGCTAATCTGACCTAGCCTAACTAAGCTAATCTGACCTAGCCTAACTAAGCTAATCTGAC	GTCAGATTAGCTTAGTTAGGCTAGGTCAGATTAGCTTAGTTAGGCTAGGTCAGATTAGCTTAGTTAGGCTAGGTCAGATTAGCTTAGTTAGGCTAGGTCAGATTAGCTTAGTTAGGCTAGGTCAGATTAGCTTAGTTAGGCTAGGTCAGATTAGCTTAGTTAGGCTAGGTCAGATTAGCTTAGTTAGGCTAGGTCAGATTAGCTTAGTTAGGCTAGGTCAGATTAGCTTAGTTAGGCTAGGTCAGATTAGCTTAGTTAGGCTAGGTCAGATTAGCTTAGTTAGGCTAGGTCAGATTAGCTTAGTTAGGCTAGGTCAGATTAGCTTAGTT	family1	24
seq_1408	AACCAACCTAACCTAACCTAACCTAACCTAACCTAACTAACCT	AACCAACCTAACCTAACCTAACCTAACCTAACCTAACTAACCTAACCAACCTAACCTAACCTAACCTAACCTAACCTAACTAACCTAACCAACCTAACCTAACCTAACCTAACCTAACCTAACTAACCTAACCAACCTAACCTAACCTAACCTAACCTAACCTAACTAACCTAACCAACCTAACCTAACCTAACCTAACCTAACCTAACTAACCTAACCAACCTAACCTAACCTAACCTAACCTAACCTAACTAACCTAACCAACCTAACCTAACCTAACCTAACCTAACCTAACTAACCTAACCAACCTAACCTAACCTAACCTAACC	GGTTAGGTTAGGTTAGGTTAGGTTGGTTAGGTTAGTTAGGTTAGGTTAGGTTAGGTTAGGTTAGGTTGGTTAGGTTAGTTAGGTTAGGTTAGGTTAGGTTAGGTTAGGTTGGTTAGGTTAGTTAGGTTAGGTTAGGTTAGGTTAGGTTAGGTTGGTTAGGTTAGTTAGGTTAGGTTAGGTTAGGTTAGGTTAGGTTGGTTAGGTTAGTTAGGTTAGGTTAGGTTAGGTTAGGTTAGGTTGGTTAGGTTAGTTAGGTTAGGTTAGGTTAGGTTAGGTTAGGTTGGTTAGGTTAGTTAGGTTAGGTTAGGTTAGGTTAGGTTAGGTTGGTT	family1	43
seq_1413	AACCTAATCTAAGCTAACT	AACCTAATCTAAGCTAACTAACCTAATCTAAGCTAACTAACCTAATCTAAGCTAACTAACCTAATCTAAGCTAACTAACCTAATCTAAGCTAACTAACCTAATCTAAGCTAACTAACCTAATCTAAGCTAACTAACCTAATCTAAGCTAACTAACCTAATCTAAGCTAACTAACCTAATCTAAGCTAACTAACCTAATCTAAGCTAACTAACCTAATCTAAGCTAACTAACCTAATCTAAGCTAACTAACCTAATCTAAGCTAACTAACCTAATCTAAGCTAACTAACCTAATCTAAGCTAACTAACCTAATCTAAGCTAACTAACCTA	TAGGTTAGTTAGCTTAGATTAGGTTAGTTAGCTTAGATTAGGTTAGTTAGCTTAGATTAGGTTAGTTAGCTTAGATTAGGTTAGTTAGCTTAGATTAGGTTAGTTAGCTTAGATTAGGTTAGTTAGCTTAGATTAGGTTAGTTAGCTTAGATTAGGTTAGTTAGCTTAGATTAGGTTAGTTAGCTTAGATTAGGTTAGTTAGCTTAGATTAGGTTAGTTAGCTTAGATTAGGTTAGTTAGCTTAGATTAGGTTAGTTAGCTTAGATTAGGTTAGTTAGCTTAGATTAGGTTAGTTAGCTTAGATTAGGTTAGTTAGCTTAGATTAGGTT	family1	19
seq_1414	AAAACAAACCAAACCCACCC	AAAACAAACCAAACCCACCCAAAACAAACCAAACCCACCCAAAACAAACCAAACCCACCCAAAACAAACCAAACCCACCCAAAACAAACCAAACCCACCCAAAACAAACCAAACCCACCCAAAACAAACCAAACCCACCCAAAACAAACCAAACCCACCCAAAACAAACCAAACCCACCCAAAACAAACCAAACCCACCCAAAACAAACCAAACCCACCCAAAACAAACCAAACCCACCCAAAACAAACCAAACCCACCCAAAACAAACCAAACCCACCCAAAACAAACCAAACCCACCCAAAACAAACCAAACCCACCCAAAACAAAC	GTTTGTTTTGGGTGGGTTTGGTTTGTTTTGGGTGGGTTTGGTTTGTTTTGGGTGGGTTTGGTTTGTTTTGGGTGGGTTTGGTTTGTTTTGGGTGGGTTTGGTTTGTTTTGGGTGGGTTTGGTTTGTTTTGGGTGGGTTTGGTTTGTTTTGGGTGGGTTTGGTTTGTTTTGGGTGGGTTTGGTTTGTTTTGGGTGGGTTTGGTTTGTTTTGGGTGGGTTTGGTTTGTTTTGGGTGGGTTTGGTTTGTTTTGGGTGGGTTTGGTTTGTTTTGGGTGGGTTTGGTTTGTTTTGGGTGGGTTTGGTTTGTTTTGGGTGGGTTTGGTTTGTTTT	family1	20
seq_1415	AAAAAAACCAACCCCACCCAAACCCAACCC	AAAAAAACCAACCCCACCCAAACCCAACCCAAAAAAACCAACCCCACCCAAACCCAACCCAAAAAAACCAACCCCACCCAAACCCAACCCAAAAAAACCAACCCCACCCAAACCCAACCCAAAAAAACCAACCCCACCCAAACCCAACCCAAAAAAACCAACCCCACCCAAACCCAACCCAAAAAAACCAACCCCACCCAAACCCAACCCAAAAAAACCAACCCCACCCAAACCCAACCCAAAAAAACCAACCCCACCCAAACCCAACCCAAAAAAACCAACCCCACCCAAACCCAACCCAAAAAAACCAACCCCACCCAAACCCAACC	GGTTGGGTTTGGGTGGGGTTGGTTTTTTTGGGTTGGGTTTGGGTGGGGTTGGTTTTTTTGGGTTGGGTTTGGGTGGGGTTGGTTTTTTTGGGTTGGGTTTGGGTGGGGTTGGTTTTTTTGGGTTGGGTTTGGGTGGGGTTGGTTTTTTTGGGTTGGGTTTGGGTGGGGTTGGTTTTTTTGGGTTGGGTTTGGGTGGGGTTGGTTTTTTTGGGTTGGGTTTGGGTGGGGTTGGTTTTTTTGGGTTGGGTTTGGGTGGGGTTGGTTTTTTTGGGTTGGGTTTGGGTGGGGTTGGTTTTTTTGGGTTGGGTTTGGGTGGGGTTGGTTTTTTT	family1	30
seq_1416	AACTAAGCTAATATAATCTAACTAAGCTGATCTAGCCT	AACTAAGCTAATATAATCTAACTAAGCTGATCTAGCCTAACTAAGCTAATATAATCTAACTAAGCTGATCTAGCCTAACTAAGCTAATATAATCTAACTAAGCTGATCTAGCCTAACTAAGCTAATATAATCTAACTAAGCTGATCTAGCCTAACTAAGCTAATATAATCTAACTAAGCTGATCTAGCCTAACTAAGCTAATATAATCTAACTAAGCTGATCTAGCCTAACTAAGCTAATATAATCTAACTAAGCTGATCTAGCCTAACTAAGCTAATATAATCTAACTAAGCTGATCTAGCCTAACTAAGCTAATATAATCTAACTAA	TTAGTTAGATTATATTAGCTTAGTTAGGCTAGATCAGCTTAGTTAGATTATATTAGCTTAGTTAGGCTAGATCAGCTTAGTTAGATTATATTAGCTTAGTTAGGCTAGATCAGCTTAGTTAGATTATATTAGCTTAGTTAGGCTAGATCAGCTTAGTTAGATTATATTAGCTTAGTTAGGCTAGATCAGCTTAGTTAGATTATATTAGCTTAGTTAGGCTAGATCAGCTTAGTTAGATTATATTAGCTTAGTTAGGCTAGATCAGCTTAGTTAGATTATATTAGCTTAGTTAGGCTAGATCAGCTTAGTTAGATTATATTAGCTTAGTT	family1	38
seq_142	AACATAACCTAACTAAGCTGATAT	AACATAACCTAACTAAGCTGATATAACATAACCTAACTAAGCTGATATAACATAACCTAACTAAGCTGATATAACATAACCTAACTAAGCTGATATAACATAACCTAACTAAGCTGATATAACATAACCTAACTAAGCTGATATAACATAACCTAACTAAGCTGATATAACATAACCTAACTAAGCTGATATAACATAACCTAACTAAGCTGATATAACATAACCTAACTAAGCTGATATAACATAACCTAACTAAGCTGATATAACATAACCTAACTAAGCTGATATAACATAACCTAACTAAGCTGATATAACATAACCTAACTAAG	CTTAGTTAGGTTATGTTATATCAGCTTAGTTAGGTTATGTTATATCAGCTTAGTTAGGTTATGTTATATCAGCTTAGTTAGGTTATGTTATATCAGCTTAGTTAGGTTATGTTATATCAGCTTAGTTAGGTTATGTTATATCAGCTTAGTTAGGTTATGTTATATCAGCTTAGTTAGGTTATGTTATATCAGCTTAGTTAGGTTATGTTATATCAGCTTAGTTAGGTTATGTTATATCAGCTTAGTTAGGTTATGTTATATCAGCTTAGTTAGGTTATGTTATATCAGCTTAGTTAGGTTATGTTATATCAGCTTAGTTAGGTTATGTT	family1	24
seq_1420	AAATAAGCTTAGTTAGGTTAGGTT	AAATAAGCTTAGTTAGGTTAGGTTAAATAAGCTTAGTTAGGTTAGGTTAAATAAGCTTAGTTAGGTTAGGTTAAATAAGCTTAGTTAGGTTAGGTTAAATAAGCTTAGTTAGGTTAGGTTAAATAAGCTTAGTTAGGTTAGGTTAAATAAGCTTAGTTAGGTTAGGTTAAATAAGCTTAGTTAGGTTAGGTTAAATAAGCTTAGTTAGGTTAGGTTAAATAAGCTTAGTTAGGTTAGGTTAAATAAGCTTAGTTAGGTTAGGTTAAATAAGCTTAGTTAGGTTAGGTTAAATAAGCTTAGTTAGGTTAGGTTAAATAAGCTTAGTTAGG	CCTAACTAAGCTTATTTAACCTAACCTAACTAAGCTTATTTAACCTAACCTAACTAAGCTTATTTAACCTAACCTAACTAAGCTTATTTAACCTAACCTAACTAAGCTTATTTAACCTAACCTAACTAAGCTTATTTAACCTAACCTAACTAAGCTTATTTAACCTAACCTAACTAAGCTTATTTAACCTAACCTAACTAAGCTTATTTAACCTAACCTAACTAAGCTTATTTAACCTAACCTAACTAAGCTTATTTAACCTAACCTAACTAAGCTTATTTAACCTAACCTAACTAAGCTTATTTAACCTAACCTAACTAAGCTTATTT	family1	24
seq_1421	AACATAACCTAACCTAACCTAACCTACCTAATCTAACCT	AACATAACCTAACCTAACCTAACCTACCTAATCTAACCTAACATAACCTAACCTAACCTAACCTACCTAATCTAACCTAACATAACCTAACCTAACCTAACCTACCTAATCTAACCTAACATAACCTAACCTAACCTAACCTACCTAATCTAACCTAACATAACCTAACCTAACCTAACCTACCTAATCTAACCTAACATAACCTAACCTAACCTAACCTACCTAATCTAACCTAACATAACCTAACCTAACCTAACCTACCTAATCTAACCTAACATAACCTAACCTAACCTAACCTACCTAATCTAACCTAACATAACCTAACCTAA	TTAGGTTAGGTTATGTTAGGTTAGATTAGGTAGGTTAGGTTAGGTTAGGTTATGTTAGGTTAGATTAGGTAGGTTAGGTTAGGTTAGGTTATGTTAGGTTAGATTAGGTAGGTTAGGTTAGGTTAGGTTATGTTAGGTTAGATTAGGTAGGTTAGGTTAGGTTAGGTTATGTTAGGTTAGATTAGGTAGGTTAGGTTAGGTTAGGTTATGTTAGGTTAGATTAGGTAGGTTAGGTTAGGTTAGGTTATGTTAGGTTAGATTAGGTAGGTTAGGTTAGGTTAGGTTATGTTAGGTTAGATTAGGTAGGTTAGGTTAGGTTAGGTTATGTT	family1	39
seq_1422	AACCTAACCTATCCTAACT	AACCTAACCTATCCTAACTAACCTAACCTATCCTAACTAACCTAACCTATCCTAACTAACCTAACCTATCCTAACTAACCTAACCTATCCTAACTAACCTAACCTATCCTAACTAACCTAACCTATCCTAACTAACCTAACCTATCCTAACTAACCTAACCTATCCTAACTAACCTAACCTATCCTAACTAACCTAACCTATCCTAACTAACCTAACCTATCCTAACTAACCTAACCTATCCTAACTAACCTAACCTATCCTAACTAACCTAACCTATCCTAACTAACCTAACCTATCCTAACTAACCTAACCTATCCTAACTAACCTA	TAGGTTAGTTAGGATAGGTTAGGTTAGTTAGGATAGGTTAGGTTAGTTAGGATAGGTTAGGTTAGTTAGGATAGGTTAGGTTAGTTAGGATAGGTTAGGTTAGTTAGGATAGGTTAGGTTAGTTAGGATAGGTTAGGTTAGTTAGGATAGGTTAGGTTAGTTAGGATAGGTTAGGTTAGTTAGGATAGGTTAGGTTAGTTAGGATAGGTTAGGTTAGTTAGGATAGGTTAGGTTAGTTAGGATAGGTTAGGTTAGTTAGGATAGGTTAGGTTAGTTAGGATAGGTTAGGTTAGTTAGGATAGGTTAGGTTAGTTAGGATAGGTTAGGTT	family1	19
seq_1423	AACCCAACCGAACCG	AACCCAACCGAACCGAACCCAACCGAACCGAACCCAACCGAACCGAACCCAACCGAACCGAACCCAACCGAACCGAACCCAACCGAACCGAACCCAACCGAACCGAACCCAACCGAACCGAACCCAACCGAACCGAACCCAACCGAACCGAACCCAACCGAACCGAACCCAACCGAACCGAACCCAACCGAACCGAACCCAACCGAACCGAACCCAACCGAACCGAACCCAACCGAACCGAACCCAACCGAACCGAACCCAACCGAACCGAACCCAACCGAACCGAACCCAACCGAACCGAACCCAACCGAACCGAACCCAACCGAACC	GGTTCGGTTGGGTTCGGTTCGGTTGGGTTCGGTTCGGTTGGGTTCGGTTCGGTTGGGTTCGGTTCGGTTGGGTTCGGTTCGGTTGGGTTCGGTTCGGTTGGGTTCGGTTCGGTTGGGTTCGGTTCGGTTGGGTTCGGTTCGGTTGGGTTCGGTTCGGTTGGGTTCGGTTCGGTTGGGTTCGGTTCGGTTGGGTTCGGTTCGGTTGGGTTCGGTTCGGTTGGGTTCGGTTCGGTTGGGTTCGGTTCGGTTGGGTTCGGTTCGGTTGGGTTCGGTTCGGTTGGGTTCGGTTCGGTTGGGTTCGGTTCGGTTGGGTTCGGTTCGGTTGGGTT	family1	15
seq_1424	AACCCTAACCTAACCTAACCTAACCTAACCT	AACCCTAACCTAACCTAACCTAACCTAACCTAACCCTAACCTAACCTAACCTAACCTAACCTAACCCTAACCTAACCTAACCTAACCTAACCTAACCCTAACCTAACCTAACCTAACCTAACCTAACCCTAACCTAACCTAACCTAACCTAACCTAACCCTAACCTAACCTAACCTAACCTAACCTAACCCTAACCTAACCTAACCTAACCTAACCTAACCCTAACCTAACCTAACCTAACCTAACCTAACCCTAACCTAACCTAACCTAACCTAACCTAACCCTAACCTAACCTAACCTAACCTAACCTAACCCTAACCTAACCTAAC	GTTAGGTTAGGTTAGGGTTAGGTTAGGTTAGGTTAGGTTAGGTTAGGGTTAGGTTAGGTTAGGTTAGGTTAGGTTAGGGTTAGGTTAGGTTAGGTTAGGTTAGGTTAGGGTTAGGTTAGGTTAGGTTAGGTTAGGTTAGGGTTAGGTTAGGTTAGGTTAGGTTAGGTTAGGGTTAGGTTAGGTTAGGTTAGGTTAGGTTAGGGTTAGGTTAGGTTAGGTTAGGTTAGGTTAGGGTTAGGTTAGGTTAGGTTAGGTTAGGTTAGGGTTAGGTTAGGTTAGGTTAGGTTAGGTTAGGGTTAGGTTAGGTTAGGTTAGGTTAGGTTAGGGTT	family1	31
seq_1425	AACATAACCTAACCTAACCTACATACTCT	AACATAACCTAACCTAACCTACATACTCTAACATAACCTAACCTAACCTACATACTCTAACATAACCTAACCTAACCTACATACTCTAACATAACCTAACCTAACCTACATACTCTAACATAACCTAACCTAACCTACATACTCTAACATAACCTAACCTAACCTACATACTCTAACATAACCTAACCTAACCTACATACTCTAACATAACCTAACCTAACCTACATACTCTAACATAACCTAACCTAACCTACATACTCTAACATAACCTAACCTAACCTACATACTCTAACATAACCTAACCTAACCTACATACTCTAACATAACCT	AGGTTATGTTAGAGTATGTAGGTTAGGTTAGGTTATGTTAGAGTATGTAGGTTAGGTTAGGTTATGTTAGAGTATGTAGGTTAGGTTAGGTTATGTTAGAGTATGTAGGTTAGGTTAGGTTATGTTAGAGTATGTAGGTTAGGTTAGGTTATGTTAGAGTATGTAGGTTAGGTTAGGTTATGTTAGAGTATGTAGGTTAGGTTAGGTTATGTTAGAGTATGTAGGTTAGGTTAGGTTATGTTAGAGTATGTAGGTTAGGTTAGGTTATGTTAGAGTATGTAGGTTAGGTTAGGTTATGTTAGAGTATGTAGGTTAGGTTAGGTTATGTT	family1	29
seq_1426	AAACTACCTACCTAACCTAACTTAACCTAACCTAACCT	AAACTACCTACCTAACCTAACTTAACCTAACCTAACCTAAACTACCTACCTAACCTAACTTAACCTAACCTAACCTAAACTACCTACCTAACCTAACTTAACCTAACCTAACCTAAACTACCTACCTAACCTAACTTAACCTAACCTAACCTAAACTACCTACCTAACCTAACTTAACCTAACCTAACCTAAACTACCTACCTAACCTAACTTAACCTAACCTAACCTAAACTACCTACCTAACCTAACTTAACCTAACCTAACCTAAACTACCTACCTAACCTAACTTAACCTAACCTAACCTAAACTACCTACCTAACCTAACTTAA	TTAAGTTAGGTTAGGTAGGTAGTTTAGGTTAGGTTAGGTTAAGTTAGGTTAGGTAGGTAGTTTAGGTTAGGTTAGGTTAAGTTAGGTTAGGTAGGTAGTTTAGGTTAGGTTAGGTTAAGTTAGGTTAGGTAGGTAGTTTAGGTTAGGTTAGGTTAAGTTAGGTTAGGTAGGTAGTTTAGGTTAGGTTAGGTTAAGTTAGGTTAGGTAGGTAGTTTAGGTTAGGTTAGGTTAAGTTAGGTTAGGTAGGTAGTTTAGGTTAGGTTAGGTTAAGTTAGGTTAGGTAGGTAGTTTAGGTTAGGTTAGGTTAAGTTAGGTTAGGTAGGTAGTTT	family1	38
seq_1427	AAACCTAACCTAACCTAACCTAACCTAACCCAACCTAGCCCAACCTTACCTAACCTAACCTAACTAACCTAACCT	AAACCTAACCTAACCTAACCTAACCTAACCCAACCTAGCCCAACCTTACCTAACCTAACCTAACTAACCTAACCTAAACCTAACCTAACCTAACCTAACCTAACCCAACCTAGCCCAACCTTACCTAACCTAACCTAACTAACCTAACCTAAACCTAACCTAACCTAACCTAACCTAACCCAACCTAGCCCAACCTTACCTAACCTAACCTAACTAACCTAACCTAAACCTAACCTAACCTAACCTAACCTAACCCAACCTAGCCCAACCTTACCTAACCTAACCTAACTAACCTAACCTAAACCTAACCTAACCTAACCTAACCTAAC	GTTAGGTTAGGTTAGGTTAGGTTAGGTTTAGGTTAGGTTAGTTAGGTTAGGTTAGGTAAGGTTGGGCTAGGTTGGGTTAGGTTAGGTTAGGTTAGGTTAGGTTTAGGTTAGGTTAGTTAGGTTAGGTTAGGTAAGGTTGGGCTAGGTTGGGTTAGGTTAGGTTAGGTTAGGTTAGGTTTAGGTTAGGTTAGTTAGGTTAGGTTAGGTAAGGTTGGGCTAGGTTGGGTTAGGTTAGGTTAGGTTAGGTTAGGTTTAGGTTAGGTTAGTTAGGTTAGGTTAGGTAAGGTTGGGCTAGGTTGGGTTAGGTTAGGTTAGGTTAGGTTAGGTTT	family1	75
seq_1428	AAACCAAACCTAACCC	AAACCAAACCTAACCCAAACCAAACCTAACCCAAACCAAACCTAACCCAAACCAAACCTAACCCAAACCAAACCTAACCCAAACCAAACCTAACCCAAACCAAACCTAACCCAAACCAAACCTAACCCAAACCAAACCTAACCCAAACCAAACCTAACCCAAACCAAACCTAACCCAAACCAAACCTAACCCAAACCAAACCTAACCCAAACCAAACCTAACCCAAACCAAACCTAACCCAAACCAAACCTAACCCAAACCAAACCTAACCCAAACCAAACCTAACCCAAACCAAACCTAACCCAAACCAAACCTAACCCAAACCAAAC	GTTTGGTTTGGGTTAGGTTTGGTTTGGGTTAGGTTTGGTTTGGGTTAGGTTTGGTTTGGGTTAGGTTTGGTTTGGGTTAGGTTTGGTTTGGGTTAGGTTTGGTTTGGGTTAGGTTTGGTTTGGGTTAGGTTTGGTTTGGGTTAGGTTTGGTTTGGGTTAGGTTTGGTTTGGGTTAGGTTTGGTTTGGGTTAGGTTTGGTTTGGGTTAGGTTTGGTTTGGGTTAGGTTTGGTTTGGGTTAGGTTTGGTTTGGGTTAGGTTTGGTTTGGGTTAGGTTTGGTTTGGGTTAGGTTTGGTTTGGGTTAGGTTTGGTTTGGGTTAGGTTTGGTTT	family1	16
seq_1429	AAATAAGCT	AAATAAGCTAAATAAGCTAAATAAGCTAAATAAGCTAAATAAGCTAAATAAGCTAAATAAGCTAAATAAGCTAAATAAGCTAAATAAGCTAAATAAGCTAAATAAGCTAAATAAGCTAAATAAGCTAAATAAGCTAAATAAGCTAAATAAGCTAAATAAGCTAAATAAGCTAAATAAGCTAAATAAGCTAAATAAGCTAAATAAGCTAAATAAGCTAAATAAGCTAAATAAGCTAAATAAGCTAAATAAGCTAAATAAGCTAAATAAGCTAAATAAGCTAAATAAGCTAAATAAGCTAAATAAGCTAAATAAGCTAAATAAGCTAAATA	TATTTAGCTTATTTAGCTTATTTAGCTTATTTAGCTTATTTAGCTTATTTAGCTTATTTAGCTTATTTAGCTTATTTAGCTTATTTAGCTTATTTAGCTTATTTAGCTTATTTAGCTTATTTAGCTTATTTAGCTTATTTAGCTTATTTAGCTTATTTAGCTTATTTAGCTTATTTAGCTTATTTAGCTTATTTAGCTTATTTAGCTTATTTAGCTTATTTAGCTTATTTAGCTTATTTAGCTTATTTAGCTTATTTAGCTTATTTAGCTTATTTAGCTTATTTAGCTTATTTAGCTTATTTAGCTTATTTAGCTTATTTAGCTTATTT	family1	9
seq_143	AACCTAACCTAACTAAGCTGATCTAAGCTAACTAAGCTGATCTAGCCTAACTAAGCTAATAT	AACCTAACCTAACTAAGCTGATCTAAGCTAACTAAGCTGATCTAGCCTAACTAAGCTAATATAACCTAACCTAACTAAGCTGATCTAAGCTAACTAAGCTGATCTAGCCTAACTAAGCTAATATAACCTAACCTAACTAAGCTGATCTAAGCTAACTAAGCTGATCTAGCCTAACTAAGCTAATATAACCTAACCTAACTAAGCTGATCTAAGCTAACTAAGCTGATCTAGCCTAACTAAGCTAATATAACCTAACCTAACTAAGCTGATCTAAGCTAACTAAGCTGATCTAGCCTAACTAAGCTAATATAACCTAACCTAACTAAGCT	AGCTTAGTTAGGTTAGGTTATATTAGCTTAGTTAGGCTAGATCAGCTTAGTTAGCTTAGATCAGCTTAGTTAGGTTAGGTTATATTAGCTTAGTTAGGCTAGATCAGCTTAGTTAGCTTAGATCAGCTTAGTTAGGTTAGGTTATATTAGCTTAGTTAGGCTAGATCAGCTTAGTTAGCTTAGATCAGCTTAGTTAGGTTAGGTTATATTAGCTTAGTTAGGCTAGATCAGCTTAGTTAGCTTAGATCAGCTTAGTTAGGTTAGGTTATATTAGCTTAGTTAGGCTAGATCAGCTTAGTTAGCTTAGATCAGCTTAGTTAGGTTAGGTT	family1	62
seq_1430	AAACGAACCTAACCTAACCAAACTAACCT	AAACGAACCTAACCTAACCAAACTAACCTAAACGAACCTAACCTAACCAAACTAACCTAAACGAACCTAACCTAACCAAACTAACCTAAACGAACCTAACCTAACCAAACTAACCTAAACGAACCTAACCTAACCAAACTAACCTAAACGAACCTAACCTAACCAAACTAACCTAAACGAACCTAACCTAACCAAACTAACCTAAACGAACCTAACCTAACCAAACTAACCTAAACGAACCTAACCTAACCAAACTAACCTAAACGAACCTAACCTAACCAAACTAACCTAAACGAACCTAACCTAACCAAACTAACCTAAACGAACCT	AGGTTCGTTTAGGTTAGTTTGGTTAGGTTAGGTTCGTTTAGGTTAGTTTGGTTAGGTTAGGTTCGTTTAGGTTAGTTTGGTTAGGTTAGGTTCGTTTAGGTTAGTTTGGTTAGGTTAGGTTCGTTTAGGTTAGTTTGGTTAGGTTAGGTTCGTTTAGGTTAGTTTGGTTAGGTTAGGTTCGTTTAGGTTAGTTTGGTTAGGTTAGGTTCGTTTAGGTTAGTTTGGTTAGGTTAGGTTCGTTTAGGTTAGTTTGGTTAGGTTAGGTTCGTTTAGGTTAGTTTGGTTAGGTTAGGTTCGTTTAGGTTAGTTTGGTTAGGTTAGGTTCGTTT	family1	29
seq_1431	AACCTAACCTAACCTAACCTAACCTAATCTAACCTACCTTATCT	AACCTAACCTAACCTAACCTAACCTAATCTAACCTACCTTATCTAACCTAACCTAACCTAACCTAACCTAATCTAACCTACCTTATCTAACCTAACCTAACCTAACCTAACCTAATCTAACCTACCTTATCTAACCTAACCTAACCTAACCTAACCTAATCTAACCTACCTTATCTAACCTAACCTAACCTAACCTAACCTAATCTAACCTACCTTATCTAACCTAACCTAACCTAACCTAACCTAATCTAACCTACCTTATCTAACCTAACCTAACCTAACCTAACCTAATCTAACCTACCTTATCTAACCTAACCTAACCTAACCTA	TAGGTTAGGTTAGGTTAGGTTAGATAAGGTAGGTTAGATTAGGTTAGGTTAGGTTAGGTTAGGTTAGATAAGGTAGGTTAGATTAGGTTAGGTTAGGTTAGGTTAGGTTAGATAAGGTAGGTTAGATTAGGTTAGGTTAGGTTAGGTTAGGTTAGATAAGGTAGGTTAGATTAGGTTAGGTTAGGTTAGGTTAGGTTAGATAAGGTAGGTTAGATTAGGTTAGGTTAGGTTAGGTTAGGTTAGATAAGGTAGGTTAGATTAGGTTAGGTTAGGTTAGGTTAGGTTAGATAAGGTAGGTTAGATTAGGTTAGGTTAGGTTAGGTTAGGTT	family1	44
seq_1432	AACATAACCTAACCTAACTAACCTACTTAATCTAACCT	AACATAACCTAACCTAACTAACCTACTTAATCTAACCTAACATAACCTAACCTAACTAACCTACTTAATCTAACCTAACATAACCTAACCTAACTAACCTACTTAATCTAACCTAACATAACCTAACCTAACTAACCTACTTAATCTAACCTAACATAACCTAACCTAACTAACCTACTTAATCTAACCTAACATAACCTAACCTAACTAACCTACTTAATCTAACCTAACATAACCTAACCTAACTAACCTACTTAATCTAACCTAACATAACCTAACCTAACTAACCTACTTAATCTAACCTAACATAACCTAACCTAACTAACCTA	TAGGTTAGTTAGGTTAGGTTATGTTAGGTTAGATTAAGTAGGTTAGTTAGGTTAGGTTATGTTAGGTTAGATTAAGTAGGTTAGTTAGGTTAGGTTATGTTAGGTTAGATTAAGTAGGTTAGTTAGGTTAGGTTATGTTAGGTTAGATTAAGTAGGTTAGTTAGGTTAGGTTATGTTAGGTTAGATTAAGTAGGTTAGTTAGGTTAGGTTATGTTAGGTTAGATTAAGTAGGTTAGTTAGGTTAGGTTATGTTAGGTTAGATTAAGTAGGTTAGTTAGGTTAGGTTATGTTAGGTTAGATTAAGTAGGTTAGTTAGGTTAGGTTATGTT	family1	38
seq_1433	AACCCTAACCTAACCTAACTAACCTAACTTAACCT	AACCCTAACCTAACCTAACTAACCTAACTTAACCTAACCCTAACCTAACCTAACTAACCTAACTTAACCTAACCCTAACCTAACCTAACTAACCTAACTTAACCTAACCCTAACCTAACCTAACTAACCTAACTTAACCTAACCCTAACCTAACCTAACTAACCTAACTTAACCTAACCCTAACCTAACCTAACTAACCTAACTTAACCTAACCCTAACCTAACCTAACTAACCTAACTTAACCTAACCCTAACCTAACCTAACTAACCTAACTTAACCTAACCCTAACCTAACCTAACTAACCTAACTTAACCTAACCCTAACCTAAC	GTTAGGTTAGGGTTAGGTTAAGTTAGGTTAGTTAGGTTAGGTTAGGGTTAGGTTAAGTTAGGTTAGTTAGGTTAGGTTAGGGTTAGGTTAAGTTAGGTTAGTTAGGTTAGGTTAGGGTTAGGTTAAGTTAGGTTAGTTAGGTTAGGTTAGGGTTAGGTTAAGTTAGGTTAGTTAGGTTAGGTTAGGGTTAGGTTAAGTTAGGTTAGTTAGGTTAGGTTAGGGTTAGGTTAAGTTAGGTTAGTTAGGTTAGGTTAGGGTTAGGTTAAGTTAGGTTAGTTAGGTTAGGTTAGGGTTAGGTTAAGTTAGGTTAGTTAGGTTAGGTTAGGGTT	family1	35
seq_1436	AACATAAGCTAATATAACCT	AACATAAGCTAATATAACCTAACATAAGCTAATATAACCTAACATAAGCTAATATAACCTAACATAAGCTAATATAACCTAACATAAGCTAATATAACCTAACATAAGCTAATATAACCTAACATAAGCTAATATAACCTAACATAAGCTAATATAACCTAACATAAGCTAATATAACCTAACATAAGCTAATATAACCTAACATAAGCTAATATAACCTAACATAAGCTAATATAACCTAACATAAGCTAATATAACCTAACATAAGCTAATATAACCTAACATAAGCTAATATAACCTAACATAAGCTAATATAACCTAACATAAGC	GCTTATGTTAGGTTATATTAGCTTATGTTAGGTTATATTAGCTTATGTTAGGTTATATTAGCTTATGTTAGGTTATATTAGCTTATGTTAGGTTATATTAGCTTATGTTAGGTTATATTAGCTTATGTTAGGTTATATTAGCTTATGTTAGGTTATATTAGCTTATGTTAGGTTATATTAGCTTATGTTAGGTTATATTAGCTTATGTTAGGTTATATTAGCTTATGTTAGGTTATATTAGCTTATGTTAGGTTATATTAGCTTATGTTAGGTTATATTAGCTTATGTTAGGTTATATTAGCTTATGTTAGGTTATATTAGCTTATGTT	family1	20
seq_1437	AAAGCTAATATAACCTAACCTACT	AAAGCTAATATAACCTAACCTACTAAAGCTAATATAACCTAACCTACTAAAGCTAATATAACCTAACCTACTAAAGCTAATATAACCTAACCTACTAAAGCTAATATAACCTAACCTACTAAAGCTAATATAACCTAACCTACTAAAGCTAATATAACCTAACCTACTAAAGCTAATATAACCTAACCTACTAAAGCTAATATAACCTAACCTACTAAAGCTAATATAACCTAACCTACTAAAGCTAATATAACCTAACCTACTAAAGCTAATATAACCTAACCTACTAAAGCTAATATAACCTAACCTACTAAAGCTAATATAACCTA	TAGGTTATATTAGCTTTAGTAGGTTAGGTTATATTAGCTTTAGTAGGTTAGGTTATATTAGCTTTAGTAGGTTAGGTTATATTAGCTTTAGTAGGTTAGGTTATATTAGCTTTAGTAGGTTAGGTTATATTAGCTTTAGTAGGTTAGGTTATATTAGCTTTAGTAGGTTAGGTTATATTAGCTTTAGTAGGTTAGGTTATATTAGCTTTAGTAGGTTAGGTTATATTAGCTTTAGTAGGTTAGGTTATATTAGCTTTAGTAGGTTAGGTTATATTAGCTTTAGTAGGTTAGGTTATATTAGCTTTAGTAGGTTAGGTTATATTAGCTTT	family1	24
seq_1438	AACCCACCTGACCTGACCTAACCTATCCTAACTTACCCTAACCTAACCTAACCTAACCTAACCTAACCTAACCT	AACCCACCTGACCTGACCTAACCTATCCTAACTTACCCTAACCTAACCTAACCTAACCTAACCTAACCTAACCTAACCCACCTGACCTGACCTAACCTATCCTAACTTACCCTAACCTAACCTAACCTAACCTAACCTAACCTAACCTAACCCACCTGACCTGACCTAACCTATCCTAACTTACCCTAACCTAACCTAACCTAACCTAACCTAACCTAACCTAACCCACCTGACCTGACCTAACCTATCCTAACTTACCCTAACCTAACCTAACCTAACCTAACCTAACCTAACCTAACCCACCTGACCTGACCTAACCTATCCTAACT	AGTTAGGATAGGTTAGGTCAGGTCAGGTGGGTTAGGTTAGGTTAGGTTAGGTTAGGTTAGGTTAGGTTAGGGTAAGTTAGGATAGGTTAGGTCAGGTCAGGTGGGTTAGGTTAGGTTAGGTTAGGTTAGGTTAGGTTAGGTTAGGGTAAGTTAGGATAGGTTAGGTCAGGTCAGGTGGGTTAGGTTAGGTTAGGTTAGGTTAGGTTAGGTTAGGTTAGGGTAAGTTAGGATAGGTTAGGTCAGGTCAGGTGGGTTAGGTTAGGTTAGGTTAGGTTAGGTTAGGTTAGGTTAGGGTAAGTTAGGATAGGTTAGGTCAGGTCAGGTGGGTT	family1	74
seq_1439	AACCCAACCTAACCTTATCC	AACCCAACCTAACCTTATCCAACCCAACCTAACCTTATCCAACCCAACCTAACCTTATCCAACCCAACCTAACCTTATCCAACCCAACCTAACCTTATCCAACCCAACCTAACCTTATCCAACCCAACCTAACCTTATCCAACCCAACCTAACCTTATCCAACCCAACCTAACCTTATCCAACCCAACCTAACCTTATCCAACCCAACCTAACCTTATCCAACCCAACCTAACCTTATCCAACCCAACCTAACCTTATCCAACCCAACCTAACCTTATCCAACCCAACCTAACCTTATCCAACCCAACCTAACCTTATCCAACCCAACC	GGTTGGGTTGGATAAGGTTAGGTTGGGTTGGATAAGGTTAGGTTGGGTTGGATAAGGTTAGGTTGGGTTGGATAAGGTTAGGTTGGGTTGGATAAGGTTAGGTTGGGTTGGATAAGGTTAGGTTGGGTTGGATAAGGTTAGGTTGGGTTGGATAAGGTTAGGTTGGGTTGGATAAGGTTAGGTTGGGTTGGATAAGGTTAGGTTGGGTTGGATAAGGTTAGGTTGGGTTGGATAAGGTTAGGTTGGGTTGGATAAGGTTAGGTTGGGTTGGATAAGGTTAGGTTGGGTTGGATAAGGTTAGGTTGGGTTGGATAAGGTTAGGTTGGGTT	family1	20
seq_1440	AAACCTATCCTAACTAACCTAACCTAAACTAACCTAACCT	AAACCTATCCTAACTAACCTAACCTAAACTAACCTAACCTAAACCTATCCTAACTAACCTAACCTAAACTAACCTAACCTAAACCTATCCTAACTAACCTAACCTAAACTAACCTAACCTAAACCTATCCTAACTAACCTAACCTAAACTAACCTAACCTAAACCTATCCTAACTAACCTAACCTAAACTAACCTAACCTAAACCTATCCTAACTAACCTAACCTAAACTAACCTAACCTAAACCTATCCTAACTAACCTAACCTAAACTAACCTAACCTAAACCTATCCTAACTAACCTAACCTAAACTAACCTAACCTAAACCTATC	GATAGGTTTAGGTTAGGTTAGTTTAGGTTAGGTTAGTTAGGATAGGTTTAGGTTAGGTTAGTTTAGGTTAGGTTAGTTAGGATAGGTTTAGGTTAGGTTAGTTTAGGTTAGGTTAGTTAGGATAGGTTTAGGTTAGGTTAGTTTAGGTTAGGTTAGTTAGGATAGGTTTAGGTTAGGTTAGTTTAGGTTAGGTTAGTTAGGATAGGTTTAGGTTAGGTTAGTTTAGGTTAGGTTAGTTAGGATAGGTTTAGGTTAGGTTAGTTTAGGTTAGGTTAGTTAGGATAGGTTTAGGTTAGGTTAGTTTAGGTTAGGTTAGTTAGGATAGGTTT	family1	40
seq_1441	AAATTAGTTACGTTATATTAGCTTAGTTAGGTTAGATTACATT	AAATTAGTTACGTTATATTAGCTTAGTTAGGTTAGATTACATTAAATTAGTTACGTTATATTAGCTTAGTTAGGTTAGATTACATTAAATTAGTTACGTTATATTAGCTTAGTTAGGTTAGATTACATTAAATTAGTTACGTTATATTAGCTTAGTTAGGTTAGATTACATTAAATTAGTTACGTTATATTAGCTTAGTTAGGTTAGATTACATTAAATTAGTTACGTTATATTAGCTTAGTTAGGTTAGATTACATTAAATTAGTTACGTTATATTAGCTTAGTTAGGTTAGATTACATTAAATTAGTTACGTTATATTAGCTTAGTT	AACTAAGCTAATATAACGTAACTAATTTAATGTAATCTAACCTAACTAAGCTAATATAACGTAACTAATTTAATGTAATCTAACCTAACTAAGCTAATATAACGTAACTAATTTAATGTAATCTAACCTAACTAAGCTAATATAACGTAACTAATTTAATGTAATCTAACCTAACTAAGCTAATATAACGTAACTAATTTAATGTAATCTAACCTAACTAAGCTAATATAACGTAACTAATTTAATGTAATCTAACCTAACTAAGCTAATATAACGTAACTAATTTAATGTAATCTAACCTAACTAAGCTAATATAACGTAACTAATTT	family1	43
seq_1442	AACCCAACCTAACCCAACCTAACCT	AACCCAACCTAACCCAACCTAACCTAACCCAACCTAACCCAACCTAACCTAACCCAACCTAACCCAACCTAACCTAACCCAACCTAACCCAACCTAACCTAACCCAACCTAACCCAACCTAACCTAACCCAACCTAACCCAACCTAACCTAACCCAACCTAACCCAACCTAACCTAACCCAACCTAACCCAACCTAACCTAACCCAACCTAACCCAACCTAACCTAACCCAACCTAACCCAACCTAACCTAACCCAACCTAACCCAACCTAACCTAACCCAACCTAACCCAACCTAACCTAACCCAACCTAACCCAACCTAACCTAACC	GGTTAGGTTAGGTTGGGTTAGGTTGGGTTAGGTTAGGTTGGGTTAGGTTGGGTTAGGTTAGGTTGGGTTAGGTTGGGTTAGGTTAGGTTGGGTTAGGTTGGGTTAGGTTAGGTTGGGTTAGGTTGGGTTAGGTTAGGTTGGGTTAGGTTGGGTTAGGTTAGGTTGGGTTAGGTTGGGTTAGGTTAGGTTGGGTTAGGTTGGGTTAGGTTAGGTTGGGTTAGGTTGGGTTAGGTTAGGTTGGGTTAGGTTGGGTTAGGTTAGGTTGGGTTAGGTTGGGTTAGGTTAGGTTGGGTTAGGTTGGGTTAGGTTAGGTTGGGTTAGGTTGGGTT	family1	25
seq_1443	AAACTAACCTAACCTAACCTAACCTACCT	AAACTAACCTAACCTAACCTAACCTACCTAAACTAACCTAACCTAACCTAACCTACCTAAACTAACCTAACCTAACCTAACCTACCTAAACTAACCTAACCTAACCTAACCTACCTAAACTAACCTAACCTAACCTAACCTACCTAAACTAACCTAACCTAACCTAACCTACCTAAACTAACCTAACCTAACCTAACCTACCTAAACTAACCTAACCTAACCTAACCTACCTAAACTAACCTAACCTAACCTAACCTACCTAAACTAACCTAACCTAACCTAACCTACCTAAACTAACCTAACCTAACCTAACCTACCTAAACTAACCT	AGGTTAGTTTAGGTAGGTTAGGTTAGGTTAGGTTAGTTTAGGTAGGTTAGGTTAGGTTAGGTTAGTTTAGGTAGGTTAGGTTAGGTTAGGTTAGTTTAGGTAGGTTAGGTTAGGTTAGGTTAGTTTAGGTAGGTTAGGTTAGGTTAGGTTAGTTTAGGTAGGTTAGGTTAGGTTAGGTTAGTTTAGGTAGGTTAGGTTAGGTTAGGTTAGTTTAGGTAGGTTAGGTTAGGTTAGGTTAGTTTAGGTAGGTTAGGTTAGGTTAGGTTAGTTTAGGTAGGTTAGGTTAGGTTAGGTTAGTTTAGGTAGGTTAGGTTAGGTTAGGTTAGTTT	family1	29
seq_1444	AACAAGCTAATATAACCTAACCT	AACAAGCTAATATAACCTAACCTAACAAGCTAATATAACCTAACCTAACAAGCTAATATAACCTAACCTAACAAGCTAATATAACCTAACCTAACAAGCTAATATAACCTAACCTAACAAGCTAATATAACCTAACCTAACAAGCTAATATAACCTAACCTAACAAGCTAATATAACCTAACCTAACAAGCTAATATAACCTAACCTAACAAGCTAATATAACCTAACCTAACAAGCTAATATAACCTAACCTAACAAGCTAATATAACCTAACCTAACAAGCTAATATAACCTAACCTAACAAGCTAATATAACCTAACCTAACAAGC	GCTTGTTAGGTTAGGTTATATTAGCTTGTTAGGTTAGGTTATATTAGCTTGTTAGGTTAGGTTATATTAGCTTGTTAGGTTAGGTTATATTAGCTTGTTAGGTTAGGTTATATTAGCTTGTTAGGTTAGGTTATATTAGCTTGTTAGGTTAGGTTATATTAGCTTGTTAGGTTAGGTTATATTAGCTTGTTAGGTTAGGTTATATTAGCTTGTTAGGTTAGGTTATATTAGCTTGTTAGGTTAGGTTATATTAGCTTGTTAGGTTAGGTTATATTAGCTTGTTAGGTTAGGTTATATTAGCTTGTTAGGTTAGGTTATATTAGCTTGTT	family1	23
seq_1445	AAACCAACCTAACCTAACCTAACACAACTTAACCTTAACT	AAACCAACCTAACCTAACCTAACACAACTTAACCTTAACTAAACCAACCTAACCTAACCTAACACAACTTAACCTTAACTAAACCAACCTAACCTAACCTAACACAACTTAACCTTAACTAAACCAACCTAACCTAACCTAACACAACTTAACCTTAACTAAACCAACCTAACCTAACCTAACACAACTTAACCTTAACTAAACCAACCTAACCTAACCTAACACAACTTAACCTTAACTAAACCAACCTAACCTAACCTAACACAACTTAACCTTAACTAAACCAACCTAACCTAACCTAACACAACTTAACCTTAACTAAACCAACC	GGTTGGTTTAGTTAAGGTTAAGTTGTGTTAGGTTAGGTTAGGTTGGTTTAGTTAAGGTTAAGTTGTGTTAGGTTAGGTTAGGTTGGTTTAGTTAAGGTTAAGTTGTGTTAGGTTAGGTTAGGTTGGTTTAGTTAAGGTTAAGTTGTGTTAGGTTAGGTTAGGTTGGTTTAGTTAAGGTTAAGTTGTGTTAGGTTAGGTTAGGTTGGTTTAGTTAAGGTTAAGTTGTGTTAGGTTAGGTTAGGTTGGTTTAGTTAAGGTTAAGTTGTGTTAGGTTAGGTTAGGTTGGTTTAGTTAAGGTTAAGTTGTGTTAGGTTAGGTTAGGTTGGTTT	family1	40
seq_1447	AAATAACCTAACCT	AAATAACCTAACCTAAATAACCTAACCTAAATAACCTAACCTAAATAACCTAACCTAAATAACCTAACCTAAATAACCTAACCTAAATAACCTAACCTAAATAACCTAACCTAAATAACCTAACCTAAATAACCTAACCTAAATAACCTAACCTAAATAACCTAACCTAAATAACCTAACCTAAATAACCTAACCTAAATAACCTAACCTAAATAACCTAACCTAAATAACCTAACCTAAATAACCTAACCTAAATAACCTAACCTAAATAACCTAACCTAAATAACCTAACCTAAATAACCTAACCTAAATAACCTAACCTAAATAAC	GTTATTTAGGTTAGGTTATTTAGGTTAGGTTATTTAGGTTAGGTTATTTAGGTTAGGTTATTTAGGTTAGGTTATTTAGGTTAGGTTATTTAGGTTAGGTTATTTAGGTTAGGTTATTTAGGTTAGGTTATTTAGGTTAGGTTATTTAGGTTAGGTTATTTAGGTTAGGTTATTTAGGTTAGGTTATTTAGGTTAGGTTATTTAGGTTAGGTTATTTAGGTTAGGTTATTTAGGTTAGGTTATTTAGGTTAGGTTATTTAGGTTAGGTTATTTAGGTTAGGTTATTTAGGTTAGGTTATTTAGGTTAGGTTATTTAGGTTAGGTTATTT	family1	14
seq_1448	AAAACCAAACCTAACCTAACC	AAAACCAAACCTAACCTAACCAAAACCAAACCTAACCTAACCAAAACCAAACCTAACCTAACCAAAACCAAACCTAACCTAACCAAAACCAAACCTAACCTAACCAAAACCAAACCTAACCTAACCAAAACCAAACCTAACCTAACCAAAACCAAACCTAACCTAACCAAAACCAAACCTAACCTAACCAAAACCAAACCTAACCTAACCAAAACCAAACCTAACCTAACCAAAACCAAACCTAACCTAACCAAAACCAAACCTAACCTAACCAAAACCAAACCTAACCTAACCAAAACCAAACCTAACCTAACCAAAACCAAACCTAA	TTAGGTTTGGTTTTGGTTAGGTTAGGTTTGGTTTTGGTTAGGTTAGGTTTGGTTTTGGTTAGGTTAGGTTTGGTTTTGGTTAGGTTAGGTTTGGTTTTGGTTAGGTTAGGTTTGGTTTTGGTTAGGTTAGGTTTGGTTTTGGTTAGGTTAGGTTTGGTTTTGGTTAGGTTAGGTTTGGTTTTGGTTAGGTTAGGTTTGGTTTTGGTTAGGTTAGGTTTGGTTTTGGTTAGGTTAGGTTTGGTTTTGGTTAGGTTAGGTTTGGTTTTGGTTAGGTTAGGTTTGGTTTTGGTTAGGTTAGGTTTGGTTTTGGTTAGGTTAGGTTTGGTTTT	family1	21
seq_1449	AAAACCTAACCAAACCTAACCCAACC	AAAACCTAACCAAACCTAACCCAACCAAAACCTAACCAAACCTAACCCAACCAAAACCTAACCAAACCTAACCCAACCAAAACCTAACCAAACCTAACCCAACCAAAACCTAACCAAACCTAACCCAACCAAAACCTAACCAAACCTAACCCAACCAAAACCTAACCAAACCTAACCCAACCAAAACCTAACCAAACCTAACCCAACCAAAACCTAACCAAACCTAACCCAACCAAAACCTAACCAAACCTAACCCAACCAAAACCTAACCAAACCTAACCCAACCAAAACCTAACCAAACCTAACCCAACCAAAACCTAACCAAACCT	AGGTTTGGTTAGGTTTTGGTTGGGTTAGGTTTGGTTAGGTTTTGGTTGGGTTAGGTTTGGTTAGGTTTTGGTTGGGTTAGGTTTGGTTAGGTTTTGGTTGGGTTAGGTTTGGTTAGGTTTTGGTTGGGTTAGGTTTGGTTAGGTTTTGGTTGGGTTAGGTTTGGTTAGGTTTTGGTTGGGTTAGGTTTGGTTAGGTTTTGGTTGGGTTAGGTTTGGTTAGGTTTTGGTTGGGTTAGGTTTGGTTAGGTTTTGGTTGGGTTAGGTTTGGTTAGGTTTTGGTTGGGTTAGGTTTGGTTAGGTTTTGGTTGGGTTAGGTTTGGTTAGGTTTT	family1	26
seq_145	AACCCAACTGAACCCAATCTAATCT	AACCCAACTGAACCCAATCTAATCTAACCCAACTGAACCCAATCTAATCTAACCCAACTGAACCCAATCTAATCTAACCCAACTGAACCCAATCTAATCTAACCCAACTGAACCCAATCTAATCTAACCCAACTGAACCCAATCTAATCTAACCCAACTGAACCCAATCTAATCTAACCCAACTGAACCCAATCTAATCTAACCCAACTGAACCCAATCTAATCTAACCCAACTGAACCCAATCTAATCTAACCCAACTGAACCCAATCTAATCTAACCCAACTGAACCCAATCTAATCTAACCCAACTGAACCCAATCTAATCTAACC	GGTTAGATTAGATTGGGTTCAGTTGGGTTAGATTAGATTGGGTTCAGTTGGGTTAGATTAGATTGGGTTCAGTTGGGTTAGATTAGATTGGGTTCAGTTGGGTTAGATTAGATTGGGTTCAGTTGGGTTAGATTAGATTGGGTTCAGTTGGGTTAGATTAGATTGGGTTCAGTTGGGTTAGATTAGATTGGGTTCAGTTGGGTTAGATTAGATTGGGTTCAGTTGGGTTAGATTAGATTGGGTTCAGTTGGGTTAGATTAGATTGGGTTCAGTTGGGTTAGATTAGATTGGGTTCAGTTGGGTTAGATTAGATTGGGTTCAGTTGGGTT	family1	25
seq_1450	AAATTAGGTTAGGTT	AAATTAGGTTAGGTTAAATTAGGTTAGGTTAAATTAGGTTAGGTTAAATTAGGTTAGGTTAAATTAGGTTAGGTTAAATTAGGTTAGGTTAAATTAGGTTAGGTTAAATTAGGTTAGGTTAAATTAGGTTAGGTTAAATTAGGTTAGGTTAAATTAGGTTAGGTTAAATTAGGTTAGGTTAAATTAGGTTAGGTTAAATTAGGTTAGGTTAAATTAGGTTAGGTTAAATTAGGTTAGGTTAAATTAGGTTAGGTTAAATTAGGTTAGGTTAAATTAGGTTAGGTTAAATTAGGTTAGGTTAAATTAGGTTAGGTTAAATTAGGTTAGGT	ACCTAACCTAATTTAACCTAACCTAATTTAACCTAACCTAATTTAACCTAACCTAATTTAACCTAACCTAATTTAACCTAACCTAATTTAACCTAACCTAATTTAACCTAACCTAATTTAACCTAACCTAATTTAACCTAACCTAATTTAACCTAACCTAATTTAACCTAACCTAATTTAACCTAACCTAATTTAACCTAACCTAATTTAACCTAACCTAATTTAACCTAACCTAATTTAACCTAACCTAATTTAACCTAACCTAATTTAACCTAACCTAATTTAACCTAACCTAATTTAACCTAACCTAATTTAACCTAACCTAATTT	family1	15
seq_1451	AACCCTAACCTAACCTAACCTAACTTAACCTGACCTAACCTAACCTAATCTAATCTAACCT	AACCCTAACCTAACCTAACCTAACTTAACCTGACCTAACCTAACCTAATCTAATCTAACCTAACCCTAACCTAACCTAACCTAACTTAACCTGACCTAACCTAACCTAATCTAATCTAACCTAACCCTAACCTAACCTAACCTAACTTAACCTGACCTAACCTAACCTAATCTAATCTAACCTAACCCTAACCTAACCTAACCTAACTTAACCTGACCTAACCTAACCTAATCTAATCTAACCTAACCCTAACCTAACCTAACCTAACTTAACCTGACCTAACCTAACCTAATCTAATCTAACCTAACCCTAACCTAACCTAACCTAAC	GTTAGGTTAGGTTAGGTTAGGGTTAGGTTAGATTAGATTAGGTTAGGTTAGGTCAGGTTAAGTTAGGTTAGGTTAGGTTAGGGTTAGGTTAGATTAGATTAGGTTAGGTTAGGTCAGGTTAAGTTAGGTTAGGTTAGGTTAGGGTTAGGTTAGATTAGATTAGGTTAGGTTAGGTCAGGTTAAGTTAGGTTAGGTTAGGTTAGGGTTAGGTTAGATTAGATTAGGTTAGGTTAGGTCAGGTTAAGTTAGGTTAGGTTAGGTTAGGGTTAGGTTAGATTAGATTAGGTTAGGTTAGGTCAGGTTAAGTTAGGTTAGGTTAGGTTAGGGTT	family1	61
seq_1454	AACCTAACCTAACCTAACCTACC	AACCTAACCTAACCTAACCTACCAACCTAACCTAACCTAACCTACCAACCTAACCTAACCTAACCTACCAACCTAACCTAACCTAACCTACCAACCTAACCTAACCTAACCTACCAACCTAACCTAACCTAACCTACCAACCTAACCTAACCTAACCTACCAACCTAACCTAACCTAACCTACCAACCTAACCTAACCTAACCTACCAACCTAACCTAACCTAACCTACCAACCTAACCTAACCTAACCTACCAACCTAACCTAACCTAACCTACCAACCTAACCTAACCTAACCTACCAACCTAACCTAACCTAACCTACCAACCTAA	TTAGGTTGGTAGGTTAGGTTAGGTTAGGTTGGTAGGTTAGGTTAGGTTAGGTTGGTAGGTTAGGTTAGGTTAGGTTGGTAGGTTAGGTTAGGTTAGGTTGGTAGGTTAGGTTAGGTTAGGTTGGTAGGTTAGGTTAGGTTAGGTTGGTAGGTTAGGTTAGGTTAGGTTGGTAGGTTAGGTTAGGTTAGGTTGGTAGGTTAGGTTAGGTTAGGTTGGTAGGTTAGGTTAGGTTAGGTTGGTAGGTTAGGTTAGGTTAGGTTGGTAGGTTAGGTTAGGTTAGGTTGGTAGGTTAGGTTAGGTTAGGTTGGTAGGTTAGGTTAGGTTAGGTT	family1	23
seq_1455	AACCTAACTATGCTAATATAACGTAACTAAGCTGATATAACGT	AACCTAACTATGCTAATATAACGTAACTAAGCTGATATAACGTAACCTAACTATGCTAATATAACGTAACTAAGCTGATATAACGTAACCTAACTATGCTAATATAACGTAACTAAGCTGATATAACGTAACCTAACTATGCTAATATAACGTAACTAAGCTGATATAACGTAACCTAACTATGCTAATATAACGTAACTAAGCTGATATAACGTAACCTAACTATGCTAATATAACGTAACTAAGCTGATATAACGTAACCTAACTATGCTAATATAACGTAACTAAGCTGATATAACGTAACCTAACTATGCTAATATAACGTAACT	AGTTACGTTATATTAGCATAGTTAGGTTACGTTATATCAGCTTAGTTACGTTATATTAGCATAGTTAGGTTACGTTATATCAGCTTAGTTACGTTATATTAGCATAGTTAGGTTACGTTATATCAGCTTAGTTACGTTATATTAGCATAGTTAGGTTACGTTATATCAGCTTAGTTACGTTATATTAGCATAGTTAGGTTACGTTATATCAGCTTAGTTACGTTATATTAGCATAGTTAGGTTACGTTATATCAGCTTAGTTACGTTATATTAGCATAGTTAGGTTACGTTATATCAGCTTAGTTACGTTATATTAGCATAGTTAGGTT	family1	43
seq_1456	AACCTAACTAAGCTAATATAACTTAACTAAGCTAATAT	AACCTAACTAAGCTAATATAACTTAACTAAGCTAATATAACCTAACTAAGCTAATATAACTTAACTAAGCTAATATAACCTAACTAAGCTAATATAACTTAACTAAGCTAATATAACCTAACTAAGCTAATATAACTTAACTAAGCTAATATAACCTAACTAAGCTAATATAACTTAACTAAGCTAATATAACCTAACTAAGCTAATATAACTTAACTAAGCTAATATAACCTAACTAAGCTAATATAACTTAACTAAGCTAATATAACCTAACTAAGCTAATATAACTTAACTAAGCTAATATAACCTAACTAAGCTAATATAACTTA	TAAGTTATATTAGCTTAGTTAGGTTATATTAGCTTAGTTAAGTTATATTAGCTTAGTTAGGTTATATTAGCTTAGTTAAGTTATATTAGCTTAGTTAGGTTATATTAGCTTAGTTAAGTTATATTAGCTTAGTTAGGTTATATTAGCTTAGTTAAGTTATATTAGCTTAGTTAGGTTATATTAGCTTAGTTAAGTTATATTAGCTTAGTTAGGTTATATTAGCTTAGTTAAGTTATATTAGCTTAGTTAGGTTATATTAGCTTAGTTAAGTTATATTAGCTTAGTTAGGTTATATTAGCTTAGTTAAGTTATATTAGCTTAGTTAGGTT	family1	38
seq_1457	AAACTAATCTAACCT	AAACTAATCTAACCTAAACTAATCTAACCTAAACTAATCTAACCTAAACTAATCTAACCTAAACTAATCTAACCTAAACTAATCTAACCTAAACTAATCTAACCTAAACTAATCTAACCTAAACTAATCTAACCTAAACTAATCTAACCTAAACTAATCTAACCTAAACTAATCTAACCTAAACTAATCTAACCTAAACTAATCTAACCTAAACTAATCTAACCTAAACTAATCTAACCTAAACTAATCTAACCTAAACTAATCTAACCTAAACTAATCTAACCTAAACTAATCTAACCTAAACTAATCTAACCTAAACTAATCTAACC	GGTTAGATTAGTTTAGGTTAGATTAGTTTAGGTTAGATTAGTTTAGGTTAGATTAGTTTAGGTTAGATTAGTTTAGGTTAGATTAGTTTAGGTTAGATTAGTTTAGGTTAGATTAGTTTAGGTTAGATTAGTTTAGGTTAGATTAGTTTAGGTTAGATTAGTTTAGGTTAGATTAGTTTAGGTTAGATTAGTTTAGGTTAGATTAGTTTAGGTTAGATTAGTTTAGGTTAGATTAGTTTAGGTTAGATTAGTTTAGGTTAGATTAGTTTAGGTTAGATTAGTTTAGGTTAGATTAGTTTAGGTTAGATTAGTTTAGGTTAGATTAGTTT	family1	15
seq_1459	AACCTAACCTAATAAGCTAATAT	AACCTAACCTAATAAGCTAATATAACCTAACCTAATAAGCTAATATAACCTAACCTAATAAGCTAATATAACCTAACCTAATAAGCTAATATAACCTAACCTAATAAGCTAATATAACCTAACCTAATAAGCTAATATAACCTAACCTAATAAGCTAATATAACCTAACCTAATAAGCTAATATAACCTAACCTAATAAGCTAATATAACCTAACCTAATAAGCTAATATAACCTAACCTAATAAGCTAATATAACCTAACCTAATAAGCTAATATAACCTAACCTAATAAGCTAATATAACCTAACCTAATAAGCTAATATAACCTAA	TTAGGTTATATTAGCTTATTAGGTTAGGTTATATTAGCTTATTAGGTTAGGTTATATTAGCTTATTAGGTTAGGTTATATTAGCTTATTAGGTTAGGTTATATTAGCTTATTAGGTTAGGTTATATTAGCTTATTAGGTTAGGTTATATTAGCTTATTAGGTTAGGTTATATTAGCTTATTAGGTTAGGTTATATTAGCTTATTAGGTTAGGTTATATTAGCTTATTAGGTTAGGTTATATTAGCTTATTAGGTTAGGTTATATTAGCTTATTAGGTTAGGTTATATTAGCTTATTAGGTTAGGTTATATTAGCTTATTAGGTTAGGTT	family1	23
seq_146	AAACTAACCTCACT	AAACTAACCTCACTAAACTAACCTCACTAAACTAACCTCACTAAACTAACCTCACTAAACTAACCTCACTAAACTAACCTCACTAAACTAACCTCACTAAACTAACCTCACTAAACTAACCTCACTAAACTAACCTCACTAAACTAACCTCACTAAACTAACCTCACTAAACTAACCTCACTAAACTAACCTCACTAAACTAACCTCACTAAACTAACCTCACTAAACTAACCTCACTAAACTAACCTCACTAAACTAACCTCACTAAACTAACCTCACTAAACTAACCTCACTAAACTAACCTCACTAAACTAACCTCACTAAACTAA	TTAGTTTAGTGAGGTTAGTTTAGTGAGGTTAGTTTAGTGAGGTTAGTTTAGTGAGGTTAGTTTAGTGAGGTTAGTTTAGTGAGGTTAGTTTAGTGAGGTTAGTTTAGTGAGGTTAGTTTAGTGAGGTTAGTTTAGTGAGGTTAGTTTAGTGAGGTTAGTTTAGTGAGGTTAGTTTAGTGAGGTTAGTTTAGTGAGGTTAGTTTAGTGAGGTTAGTTTAGTGAGGTTAGTTTAGTGAGGTTAGTTTAGTGAGGTTAGTTTAGTGAGGTTAGTTTAGTGAGGTTAGTTTAGTGAGGTTAGTTTAGTGAGGTTAGTTTAGTGAGGTTAGTTT	family1	14
seq_1460	AACCTAACTAAGCTAATAACT	AACCTAACTAAGCTAATAACTAACCTAACTAAGCTAATAACTAACCTAACTAAGCTAATAACTAACCTAACTAAGCTAATAACTAACCTAACTAAGCTAATAACTAACCTAACTAAGCTAATAACTAACCTAACTAAGCTAATAACTAACCTAACTAAGCTAATAACTAACCTAACTAAGCTAATAACTAACCTAACTAAGCTAATAACTAACCTAACTAAGCTAATAACTAACCTAACTAAGCTAATAACTAACCTAACTAAGCTAATAACTAACCTAACTAAGCTAATAACTAACCTAACTAAGCTAATAACTAACCTAACTAAGCT	AGCTTAGTTAGGTTAGTTATTAGCTTAGTTAGGTTAGTTATTAGCTTAGTTAGGTTAGTTATTAGCTTAGTTAGGTTAGTTATTAGCTTAGTTAGGTTAGTTATTAGCTTAGTTAGGTTAGTTATTAGCTTAGTTAGGTTAGTTATTAGCTTAGTTAGGTTAGTTATTAGCTTAGTTAGGTTAGTTATTAGCTTAGTTAGGTTAGTTATTAGCTTAGTTAGGTTAGTTATTAGCTTAGTTAGGTTAGTTATTAGCTTAGTTAGGTTAGTTATTAGCTTAGTTAGGTTAGTTATTAGCTTAGTTAGGTTAGTTATTAGCTTAGTTAGGTT	family1	21
seq_1462	AACCTACCTACCT	AACCTACCTACCTAACCTACCTACCTAACCTACCTACCTAACCTACCTACCTAACCTACCTACCTAACCTACCTACCTAACCTACCTACCTAACCTACCTACCTAACCTACCTACCTAACCTACCTACCTAACCTACCTACCTAACCTACCTACCTAACCTACCTACCTAACCTACCTACCTAACCTACCTACCTAACCTACCTACCTAACCTACCTACCTAACCTACCTACCTAACCTACCTACCTAACCTACCTACCTAACCTACCTACCTAACCTACCTACCTAACCTACCTACCTAACCTACCTACCTAACCTACCTACCTAACC	GGTTAGGTAGGTAGGTTAGGTAGGTAGGTTAGGTAGGTAGGTTAGGTAGGTAGGTTAGGTAGGTAGGTTAGGTAGGTAGGTTAGGTAGGTAGGTTAGGTAGGTAGGTTAGGTAGGTAGGTTAGGTAGGTAGGTTAGGTAGGTAGGTTAGGTAGGTAGGTTAGGTAGGTAGGTTAGGTAGGTAGGTTAGGTAGGTAGGTTAGGTAGGTAGGTTAGGTAGGTAGGTTAGGTAGGTAGGTTAGGTAGGTAGGTTAGGTAGGTAGGTTAGGTAGGTAGGTTAGGTAGGTAGGTTAGGTAGGTAGGTTAGGTAGGTAGGTTAGGTAGGTAGGTT	family1	13
seq_1463	AACTAACTAAGCTAATATAAGCT	AACTAACTAAGCTAATATAAGCTAACTAACTAAGCTAATATAAGCTAACTAACTAAGCTAATATAAGCTAACTAACTAAGCTAATATAAGCTAACTAACTAAGCTAATATAAGCTAACTAACTAAGCTAATATAAGCTAACTAACTAAGCTAATATAAGCTAACTAACTAAGCTAATATAAGCTAACTAACTAAGCTAATATAAGCTAACTAACTAAGCTAATATAAGCTAACTAACTAAGCTAATATAAGCTAACTAACTAAGCTAATATAAGCTAACTAACTAAGCTAATATAAGCTAACTAACTAAGCTAATATAAGCTAACTAAC	GTTAGTTAGCTTATATTAGCTTAGTTAGTTAGCTTATATTAGCTTAGTTAGTTAGCTTATATTAGCTTAGTTAGTTAGCTTATATTAGCTTAGTTAGTTAGCTTATATTAGCTTAGTTAGTTAGCTTATATTAGCTTAGTTAGTTAGCTTATATTAGCTTAGTTAGTTAGCTTATATTAGCTTAGTTAGTTAGCTTATATTAGCTTAGTTAGTTAGCTTATATTAGCTTAGTTAGTTAGCTTATATTAGCTTAGTTAGTTAGCTTATATTAGCTTAGTTAGTTAGCTTATATTAGCTTAGTTAGTTAGCTTATATTAGCTTAGTTAGTT	family1	23
seq_1464	AAACTAAACTAACCTAACCTAACTGACCT	AAACTAAACTAACCTAACCTAACTGACCTAAACTAAACTAACCTAACCTAACTGACCTAAACTAAACTAACCTAACCTAACTGACCTAAACTAAACTAACCTAACCTAACTGACCTAAACTAAACTAACCTAACCTAACTGACCTAAACTAAACTAACCTAACCTAACTGACCTAAACTAAACTAACCTAACCTAACTGACCTAAACTAAACTAACCTAACCTAACTGACCTAAACTAAACTAACCTAACCTAACTGACCTAAACTAAACTAACCTAACCTAACTGACCTAAACTAAACTAACCTAACCTAACTGACCTAAACTAAACT	AGTTTAGTTTAGGTCAGTTAGGTTAGGTTAGTTTAGTTTAGGTCAGTTAGGTTAGGTTAGTTTAGTTTAGGTCAGTTAGGTTAGGTTAGTTTAGTTTAGGTCAGTTAGGTTAGGTTAGTTTAGTTTAGGTCAGTTAGGTTAGGTTAGTTTAGTTTAGGTCAGTTAGGTTAGGTTAGTTTAGTTTAGGTCAGTTAGGTTAGGTTAGTTTAGTTTAGGTCAGTTAGGTTAGGTTAGTTTAGTTTAGGTCAGTTAGGTTAGGTTAGTTTAGTTTAGGTCAGTTAGGTTAGGTTAGTTTAGTTTAGGTCAGTTAGGTTAGGTTAGTTTAGTTT	family1	29
seq_1465	AAATTATATTAGCTTAGTTACGTTATATTAGCTTAGTT	AAATTATATTAGCTTAGTTACGTTATATTAGCTTAGTTAAATTATATTAGCTTAGTTACGTTATATTAGCTTAGTTAAATTATATTAGCTTAGTTACGTTATATTAGCTTAGTTAAATTATATTAGCTTAGTTACGTTATATTAGCTTAGTTAAATTATATTAGCTTAGTTACGTTATATTAGCTTAGTTAAATTATATTAGCTTAGTTACGTTATATTAGCTTAGTTAAATTATATTAGCTTAGTTACGTTATATTAGCTTAGTTAAATTATATTAGCTTAGTTACGTTATATTAGCTTAGTTAAATTATATTAGCTTAGTTACGTTA	TAACGTAACTAAGCTAATATAATTTAACTAAGCTAATATAACGTAACTAAGCTAATATAATTTAACTAAGCTAATATAACGTAACTAAGCTAATATAATTTAACTAAGCTAATATAACGTAACTAAGCTAATATAATTTAACTAAGCTAATATAACGTAACTAAGCTAATATAATTTAACTAAGCTAATATAACGTAACTAAGCTAATATAATTTAACTAAGCTAATATAACGTAACTAAGCTAATATAATTTAACTAAGCTAATATAACGTAACTAAGCTAATATAATTTAACTAAGCTAATATAACGTAACTAAGCTAATATAATTT	family1	38
seq_1467	AACCTAACCTAACTAAGCTAATATAACCTAACCTAATTAATCT	AACCTAACCTAACTAAGCTAATATAACCTAACCTAATTAATCTAACCTAACCTAACTAAGCTAATATAACCTAACCTAATTAATCTAACCTAACCTAACTAAGCTAATATAACCTAACCTAATTAATCTAACCTAACCTAACTAAGCTAATATAACCTAACCTAATTAATCTAACCTAACCTAACTAAGCTAATATAACCTAACCTAATTAATCTAACCTAACCTAACTAAGCTAATATAACCTAACCTAATTAATCTAACCTAACCTAACTAAGCTAATATAACCTAACCTAATTAATCTAACCTAACCTAACTAAGCTAATATAACC	GGTTATATTAGCTTAGTTAGGTTAGGTTAGATTAATTAGGTTAGGTTATATTAGCTTAGTTAGGTTAGGTTAGATTAATTAGGTTAGGTTATATTAGCTTAGTTAGGTTAGGTTAGATTAATTAGGTTAGGTTATATTAGCTTAGTTAGGTTAGGTTAGATTAATTAGGTTAGGTTATATTAGCTTAGTTAGGTTAGGTTAGATTAATTAGGTTAGGTTATATTAGCTTAGTTAGGTTAGGTTAGATTAATTAGGTTAGGTTATATTAGCTTAGTTAGGTTAGGTTAGATTAATTAGGTTAGGTTATATTAGCTTAGTTAGGTTAGGTT	family1	43
seq_1468	AAATTAGTTAGGCTAGATCAGCTTAGTTAGGTTATATTAGCTTAGTTAGGTTACGTTATATT	AAATTAGTTAGGCTAGATCAGCTTAGTTAGGTTATATTAGCTTAGTTAGGTTACGTTATATTAAATTAGTTAGGCTAGATCAGCTTAGTTAGGTTATATTAGCTTAGTTAGGTTACGTTATATTAAATTAGTTAGGCTAGATCAGCTTAGTTAGGTTATATTAGCTTAGTTAGGTTACGTTATATTAAATTAGTTAGGCTAGATCAGCTTAGTTAGGTTATATTAGCTTAGTTAGGTTACGTTATATTAAATTAGTTAGGCTAGATCAGCTTAGTTAGGTTATATTAGCTTAGTTAGGTTACGTTATATTAAATTAGTTAGGCTAGATC	GATCTAGCCTAACTAATTTAATATAACGTAACCTAACTAAGCTAATATAACCTAACTAAGCTGATCTAGCCTAACTAATTTAATATAACGTAACCTAACTAAGCTAATATAACCTAACTAAGCTGATCTAGCCTAACTAATTTAATATAACGTAACCTAACTAAGCTAATATAACCTAACTAAGCTGATCTAGCCTAACTAATTTAATATAACGTAACCTAACTAAGCTAATATAACCTAACTAAGCTGATCTAGCCTAACTAATTTAATATAACGTAACCTAACTAAGCTAATATAACCTAACTAAGCTGATCTAGCCTAACTAATTT	family1	62
seq_1469	AAACCTAACCTAACC	AAACCTAACCTAACCAAACCTAACCTAACCAAACCTAACCTAACCAAACCTAACCTAACCAAACCTAACCTAACCAAACCTAACCTAACCAAACCTAACCTAACCAAACCTAACCTAACCAAACCTAACCTAACCAAACCTAACCTAACCAAACCTAACCTAACCAAACCTAACCTAACCAAACCTAACCTAACCAAACCTAACCTAACCAAACCTAACCTAACCAAACCTAACCTAACCAAACCTAACCTAACCAAACCTAACCTAACCAAACCTAACCTAACCAAACCTAACCTAACCAAACCTAACCTAACCAAACCTAACCTAAC	GTTAGGTTAGGTTTGGTTAGGTTAGGTTTGGTTAGGTTAGGTTTGGTTAGGTTAGGTTTGGTTAGGTTAGGTTTGGTTAGGTTAGGTTTGGTTAGGTTAGGTTTGGTTAGGTTAGGTTTGGTTAGGTTAGGTTTGGTTAGGTTAGGTTTGGTTAGGTTAGGTTTGGTTAGGTTAGGTTTGGTTAGGTTAGGTTTGGTTAGGTTAGGTTTGGTTAGGTTAGGTTTGGTTAGGTTAGGTTTGGTTAGGTTAGGTTTGGTTAGGTTAGGTTTGGTTAGGTTAGGTTTGGTTAGGTTAGGTTTGGTTAGGTTAGGTTTGGTTAGGTTAGGTTT	family1	15
seq_1470	AACTAAGCTAAGCTAATATACCT	AACTAAGCTAAGCTAATATACCTAACTAAGCTAAGCTAATATACCTAACTAAGCTAAGCTAATATACCTAACTAAGCTAAGCTAATATACCTAACTAAGCTAAGCTAATATACCTAACTAAGCTAAGCTAATATACCTAACTAAGCTAAGCTAATATACCTAACTAAGCTAAGCTAATATACCTAACTAAGCTAAGCTAATATACCTAACTAAGCTAAGCTAATATACCTAACTAAGCTAAGCTAATATACCTAACTAAGCTAAGCTAATATACCTAACTAAGCTAAGCTAATATACCTAACTAAGCTAAGCTAATATACCTAACTAAG	CTTAGTTAGGTATATTAGCTTAGCTTAGTTAGGTATATTAGCTTAGCTTAGTTAGGTATATTAGCTTAGCTTAGTTAGGTATATTAGCTTAGCTTAGTTAGGTATATTAGCTTAGCTTAGTTAGGTATATTAGCTTAGCTTAGTTAGGTATATTAGCTTAGCTTAGTTAGGTATATTAGCTTAGCTTAGTTAGGTATATTAGCTTAGCTTAGTTAGGTATATTAGCTTAGCTTAGTTAGGTATATTAGCTTAGCTTAGTTAGGTATATTAGCTTAGCTTAGTTAGGTATATTAGCTTAGCTTAGTTAGGTATATTAGCTTAGCTTAGTT	family1	23
seq_1471	AAACCTAACCTAACTAACCTAATCTAACCT	AAACCTAACCTAACTAACCTAATCTAACCTAAACCTAACCTAACTAACCTAATCTAACCTAAACCTAACCTAACTAACCTAATCTAACCTAAACCTAACCTAACTAACCTAATCTAACCTAAACCTAACCTAACTAACCTAATCTAACCTAAACCTAACCTAACTAACCTAATCTAACCTAAACCTAACCTAACTAACCTAATCTAACCTAAACCTAACCTAACTAACCTAATCTAACCTAAACCTAACCTAACTAACCTAATCTAACCTAAACCTAACCTAACTAACCTAATCTAACCTAAACCTAACCTAACTAACCTAATCTAACC	GGTTAGATTAGGTTAGTTAGGTTAGGTTTAGGTTAGATTAGGTTAGTTAGGTTAGGTTTAGGTTAGATTAGGTTAGTTAGGTTAGGTTTAGGTTAGATTAGGTTAGTTAGGTTAGGTTTAGGTTAGATTAGGTTAGTTAGGTTAGGTTTAGGTTAGATTAGGTTAGTTAGGTTAGGTTTAGGTTAGATTAGGTTAGTTAGGTTAGGTTTAGGTTAGATTAGGTTAGTTAGGTTAGGTTTAGGTTAGATTAGGTTAGTTAGGTTAGGTTTAGGTTAGATTAGGTTAGTTAGGTTAGGTTTAGGTTAGATTAGGTTAGTTAGGTTAGGTTT	family1	30
seq_1472	AACCTAACTAAGCTAATATAACTTAACTAAGCTAATATAAT	AACCTAACTAAGCTAATATAACTTAACTAAGCTAATATAATAACCTAACTAAGCTAATATAACTTAACTAAGCTAATATAATAACCTAACTAAGCTAATATAACTTAACTAAGCTAATATAATAACCTAACTAAGCTAATATAACTTAACTAAGCTAATATAATAACCTAACTAAGCTAATATAACTTAACTAAGCTAATATAATAACCTAACTAAGCTAATATAACTTAACTAAGCTAATATAATAACCTAACTAAGCTAATATAACTTAACTAAGCTAATATAATAACCTAACTAAGCTAATATAACTTAACTAAGCTAATATAATA	TATTATATTAGCTTAGTTAAGTTATATTAGCTTAGTTAGGTTATTATATTAGCTTAGTTAAGTTATATTAGCTTAGTTAGGTTATTATATTAGCTTAGTTAAGTTATATTAGCTTAGTTAGGTTATTATATTAGCTTAGTTAAGTTATATTAGCTTAGTTAGGTTATTATATTAGCTTAGTTAAGTTATATTAGCTTAGTTAGGTTATTATATTAGCTTAGTTAAGTTATATTAGCTTAGTTAGGTTATTATATTAGCTTAGTTAAGTTATATTAGCTTAGTTAGGTTATTATATTAGCTTAGTTAAGTTATATTAGCTTAGTTAGGTT	family1	41
seq_1473	AACATAACATAACCTAACCTAACCTACCTAACCCAACCT	AACATAACATAACCTAACCTAACCTACCTAACCCAACCTAACATAACATAACCTAACCTAACCTACCTAACCCAACCTAACATAACATAACCTAACCTAACCTACCTAACCCAACCTAACATAACATAACCTAACCTAACCTACCTAACCCAACCTAACATAACATAACCTAACCTAACCTACCTAACCCAACCTAACATAACATAACCTAACCTAACCTACCTAACCCAACCTAACATAACATAACCTAACCTAACCTACCTAACCCAACCTAACATAACATAACCTAACCTAACCTACCTAACCCAACCTAACATAACATAACCTAA	TTAGGTTATGTTATGTTAGGTTGGGTTAGGTAGGTTAGGTTAGGTTATGTTATGTTAGGTTGGGTTAGGTAGGTTAGGTTAGGTTATGTTATGTTAGGTTGGGTTAGGTAGGTTAGGTTAGGTTATGTTATGTTAGGTTGGGTTAGGTAGGTTAGGTTAGGTTATGTTATGTTAGGTTGGGTTAGGTAGGTTAGGTTAGGTTATGTTATGTTAGGTTGGGTTAGGTAGGTTAGGTTAGGTTATGTTATGTTAGGTTGGGTTAGGTAGGTTAGGTTAGGTTATGTTATGTTAGGTTGGGTTAGGTAGGTTAGGTTAGGTTATGTTATGTT	family1	39
seq_1474	AACCTACCTGACCT	AACCTACCTGACCTAACCTACCTGACCTAACCTACCTGACCTAACCTACCTGACCTAACCTACCTGACCTAACCTACCTGACCTAACCTACCTGACCTAACCTACCTGACCTAACCTACCTGACCTAACCTACCTGACCTAACCTACCTGACCTAACCTACCTGACCTAACCTACCTGACCTAACCTACCTGACCTAACCTACCTGACCTAACCTACCTGACCTAACCTACCTGACCTAACCTACCTGACCTAACCTACCTGACCTAACCTACCTGACCTAACCTACCTGACCTAACCTACCTGACCTAACCTACCTGACCTAACCTAC	GTAGGTTAGGTCAGGTAGGTTAGGTCAGGTAGGTTAGGTCAGGTAGGTTAGGTCAGGTAGGTTAGGTCAGGTAGGTTAGGTCAGGTAGGTTAGGTCAGGTAGGTTAGGTCAGGTAGGTTAGGTCAGGTAGGTTAGGTCAGGTAGGTTAGGTCAGGTAGGTTAGGTCAGGTAGGTTAGGTCAGGTAGGTTAGGTCAGGTAGGTTAGGTCAGGTAGGTTAGGTCAGGTAGGTTAGGTCAGGTAGGTTAGGTCAGGTAGGTTAGGTCAGGTAGGTTAGGTCAGGTAGGTTAGGTCAGGTAGGTTAGGTCAGGTAGGTTAGGTCAGGTAGGTT	family1	14
seq_1476	AACATAGCCTAACCTAACCTAACCTACCTACTAACCT	AACATAGCCTAACCTAACCTAACCTACCTACTAACCTAACATAGCCTAACCTAACCTAACCTACCTACTAACCTAACATAGCCTAACCTAACCTAACCTACCTACTAACCTAACATAGCCTAACCTAACCTAACCTACCTACTAACCTAACATAGCCTAACCTAACCTAACCTACCTACTAACCTAACATAGCCTAACCTAACCTAACCTACCTACTAACCTAACATAGCCTAACCTAACCTAACCTACCTACTAACCTAACATAGCCTAACCTAACCTAACCTACCTACTAACCTAACATAGCCTAACCTAACCTAACCTACCTACTA	TAGTAGGTAGGTTAGGTTAGGTTAGGCTATGTTAGGTTAGTAGGTAGGTTAGGTTAGGTTAGGCTATGTTAGGTTAGTAGGTAGGTTAGGTTAGGTTAGGCTATGTTAGGTTAGTAGGTAGGTTAGGTTAGGTTAGGCTATGTTAGGTTAGTAGGTAGGTTAGGTTAGGTTAGGCTATGTTAGGTTAGTAGGTAGGTTAGGTTAGGTTAGGCTATGTTAGGTTAGTAGGTAGGTTAGGTTAGGTTAGGCTATGTTAGGTTAGTAGGTAGGTTAGGTTAGGTTAGGCTATGTTAGGTTAGTAGGTAGGTTAGGTTAGGTTAGGCTATGTT	family1	37
seq_1477	AACCTACCCTAATCT	AACCTACCCTAATCTAACCTACCCTAATCTAACCTACCCTAATCTAACCTACCCTAATCTAACCTACCCTAATCTAACCTACCCTAATCTAACCTACCCTAATCTAACCTACCCTAATCTAACCTACCCTAATCTAACCTACCCTAATCTAACCTACCCTAATCTAACCTACCCTAATCTAACCTACCCTAATCTAACCTACCCTAATCTAACCTACCCTAATCTAACCTACCCTAATCTAACCTACCCTAATCTAACCTACCCTAATCTAACCTACCCTAATCTAACCTACCCTAATCTAACCTACCCTAATCTAACCTACCCTAATC	GATTAGGGTAGGTTAGATTAGGGTAGGTTAGATTAGGGTAGGTTAGATTAGGGTAGGTTAGATTAGGGTAGGTTAGATTAGGGTAGGTTAGATTAGGGTAGGTTAGATTAGGGTAGGTTAGATTAGGGTAGGTTAGATTAGGGTAGGTTAGATTAGGGTAGGTTAGATTAGGGTAGGTTAGATTAGGGTAGGTTAGATTAGGGTAGGTTAGATTAGGGTAGGTTAGATTAGGGTAGGTTAGATTAGGGTAGGTTAGATTAGGGTAGGTTAGATTAGGGTAGGTTAGATTAGGGTAGGTTAGATTAGGGTAGGTTAGATTAGGGTAGGTT	family1	15
seq_1479	AACCCAACCTAACTCAACCT	AACCCAACCTAACTCAACCTAACCCAACCTAACTCAACCTAACCCAACCTAACTCAACCTAACCCAACCTAACTCAACCTAACCCAACCTAACTCAACCTAACCCAACCTAACTCAACCTAACCCAACCTAACTCAACCTAACCCAACCTAACTCAACCTAACCCAACCTAACTCAACCTAACCCAACCTAACTCAACCTAACCCAACCTAACTCAACCTAACCCAACCTAACTCAACCTAACCCAACCTAACTCAACCTAACCCAACCTAACTCAACCTAACCCAACCTAACTCAACCTAACCCAACCTAACTCAACCTAACCCAACC	GGTTGGGTTAGGTTGAGTTAGGTTGGGTTAGGTTGAGTTAGGTTGGGTTAGGTTGAGTTAGGTTGGGTTAGGTTGAGTTAGGTTGGGTTAGGTTGAGTTAGGTTGGGTTAGGTTGAGTTAGGTTGGGTTAGGTTGAGTTAGGTTGGGTTAGGTTGAGTTAGGTTGGGTTAGGTTGAGTTAGGTTGGGTTAGGTTGAGTTAGGTTGGGTTAGGTTGAGTTAGGTTGGGTTAGGTTGAGTTAGGTTGGGTTAGGTTGAGTTAGGTTGGGTTAGGTTGAGTTAGGTTGGGTTAGGTTGAGTTAGGTTGGGTTAGGTTGAGTTAGGTTGGGTT	family1	20
seq_148	AACCTAACT	AACCTAACTAACCTAACTAACCTAACTAACCTAACTAACCTAACTAACCTAACTAACCTAACTAACCTAACTAACCTAACTAACCTAACTAACCTAACTAACCTAACTAACCTAACTAACCTAACTAACCTAACTAACCTAACTAACCTAACTAACCTAACTAACCTAACTAACCTAACTAACCTAACTAACCTAACTAACCTAACTAACCTAACTAACCTAACTAACCTAACTAACCTAACTAACCTAACTAACCTAACTAACCTAACTAACCTAACTAACCTAACTAACCTAACTAACCTAACTAACCTAACTAACCTAACTAACCT	AGGTTAGTTAGGTTAGTTAGGTTAGTTAGGTTAGTTAGGTTAGTTAGGTTAGTTAGGTTAGTTAGGTTAGTTAGGTTAGTTAGGTTAGTTAGGTTAGTTAGGTTAGTTAGGTTAGTTAGGTTAGTTAGGTTAGTTAGGTTAGTTAGGTTAGTTAGGTTAGTTAGGTTAGTTAGGTTAGTTAGGTTAGTTAGGTTAGTTAGGTTAGTTAGGTTAGTTAGGTTAGTTAGGTTAGTTAGGTTAGTTAGGTTAGTTAGGTTAGTTAGGTTAGTTAGGTTAGTTAGGTTAGTTAGGTTAGTTAGGTTAGTTAGGTTAGTTAGGTTAGTTAGGTT	family1	9
seq_1480	AACCCAACCCAGCCT	AACCCAACCCAGCCTAACCCAACCCAGCCTAACCCAACCCAGCCTAACCCAACCCAGCCTAACCCAACCCAGCCTAACCCAACCCAGCCTAACCCAACCCAGCCTAACCCAACCCAGCCTAACCCAACCCAGCCTAACCCAACCCAGCCTAACCCAACCCAGCCTAACCCAACCCAGCCTAACCCAACCCAGCCTAACCCAACCCAGCCTAACCCAACCCAGCCTAACCCAACCCAGCCTAACCCAACCCAGCCTAACCCAACCCAGCCTAACCCAACCCAGCCTAACCCAACCCAGCCTAACCCAACCCAGCCTAACCCAACCCAGCC	GGCTGGGTTGGGTTAGGCTGGGTTGGGTTAGGCTGGGTTGGGTTAGGCTGGGTTGGGTTAGGCTGGGTTGGGTTAGGCTGGGTTGGGTTAGGCTGGGTTGGGTTAGGCTGGGTTGGGTTAGGCTGGGTTGGGTTAGGCTGGGTTGGGTTAGGCTGGGTTGGGTTAGGCTGGGTTGGGTTAGGCTGGGTTGGGTTAGGCTGGGTTGGGTTAGGCTGGGTTGGGTTAGGCTGGGTTGGGTTAGGCTGGGTTGGGTTAGGCTGGGTTGGGTTAGGCTGGGTTGGGTTAGGCTGGGTTGGGTTAGGCTGGGTTGGGTTAGGCTGGGTTGGGTT	family1	15
seq_1481	AACCTGATCTAGCCT	AACCTGATCTAGCCTAACCTGATCTAGCCTAACCTGATCTAGCCTAACCTGATCTAGCCTAACCTGATCTAGCCTAACCTGATCTAGCCTAACCTGATCTAGCCTAACCTGATCTAGCCTAACCTGATCTAGCCTAACCTGATCTAGCCTAACCTGATCTAGCCTAACCTGATCTAGCCTAACCTGATCTAGCCTAACCTGATCTAGCCTAACCTGATCTAGCCTAACCTGATCTAGCCTAACCTGATCTAGCCTAACCTGATCTAGCCTAACCTGATCTAGCCTAACCTGATCTAGCCTAACCTGATCTAGCCTAACCTGATCTAGCC	GGCTAGATCAGGTTAGGCTAGATCAGGTTAGGCTAGATCAGGTTAGGCTAGATCAGGTTAGGCTAGATCAGGTTAGGCTAGATCAGGTTAGGCTAGATCAGGTTAGGCTAGATCAGGTTAGGCTAGATCAGGTTAGGCTAGATCAGGTTAGGCTAGATCAGGTTAGGCTAGATCAGGTTAGGCTAGATCAGGTTAGGCTAGATCAGGTTAGGCTAGATCAGGTTAGGCTAGATCAGGTTAGGCTAGATCAGGTTAGGCTAGATCAGGTTAGGCTAGATCAGGTTAGGCTAGATCAGGTTAGGCTAGATCAGGTTAGGCTAGATCAGGTT	family1	15
seq_1483	AACGTAACTAATCTAATAT	AACGTAACTAATCTAATATAACGTAACTAATCTAATATAACGTAACTAATCTAATATAACGTAACTAATCTAATATAACGTAACTAATCTAATATAACGTAACTAATCTAATATAACGTAACTAATCTAATATAACGTAACTAATCTAATATAACGTAACTAATCTAATATAACGTAACTAATCTAATATAACGTAACTAATCTAATATAACGTAACTAATCTAATATAACGTAACTAATCTAATATAACGTAACTAATCTAATATAACGTAACTAATCTAATATAACGTAACTAATCTAATATAACGTAACTAATCTAATATAACGTA	TACGTTATATTAGATTAGTTACGTTATATTAGATTAGTTACGTTATATTAGATTAGTTACGTTATATTAGATTAGTTACGTTATATTAGATTAGTTACGTTATATTAGATTAGTTACGTTATATTAGATTAGTTACGTTATATTAGATTAGTTACGTTATATTAGATTAGTTACGTTATATTAGATTAGTTACGTTATATTAGATTAGTTACGTTATATTAGATTAGTTACGTTATATTAGATTAGTTACGTTATATTAGATTAGTTACGTTATATTAGATTAGTTACGTTATATTAGATTAGTTACGTTATATTAGATTAGTTACGTT	family1	19
seq_1484	AACCTAATCTAAGCT	AACCTAATCTAAGCTAACCTAATCTAAGCTAACCTAATCTAAGCTAACCTAATCTAAGCTAACCTAATCTAAGCTAACCTAATCTAAGCTAACCTAATCTAAGCTAACCTAATCTAAGCTAACCTAATCTAAGCTAACCTAATCTAAGCTAACCTAATCTAAGCTAACCTAATCTAAGCTAACCTAATCTAAGCTAACCTAATCTAAGCTAACCTAATCTAAGCTAACCTAATCTAAGCTAACCTAATCTAAGCTAACCTAATCTAAGCTAACCTAATCTAAGCTAACCTAATCTAAGCTAACCTAATCTAAGCTAACCTAATCTAAGC	GCTTAGATTAGGTTAGCTTAGATTAGGTTAGCTTAGATTAGGTTAGCTTAGATTAGGTTAGCTTAGATTAGGTTAGCTTAGATTAGGTTAGCTTAGATTAGGTTAGCTTAGATTAGGTTAGCTTAGATTAGGTTAGCTTAGATTAGGTTAGCTTAGATTAGGTTAGCTTAGATTAGGTTAGCTTAGATTAGGTTAGCTTAGATTAGGTTAGCTTAGATTAGGTTAGCTTAGATTAGGTTAGCTTAGATTAGGTTAGCTTAGATTAGGTTAGCTTAGATTAGGTTAGCTTAGATTAGGTTAGCTTAGATTAGGTTAGCTTAGATTAGGTT	family1	15
seq_1485	AACCTAACCTAATCTAAGCTAT	AACCTAACCTAATCTAAGCTATAACCTAACCTAATCTAAGCTATAACCTAACCTAATCTAAGCTATAACCTAACCTAATCTAAGCTATAACCTAACCTAATCTAAGCTATAACCTAACCTAATCTAAGCTATAACCTAACCTAATCTAAGCTATAACCTAACCTAATCTAAGCTATAACCTAACCTAATCTAAGCTATAACCTAACCTAATCTAAGCTATAACCTAACCTAATCTAAGCTATAACCTAACCTAATCTAAGCTATAACCTAACCTAATCTAAGCTATAACCTAACCTAATCTAAGCTATAACCTAACCTAATCTAAGCTA	TAGCTTAGATTAGGTTAGGTTATAGCTTAGATTAGGTTAGGTTATAGCTTAGATTAGGTTAGGTTATAGCTTAGATTAGGTTAGGTTATAGCTTAGATTAGGTTAGGTTATAGCTTAGATTAGGTTAGGTTATAGCTTAGATTAGGTTAGGTTATAGCTTAGATTAGGTTAGGTTATAGCTTAGATTAGGTTAGGTTATAGCTTAGATTAGGTTAGGTTATAGCTTAGATTAGGTTAGGTTATAGCTTAGATTAGGTTAGGTTATAGCTTAGATTAGGTTAGGTTATAGCTTAGATTAGGTTAGGTTATAGCTTAGATTAGGTTAGGTT	family1	22
seq_1486	AACTATAAGCTAATATAATCT	AACTATAAGCTAATATAATCTAACTATAAGCTAATATAATCTAACTATAAGCTAATATAATCTAACTATAAGCTAATATAATCTAACTATAAGCTAATATAATCTAACTATAAGCTAATATAATCTAACTATAAGCTAATATAATCTAACTATAAGCTAATATAATCTAACTATAAGCTAATATAATCTAACTATAAGCTAATATAATCTAACTATAAGCTAATATAATCTAACTATAAGCTAATATAATCTAACTATAAGCTAATATAATCTAACTATAAGCTAATATAATCTAACTATAAGCTAATATAATCTAACTATAAGCTAAT	ATTAGCTTATAGTTAGATTATATTAGCTTATAGTTAGATTATATTAGCTTATAGTTAGATTATATTAGCTTATAGTTAGATTATATTAGCTTATAGTTAGATTATATTAGCTTATAGTTAGATTATATTAGCTTATAGTTAGATTATATTAGCTTATAGTTAGATTATATTAGCTTATAGTTAGATTATATTAGCTTATAGTTAGATTATATTAGCTTATAGTTAGATTATATTAGCTTATAGTTAGATTATATTAGCTTATAGTTAGATTATATTAGCTTATAGTTAGATTATATTAGCTTATAGTTAGATTATATTAGCTTATAGTT	family1	21
seq_1487	AACTAAGCTGATATAATCT	AACTAAGCTGATATAATCTAACTAAGCTGATATAATCTAACTAAGCTGATATAATCTAACTAAGCTGATATAATCTAACTAAGCTGATATAATCTAACTAAGCTGATATAATCTAACTAAGCTGATATAATCTAACTAAGCTGATATAATCTAACTAAGCTGATATAATCTAACTAAGCTGATATAATCTAACTAAGCTGATATAATCTAACTAAGCTGATATAATCTAACTAAGCTGATATAATCTAACTAAGCTGATATAATCTAACTAAGCTGATATAATCTAACTAAGCTGATATAATCTAACTAAGCTGATATAATCTAACTAA	TTAGTTAGATTATATCAGCTTAGTTAGATTATATCAGCTTAGTTAGATTATATCAGCTTAGTTAGATTATATCAGCTTAGTTAGATTATATCAGCTTAGTTAGATTATATCAGCTTAGTTAGATTATATCAGCTTAGTTAGATTATATCAGCTTAGTTAGATTATATCAGCTTAGTTAGATTATATCAGCTTAGTTAGATTATATCAGCTTAGTTAGATTATATCAGCTTAGTTAGATTATATCAGCTTAGTTAGATTATATCAGCTTAGTTAGATTATATCAGCTTAGTTAGATTATATCAGCTTAGTTAGATTATATCAGCTTAGTT	family1	19
seq_1489	AAACGAACCCAACCTAACCTAACCT	AAACGAACCCAACCTAACCTAACCTAAACGAACCCAACCTAACCTAACCTAAACGAACCCAACCTAACCTAACCTAAACGAACCCAACCTAACCTAACCTAAACGAACCCAACCTAACCTAACCTAAACGAACCCAACCTAACCTAACCTAAACGAACCCAACCTAACCTAACCTAAACGAACCCAACCTAACCTAACCTAAACGAACCCAACCTAACCTAACCTAAACGAACCCAACCTAACCTAACCTAAACGAACCCAACCTAACCTAACCTAAACGAACCCAACCTAACCTAACCTAAACGAACCCAACCTAACCTAACCTAAAC	GTTTAGGTTAGGTTAGGTTGGGTTCGTTTAGGTTAGGTTAGGTTGGGTTCGTTTAGGTTAGGTTAGGTTGGGTTCGTTTAGGTTAGGTTAGGTTGGGTTCGTTTAGGTTAGGTTAGGTTGGGTTCGTTTAGGTTAGGTTAGGTTGGGTTCGTTTAGGTTAGGTTAGGTTGGGTTCGTTTAGGTTAGGTTAGGTTGGGTTCGTTTAGGTTAGGTTAGGTTGGGTTCGTTTAGGTTAGGTTAGGTTGGGTTCGTTTAGGTTAGGTTAGGTTGGGTTCGTTTAGGTTAGGTTAGGTTGGGTTCGTTTAGGTTAGGTTAGGTTGGGTTCGTTT	family1	25
seq_149	AACCTAACTAGGCTAATATAACGT	AACCTAACTAGGCTAATATAACGTAACCTAACTAGGCTAATATAACGTAACCTAACTAGGCTAATATAACGTAACCTAACTAGGCTAATATAACGTAACCTAACTAGGCTAATATAACGTAACCTAACTAGGCTAATATAACGTAACCTAACTAGGCTAATATAACGTAACCTAACTAGGCTAATATAACGTAACCTAACTAGGCTAATATAACGTAACCTAACTAGGCTAATATAACGTAACCTAACTAGGCTAATATAACGTAACCTAACTAGGCTAATATAACGTAACCTAACTAGGCTAATATAACGTAACCTAACTAGGCTAAT	ATTAGCCTAGTTAGGTTACGTTATATTAGCCTAGTTAGGTTACGTTATATTAGCCTAGTTAGGTTACGTTATATTAGCCTAGTTAGGTTACGTTATATTAGCCTAGTTAGGTTACGTTATATTAGCCTAGTTAGGTTACGTTATATTAGCCTAGTTAGGTTACGTTATATTAGCCTAGTTAGGTTACGTTATATTAGCCTAGTTAGGTTACGTTATATTAGCCTAGTTAGGTTACGTTATATTAGCCTAGTTAGGTTACGTTATATTAGCCTAGTTAGGTTACGTTATATTAGCCTAGTTAGGTTACGTTATATTAGCCTAGTTAGGTT	family1	24
seq_1490	AACCTAACTAAGATTATAT	AACCTAACTAAGATTATATAACCTAACTAAGATTATATAACCTAACTAAGATTATATAACCTAACTAAGATTATATAACCTAACTAAGATTATATAACCTAACTAAGATTATATAACCTAACTAAGATTATATAACCTAACTAAGATTATATAACCTAACTAAGATTATATAACCTAACTAAGATTATATAACCTAACTAAGATTATATAACCTAACTAAGATTATATAACCTAACTAAGATTATATAACCTAACTAAGATTATATAACCTAACTAAGATTATATAACCTAACTAAGATTATATAACCTAACTAAGATTATATAACCTA	TAGGTTATATAATCTTAGTTAGGTTATATAATCTTAGTTAGGTTATATAATCTTAGTTAGGTTATATAATCTTAGTTAGGTTATATAATCTTAGTTAGGTTATATAATCTTAGTTAGGTTATATAATCTTAGTTAGGTTATATAATCTTAGTTAGGTTATATAATCTTAGTTAGGTTATATAATCTTAGTTAGGTTATATAATCTTAGTTAGGTTATATAATCTTAGTTAGGTTATATAATCTTAGTTAGGTTATATAATCTTAGTTAGGTTATATAATCTTAGTTAGGTTATATAATCTTAGTTAGGTTATATAATCTTAGTTAGGTT	family1	19
seq_1491	AACATAACCTAACGTAGCCTAACCTACCTAATCTAACCT	AACATAACCTAACGTAGCCTAACCTACCTAATCTAACCTAACATAACCTAACGTAGCCTAACCTACCTAATCTAACCTAACATAACCTAACGTAGCCTAACCTACCTAATCTAACCTAACATAACCTAACGTAGCCTAACCTACCTAATCTAACCTAACATAACCTAACGTAGCCTAACCTACCTAATCTAACCTAACATAACCTAACGTAGCCTAACCTACCTAATCTAACCTAACATAACCTAACGTAGCCTAACCTACCTAATCTAACCTAACATAACCTAACGTAGCCTAACCTACCTAATCTAACCTAACATAACCTAACGTAG	CTACGTTAGGTTATGTTAGGTTAGATTAGGTAGGTTAGGCTACGTTAGGTTATGTTAGGTTAGATTAGGTAGGTTAGGCTACGTTAGGTTATGTTAGGTTAGATTAGGTAGGTTAGGCTACGTTAGGTTATGTTAGGTTAGATTAGGTAGGTTAGGCTACGTTAGGTTATGTTAGGTTAGATTAGGTAGGTTAGGCTACGTTAGGTTATGTTAGGTTAGATTAGGTAGGTTAGGCTACGTTAGGTTATGTTAGGTTAGATTAGGTAGGTTAGGCTACGTTAGGTTATGTTAGGTTAGATTAGGTAGGTTAGGCTACGTTAGGTTATGTT	family1	39
seq_1494	AACCTAACCTAACCTAACTAACCTAACCTAATCTAACCTAACCTGACCT	AACCTAACCTAACCTAACTAACCTAACCTAATCTAACCTAACCTGACCTAACCTAACCTAACCTAACTAACCTAACCTAATCTAACCTAACCTGACCTAACCTAACCTAACCTAACTAACCTAACCTAATCTAACCTAACCTGACCTAACCTAACCTAACCTAACTAACCTAACCTAATCTAACCTAACCTGACCTAACCTAACCTAACCTAACTAACCTAACCTAATCTAACCTAACCTGACCTAACCTAACCTAACCTAACTAACCTAACCTAATCTAACCTAACCTGACCTAACCTAACCTAACCTAACTAACCTAACCTAATCTA	TAGATTAGGTTAGGTTAGTTAGGTTAGGTTAGGTTAGGTCAGGTTAGGTTAGATTAGGTTAGGTTAGTTAGGTTAGGTTAGGTTAGGTCAGGTTAGGTTAGATTAGGTTAGGTTAGTTAGGTTAGGTTAGGTTAGGTCAGGTTAGGTTAGATTAGGTTAGGTTAGTTAGGTTAGGTTAGGTTAGGTCAGGTTAGGTTAGATTAGGTTAGGTTAGTTAGGTTAGGTTAGGTTAGGTCAGGTTAGGTTAGATTAGGTTAGGTTAGTTAGGTTAGGTTAGGTTAGGTCAGGTTAGGTTAGATTAGGTTAGGTTAGTTAGGTTAGGTTAGGTT	family1	49
seq_1495	AACCTAACCTAACTAAGCTAATATAACCTAACTAAGCTGATCTAGCATAACTAAGCTAATAT	AACCTAACCTAACTAAGCTAATATAACCTAACTAAGCTGATCTAGCATAACTAAGCTAATATAACCTAACCTAACTAAGCTAATATAACCTAACTAAGCTGATCTAGCATAACTAAGCTAATATAACCTAACCTAACTAAGCTAATATAACCTAACTAAGCTGATCTAGCATAACTAAGCTAATATAACCTAACCTAACTAAGCTAATATAACCTAACTAAGCTGATCTAGCATAACTAAGCTAATATAACCTAACCTAACTAAGCTAATATAACCTAACTAAGCTGATCTAGCATAACTAAGCTAATATAACCTAACCTAACTAAGCT	AGCTTAGTTAGGTTAGGTTATATTAGCTTAGTTATGCTAGATCAGCTTAGTTAGGTTATATTAGCTTAGTTAGGTTAGGTTATATTAGCTTAGTTATGCTAGATCAGCTTAGTTAGGTTATATTAGCTTAGTTAGGTTAGGTTATATTAGCTTAGTTATGCTAGATCAGCTTAGTTAGGTTATATTAGCTTAGTTAGGTTAGGTTATATTAGCTTAGTTATGCTAGATCAGCTTAGTTAGGTTATATTAGCTTAGTTAGGTTAGGTTATATTAGCTTAGTTATGCTAGATCAGCTTAGTTAGGTTATATTAGCTTAGTTAGGTTAGGTT	family1	62
seq_1496	AAACCCAACCTAACCTAACCCAACCCAACC	AAACCCAACCTAACCTAACCCAACCCAACCAAACCCAACCTAACCTAACCCAACCCAACCAAACCCAACCTAACCTAACCCAACCCAACCAAACCCAACCTAACCTAACCCAACCCAACCAAACCCAACCTAACCTAACCCAACCCAACCAAACCCAACCTAACCTAACCCAACCCAACCAAACCCAACCTAACCTAACCCAACCCAACCAAACCCAACCTAACCTAACCCAACCCAACCAAACCCAACCTAACCTAACCCAACCCAACCAAACCCAACCTAACCTAACCCAACCCAACCAAACCCAACCTAACCTAACCCAACCCAAC	GTTGGGTTGGGTTAGGTTAGGTTGGGTTTGGTTGGGTTGGGTTAGGTTAGGTTGGGTTTGGTTGGGTTGGGTTAGGTTAGGTTGGGTTTGGTTGGGTTGGGTTAGGTTAGGTTGGGTTTGGTTGGGTTGGGTTAGGTTAGGTTGGGTTTGGTTGGGTTGGGTTAGGTTAGGTTGGGTTTGGTTGGGTTGGGTTAGGTTAGGTTGGGTTTGGTTGGGTTGGGTTAGGTTAGGTTGGGTTTGGTTGGGTTGGGTTAGGTTAGGTTGGGTTTGGTTGGGTTGGGTTAGGTTAGGTTGGGTTTGGTTGGGTTGGGTTAGGTTAGGTTGGGTTT	family1	30
seq_1497	AACCTAACCTAACCTAACTTACCCT	AACCTAACCTAACCTAACTTACCCTAACCTAACCTAACCTAACTTACCCTAACCTAACCTAACCTAACTTACCCTAACCTAACCTAACCTAACTTACCCTAACCTAACCTAACCTAACTTACCCTAACCTAACCTAACCTAACTTACCCTAACCTAACCTAACCTAACTTACCCTAACCTAACCTAACCTAACTTACCCTAACCTAACCTAACCTAACTTACCCTAACCTAACCTAACCTAACTTACCCTAACCTAACCTAACCTAACTTACCCTAACCTAACCTAACCTAACTTACCCTAACCTAACCTAACCTAACTTACCCTAACC	GGTTAGGGTAAGTTAGGTTAGGTTAGGTTAGGGTAAGTTAGGTTAGGTTAGGTTAGGGTAAGTTAGGTTAGGTTAGGTTAGGGTAAGTTAGGTTAGGTTAGGTTAGGGTAAGTTAGGTTAGGTTAGGTTAGGGTAAGTTAGGTTAGGTTAGGTTAGGGTAAGTTAGGTTAGGTTAGGTTAGGGTAAGTTAGGTTAGGTTAGGTTAGGGTAAGTTAGGTTAGGTTAGGTTAGGGTAAGTTAGGTTAGGTTAGGTTAGGGTAAGTTAGGTTAGGTTAGGTTAGGGTAAGTTAGGTTAGGTTAGGTTAGGGTAAGTTAGGTTAGGTTAGGTT	family1	25
seq_1498	AACCTAACCTAACCTAACCTAACTTACCT	AACCTAACCTAACCTAACCTAACTTACCTAACCTAACCTAACCTAACCTAACTTACCTAACCTAACCTAACCTAACCTAACTTACCTAACCTAACCTAACCTAACCTAACTTACCTAACCTAACCTAACCTAACCTAACTTACCTAACCTAACCTAACCTAACCTAACTTACCTAACCTAACCTAACCTAACCTAACTTACCTAACCTAACCTAACCTAACCTAACTTACCTAACCTAACCTAACCTAACCTAACTTACCTAACCTAACCTAACCTAACCTAACTTACCTAACCTAACCTAACCTAACCTAACTTACCTAACCTAACCT	AGGTTAGGTTAGGTAAGTTAGGTTAGGTTAGGTTAGGTTAGGTAAGTTAGGTTAGGTTAGGTTAGGTTAGGTAAGTTAGGTTAGGTTAGGTTAGGTTAGGTAAGTTAGGTTAGGTTAGGTTAGGTTAGGTAAGTTAGGTTAGGTTAGGTTAGGTTAGGTAAGTTAGGTTAGGTTAGGTTAGGTTAGGTAAGTTAGGTTAGGTTAGGTTAGGTTAGGTAAGTTAGGTTAGGTTAGGTTAGGTTAGGTAAGTTAGGTTAGGTTAGGTTAGGTTAGGTAAGTTAGGTTAGGTTAGGTTAGGTTAGGTAAGTTAGGTTAGGTTAGGTTAGGTT	family1	29
seq_1499	AACCTAACCTAACTTAACCTAACT	AACCTAACCTAACTTAACCTAACTAACCTAACCTAACTTAACCTAACTAACCTAACCTAACTTAACCTAACTAACCTAACCTAACTTAACCTAACTAACCTAACCTAACTTAACCTAACTAACCTAACCTAACTTAACCTAACTAACCTAACCTAACTTAACCTAACTAACCTAACCTAACTTAACCTAACTAACCTAACCTAACTTAACCTAACTAACCTAACCTAACTTAACCTAACTAACCTAACCTAACTTAACCTAACTAACCTAACCTAACTTAACCTAACTAACCTAACCTAACTTAACCTAACTAACCTAACCTAACTTAA	TTAAGTTAGGTTAGGTTAGTTAGGTTAAGTTAGGTTAGGTTAGTTAGGTTAAGTTAGGTTAGGTTAGTTAGGTTAAGTTAGGTTAGGTTAGTTAGGTTAAGTTAGGTTAGGTTAGTTAGGTTAAGTTAGGTTAGGTTAGTTAGGTTAAGTTAGGTTAGGTTAGTTAGGTTAAGTTAGGTTAGGTTAGTTAGGTTAAGTTAGGTTAGGTTAGTTAGGTTAAGTTAGGTTAGGTTAGTTAGGTTAAGTTAGGTTAGGTTAGTTAGGTTAAGTTAGGTTAGGTTAGTTAGGTTAAGTTAGGTTAGGTTAGTTAGGTTAAGTTAGGTTAGGTT	family1	24
seq_15	AACGTATCTT	AACGTATCTTAACGTATCTTAACGTATCTTAACGTATCTTAACGTATCTTAACGTATCTTAACGTATCTTAACGTATCTTAACGTATCTTAACGTATCTTAACGTATCTTAACGTATCTTAACGTATCTTAACGTATCTTAACGTATCTTAACGTATCTTAACGTATCTTAACGTATCTTAACGTATCTTAACGTATCTTAACGTATCTTAACGTATCTTAACGTATCTTAACGTATCTTAACGTATCTTAACGTATCTTAACGTATCTTAACGTATCTTAACGTATCTTAACGTATCTTAACGTATCTTAACGTATCTTAACGTATCT	AGATACGTTAAGATACGTTAAGATACGTTAAGATACGTTAAGATACGTTAAGATACGTTAAGATACGTTAAGATACGTTAAGATACGTTAAGATACGTTAAGATACGTTAAGATACGTTAAGATACGTTAAGATACGTTAAGATACGTTAAGATACGTTAAGATACGTTAAGATACGTTAAGATACGTTAAGATACGTTAAGATACGTTAAGATACGTTAAGATACGTTAAGATACGTTAAGATACGTTAAGATACGTTAAGATACGTTAAGATACGTTAAGATACGTTAAGATACGTTAAGATACGTTAAGATACGTTAAGATACGTT	family1	10
seq_1501	AACACAACCCATCCTAACCTAACCTAACCT	AACACAACCCATCCTAACCTAACCTAACCTAACACAACCCATCCTAACCTAACCTAACCTAACACAACCCATCCTAACCTAACCTAACCTAACACAACCCATCCTAACCTAACCTAACCTAACACAACCCATCCTAACCTAACCTAACCTAACACAACCCATCCTAACCTAACCTAACCTAACACAACCCATCCTAACCTAACCTAACCTAACACAACCCATCCTAACCTAACCTAACCTAACACAACCCATCCTAACCTAACCTAACCTAACACAACCCATCCTAACCTAACCTAACCTAACACAACCCATCCTAACCTAACCTAACC	GGTTAGGTTAGGTTAGGATGGGTTGTGTTAGGTTAGGTTAGGTTAGGATGGGTTGTGTTAGGTTAGGTTAGGTTAGGATGGGTTGTGTTAGGTTAGGTTAGGTTAGGATGGGTTGTGTTAGGTTAGGTTAGGTTAGGATGGGTTGTGTTAGGTTAGGTTAGGTTAGGATGGGTTGTGTTAGGTTAGGTTAGGTTAGGATGGGTTGTGTTAGGTTAGGTTAGGTTAGGATGGGTTGTGTTAGGTTAGGTTAGGTTAGGATGGGTTGTGTTAGGTTAGGTTAGGTTAGGATGGGTTGTGTTAGGTTAGGTTAGGTTAGGATGGGTTGTGTT	family1	30
seq_1502	AACCTAACCTATAAGCTGATCTAACCTAACTAAGCTAATAT	AACCTAACCTATAAGCTGATCTAACCTAACTAAGCTAATATAACCTAACCTATAAGCTGATCTAACCTAACTAAGCTAATATAACCTAACCTATAAGCTGATCTAACCTAACTAAGCTAATATAACCTAACCTATAAGCTGATCTAACCTAACTAAGCTAATATAACCTAACCTATAAGCTGATCTAACCTAACTAAGCTAATATAACCTAACCTATAAGCTGATCTAACCTAACTAAGCTAATATAACCTAACCTATAAGCTGATCTAACCTAACTAAGCTAATATAACCTAACCTATAAGCTGATCTAACCTAACTAAGCTAATATA	TATATTAGCTTAGTTAGGTTAGATCAGCTTATAGGTTAGGTTATATTAGCTTAGTTAGGTTAGATCAGCTTATAGGTTAGGTTATATTAGCTTAGTTAGGTTAGATCAGCTTATAGGTTAGGTTATATTAGCTTAGTTAGGTTAGATCAGCTTATAGGTTAGGTTATATTAGCTTAGTTAGGTTAGATCAGCTTATAGGTTAGGTTATATTAGCTTAGTTAGGTTAGATCAGCTTATAGGTTAGGTTATATTAGCTTAGTTAGGTTAGATCAGCTTATAGGTTAGGTTATATTAGCTTAGTTAGGTTAGATCAGCTTATAGGTTAGGTT	family1	41
seq_1504	AAATAAGCTAATATAATGTAACTAAGCTGATATAACCT	AAATAAGCTAATATAATGTAACTAAGCTGATATAACCTAAATAAGCTAATATAATGTAACTAAGCTGATATAACCTAAATAAGCTAATATAATGTAACTAAGCTGATATAACCTAAATAAGCTAATATAATGTAACTAAGCTGATATAACCTAAATAAGCTAATATAATGTAACTAAGCTGATATAACCTAAATAAGCTAATATAATGTAACTAAGCTGATATAACCTAAATAAGCTAATATAATGTAACTAAGCTGATATAACCTAAATAAGCTAATATAATGTAACTAAGCTGATATAACCTAAATAAGCTAATATAATGTAACTAA	TTAGTTACATTATATTAGCTTATTTAGGTTATATCAGCTTAGTTACATTATATTAGCTTATTTAGGTTATATCAGCTTAGTTACATTATATTAGCTTATTTAGGTTATATCAGCTTAGTTACATTATATTAGCTTATTTAGGTTATATCAGCTTAGTTACATTATATTAGCTTATTTAGGTTATATCAGCTTAGTTACATTATATTAGCTTATTTAGGTTATATCAGCTTAGTTACATTATATTAGCTTATTTAGGTTATATCAGCTTAGTTACATTATATTAGCTTATTTAGGTTATATCAGCTTAGTTACATTATATTAGCTTATTT	family1	38
seq_1505	AAAGTAACGTAACTATGCTAATAT	AAAGTAACGTAACTATGCTAATATAAAGTAACGTAACTATGCTAATATAAAGTAACGTAACTATGCTAATATAAAGTAACGTAACTATGCTAATATAAAGTAACGTAACTATGCTAATATAAAGTAACGTAACTATGCTAATATAAAGTAACGTAACTATGCTAATATAAAGTAACGTAACTATGCTAATATAAAGTAACGTAACTATGCTAATATAAAGTAACGTAACTATGCTAATATAAAGTAACGTAACTATGCTAATATAAAGTAACGTAACTATGCTAATATAAAGTAACGTAACTATGCTAATATAAAGTAACGTAACTATG	CATAGTTACGTTACTTTATATTAGCATAGTTACGTTACTTTATATTAGCATAGTTACGTTACTTTATATTAGCATAGTTACGTTACTTTATATTAGCATAGTTACGTTACTTTATATTAGCATAGTTACGTTACTTTATATTAGCATAGTTACGTTACTTTATATTAGCATAGTTACGTTACTTTATATTAGCATAGTTACGTTACTTTATATTAGCATAGTTACGTTACTTTATATTAGCATAGTTACGTTACTTTATATTAGCATAGTTACGTTACTTTATATTAGCATAGTTACGTTACTTTATATTAGCATAGTTACGTTACTTT	family1	24
seq_1506	AACCTAACTAAGCTAATATAACCTAACTAAGCTAATCTAATCT	AACCTAACTAAGCTAATATAACCTAACTAAGCTAATCTAATCTAACCTAACTAAGCTAATATAACCTAACTAAGCTAATCTAATCTAACCTAACTAAGCTAATATAACCTAACTAAGCTAATCTAATCTAACCTAACTAAGCTAATATAACCTAACTAAGCTAATCTAATCTAACCTAACTAAGCTAATATAACCTAACTAAGCTAATCTAATCTAACCTAACTAAGCTAATATAACCTAACTAAGCTAATCTAATCTAACCTAACTAAGCTAATATAACCTAACTAAGCTAATCTAATCTAACCTAACTAAGCTAATATAACCTAACT	AGTTAGGTTATATTAGCTTAGTTAGGTTAGATTAGATTAGCTTAGTTAGGTTATATTAGCTTAGTTAGGTTAGATTAGATTAGCTTAGTTAGGTTATATTAGCTTAGTTAGGTTAGATTAGATTAGCTTAGTTAGGTTATATTAGCTTAGTTAGGTTAGATTAGATTAGCTTAGTTAGGTTATATTAGCTTAGTTAGGTTAGATTAGATTAGCTTAGTTAGGTTATATTAGCTTAGTTAGGTTAGATTAGATTAGCTTAGTTAGGTTATATTAGCTTAGTTAGGTTAGATTAGATTAGCTTAGTTAGGTTATATTAGCTTAGTTAGGTT	family1	43
seq_1507	AACCTAACTTACCTAACCTAAGCT	AACCTAACTTACCTAACCTAAGCTAACCTAACTTACCTAACCTAAGCTAACCTAACTTACCTAACCTAAGCTAACCTAACTTACCTAACCTAAGCTAACCTAACTTACCTAACCTAAGCTAACCTAACTTACCTAACCTAAGCTAACCTAACTTACCTAACCTAAGCTAACCTAACTTACCTAACCTAAGCTAACCTAACTTACCTAACCTAAGCTAACCTAACTTACCTAACCTAAGCTAACCTAACTTACCTAACCTAAGCTAACCTAACTTACCTAACCTAAGCTAACCTAACTTACCTAACCTAAGCTAACCTAACTTACCTAAC	GTTAGGTAAGTTAGGTTAGCTTAGGTTAGGTAAGTTAGGTTAGCTTAGGTTAGGTAAGTTAGGTTAGCTTAGGTTAGGTAAGTTAGGTTAGCTTAGGTTAGGTAAGTTAGGTTAGCTTAGGTTAGGTAAGTTAGGTTAGCTTAGGTTAGGTAAGTTAGGTTAGCTTAGGTTAGGTAAGTTAGGTTAGCTTAGGTTAGGTAAGTTAGGTTAGCTTAGGTTAGGTAAGTTAGGTTAGCTTAGGTTAGGTAAGTTAGGTTAGCTTAGGTTAGGTAAGTTAGGTTAGCTTAGGTTAGGTAAGTTAGGTTAGCTTAGGTTAGGTAAGTTAGGTT	family1	24
seq_1508	AACATAACCTAACTAAGCT	AACATAACCTAACTAAGCTAACATAACCTAACTAAGCTAACATAACCTAACTAAGCTAACATAACCTAACTAAGCTAACATAACCTAACTAAGCTAACATAACCTAACTAAGCTAACATAACCTAACTAAGCTAACATAACCTAACTAAGCTAACATAACCTAACTAAGCTAACATAACCTAACTAAGCTAACATAACCTAACTAAGCTAACATAACCTAACTAAGCTAACATAACCTAACTAAGCTAACATAACCTAACTAAGCTAACATAACCTAACTAAGCTAACATAACCTAACTAAGCTAACATAACCTAACTAAGCTAACATA	TATGTTAGCTTAGTTAGGTTATGTTAGCTTAGTTAGGTTATGTTAGCTTAGTTAGGTTATGTTAGCTTAGTTAGGTTATGTTAGCTTAGTTAGGTTATGTTAGCTTAGTTAGGTTATGTTAGCTTAGTTAGGTTATGTTAGCTTAGTTAGGTTATGTTAGCTTAGTTAGGTTATGTTAGCTTAGTTAGGTTATGTTAGCTTAGTTAGGTTATGTTAGCTTAGTTAGGTTATGTTAGCTTAGTTAGGTTATGTTAGCTTAGTTAGGTTATGTTAGCTTAGTTAGGTTATGTTAGCTTAGTTAGGTTATGTTAGCTTAGTTAGGTTATGTT	family1	19
seq_1509	AACCTAACCTAACTAACCTAATAT	AACCTAACCTAACTAACCTAATATAACCTAACCTAACTAACCTAATATAACCTAACCTAACTAACCTAATATAACCTAACCTAACTAACCTAATATAACCTAACCTAACTAACCTAATATAACCTAACCTAACTAACCTAATATAACCTAACCTAACTAACCTAATATAACCTAACCTAACTAACCTAATATAACCTAACCTAACTAACCTAATATAACCTAACCTAACTAACCTAATATAACCTAACCTAACTAACCTAATATAACCTAACCTAACTAACCTAATATAACCTAACCTAACTAACCTAATATAACCTAACCTAACTAAC	GTTAGTTAGGTTAGGTTATATTAGGTTAGTTAGGTTAGGTTATATTAGGTTAGTTAGGTTAGGTTATATTAGGTTAGTTAGGTTAGGTTATATTAGGTTAGTTAGGTTAGGTTATATTAGGTTAGTTAGGTTAGGTTATATTAGGTTAGTTAGGTTAGGTTATATTAGGTTAGTTAGGTTAGGTTATATTAGGTTAGTTAGGTTAGGTTATATTAGGTTAGTTAGGTTAGGTTATATTAGGTTAGTTAGGTTAGGTTATATTAGGTTAGTTAGGTTAGGTTATATTAGGTTAGTTAGGTTAGGTTATATTAGGTTAGTTAGGTTAGGTT	family1	24
seq_1510	AAACTAACCTAACCTAACCATCCTAACCTAACCTAACCT	AAACTAACCTAACCTAACCATCCTAACCTAACCTAACCTAAACTAACCTAACCTAACCATCCTAACCTAACCTAACCTAAACTAACCTAACCTAACCATCCTAACCTAACCTAACCTAAACTAACCTAACCTAACCATCCTAACCTAACCTAACCTAAACTAACCTAACCTAACCATCCTAACCTAACCTAACCTAAACTAACCTAACCTAACCATCCTAACCTAACCTAACCTAAACTAACCTAACCTAACCATCCTAACCTAACCTAACCTAAACTAACCTAACCTAACCATCCTAACCTAACCTAACCTAAACTAACCTAACCTAA	TTAGGTTAGGTTAGTTTAGGTTAGGTTAGGTTAGGATGGTTAGGTTAGGTTAGTTTAGGTTAGGTTAGGTTAGGATGGTTAGGTTAGGTTAGTTTAGGTTAGGTTAGGTTAGGATGGTTAGGTTAGGTTAGTTTAGGTTAGGTTAGGTTAGGATGGTTAGGTTAGGTTAGTTTAGGTTAGGTTAGGTTAGGATGGTTAGGTTAGGTTAGTTTAGGTTAGGTTAGGTTAGGATGGTTAGGTTAGGTTAGTTTAGGTTAGGTTAGGTTAGGATGGTTAGGTTAGGTTAGTTTAGGTTAGGTTAGGTTAGGATGGTTAGGTTAGGTTAGTTT	family1	39
seq_1511	AACATAACCTTACCTATCCTAACCTAGTATAGCCTAACCTAACCTACCTAACCTAACCT	AACATAACCTTACCTATCCTAACCTAGTATAGCCTAACCTAACCTACCTAACCTAACCTAACATAACCTTACCTATCCTAACCTAGTATAGCCTAACCTAACCTACCTAACCTAACCTAACATAACCTTACCTATCCTAACCTAGTATAGCCTAACCTAACCTACCTAACCTAACCTAACATAACCTTACCTATCCTAACCTAGTATAGCCTAACCTAACCTACCTAACCTAACCTAACATAACCTTACCTATCCTAACCTAGTATAGCCTAACCTAACCTACCTAACCTAACCTAACATAACCTTACCTATCCTAACCTAGTATAGCC	GGCTATACTAGGTTAGGATAGGTAAGGTTATGTTAGGTTAGGTTAGGTAGGTTAGGTTAGGCTATACTAGGTTAGGATAGGTAAGGTTATGTTAGGTTAGGTTAGGTAGGTTAGGTTAGGCTATACTAGGTTAGGATAGGTAAGGTTATGTTAGGTTAGGTTAGGTAGGTTAGGTTAGGCTATACTAGGTTAGGATAGGTAAGGTTATGTTAGGTTAGGTTAGGTAGGTTAGGTTAGGCTATACTAGGTTAGGATAGGTAAGGTTATGTTAGGTTAGGTTAGGTAGGTTAGGTTAGGCTATACTAGGTTAGGATAGGTAAGGTTATGTT	family1	59
seq_1512	AACACAACCTTACCTAACCTAACCTAACCTAACCTAACCTAACCTACCTAACCT	AACACAACCTTACCTAACCTAACCTAACCTAACCTAACCTAACCTACCTAACCTAACACAACCTTACCTAACCTAACCTAACCTAACCTAACCTAACCTACCTAACCTAACACAACCTTACCTAACCTAACCTAACCTAACCTAACCTAACCTACCTAACCTAACACAACCTTACCTAACCTAACCTAACCTAACCTAACCTAACCTACCTAACCTAACACAACCTTACCTAACCTAACCTAACCTAACCTAACCTAACCTACCTAACCTAACACAACCTTACCTAACCTAACCTAACCTAACCTAACCTAACCTACCTAACCTAACAC	GTGTTAGGTTAGGTAGGTTAGGTTAGGTTAGGTTAGGTTAGGTTAGGTAAGGTTGTGTTAGGTTAGGTAGGTTAGGTTAGGTTAGGTTAGGTTAGGTTAGGTAAGGTTGTGTTAGGTTAGGTAGGTTAGGTTAGGTTAGGTTAGGTTAGGTTAGGTAAGGTTGTGTTAGGTTAGGTAGGTTAGGTTAGGTTAGGTTAGGTTAGGTTAGGTAAGGTTGTGTTAGGTTAGGTAGGTTAGGTTAGGTTAGGTTAGGTTAGGTTAGGTAAGGTTGTGTTAGGTTAGGTAGGTTAGGTTAGGTTAGGTTAGGTTAGGTTAGGTAAGGTTGTGTT	family1	54
seq_1513	AACATAACCATGCCTAACCTACCTAACCTAACCT	AACATAACCATGCCTAACCTACCTAACCTAACCTAACATAACCATGCCTAACCTACCTAACCTAACCTAACATAACCATGCCTAACCTACCTAACCTAACCTAACATAACCATGCCTAACCTACCTAACCTAACCTAACATAACCATGCCTAACCTACCTAACCTAACCTAACATAACCATGCCTAACCTACCTAACCTAACCTAACATAACCATGCCTAACCTACCTAACCTAACCTAACATAACCATGCCTAACCTACCTAACCTAACCTAACATAACCATGCCTAACCTACCTAACCTAACCTAACATAACCATGCCTAACCTACC	GGTAGGTTAGGCATGGTTATGTTAGGTTAGGTTAGGTAGGTTAGGCATGGTTATGTTAGGTTAGGTTAGGTAGGTTAGGCATGGTTATGTTAGGTTAGGTTAGGTAGGTTAGGCATGGTTATGTTAGGTTAGGTTAGGTAGGTTAGGCATGGTTATGTTAGGTTAGGTTAGGTAGGTTAGGCATGGTTATGTTAGGTTAGGTTAGGTAGGTTAGGCATGGTTATGTTAGGTTAGGTTAGGTAGGTTAGGCATGGTTATGTTAGGTTAGGTTAGGTAGGTTAGGCATGGTTATGTTAGGTTAGGTTAGGTAGGTTAGGCATGGTTATGTT	family1	34
seq_1514	AACCTACCCTAACCTATCTT	AACCTACCCTAACCTATCTTAACCTACCCTAACCTATCTTAACCTACCCTAACCTATCTTAACCTACCCTAACCTATCTTAACCTACCCTAACCTATCTTAACCTACCCTAACCTATCTTAACCTACCCTAACCTATCTTAACCTACCCTAACCTATCTTAACCTACCCTAACCTATCTTAACCTACCCTAACCTATCTTAACCTACCCTAACCTATCTTAACCTACCCTAACCTATCTTAACCTACCCTAACCTATCTTAACCTACCCTAACCTATCTTAACCTACCCTAACCTATCTTAACCTACCCTAACCTATCTTAACCTACCC	GGGTAGGTTAAGATAGGTTAGGGTAGGTTAAGATAGGTTAGGGTAGGTTAAGATAGGTTAGGGTAGGTTAAGATAGGTTAGGGTAGGTTAAGATAGGTTAGGGTAGGTTAAGATAGGTTAGGGTAGGTTAAGATAGGTTAGGGTAGGTTAAGATAGGTTAGGGTAGGTTAAGATAGGTTAGGGTAGGTTAAGATAGGTTAGGGTAGGTTAAGATAGGTTAGGGTAGGTTAAGATAGGTTAGGGTAGGTTAAGATAGGTTAGGGTAGGTTAAGATAGGTTAGGGTAGGTTAAGATAGGTTAGGGTAGGTTAAGATAGGTTAGGGTAGGTT	family1	20
seq_1518	AAACCAACCTAACCTAACCCAACCT	AAACCAACCTAACCTAACCCAACCTAAACCAACCTAACCTAACCCAACCTAAACCAACCTAACCTAACCCAACCTAAACCAACCTAACCTAACCCAACCTAAACCAACCTAACCTAACCCAACCTAAACCAACCTAACCTAACCCAACCTAAACCAACCTAACCTAACCCAACCTAAACCAACCTAACCTAACCCAACCTAAACCAACCTAACCTAACCCAACCTAAACCAACCTAACCTAACCCAACCTAAACCAACCTAACCTAACCCAACCTAAACCAACCTAACCTAACCCAACCTAAACCAACCTAACCTAACCCAACCTAAAC	GTTTAGGTTGGGTTAGGTTAGGTTGGTTTAGGTTGGGTTAGGTTAGGTTGGTTTAGGTTGGGTTAGGTTAGGTTGGTTTAGGTTGGGTTAGGTTAGGTTGGTTTAGGTTGGGTTAGGTTAGGTTGGTTTAGGTTGGGTTAGGTTAGGTTGGTTTAGGTTGGGTTAGGTTAGGTTGGTTTAGGTTGGGTTAGGTTAGGTTGGTTTAGGTTGGGTTAGGTTAGGTTGGTTTAGGTTGGGTTAGGTTAGGTTGGTTTAGGTTGGGTTAGGTTAGGTTGGTTTAGGTTGGGTTAGGTTAGGTTGGTTTAGGTTGGGTTAGGTTAGGTTGGTTT	family1	25
seq_1519	AAAATAACCTAACTAAGAT	AAAATAACCTAACTAAGATAAAATAACCTAACTAAGATAAAATAACCTAACTAAGATAAAATAACCTAACTAAGATAAAATAACCTAACTAAGATAAAATAACCTAACTAAGATAAAATAACCTAACTAAGATAAAATAACCTAACTAAGATAAAATAACCTAACTAAGATAAAATAACCTAACTAAGATAAAATAACCTAACTAAGATAAAATAACCTAACTAAGATAAAATAACCTAACTAAGATAAAATAACCTAACTAAGATAAAATAACCTAACTAAGATAAAATAACCTAACTAAGATAAAATAACCTAACTAAGATAAAATA	TATTTTATCTTAGTTAGGTTATTTTATCTTAGTTAGGTTATTTTATCTTAGTTAGGTTATTTTATCTTAGTTAGGTTATTTTATCTTAGTTAGGTTATTTTATCTTAGTTAGGTTATTTTATCTTAGTTAGGTTATTTTATCTTAGTTAGGTTATTTTATCTTAGTTAGGTTATTTTATCTTAGTTAGGTTATTTTATCTTAGTTAGGTTATTTTATCTTAGTTAGGTTATTTTATCTTAGTTAGGTTATTTTATCTTAGTTAGGTTATTTTATCTTAGTTAGGTTATTTTATCTTAGTTAGGTTATTTTATCTTAGTTAGGTTATTTT	family1	19
seq_1520	AACCTAACCTAACCTAACCTAACCTTACTT	AACCTAACCTAACCTAACCTAACCTTACTTAACCTAACCTAACCTAACCTAACCTTACTTAACCTAACCTAACCTAACCTAACCTTACTTAACCTAACCTAACCTAACCTAACCTTACTTAACCTAACCTAACCTAACCTAACCTTACTTAACCTAACCTAACCTAACCTAACCTTACTTAACCTAACCTAACCTAACCTAACCTTACTTAACCTAACCTAACCTAACCTAACCTTACTTAACCTAACCTAACCTAACCTAACCTTACTTAACCTAACCTAACCTAACCTAACCTTACTTAACCTAACCTAACCTAACCTAACCTTACT	AGTAAGGTTAGGTTAGGTTAGGTTAGGTTAAGTAAGGTTAGGTTAGGTTAGGTTAGGTTAAGTAAGGTTAGGTTAGGTTAGGTTAGGTTAAGTAAGGTTAGGTTAGGTTAGGTTAGGTTAAGTAAGGTTAGGTTAGGTTAGGTTAGGTTAAGTAAGGTTAGGTTAGGTTAGGTTAGGTTAAGTAAGGTTAGGTTAGGTTAGGTTAGGTTAAGTAAGGTTAGGTTAGGTTAGGTTAGGTTAAGTAAGGTTAGGTTAGGTTAGGTTAGGTTAAGTAAGGTTAGGTTAGGTTAGGTTAGGTTAAGTAAGGTTAGGTTAGGTTAGGTTAGGTT	family1	30
seq_1521	AACCAATAAGCTAATATAACCT	AACCAATAAGCTAATATAACCTAACCAATAAGCTAATATAACCTAACCAATAAGCTAATATAACCTAACCAATAAGCTAATATAACCTAACCAATAAGCTAATATAACCTAACCAATAAGCTAATATAACCTAACCAATAAGCTAATATAACCTAACCAATAAGCTAATATAACCTAACCAATAAGCTAATATAACCTAACCAATAAGCTAATATAACCTAACCAATAAGCTAATATAACCTAACCAATAAGCTAATATAACCTAACCAATAAGCTAATATAACCTAACCAATAAGCTAATATAACCTAACCAATAAGCTAATATAACC	GGTTATATTAGCTTATTGGTTAGGTTATATTAGCTTATTGGTTAGGTTATATTAGCTTATTGGTTAGGTTATATTAGCTTATTGGTTAGGTTATATTAGCTTATTGGTTAGGTTATATTAGCTTATTGGTTAGGTTATATTAGCTTATTGGTTAGGTTATATTAGCTTATTGGTTAGGTTATATTAGCTTATTGGTTAGGTTATATTAGCTTATTGGTTAGGTTATATTAGCTTATTGGTTAGGTTATATTAGCTTATTGGTTAGGTTATATTAGCTTATTGGTTAGGTTATATTAGCTTATTGGTTAGGTTATATTAGCTTATTGGTT	family1	22
seq_1522	AACCAAGCTAATGTAATCTAACCTAACTAAGCTAATATAACCT	AACCAAGCTAATGTAATCTAACCTAACTAAGCTAATATAACCTAACCAAGCTAATGTAATCTAACCTAACTAAGCTAATATAACCTAACCAAGCTAATGTAATCTAACCTAACTAAGCTAATATAACCTAACCAAGCTAATGTAATCTAACCTAACTAAGCTAATATAACCTAACCAAGCTAATGTAATCTAACCTAACTAAGCTAATATAACCTAACCAAGCTAATGTAATCTAACCTAACTAAGCTAATATAACCTAACCAAGCTAATGTAATCTAACCTAACTAAGCTAATATAACCTAACCAAGCTAATGTAATCTAACCTAACT	AGTTAGGTTAGATTACATTAGCTTGGTTAGGTTATATTAGCTTAGTTAGGTTAGATTACATTAGCTTGGTTAGGTTATATTAGCTTAGTTAGGTTAGATTACATTAGCTTGGTTAGGTTATATTAGCTTAGTTAGGTTAGATTACATTAGCTTGGTTAGGTTATATTAGCTTAGTTAGGTTAGATTACATTAGCTTGGTTAGGTTATATTAGCTTAGTTAGGTTAGATTACATTAGCTTGGTTAGGTTATATTAGCTTAGTTAGGTTAGATTACATTAGCTTGGTTAGGTTATATTAGCTTAGTTAGGTTAGATTACATTAGCTTGGTT	family1	43
seq_1523	AACCTAACCTAACTAAGCTAATATAATCT	AACCTAACCTAACTAAGCTAATATAATCTAACCTAACCTAACTAAGCTAATATAATCTAACCTAACCTAACTAAGCTAATATAATCTAACCTAACCTAACTAAGCTAATATAATCTAACCTAACCTAACTAAGCTAATATAATCTAACCTAACCTAACTAAGCTAATATAATCTAACCTAACCTAACTAAGCTAATATAATCTAACCTAACCTAACTAAGCTAATATAATCTAACCTAACCTAACTAAGCTAATATAATCTAACCTAACCTAACTAAGCTAATATAATCTAACCTAACCTAACTAAGCTAATATAATCTAACCTAACCT	AGGTTAGGTTAGATTATATTAGCTTAGTTAGGTTAGGTTAGATTATATTAGCTTAGTTAGGTTAGGTTAGATTATATTAGCTTAGTTAGGTTAGGTTAGATTATATTAGCTTAGTTAGGTTAGGTTAGATTATATTAGCTTAGTTAGGTTAGGTTAGATTATATTAGCTTAGTTAGGTTAGGTTAGATTATATTAGCTTAGTTAGGTTAGGTTAGATTATATTAGCTTAGTTAGGTTAGGTTAGATTATATTAGCTTAGTTAGGTTAGGTTAGATTATATTAGCTTAGTTAGGTTAGGTTAGATTATATTAGCTTAGTTAGGTTAGGTT	family1	29
seq_1524	AACCTAACCTAACCTAACCTAACCTAACCTACCTTACCTAATCT	AACCTAACCTAACCTAACCTAACCTAACCTACCTTACCTAATCTAACCTAACCTAACCTAACCTAACCTAACCTACCTTACCTAATCTAACCTAACCTAACCTAACCTAACCTAACCTACCTTACCTAATCTAACCTAACCTAACCTAACCTAACCTAACCTACCTTACCTAATCTAACCTAACCTAACCTAACCTAACCTAACCTACCTTACCTAATCTAACCTAACCTAACCTAACCTAACCTAACCTACCTTACCTAATCTAACCTAACCTAACCTAACCTAACCTAACCTACCTTACCTAATCTAACCTAACCTAACCTAACCTA	TAGGTTAGGTTAGGTTAGGTTAGATTAGGTAAGGTAGGTTAGGTTAGGTTAGGTTAGGTTAGGTTAGATTAGGTAAGGTAGGTTAGGTTAGGTTAGGTTAGGTTAGGTTAGATTAGGTAAGGTAGGTTAGGTTAGGTTAGGTTAGGTTAGGTTAGATTAGGTAAGGTAGGTTAGGTTAGGTTAGGTTAGGTTAGGTTAGATTAGGTAAGGTAGGTTAGGTTAGGTTAGGTTAGGTTAGGTTAGATTAGGTAAGGTAGGTTAGGTTAGGTTAGGTTAGGTTAGGTTAGATTAGGTAAGGTAGGTTAGGTTAGGTTAGGTTAGGTTAGGTT	family1	44
seq_1525	AAACTAGCATAACTAAGCTAATATAACCTAACCTAACTAAGCTAATATAACCTAACTAAGCT	AAACTAGCATAACTAAGCTAATATAACCTAACCTAACTAAGCTAATATAACCTAACTAAGCTAAACTAGCATAACTAAGCTAATATAACCTAACCTAACTAAGCTAATATAACCTAACTAAGCTAAACTAGCATAACTAAGCTAATATAACCTAACCTAACTAAGCTAATATAACCTAACTAAGCTAAACTAGCATAACTAAGCTAATATAACCTAACCTAACTAAGCTAATATAACCTAACTAAGCTAAACTAGCATAACTAAGCTAATATAACCTAACCTAACTAAGCTAATATAACCTAACTAAGCTAAACTAGCATAACTAAGCT	AGCTTAGTTATGCTAGTTTAGCTTAGTTAGGTTATATTAGCTTAGTTAGGTTAGGTTATATTAGCTTAGTTATGCTAGTTTAGCTTAGTTAGGTTATATTAGCTTAGTTAGGTTAGGTTATATTAGCTTAGTTATGCTAGTTTAGCTTAGTTAGGTTATATTAGCTTAGTTAGGTTAGGTTATATTAGCTTAGTTATGCTAGTTTAGCTTAGTTAGGTTATATTAGCTTAGTTAGGTTAGGTTATATTAGCTTAGTTATGCTAGTTTAGCTTAGTTAGGTTATATTAGCTTAGTTAGGTTAGGTTATATTAGCTTAGTTATGCTAGTTT	family1	62
seq_1526	AAGCTAATATTACCTACT	AAGCTAATATTACCTACTAAGCTAATATTACCTACTAAGCTAATATTACCTACTAAGCTAATATTACCTACTAAGCTAATATTACCTACTAAGCTAATATTACCTACTAAGCTAATATTACCTACTAAGCTAATATTACCTACTAAGCTAATATTACCTACTAAGCTAATATTACCTACTAAGCTAATATTACCTACTAAGCTAATATTACCTACTAAGCTAATATTACCTACTAAGCTAATATTACCTACTAAGCTAATATTACCTACTAAGCTAATATTACCTACTAAGCTAATATTACCTACTAAGCTAATATTACCTACTAAGCT	AGCTTAGTAGGTAATATTAGCTTAGTAGGTAATATTAGCTTAGTAGGTAATATTAGCTTAGTAGGTAATATTAGCTTAGTAGGTAATATTAGCTTAGTAGGTAATATTAGCTTAGTAGGTAATATTAGCTTAGTAGGTAATATTAGCTTAGTAGGTAATATTAGCTTAGTAGGTAATATTAGCTTAGTAGGTAATATTAGCTTAGTAGGTAATATTAGCTTAGTAGGTAATATTAGCTTAGTAGGTAATATTAGCTTAGTAGGTAATATTAGCTTAGTAGGTAATATTAGCTTAGTAGGTAATATTAGCTTAGTAGGTAATATTAGCTT	family1	18
seq_1529	AACCTAACCTAACCTGACCTACCT	AACCTAACCTAACCTGACCTACCTAACCTAACCTAACCTGACCTACCTAACCTAACCTAACCTGACCTACCTAACCTAACCTAACCTGACCTACCTAACCTAACCTAACCTGACCTACCTAACCTAACCTAACCTGACCTACCTAACCTAACCTAACCTGACCTACCTAACCTAACCTAACCTGACCTACCTAACCTAACCTAACCTGACCTACCTAACCTAACCTAACCTGACCTACCTAACCTAACCTAACCTGACCTACCTAACCTAACCTAACCTGACCTACCTAACCTAACCTAACCTGACCTACCTAACCTAACCTAACCTGA	TCAGGTTAGGTTAGGTTAGGTAGGTCAGGTTAGGTTAGGTTAGGTAGGTCAGGTTAGGTTAGGTTAGGTAGGTCAGGTTAGGTTAGGTTAGGTAGGTCAGGTTAGGTTAGGTTAGGTAGGTCAGGTTAGGTTAGGTTAGGTAGGTCAGGTTAGGTTAGGTTAGGTAGGTCAGGTTAGGTTAGGTTAGGTAGGTCAGGTTAGGTTAGGTTAGGTAGGTCAGGTTAGGTTAGGTTAGGTAGGTCAGGTTAGGTTAGGTTAGGTAGGTCAGGTTAGGTTAGGTTAGGTAGGTCAGGTTAGGTTAGGTTAGGTAGGTCAGGTTAGGTTAGGTT	family1	24
seq_153	AACCAAGCTAATCTAACCT	AACCAAGCTAATCTAACCTAACCAAGCTAATCTAACCTAACCAAGCTAATCTAACCTAACCAAGCTAATCTAACCTAACCAAGCTAATCTAACCTAACCAAGCTAATCTAACCTAACCAAGCTAATCTAACCTAACCAAGCTAATCTAACCTAACCAAGCTAATCTAACCTAACCAAGCTAATCTAACCTAACCAAGCTAATCTAACCTAACCAAGCTAATCTAACCTAACCAAGCTAATCTAACCTAACCAAGCTAATCTAACCTAACCAAGCTAATCTAACCTAACCAAGCTAATCTAACCTAACCAAGCTAATCTAACCTAACCAA	TTGGTTAGGTTAGATTAGCTTGGTTAGGTTAGATTAGCTTGGTTAGGTTAGATTAGCTTGGTTAGGTTAGATTAGCTTGGTTAGGTTAGATTAGCTTGGTTAGGTTAGATTAGCTTGGTTAGGTTAGATTAGCTTGGTTAGGTTAGATTAGCTTGGTTAGGTTAGATTAGCTTGGTTAGGTTAGATTAGCTTGGTTAGGTTAGATTAGCTTGGTTAGGTTAGATTAGCTTGGTTAGGTTAGATTAGCTTGGTTAGGTTAGATTAGCTTGGTTAGGTTAGATTAGCTTGGTTAGGTTAGATTAGCTTGGTTAGGTTAGATTAGCTTGGTT	family1	19
seq_1530	AAACATAACATAACCTAACC	AAACATAACATAACCTAACCAAACATAACATAACCTAACCAAACATAACATAACCTAACCAAACATAACATAACCTAACCAAACATAACATAACCTAACCAAACATAACATAACCTAACCAAACATAACATAACCTAACCAAACATAACATAACCTAACCAAACATAACATAACCTAACCAAACATAACATAACCTAACCAAACATAACATAACCTAACCAAACATAACATAACCTAACCAAACATAACATAACCTAACCAAACATAACATAACCTAACCAAACATAACATAACCTAACCAAACATAACATAACCTAACCAAACATAAC	GTTATGTTTGGTTAGGTTATGTTATGTTTGGTTAGGTTATGTTATGTTTGGTTAGGTTATGTTATGTTTGGTTAGGTTATGTTATGTTTGGTTAGGTTATGTTATGTTTGGTTAGGTTATGTTATGTTTGGTTAGGTTATGTTATGTTTGGTTAGGTTATGTTATGTTTGGTTAGGTTATGTTATGTTTGGTTAGGTTATGTTATGTTTGGTTAGGTTATGTTATGTTTGGTTAGGTTATGTTATGTTTGGTTAGGTTATGTTATGTTTGGTTAGGTTATGTTATGTTTGGTTAGGTTATGTTATGTTTGGTTAGGTTATGTTATGTTT	family1	20
seq_1531	AACACTAACCTAACCTACACTTACGTAACCT	AACACTAACCTAACCTACACTTACGTAACCTAACACTAACCTAACCTACACTTACGTAACCTAACACTAACCTAACCTACACTTACGTAACCTAACACTAACCTAACCTACACTTACGTAACCTAACACTAACCTAACCTACACTTACGTAACCTAACACTAACCTAACCTACACTTACGTAACCTAACACTAACCTAACCTACACTTACGTAACCTAACACTAACCTAACCTACACTTACGTAACCTAACACTAACCTAACCTACACTTACGTAACCTAACACTAACCTAACCTACACTTACGTAACCTAACACTAACCTAACCTACA	TGTAGGTTAGGTTAGTGTTAGGTTACGTAAGTGTAGGTTAGGTTAGTGTTAGGTTACGTAAGTGTAGGTTAGGTTAGTGTTAGGTTACGTAAGTGTAGGTTAGGTTAGTGTTAGGTTACGTAAGTGTAGGTTAGGTTAGTGTTAGGTTACGTAAGTGTAGGTTAGGTTAGTGTTAGGTTACGTAAGTGTAGGTTAGGTTAGTGTTAGGTTACGTAAGTGTAGGTTAGGTTAGTGTTAGGTTACGTAAGTGTAGGTTAGGTTAGTGTTAGGTTACGTAAGTGTAGGTTAGGTTAGTGTTAGGTTACGTAAGTGTAGGTTAGGTTAGTGTT	family1	31
seq_1532	AAACTTACGTAACCT	AAACTTACGTAACCTAAACTTACGTAACCTAAACTTACGTAACCTAAACTTACGTAACCTAAACTTACGTAACCTAAACTTACGTAACCTAAACTTACGTAACCTAAACTTACGTAACCTAAACTTACGTAACCTAAACTTACGTAACCTAAACTTACGTAACCTAAACTTACGTAACCTAAACTTACGTAACCTAAACTTACGTAACCTAAACTTACGTAACCTAAACTTACGTAACCTAAACTTACGTAACCTAAACTTACGTAACCTAAACTTACGTAACCTAAACTTACGTAACCTAAACTTACGTAACCTAAACTTACGTAACC	GGTTACGTAAGTTTAGGTTACGTAAGTTTAGGTTACGTAAGTTTAGGTTACGTAAGTTTAGGTTACGTAAGTTTAGGTTACGTAAGTTTAGGTTACGTAAGTTTAGGTTACGTAAGTTTAGGTTACGTAAGTTTAGGTTACGTAAGTTTAGGTTACGTAAGTTTAGGTTACGTAAGTTTAGGTTACGTAAGTTTAGGTTACGTAAGTTTAGGTTACGTAAGTTTAGGTTACGTAAGTTTAGGTTACGTAAGTTTAGGTTACGTAAGTTTAGGTTACGTAAGTTTAGGTTACGTAAGTTTAGGTTACGTAAGTTTAGGTTACGTAAGTTT	family1	15
seq_1534	AACCTAATCTATCCT	AACCTAATCTATCCTAACCTAATCTATCCTAACCTAATCTATCCTAACCTAATCTATCCTAACCTAATCTATCCTAACCTAATCTATCCTAACCTAATCTATCCTAACCTAATCTATCCTAACCTAATCTATCCTAACCTAATCTATCCTAACCTAATCTATCCTAACCTAATCTATCCTAACCTAATCTATCCTAACCTAATCTATCCTAACCTAATCTATCCTAACCTAATCTATCCTAACCTAATCTATCCTAACCTAATCTATCCTAACCTAATCTATCCTAACCTAATCTATCCTAACCTAATCTATCCTAACCTAATCTATCC	GGATAGATTAGGTTAGGATAGATTAGGTTAGGATAGATTAGGTTAGGATAGATTAGGTTAGGATAGATTAGGTTAGGATAGATTAGGTTAGGATAGATTAGGTTAGGATAGATTAGGTTAGGATAGATTAGGTTAGGATAGATTAGGTTAGGATAGATTAGGTTAGGATAGATTAGGTTAGGATAGATTAGGTTAGGATAGATTAGGTTAGGATAGATTAGGTTAGGATAGATTAGGTTAGGATAGATTAGGTTAGGATAGATTAGGTTAGGATAGATTAGGTTAGGATAGATTAGGTTAGGATAGATTAGGTTAGGATAGATTAGGTT	family1	15
seq_1535	AAACCTAACCTTACC	AAACCTAACCTTACCAAACCTAACCTTACCAAACCTAACCTTACCAAACCTAACCTTACCAAACCTAACCTTACCAAACCTAACCTTACCAAACCTAACCTTACCAAACCTAACCTTACCAAACCTAACCTTACCAAACCTAACCTTACCAAACCTAACCTTACCAAACCTAACCTTACCAAACCTAACCTTACCAAACCTAACCTTACCAAACCTAACCTTACCAAACCTAACCTTACCAAACCTAACCTTACCAAACCTAACCTTACCAAACCTAACCTTACCAAACCTAACCTTACCAAACCTAACCTTACCAAACCTAACCTTAC	GTAAGGTTAGGTTTGGTAAGGTTAGGTTTGGTAAGGTTAGGTTTGGTAAGGTTAGGTTTGGTAAGGTTAGGTTTGGTAAGGTTAGGTTTGGTAAGGTTAGGTTTGGTAAGGTTAGGTTTGGTAAGGTTAGGTTTGGTAAGGTTAGGTTTGGTAAGGTTAGGTTTGGTAAGGTTAGGTTTGGTAAGGTTAGGTTTGGTAAGGTTAGGTTTGGTAAGGTTAGGTTTGGTAAGGTTAGGTTTGGTAAGGTTAGGTTTGGTAAGGTTAGGTTTGGTAAGGTTAGGTTTGGTAAGGTTAGGTTTGGTAAGGTTAGGTTTGGTAAGGTTAGGTTT	family1	15
seq_1538	AACATAACCTAACTAACCTAACCTAACCTT	AACATAACCTAACTAACCTAACCTAACCTTAACATAACCTAACTAACCTAACCTAACCTTAACATAACCTAACTAACCTAACCTAACCTTAACATAACCTAACTAACCTAACCTAACCTTAACATAACCTAACTAACCTAACCTAACCTTAACATAACCTAACTAACCTAACCTAACCTTAACATAACCTAACTAACCTAACCTAACCTTAACATAACCTAACTAACCTAACCTAACCTTAACATAACCTAACTAACCTAACCTAACCTTAACATAACCTAACTAACCTAACCTAACCTTAACATAACCTAACTAACCTAACCTAACCT	AGGTTAGGTTAGGTTAGTTAGGTTATGTTAAGGTTAGGTTAGGTTAGTTAGGTTATGTTAAGGTTAGGTTAGGTTAGTTAGGTTATGTTAAGGTTAGGTTAGGTTAGTTAGGTTATGTTAAGGTTAGGTTAGGTTAGTTAGGTTATGTTAAGGTTAGGTTAGGTTAGTTAGGTTATGTTAAGGTTAGGTTAGGTTAGTTAGGTTATGTTAAGGTTAGGTTAGGTTAGTTAGGTTATGTTAAGGTTAGGTTAGGTTAGTTAGGTTATGTTAAGGTTAGGTTAGGTTAGTTAGGTTATGTTAAGGTTAGGTTAGGTTAGTTAGGTTATGTT	family1	30
seq_1539	AAACCTAACCCTAACCTAACCTAACCTAACCTAACC	AAACCTAACCCTAACCTAACCTAACCTAACCTAACCAAACCTAACCCTAACCTAACCTAACCTAACCTAACCAAACCTAACCCTAACCTAACCTAACCTAACCTAACCAAACCTAACCCTAACCTAACCTAACCTAACCTAACCAAACCTAACCCTAACCTAACCTAACCTAACCTAACCAAACCTAACCCTAACCTAACCTAACCTAACCTAACCAAACCTAACCCTAACCTAACCTAACCTAACCTAACCAAACCTAACCCTAACCTAACCTAACCTAACCTAACCAAACCTAACCCTAACCTAACCTAACCTAACCTAACCAAACC	GGTTTGGTTAGGTTAGGTTAGGTTAGGTTAGGGTTAGGTTTGGTTAGGTTAGGTTAGGTTAGGTTAGGGTTAGGTTTGGTTAGGTTAGGTTAGGTTAGGTTAGGGTTAGGTTTGGTTAGGTTAGGTTAGGTTAGGTTAGGGTTAGGTTTGGTTAGGTTAGGTTAGGTTAGGTTAGGGTTAGGTTTGGTTAGGTTAGGTTAGGTTAGGTTAGGGTTAGGTTTGGTTAGGTTAGGTTAGGTTAGGTTAGGGTTAGGTTTGGTTAGGTTAGGTTAGGTTAGGTTAGGGTTAGGTTTGGTTAGGTTAGGTTAGGTTAGGTTAGGGTTAGGTTT	family1	36
seq_154	AACCTAACTAAGCTAATCTAAGCT	AACCTAACTAAGCTAATCTAAGCTAACCTAACTAAGCTAATCTAAGCTAACCTAACTAAGCTAATCTAAGCTAACCTAACTAAGCTAATCTAAGCTAACCTAACTAAGCTAATCTAAGCTAACCTAACTAAGCTAATCTAAGCTAACCTAACTAAGCTAATCTAAGCTAACCTAACTAAGCTAATCTAAGCTAACCTAACTAAGCTAATCTAAGCTAACCTAACTAAGCTAATCTAAGCTAACCTAACTAAGCTAATCTAAGCTAACCTAACTAAGCTAATCTAAGCTAACCTAACTAAGCTAATCTAAGCTAACCTAACTAAGCTAAT	ATTAGCTTAGTTAGGTTAGCTTAGATTAGCTTAGTTAGGTTAGCTTAGATTAGCTTAGTTAGGTTAGCTTAGATTAGCTTAGTTAGGTTAGCTTAGATTAGCTTAGTTAGGTTAGCTTAGATTAGCTTAGTTAGGTTAGCTTAGATTAGCTTAGTTAGGTTAGCTTAGATTAGCTTAGTTAGGTTAGCTTAGATTAGCTTAGTTAGGTTAGCTTAGATTAGCTTAGTTAGGTTAGCTTAGATTAGCTTAGTTAGGTTAGCTTAGATTAGCTTAGTTAGGTTAGCTTAGATTAGCTTAGTTAGGTTAGCTTAGATTAGCTTAGTTAGGTT	family1	24
seq_1540	AACATAACCTAACCTGACCTAACCTACCTAATCTAACCT	AACATAACCTAACCTGACCTAACCTACCTAATCTAACCTAACATAACCTAACCTGACCTAACCTACCTAATCTAACCTAACATAACCTAACCTGACCTAACCTACCTAATCTAACCTAACATAACCTAACCTGACCTAACCTACCTAATCTAACCTAACATAACCTAACCTGACCTAACCTACCTAATCTAACCTAACATAACCTAACCTGACCTAACCTACCTAATCTAACCTAACATAACCTAACCTGACCTAACCTACCTAATCTAACCTAACATAACCTAACCTGACCTAACCTACCTAATCTAACCTAACATAACCTAACCTGA	TCAGGTTAGGTTATGTTAGGTTAGATTAGGTAGGTTAGGTCAGGTTAGGTTATGTTAGGTTAGATTAGGTAGGTTAGGTCAGGTTAGGTTATGTTAGGTTAGATTAGGTAGGTTAGGTCAGGTTAGGTTATGTTAGGTTAGATTAGGTAGGTTAGGTCAGGTTAGGTTATGTTAGGTTAGATTAGGTAGGTTAGGTCAGGTTAGGTTATGTTAGGTTAGATTAGGTAGGTTAGGTCAGGTTAGGTTATGTTAGGTTAGATTAGGTAGGTTAGGTCAGGTTAGGTTATGTTAGGTTAGATTAGGTAGGTTAGGTCAGGTTAGGTTATGTT	family1	39
seq_1541	AACCCATGCCAACCTAACCTAACCTAATCCAACCTAACCT	AACCCATGCCAACCTAACCTAACCTAATCCAACCTAACCTAACCCATGCCAACCTAACCTAACCTAATCCAACCTAACCTAACCCATGCCAACCTAACCTAACCTAATCCAACCTAACCTAACCCATGCCAACCTAACCTAACCTAATCCAACCTAACCTAACCCATGCCAACCTAACCTAACCTAATCCAACCTAACCTAACCCATGCCAACCTAACCTAACCTAATCCAACCTAACCTAACCCATGCCAACCTAACCTAACCTAATCCAACCTAACCTAACCCATGCCAACCTAACCTAACCTAATCCAACCTAACCTAACCCATGC	GCATGGGTTAGGTTAGGTTGGATTAGGTTAGGTTAGGTTGGCATGGGTTAGGTTAGGTTGGATTAGGTTAGGTTAGGTTGGCATGGGTTAGGTTAGGTTGGATTAGGTTAGGTTAGGTTGGCATGGGTTAGGTTAGGTTGGATTAGGTTAGGTTAGGTTGGCATGGGTTAGGTTAGGTTGGATTAGGTTAGGTTAGGTTGGCATGGGTTAGGTTAGGTTGGATTAGGTTAGGTTAGGTTGGCATGGGTTAGGTTAGGTTGGATTAGGTTAGGTTAGGTTGGCATGGGTTAGGTTAGGTTGGATTAGGTTAGGTTAGGTTGGCATGGGTT	family1	40
seq_1542	AACCCAACCTAACCTC	AACCCAACCTAACCTCAACCCAACCTAACCTCAACCCAACCTAACCTCAACCCAACCTAACCTCAACCCAACCTAACCTCAACCCAACCTAACCTCAACCCAACCTAACCTCAACCCAACCTAACCTCAACCCAACCTAACCTCAACCCAACCTAACCTCAACCCAACCTAACCTCAACCCAACCTAACCTCAACCCAACCTAACCTCAACCCAACCTAACCTCAACCCAACCTAACCTCAACCCAACCTAACCTCAACCCAACCTAACCTCAACCCAACCTAACCTCAACCCAACCTAACCTCAACCCAACCTAACCTCAACCCAACC	GGTTGGGTTGAGGTTAGGTTGGGTTGAGGTTAGGTTGGGTTGAGGTTAGGTTGGGTTGAGGTTAGGTTGGGTTGAGGTTAGGTTGGGTTGAGGTTAGGTTGGGTTGAGGTTAGGTTGGGTTGAGGTTAGGTTGGGTTGAGGTTAGGTTGGGTTGAGGTTAGGTTGGGTTGAGGTTAGGTTGGGTTGAGGTTAGGTTGGGTTGAGGTTAGGTTGGGTTGAGGTTAGGTTGGGTTGAGGTTAGGTTGGGTTGAGGTTAGGTTGGGTTGAGGTTAGGTTGGGTTGAGGTTAGGTTGGGTTGAGGTTAGGTTGGGTTGAGGTTAGGTTGGGTT	family1	16
seq_1543	AACCCAACCTAACTTAACCT	AACCCAACCTAACTTAACCTAACCCAACCTAACTTAACCTAACCCAACCTAACTTAACCTAACCCAACCTAACTTAACCTAACCCAACCTAACTTAACCTAACCCAACCTAACTTAACCTAACCCAACCTAACTTAACCTAACCCAACCTAACTTAACCTAACCCAACCTAACTTAACCTAACCCAACCTAACTTAACCTAACCCAACCTAACTTAACCTAACCCAACCTAACTTAACCTAACCCAACCTAACTTAACCTAACCCAACCTAACTTAACCTAACCCAACCTAACTTAACCTAACCCAACCTAACTTAACCTAACCCAACC	GGTTGGGTTAGGTTAAGTTAGGTTGGGTTAGGTTAAGTTAGGTTGGGTTAGGTTAAGTTAGGTTGGGTTAGGTTAAGTTAGGTTGGGTTAGGTTAAGTTAGGTTGGGTTAGGTTAAGTTAGGTTGGGTTAGGTTAAGTTAGGTTGGGTTAGGTTAAGTTAGGTTGGGTTAGGTTAAGTTAGGTTGGGTTAGGTTAAGTTAGGTTGGGTTAGGTTAAGTTAGGTTGGGTTAGGTTAAGTTAGGTTGGGTTAGGTTAAGTTAGGTTGGGTTAGGTTAAGTTAGGTTGGGTTAGGTTAAGTTAGGTTGGGTTAGGTTAAGTTAGGTTGGGTT	family1	20
seq_1544	AAACCTAACCTAACCTAACCTAACCTAACCTAACCCTACTTAACCTAACCT	AAACCTAACCTAACCTAACCTAACCTAACCTAACCCTACTTAACCTAACCTAAACCTAACCTAACCTAACCTAACCTAACCTAACCCTACTTAACCTAACCTAAACCTAACCTAACCTAACCTAACCTAACCTAACCCTACTTAACCTAACCTAAACCTAACCTAACCTAACCTAACCTAACCTAACCCTACTTAACCTAACCTAAACCTAACCTAACCTAACCTAACCTAACCTAACCCTACTTAACCTAACCTAAACCTAACCTAACCTAACCTAACCTAACCTAACCCTACTTAACCTAACCTAAACCTAACCTAACCTAACCTAA	TTAGGTTAGGTTAGGTTAGGTTTAGGTTAGGTTAAGTAGGGTTAGGTTAGGTTAGGTTAGGTTAGGTTAGGTTTAGGTTAGGTTAAGTAGGGTTAGGTTAGGTTAGGTTAGGTTAGGTTAGGTTTAGGTTAGGTTAAGTAGGGTTAGGTTAGGTTAGGTTAGGTTAGGTTAGGTTTAGGTTAGGTTAAGTAGGGTTAGGTTAGGTTAGGTTAGGTTAGGTTAGGTTTAGGTTAGGTTAAGTAGGGTTAGGTTAGGTTAGGTTAGGTTAGGTTAGGTTTAGGTTAGGTTAAGTAGGGTTAGGTTAGGTTAGGTTAGGTTAGGTTAGGTTT	family1	51
[truncated: 1,888 more rows]
